# Supplementary material for: Global Profiling of Phosphorylation Reveals the Barley Roots Response to Phosphorus Starvation and Resupply
Source: Front Plant Sci. 2021 Jul 14;12:676432. doi: 10.3389/fpls.2021.676432 (PMC8317692; doi:10.3389/fpls.2021.676432)
Supplement: Supplementary Figure 1 — The motifs of CDPKs, MAPKs and acidic kinases in barley roots under Pi starvation/resupply. [file Data_Sheet_1.zip]

Archive with 13 entries (13 files):
- Supplementary Tables/Supplementary Table 1.xlsx
- Supplementary Tables/Supplementary Table 10.xlsx
- Supplementary Tables/Supplementary Table 2.xlsx
- Supplementary Tables/Supplementary Table 3.xlsx
- Supplementary Tables/Supplementary Table 4.xlsx
- Supplementary Tables/Supplementary Table 5.xlsx
- Supplementary Tables/Supplementary Table 6.xlsx
- Supplementary Tables/Supplementary Table 7.xlsx
- Supplementary Tables/Supplementary Table 8.xlsx
- Supplementary Tables/Supplementary Table 9.docx
- Supplmentary Figures/Supplementary Figure 1.tif
- Supplmentary Figures/Supplementary Figure 2.tif
- Supplmentary Figures/Supplementary Figure 3.tif
