# Supplementary material for: Global Profiling of Phosphorylation Reveals the Barley Roots Response to Phosphorus Starvation and Resupply
Source: Front Plant Sci. 2021 Jul 14;12:676432. doi: 10.3389/fpls.2021.676432 (PMC8317692; doi:10.3389/fpls.2021.676432)
Supplement: Supplementary Figure 1 — The motifs of CDPKs, MAPKs and acidic kinases in barley roots under Pi starvation/resupply. [file Data_Sheet_1.zip › Supplementary Tables/Supplementary Table 1.xlsx]

## Sheet: Summary
Header line description of supplementary table 1			Supplementary Table 1.1 MS/MS spectrum database search analysis summary
Total spectrum	Number of spectrum produced by mass spectrometer
Matched spectrum	Number of spectrum matched with alignment protein		Total spectrum	Matched spectrum	Peptides	Modified peptides	Identified proteins	Quantifiable proteins	Identified sites	Quantifiable sites	Normalized proteins	Normalized sites
Peptides	Number of peptides which spectrum hit		397143	130388 (32.8%)	9936	7419	3634	3070	11538	7110	1403	3739
Modified peptides	Total number of modified peptides identified
Identified proteins	Number of proteins detected by spectrum search analysis
Quantifiable proteins	Number of proteins quantifiable		Supplementary Table 1.2 Differentially modified modification sites (modified proteins) summary (Filtered with threshold value of expression fold change and P value <0.05)
Identified sites	Number of modification sites detected by spectrum search analysis
Quantifiable sites	Number of modification sites quantifiable		Compare group	Regulated type	fold change >1.2	fold change >1.3	fold change >1.5	fold change >2
Normalized sites	Number of modification sites quantifiable after normalized by proteome		P6CK	up-regulated	700 (551)	530 (428)	272 (237)	58 (53)
Normalized proteins	Number of modification proteins quantifiable after normalized by proteome			down-regulated	553 (458)	399 (340)	219 (186)	71 (64)
			P48/CK	up-regulated	580 (449)	382 (305)	177 (145)	46 (38)
Header line description of worksheet "Normalized_quant"				down-regulated	445 (372)	295 (245)	131 (112)	30 (27)
Protein accession	Protein accession number of database used for search		R6/CK	up-regulated	572 (467)	395 (333)	198 (178)	47 (47)
Position	Modification site localization in protein			down-regulated	635 (519)	441 (370)	196 (170)	48 (42)
Amino acid	The amino acid that modification site modified		R48/CK	up-regulated	660 (515)	415 (332)	190 (161)	45 (37)
Protein description	Protein functional description			down-regulated	308 (273)	198 (176)	90 (82)	19 (18)
Localization probability	Probability of a certain amino acid containing this modification in this peptide
PEP	The maximal posterior error probability for peptides
Score	A simple rule to be used to judge whether a result is significant or not
Modified sequence	Identified peptide sequence marked with modification sites localization probabilities
Charge	Carried charge of peptide
Mass error [ppm]	Parts per million ratio of peptide mass error between the theory and practice
MS/MS Count	Number of spectrum matched with peptide
Header line description of worksheet "Pep_quant"
ID	Identified peptide index number
Sequence	Identified peptide amino acid sequence
Length	Identified peptide amino acid length
Modifications	identified peptide with modification markers
Modified sequence	Identified peptide sequence marked with modification sites localization probabilities
Protein accession	Protein accession number of database used for search
Protein description	Protein functional description
Charge	Carried charge of peptide
m/z	Mass-to-charge ratio of peptide
Mass error [ppm]	Parts per million ratio of peptide mass error between the theory and practice
PEP	The maximal posterior error probability for peptides
Score	A simple rule to be used to judge whether a result is significant or not
MS/MS Count	Number of spectrum matched with peptide
Experiment
Intensity

## Sheet: Quant
Protein accession	Position	Amino acid	Protein description	Localization probability	PEP	Score	Modified sequence	Charge	Mass error [ppm]	MS/MS Count	CK_1	CK_2	CK_3	P6_1	P6_2	P6_3	P48_1	P48_2	P48_3	R6_1	R6_2	R6_3	R48_1	R48_2	R48_3	P6/CK Ratio	P6/CK P value	P48/CK Ratio	P48/CK P value	R6/CK Ratio	R6/CK P value	R48/CK Ratio	R48/CK P value
HORVU0Hr1G000600.1	52	S	PREDICTED: probable ubiquitin thioesterase DG1039 [Beta vulgaris subsp. vulgaris]	0.333184	0.000657421	47.915	FHLLEPS(0.333)S(0.333)S(0.333)LLGSQGNEK	2	5.0856	0
HORVU0Hr1G000600.1	53	S	PREDICTED: probable ubiquitin thioesterase DG1039 [Beta vulgaris subsp. vulgaris]	0.609172	0.000657421	66.953	FHLLEPS(0.162)S(0.609)S(0.229)LLGSQGNEK	3	-1.4338	2					0.969		1.031
HORVU0Hr1G000600.1	54	S	PREDICTED: probable ubiquitin thioesterase DG1039 [Beta vulgaris subsp. vulgaris]	0.722509	0.000179585	80.175	FHLLEPS(0.063)S(0.21)S(0.723)LLGS(0.004)QGNEK	2	5.2616	5						1.08					1.014			0.906
HORVU0Hr1G001040.2	53	S	Calcium-transporting ATPase	1	1.61667e-52	226.85	EFS(1)ALAAVDAAQR	2	1.8481	15	1.048	0.962	1.018	0.928	0.962	1.013	1.015	0.985	0.947	0.943	1.006	0.984	1.033	1.08	1.074	0.959	0.3036	0.973	0.45034	0.969	0.37244	1.053	0.147303
HORVU0Hr1G001240.6	678	S	PREDICTED: dentin sialophosphoprotein-like [Brachypodium distachyon]	1	0.0167511	102.03	WFS(1)DKS(0.991)LS(0.009)R	2	0.59613	1															1
HORVU0Hr1G001240.6	681	S	PREDICTED: dentin sialophosphoprotein-like [Brachypodium distachyon]	0.991264	0.0167511	102.03	WFS(1)DKS(0.991)LS(0.009)R	2	0.59613	1															1
HORVU0Hr1G001400.10	516	S	Colon cancer-associated protein Mic1-like containing protein, expressed	0.680684	0.000659992	100.36	AVSQAT(0.008)S(0.681)S(0.281)S(0.03)QISDAASK	2	2.5188	7	1.185					1.102				0.913	1.283		0.869	0.737	0.912	0.93				0.927		0.708
HORVU0Hr1G001400.10	501	S	Colon cancer-associated protein Mic1-like containing protein, expressed	0.991648	2.36871e-18	156.48	SSLNTS(0.025)S(0.983)DS(0.992)DGIASASR	2	6.2105	13		1.595	0.719	0.615	0.736		1.556		1.614	0.897		0.651	0.755		0.861	0.584	0.37302	1.37	0.42934	0.669	0.51426	0.698	0.55488
HORVU0Hr1G001400.10	498	S	Colon cancer-associated protein Mic1-like containing protein, expressed	0.767532	0.00112937	73.012	S(0.001)S(0.001)LNT(0.008)S(0.768)S(0.307)DS(0.914)DGIAS(0.001)ASR	2	6.4023	2							1.112					0.888
HORVU0Hr1G001400.10	499	S	Colon cancer-associated protein Mic1-like containing protein, expressed	0.983239	0.000512916	94.905	SSLNTS(0.025)S(0.983)DS(0.992)DGIASASR	2	6.2105	5		1.297							1.392		0.674	0.988		0.649				1.073		0.641		0.5
HORVU0Hr1G001530.1	821	S	Zinc finger CCCH domain-containing protein 27	0.998839	2.28867e-08	103.17	FMWLTAS(0.999)PGS(0.001)NNQSR	2	4.9033	14	0.995	0.988		0.952	0.969	1.171	1.06	1.043	0.86	0.905	0.998	0.968	1.045	0.912	1.135	1.04	0.71568	0.996	0.93002	0.965	0.404	1.04	0.70176
HORVU0Hr1G002690.2	628	S	PWWP domain containing protein, expressed	1	0.000656631	106.97	DIGLS(1)PDPMHMK	2	1.3777	11	0.773	0.864	0.966		1.228		1.058	1.099	0.966			1.181	1.071	0.902	0.892	1.415		1.2	0.06904	1.361		1.101	0.33174
HORVU0Hr1G002690.2	578	S	PWWP domain containing protein, expressed	0.868541	0.00721597	76.196	TVLAEPT(0.131)VS(0.869)VGDR	2	-0.20465	4	0.989			1.005				1.076				0.93				1.016		1.088		0.94
HORVU0Hr1G002690.2	497	S	PWWP domain containing protein, expressed	0.991735	5.95694e-36	147.3	DIVHTNADDDICGNS(0.992)PT(0.008)CSLESK	3	3.4457	13	0.874	0.919	0.864	0.992	1.094	1.046	1.108	0.935		1.192	1.011	1.199		0.913	0.854	1.179	0.0085371	1.153	0.132022	1.28	0.0143575	0.998	0.94434
HORVU0Hr1G002690.2	576	T	PWWP domain containing protein, expressed	0.5	0.011273	67.838	TVLAEPT(0.5)VS(0.5)VGDR	2	-0.81188	1	1
HORVU0Hr1G002690.2	681	S	PWWP domain containing protein, expressed	0.998683	0.0122013	65.313	CS(0.999)PS(0.001)HNIIR	2	2.0715	4				0.74		1.517		0.988					0.755
HORVU0Hr1G003190.1	111	S	GPI inositol-deacylase C, putative (DUF1218) [Arabidopsis thaliana]	0.993719	2.88068e-05	117.8	EEGRGS(0.994)GS(0.006)KPAGVYT	2	2.8163	10		0.743		1.361	1.175	1.225		0.884		0.988	1.016		0.815	0.879	0.914	1.687		1.19		1.349		1.17
HORVU0Hr1G004060.1	181	S	VQ motif family protein	0.997211	0.00045796	130.65	NLLATPT(0.003)VPS(0.997)PR	2	0.62436	6			0.916	1.142	1.06	1.067	0.898				0.917					1.19		0.98		1.001
HORVU0Hr1G004130.1	173	T	30S ribosomal protein S11	0.43448	0.00156965	59.77	IEDVTPVPT(0.434)DS(0.434)T(0.131)R	2	2.021	0
HORVU0Hr1G004130.1	175	S	30S ribosomal protein S11	0.716067	0.000126687	113.48	IEDVTPVPT(0.018)DS(0.716)T(0.266)R	2	2.0472	2										1.086	0.914
HORVU0Hr1G004130.1	176	T	30S ribosomal protein S11	0.574072	0.000126687	113.48	IEDVTPVPT(0.023)DS(0.403)T(0.574)R	2	2.3704	2								0.99						1.01
HORVU0Hr1G004150.1	73	S	undescribed protein	1	2.79308e-212	291.17	VVEKEES(1)DDDMGFSLFD	2	6.4496	247	0.875	1.284	1.147	0.92	1.685	1.262	0.887	0.826	0.767	0.597	0.884	0.781	1.085	1.078	0.922	1.17	0.54108	0.75	0.084698	0.684	0.079397	0.933	0.6611
HORVU0Hr1G004330.1	40	S	Heterogeneous nuclear ribonucleoprotein Q	0.783684	0.00349409	40.132	AGHHYQCENVEEFAAT(0.353)S(0.863)DGS(0.784)EK	3	5.6402	1															1
HORVU0Hr1G004330.1	37	S	Heterogeneous nuclear ribonucleoprotein Q	0.862796	0.00349409	40.132	AGHHYQCENVEEFAAT(0.353)S(0.863)DGS(0.784)EK	3	5.6402	1															1
HORVU0Hr1G004330.1	101	S	Heterogeneous nuclear ribonucleoprotein Q	0.86167	5.0589e-05	109.16	SAAAPS(0.003)S(0.086)S(0.862)QS(0.047)EIT(0.003)R	2	4.1216	10		0.79	0.703	4.078		0.607		0.538	0.839	0.649	0.611	0.648			0.536	3.138	0.51556	0.922	0.696	0.852	0.05136	0.718
HORVU0Hr1G004330.1	100	S	Heterogeneous nuclear ribonucleoprotein Q	0.918403	0.00453312	96.27	SAAAPS(0.001)S(0.918)S(0.062)QS(0.009)EIT(0.009)R	2	1.9173	1														1
HORVU0Hr1G004790.1	10	S	Unplaced genomic scaffold supercont1.2, whole genome shotgun sequence	0.999996	0.00215406	61.067	SSQGFGPGS(1)PK	2	2.1136	2							0.82	1.18
HORVU0Hr1G005020.4	209	S	Protein kinase superfamily protein	0.239408	0.0120955	52.195	T(0.239)AS(0.239)S(0.239)S(0.239)S(0.042)ASSTTTTGSSTVSGGAR	2	2.2538	0
HORVU0Hr1G005020.4	210	S	Protein kinase superfamily protein	0.239408	0.0120955	52.195	T(0.239)AS(0.239)S(0.239)S(0.239)S(0.042)ASSTTTTGSSTVSGGAR	2	2.2538	0
HORVU0Hr1G005020.4	206	T	Protein kinase superfamily protein	0.239408	0.0120955	52.195	T(0.239)AS(0.239)S(0.239)S(0.239)S(0.042)ASSTTTTGSSTVSGGAR	2	2.2538	0
HORVU0Hr1G005020.4	208	S	Protein kinase superfamily protein	0.239408	0.0120955	52.195	T(0.239)AS(0.239)S(0.239)S(0.239)S(0.042)ASSTTTTGSSTVSGGAR	2	2.2538	0
HORVU0Hr1G005150.3	172	T	Zinc finger (C3HC4-type RING finger) family protein	0.954062	0.0016144	59.997	T(0.954)PS(0.046)VEPVVFDDDEQVRPPDSR	3	2.3775	1			1
HORVU0Hr1G005210.2	90	S	senescence regulator [Medicago truncatula]	0.99995	2.51601e-10	129.91	KPLDHAGAVPGS(1)LPMSIPDWQK	3	-0.077429	11				1.187	1.147	1.143		0.529	0.575	1.215	1.148	1.192	1.064	0.865	0.935
HORVU0Hr1G005320.9	146	S	IQ-domain 22	0.994492	0.0261468	63.947	GAFFTPT(0.005)KS(0.994)ECAR	2	3.606	5			0.838			1.297		0.947					1.022	0.896		1.548		1.13				1.144
HORVU0Hr1G005320.9	122	S	IQ-domain 22	0.986615	0.000120749	80.128	MPADTAAELY(0.006)ES(0.987)PQFFS(0.007)ATSR	2	2.86	14	0.734	0.813	0.787	0.857	0.871	1.067	1.815	0.865	0.815		0.762		1.85	0.834	0.931	1.198	0.083304	1.497	0.32652	0.979		1.549	0.27602
HORVU0Hr1G005320.9	80	S	IQ-domain 22	0.589058	0.00366735	89.382	SYATMPDS(0.411)PS(0.589)R	2	4.7651	2					0.962		1.038
HORVU0Hr1G005320.9	168	S	IQ-domain 22	0.880097	0.000231475	105.78	SLFGGYSDYPNYMS(0.001)NT(0.119)ES(0.88)FR	2	5.0852	1					1
HORVU0Hr1G005320.9	78	S	IQ-domain 22	0.850908	0.00263828	117.21	SYAT(0.01)MPDS(0.851)PS(0.139)R	2	7.6852	10	0.708		1.179		0.91	0.962				0.701	1.022	0.689	1.119	1.45	1.259	0.992	0.93454			0.852	0.60586	1.352	0.22116
HORVU0Hr1G005750.1	150	S	unknown function	0.998699	0.00124297	106.97	S(0.001)VS(0.999)PVLAPAPER	2	0.10232	7			0.593		0.72	0.608	1.394			0.585			1.5		1.6	1.12		2.351		0.987		2.614
HORVU0Hr1G007380.3	536	S	RNA-binding KH domain-containing protein	1	5.49029e-09	198.33	SSLYHGYS(1)PR	2	5.1016	19	0.922	0.874	1.184	1.124	1.083	1.15	0.979	1.029	0.901	0.878	1.083	1.007	0.878	0.852	1.055	1.127	0.25054	0.976	0.8775	0.996	0.99198	0.935	0.61146
HORVU0Hr1G007760.1	160	S	Disease resistance protein (CC-NBS-LRR class) family	0.999999	0.000263069	121.96	S(1)QDSFPEFVK	2	-0.64525	15	1.146	1.216	1.181	0.833	0.899	0.907	0.949	0.954			0.948		0.997	0.97		0.745	0.00076375	0.806	0.0023039	0.803		0.833	0.0048989
HORVU0Hr1G007860.1	280	S	ATP-dependent RNA helicase, putative	0.492618	0.000129698	61.067	ENT(0.003)LT(0.011)NS(0.493)S(0.493)GEPELY(0.001)QVYR	2	3.531	0
HORVU0Hr1G007860.1	138	T	ATP-dependent RNA helicase, putative	0.498102	0.00327431	57.053	DANAPAAT(0.002)T(0.002)PAPS(0.498)T(0.498)DR	2	4.6223	0
HORVU0Hr1G007860.1	279	S	ATP-dependent RNA helicase, putative	0.654705	8.93879e-05	84.144	ENT(0.005)LT(0.069)NS(0.655)S(0.271)GEPELYQVYR	2	28.827	2											1.257		0.743
HORVU0Hr1G007860.1	133	T	ATP-dependent RNA helicase, putative	0.999147	9.4393e-06	124.18	DANAPAATT(0.999)PAPSTDR	2	3.1196	3	0.941										1.219	0.84								1.094
HORVU0Hr1G007860.1	485	S	ATP-dependent RNA helicase, putative	1	0.00038746	122.51	FSIDMS(1)PVK	2	-2.8458	25	1.1	0.875	1.046	0.91	0.781	0.953	0.989	1.113	0.999	1.198	0.925	1.129	0.788	1.083	1.111	0.875	0.22372	1.026	0.7287	1.076	0.52674	0.987	0.88558
HORVU0Hr1G008280.1	217	Y	RNA-binding protein 1	0.619102	0.0136485	44.853	ANSFLNGY(0.013)T(0.099)QGY(0.619)S(0.221)PS(0.045)PVGGY(0.003)GMR	2	2.2539	1					1
HORVU0Hr1G008280.1	194	S	RNA-binding protein 1	1	3.7095e-40	233	S(1)PAGGINYVMNR	2	1.7249	31	0.848	0.889	0.862	0.822	0.758	0.848	1.239	1.222	1.189	0.952	0.912	0.972	1.19	1.152	1.146	0.934	0.129361	1.404	5.5274e-05	1.091	0.020182	1.342	8.2615e-05
HORVU0Hr1G008280.1	443	Y	RNA-binding protein 1	0.488306	0.000350259	64.983	S(0.003)GS(0.003)ELDGT(0.126)S(0.379)PFGY(0.488)GLGNAASDVTAK	2	1.963	0
HORVU0Hr1G008280.1	208	S	RNA-binding protein 1	1	9.43941e-187	251.37	ANS(1)FLNGYTQGYSPSPVGGYGMR	2	4.6193	26	1.197	1.208	1.147	0.75	0.552	0.373	0.98	1.18	1.11	0.978	0.774	1.117	1.148	1.233	1.253	0.472	0.059823	0.921	0.20788	0.808	0.174103	1.023	0.5142
HORVU0Hr1G008280.1	218	S	RNA-binding protein 1	0.714986	6.99534e-09	102.55	ANSFLNGYTQGY(0.014)S(0.715)PS(0.27)PVGGYGMR	2	2.1125	8		0.866	0.854	1.067			0.947			1.07		1.144	1.087	0.965		1.241		1.101		1.287	0.017884	1.193	0.100255
HORVU0Hr1G008280.1	394	S	RNA-binding protein 1	0.49764	0.00457784	44.853	NT(0.498)GS(0.498)GGVNAS(0.005)LNQSSNGYGR	2	-0.53893	0
HORVU0Hr1G008280.1	288	S	RNA-binding protein 1	0.983558	0.000535262	124.24	QINPYYS(0.016)GNS(0.984)GR	2	64.941	9		1.743		0.517	1.127	1.283	1.161	0.575			0.446				1.148	0.56		0.498		0.256		0.659
HORVU0Hr1G008280.1	438	T	RNA-binding protein 1	0.476891	0.00345411	45.587	S(0.01)GS(0.01)ELDGT(0.477)S(0.477)PFGY(0.025)GLGNAASDVTAK	3	-1.8504	0
HORVU0Hr1G008280.1	439	S	RNA-binding protein 1	0.962909	1.44301e-64	152.59	SGSELDGT(0.037)S(0.963)PFGYGLGNAASDVTAK	2	1.9869	10		0.772	0.851	1.055	1.148	1.194	0.9			0.984	0.999		0.897		1.2	1.395	0.0112645	1.109		1.222	0.054975	1.292	0.24894
HORVU0Hr1G008280.1	392	T	RNA-binding protein 1	0.49764	0.00457784	44.853	NT(0.498)GS(0.498)GGVNAS(0.005)LNQSSNGYGR	2	-0.53893	0
HORVU0Hr1G008280.1	431	S	RNA-binding protein 1	0.5	1.62766e-164	175.3	S(0.5)GS(0.5)ELDGTSPFGYGLGNAASDVTAK	2	5.4629	5	0.91						0.909	0.797		1.291					1.093			0.937		1.419		1.201
HORVU0Hr1G008280.1	433	S	RNA-binding protein 1	0.98305	0	275.55	S(0.017)GS(0.983)ELDGTSPFGYGLGNAASDVTAK	2	3.7176	14	0.806	0.826	0.78	1.219	1.371	1.431	0.805	0.706	0.649	1.143	1.155	1.187		0.956	0.968	1.667	0.00055709	0.896	0.153455	1.445	5.5919e-05	1.197	0.0038018
HORVU0Hr1G008280.1	285	S	RNA-binding protein 1	0.689119	0.00155195	96.313	QINPYY(0.007)S(0.689)GNS(0.303)GR	2	65.865	1					1
HORVU0Hr1G008280.1	187	S	RNA-binding protein 1	1	0.00433307	114.39	ELS(1)PGPSMR	2	-0.080337	13	0.816	0.719	0.959	0.657			1.102	1.207	1.661	0.605	0.548		0.999	1.72	1.006	0.79		1.592	0.038222	0.693	0.050578	1.494	0.132281
HORVU0Hr1G008280.1	422	S	RNA-binding protein 1	0.88398	7.87923e-05	88.421	NFGDSSAAGGGS(0.884)IY(0.107)GDT(0.006)T(0.003)WR	2	3.8445	4			0.928							1.291				0.722	1.059					1.391		0.96
HORVU0Hr1G008620.1	88	S	inositol polyphosphate 5-phosphatase I	0.499982	2.00105e-05	75.533	S(0.5)AS(0.5)LPVTSIPAASASASFSDSLHR	3	3.2269	1					1
HORVU0Hr1G008620.1	86	S	inositol polyphosphate 5-phosphatase I	0.499982	2.00105e-05	75.533	S(0.5)AS(0.5)LPVTSIPAASASASFSDSLHR	3	3.2269	1					1
HORVU0Hr1G008620.1	441	S	inositol polyphosphate 5-phosphatase I	1	0.00300048	114.39	ARS(1)PVNFFQR	2	0.68156	8	0.989	0.893		1.089		1.062	1.018	1.089				1.01		0.851		1.143	0.124336	1.12	0.2043	1.073		0.904
HORVU0Hr1G008620.1	121	S	inositol polyphosphate 5-phosphatase I	0.980549	3.17841e-06	101.67	AVAPQPIHPS(0.016)HS(0.981)LPAFS(0.002)AAS(0.002)R	3	0.64219	12		1.088	1.089		1.249	1.239		0.968	0.985		1.036	0.441	0.956	0.96	0.987	1.143	0.00091835	0.897	0.0063794	0.678	0.4652	0.889	0.0027993
HORVU0Hr1G008620.1	1059	S	inositol polyphosphate 5-phosphatase I	0.986797	3.46289e-43	232.2	GT(0.013)S(0.987)WNNLSGANQEK	2	3.1021	14	0.944	1.034	0.961	1.119	1.037		0.942	0.958	0.92	0.966	0.997	1.026	1.024	1.036	1.038	1.1	0.12784	0.96	0.24958	1.017	0.62534	1.054	0.198319
HORVU0Hr1G008690.1	286	T	TOPLESS-related 1	0.999693	7.4114e-107	229.28	T(1)PSAANPSMDYPSGDSDHVSK	2	3.6569	28	0.917	0.846	0.942		1.187	1.35	0.982	1.039	0.876	0.873	0.913	0.887	0.995	1.099	1.094	1.407	0.0127383	1.071	0.32374	0.988	0.7673	1.179	0.022939
HORVU0Hr1G008690.1	296	Y	TOPLESS-related 1	0.849943	0.000335092	73.345	TPSAANPS(0.086)MDY(0.85)PS(0.056)GDS(0.008)DHVSK	2	2.6613	2													0.948	1.052
HORVU0Hr1G008690.1	298	S	TOPLESS-related 1	0.87021	0.000986161	59.868	TPSAANPS(0.012)MDY(0.07)PS(0.87)GDS(0.045)DHVS(0.003)K	2	3.4328	4	1.008		1.116									0.846			1.03					0.797		0.97
HORVU0Hr1G008690.1	214	S	TOPLESS-related 1	1	1.25244e-59	254.73	APS(1)PANNPLLGSIPK	2	4.6061	15	0.885	0.898	0.816	1.326	1.369	1.373	0.865	0.853	0.849	1.11	1.018	1.048	0.869	0.856	0.865	1.565	0.000143234	0.988	0.72274	1.222	0.0068594	0.997	0.93884
HORVU0Hr1G008690.1	1131	S	TOPLESS-related 1	0.501399	0.000548684	46.278	KWGNPPPLENGSTSNLS(0.005)T(0.026)PPNGAS(0.234)S(0.234)S(0.501)DQPER	3	5.176	1			1
HORVU0Hr1G008690.1	288	S	TOPLESS-related 1	0.773345	2.69431e-24	141.53	T(0.227)PS(0.773)AANPSMDYPSGDSDHVSK	3	-0.32296	4	0.833				1.14						1.026					1.369				1.232
HORVU0Hr1G008690.1	293	S	TOPLESS-related 1	0.794994	0.00239269	74.62	TPSAANPS(0.795)MDY(0.127)PS(0.039)GDS(0.039)DHVSK	2	1.846	2									1.012	0.988
HORVU0Hr1G008860.2	707	S	Autophagy-related protein 9	0.997388	6.43569e-05	53.193	T(0.001)EAPLFDEAS(0.997)LEAGQNS(0.001)NQLAR	2	7.6763	3								1.29			0.329	1.381
HORVU0Hr1G009030.2	9	S	Mitochondrial import inner membrane translocase subunit TIM22-2	1	1.52108e-136	245.64	NDNES(1)DGDVGTNPAEGGSSLSLPPLAAGPAVCVLR	3	3.1519	14	0.964	0.981	0.899	0.896	1.105	1.084	1.021	1.047		0.895	1.007	0.903	1.112	1.079	1.008	1.085	0.34162	1.091	0.091559	0.986	0.76916	1.125	0.040738
HORVU0Hr1G010760.1	224	S	PREDICTED: dentin sialophosphoprotein-like [Zea mays]	0.986915	0.0037321	41.044	GDYEVHNHY(0.001)QLGEPIS(0.987)PCWQS(0.012)ADR	3	4.3624	1	1
HORVU0Hr1G010760.1	509	S	PREDICTED: dentin sialophosphoprotein-like [Zea mays]	1	0.000205979	121.86	ILS(1)PAISDAGVLK	2	1.8336	13	1.228	1.052	1.141	0.868		0.895	1.295	1.177	0.346	0.906	0.933	0.723	1.268	1.168		0.773	0.02248	0.824	0.50676	0.749	0.033342	1.068	0.38012
HORVU0Hr1G010760.1	480	S	PREDICTED: dentin sialophosphoprotein-like [Zea mays]	0.998042	5.35301e-110	222.32	GEISGEDALGYHS(0.998)DS(0.002)DAAK	2	4.0437	15	0.915	0.931	0.93	1.026	1.004	0.998	1.199	1.147	1.111		0.748	0.865	1.083	1.05	0.993	1.091	0.00100314	1.245	0.0006589	0.872	0.30546	1.126	0.010463
HORVU0Hr1G011280.2	8	S	Aquaporin-like superfamily protein	1	0.0078744	69.201	EVDVS(1)ALEAGGAR	2	0.85405	3	1.006				1.09					0.904						1.083				0.899
HORVU0Hr1G011280.2	19	S	Aquaporin-like superfamily protein	0.999087	3.44843e-05	84.144	DY(0.001)S(0.999)DPPPAPLVDVDELGR	2	16.101	8		0.211	1.067	1.144				1.178			0.921		1.097	1.244	1.138	1.79		1.844		1.441		1.815	0.46974
HORVU0Hr1G011570.1	23	S	Protein kinase superfamily protein	0.897051	0.0173088	65.156	S(0.897)IGS(0.103)GNFGVAR	2	0.09694	2							1.021	0.979
HORVU0Hr1G011700.1	18	S	AT-hook motif nuclear-localized protein 20	1	0.000240678	88.137	LAEAPAAS(1)NQNQQQLEEAMAMAATK	3	4.3624	2			0.967							1.033										1.068
HORVU0Hr1G011700.1	43	S	AT-hook motif nuclear-localized protein 20	0.976638	0.000856253	83.358	VDGES(0.016)S(0.007)HS(0.977)GGGS(1)GQDEEPK	2	4.3789	2								1.048	0.952
HORVU0Hr1G011700.1	47	S	AT-hook motif nuclear-localized protein 20	0.999983	0.000856253	83.358	VDGES(0.016)S(0.007)HS(0.977)GGGS(1)GQDEEPK	2	4.3789	2								1.048	0.952
HORVU0Hr1G012510.2	375	S	Phosphoinositide phospholipase C 6	1	0.00162867	123.99	VEVQEYDMS(1)EK	2	3.8007	10		1.194		1.122	0.882	1.188		0.918	0.993	0.881			0.846	1.086	0.888	0.891		0.8		0.738		0.787
HORVU0Hr1G012510.2	185	S	Phosphoinositide phospholipase C 6	0.998674	0.00505353	135.24	RLS(0.999)LS(0.001)ETQLTK	2	3.0734	13	1.156	1.186	1.064	0.96	0.985		1.041	0.92	1.044	0.834	0.767	0.88	1.113		1.05	0.857	0.03816	0.882	0.076383	0.728	0.0035636	0.953	0.38756
HORVU0Hr1G012630.24	299	S	tRNA-specific adenosine deaminase	1	1.74298e-05	105.71	LNGDVDNCS(1)DDEPAKR	2	1.2322	8		1.271	1.299	0.776	0.696	1.629	0.995						0.812	0.522		0.804	0.38702	0.774				0.519	0.091541
HORVU0Hr1G012920.2	498	S	receptor-like kinase 1	0.958951	0.000652393	64.21	KT(0.041)DS(0.959)DEFHSVSGDR	3	-2.3061	3			0.967							1.058					0.975					1.094		1.008
HORVU0Hr1G012920.2	171	S	receptor-like kinase 1	0.946836	5.12028e-28	99.442	ADTSTETAAY(0.002)GDEDAS(0.947)PET(0.042)VS(0.008)VAR	2	0.45212	8					0.704		1.18		1.113	1.053	0.839	0.952	1.214	0.945
HORVU0Hr1G012940.6	25	S	Alcohol dehydrogenase	0.5018	4.35355e-05	150.85	DESGLLS(0.001)PYS(0.497)FS(0.502)R	2	4.4087	2					1.246			0.754
HORVU0Hr1G012940.6	209	S	Alcohol dehydrogenase	0.653062	0.000813631	85.742	AFGMTVTVIS(0.096)S(0.653)S(0.25)PR	2	3.7214	2													0.941	1.059
HORVU0Hr1G012940.6	210	S	Alcohol dehydrogenase	0.693568	1.01736e-05	135.5	AFGMTVTVIS(0.057)S(0.25)S(0.694)PR	2	3.0184	6	1.095	1.194		0.976		1.02				0.87		0.845				0.872	0.107019			0.749	0.024257
HORVU0Hr1G012940.6	208	S	Alcohol dehydrogenase	0.364405	0.00386715	74.62	AFGMT(0.001)VT(0.004)VIS(0.364)S(0.364)S(0.267)PR	2	5.0686	0
HORVU0Hr1G012940.6	23	S	Alcohol dehydrogenase	0.966328	5.48487e-22	217.16	DESGLLSPYS(0.966)FS(0.034)R	2	4.3489	9	2.049	2.142	2.066	0.461		0.489		0.314			0.556	0.571		0.351		0.228	1.75818e-05	0.151		0.27	4.0522e-06	0.168
HORVU0Hr1G012940.6	20	S	Alcohol dehydrogenase	0.999983	1.6319e-16	186.39	DESGLLS(1)PYSFSR	2	4.09	7	1.444	1.439	1.303	0.631		0.672				0.739		0.772				0.467	0.00059736			0.541	0.00094045
HORVU0Hr1G012950.1	6	S	Membrane protein PTM1-like	1	0.00546369	126.17	FTNDAS(1)EKFDR	2	2.9516	10		0.858	1.069	0.993		1.003	1.176	0.861			0.835		1.031	1.233	0.941	1.036	0.7441	1.057	0.81972	0.867		1.109	0.48996
HORVU0Hr1G012950.1	16	S	Membrane protein PTM1-like	0.811786	2.4894e-05	171.51	FDREDS(0.188)LS(0.812)LIR	2	2.8357	12	0.91		0.95	0.949	1.074	1.063		1.035	0.99			0.97			1.06	1.106	0.160523	1.089	0.110876	1.043		1.14
HORVU0Hr1G012950.1	14	S	Membrane protein PTM1-like	1	1.7825e-38	240.82	EDS(1)LSLIRPR	2	2.5155	36	0.925	0.892	0.846	0.846	0.737	0.773	1.186	1.179	1.242	0.861	0.871	0.878	1.241	1.242	1.281	0.885	0.061963	1.354	0.00058261	0.98	0.50386	1.413	0.00024146
HORVU0Hr1G013040.2	311	S	Nef-associated protein 1	1	3.17354e-08	132.01	SEADDYGS(1)EAHEDCR	2	1.2985	14	1.005	0.967	0.887	1.235	1.288	1.36	0.833	1.174	0.971	0.818	0.836		0.807	0.933	0.886	1.358	0.0026952	1.042	0.7759	0.868	0.062201	0.919	0.20348
HORVU0Hr1G013850.1	409	S	Succinate dehydrogenase [ubiquinone] flavoprotein subunit, mitochondrial	0.999717	0.0159668	80.815	NANGS(1)LPTSNIR	2	1.5945	3						0.869								0.991	1.139
HORVU0Hr1G014110.1	164	S	SCAR-like protein 1	1	0.00189989	123.92	GS(1)PLQSVQEEK	2	3.23	5	0.874	0.727	0.933					1.128					1.339					1.335				1.585
HORVU0Hr1G014110.1	208	S	SCAR-like protein 1	0.991507	0.000105945	81.908	FIDTLNT(0.001)ES(0.992)EGEADHS(0.008)MK	2	4.2216	11		1.015	0.937		0.863		1.157		1.148	0.916	0.889	0.867	1.127	1.05	1.032	0.884		1.181	0.053264	0.913	0.086644	1.096	0.138998
HORVU0Hr1G014900.1	619	S	Trihelix transcription factor GT-2	0.987709	1.05397e-16	138.33	ANANANAMT(0.002)T(0.01)S(0.988)ADDAANNSNK	2	3.3437	9	1.293	0.906	0.985	0.959		0.945	1.032		0.952	0.924			1.005			0.897	0.53504	0.935	0.71678	0.871		0.947
HORVU0Hr1G014900.1	229	S	Trihelix transcription factor GT-2	0.999913	0.00154949	44.667	VAT(1)PES(1)PAPVAPAANYFK	2	6.7874	4						0.871	1.031					1.052		1.046
HORVU0Hr1G014900.1	618	T	Trihelix transcription factor GT-2	0.492487	4.6619e-08	123.24	ANANANAMT(0.015)T(0.492)S(0.492)ADDAANNSNK	2	2.2139	0
HORVU0Hr1G014900.1	226	T	Trihelix transcription factor GT-2	0.999959	0.00154949	51.128	VAT(1)PES(1)PAPVAPAANYFK	2	6.7874	5						0.806	1.253					0.974		0.968
HORVU0Hr1G015160.1	40	S	Disease resistance protein	1	2.62575e-180	192.49	DEDVCEPAPAEEDECES(1)PQAEEEGPCELRPR	3	5.197	15	1.23	1.29	1.257	0.803	0.789	0.808	1.072	1.004	0.984	0.878	0.86	0.858	1.083	1.049	1.037	0.635	4.0706e-06	0.81	0.0019648	0.687	1.88842e-05	0.839	0.00075589
HORVU0Hr1G015180.2	225	S	AT-hook motif nuclear-localized protein 1	0.83478	0.010265	90.306	RT(0.112)PS(0.835)S(0.053)EVIK	2	0.11521	3			1.274											1.279	0.448							0.678
HORVU0Hr1G015180.2	226	S	AT-hook motif nuclear-localized protein 1	0.869746	0.00706657	119.94	RT(0.015)PS(0.115)S(0.87)EVIK	2	-0.40869	3	0.98	1.003									1.017									1.026
HORVU0Hr1G015180.2	223	T	AT-hook motif nuclear-localized protein 1	0.992889	0.0102226	110.44	RT(0.993)PS(0.007)SEVIK	2	3.2189	7		0.935					0.96	0.956	0.988		1.061	1.128		0.971				1.035		1.171		1.039
HORVU0Hr1G015220.3	59	S	chloride channel B	0.980584	5.33529e-86	247.27	S(0.981)NT(0.019)LTSSHLAMVGAK	2	3.8806	12	0.165	3.019	0.159	0.106	0.129	2.045	0.115						3.117		0.145	0.682	0.81188	0.103				1.464	0.8092
HORVU0Hr1G015220.3	63	T	chloride channel B	0.469661	5.86036e-37	208.89	SNT(0.47)LT(0.47)S(0.059)S(0.001)HLAMVGAK	2	6.9229	0
HORVU0Hr1G015220.3	64	S	chloride channel B	0.82582	3.10074e-58	231.21	S(0.5)NT(0.5)LTS(0.826)S(0.174)HLAMVGAK	2	4.1541	4			0.956										1.022		1.022							1.069
HORVU0Hr1G015220.3	61	T	chloride channel B	0.999983	8.15942e-205	301.56	SNT(1)LTSSHLAMVGAK	2	6.1072	46	1.325	0.838	1.428	0.932	0.874	0.665	1.365	1.326	1.266	0.753	0.754	0.41	1.345	1.228	0.492	0.688	0.141982	1.102	0.54108	0.534	0.071496	0.854	0.57128
HORVU0Hr1G015220.3	65	S	chloride channel B	0.999542	1.93658e-101	247.27	SNT(1)LTSS(1)HLAMVGAK	2	3.6306	17	1.156	1.193		0.764	0.743	0.754	1.136	1.086	1.113	1.129	0.83			1.094		0.642	9.8482e-05	0.947	0.074738	0.834	0.33788	0.931
HORVU0Hr1G015230.1	484	S	NB-ARC domain-containing disease resistance protein	0.968834	1.20902e-06	105.57	MWVGSGLISQAT(0.001)S(0.01)Y(0.02)S(0.969)QPLK	2	5.0415	12	1.151	1.112	1.075	1.06	0.974	1.131		0.764	0.751	0.968	1.027	0.956			1.031	0.948	0.31412	0.681	0.000696	0.884	0.014098	0.927
HORVU0Hr1G015380.3	170	T	serine/threonine protein kinase 1	0.496751	0.000179995	88.203	QDGLLHT(0.497)T(0.497)CGT(0.006)PAYVAPEVLSR	3	1.9658	0
HORVU0Hr1G015380.3	413	T	serine/threonine protein kinase 1	1	0.00128731	150.85	KTNGDT(1)IEYK	2	2.0315	7	1.191		1.034		0.893	1.004				0.866			1.012			0.853	0.22598			0.778		0.91
HORVU0Hr1G015380.3	174	T	serine/threonine protein kinase 1	0.403129	0.0030308	46.467	QDGLLHT(0.403)T(0.193)CGT(0.403)PAY(0.001)VAPEVLSR	3	1.2829	0
HORVU0Hr1G015380.3	171	T	serine/threonine protein kinase 1	0.496751	0.000179995	88.203	QDGLLHT(0.497)T(0.497)CGT(0.006)PAYVAPEVLSR	3	1.9658	0
HORVU0Hr1G015650.2	269	S	DUF630 family protein [Medicago truncatula]	0.78852	7.82374e-152	305.82	ASAEVEQQS(0.789)T(0.211)PGR	2	5.1256	4				1.23				0.92		0.953	0.897
HORVU0Hr1G015650.2	270	T	DUF630 family protein [Medicago truncatula]	0.997871	1.59008e-130	294.48	ASAEVEQQS(0.002)T(0.998)PGR	2	3.2873	2							1.07						0.93
HORVU0Hr1G015650.2	343	S	DUF630 family protein [Medicago truncatula]	1	1.20295e-154	283.03	EAS(1)PEAFQLFQSHK	2	3.5958	16		1.049	0.946	0.933	0.907	0.946	1.007		1.045	0.89	1.009	1.039	1.097	1.095	1.038	0.931	0.190357	1.029	0.64654	0.982	0.80734	1.079	0.184503
HORVU0Hr1G015780.8	321	T	Receptor-like protein kinase	0.984758	0.000109788	117.03	ISDFGLAVT(0.985)S(0.015)GNR	2	1.6486	12	0.857	0.764	0.797	1.084	1.039	1.061	1.009	1.094	1.007				1.046	1.146	1.095	1.317	0.00150234	1.286	0.0043184			1.359	0.00196216
HORVU0Hr1G015960.2	22	T	Leucine-rich repeat (LRR) family protein	0.825984	0.00164416	49.967	SQLVEEDDDS(0.015)LQT(0.826)PT(0.159)R	2	3.9596	2							0.893					1.107
HORVU0Hr1G015990.1	172	S	unknown function	0.5	0.0119301	45.654	S(0.5)LCS(0.5)PDEQAAVQPVCGNPR	2	1.0517	1					1
HORVU0Hr1G015990.1	169	S	unknown function	0.5	0.0119301	45.654	S(0.5)LCS(0.5)PDEQAAVQPVCGNPR	2	1.0517	1					1
HORVU0Hr1G016050.4	539	S	MACPF domain-containing protein	0.999702	0.00115456	83.465	HEPAQLNS(1)GIYPDGPPVPLQSR	3	0.18636	2										1.082	0.918
HORVU0Hr1G016190.12	360	S	casein kinase I-like 3	0.333332	3.12066e-06	73.305	VIASTGGLLQS(0.333)T(0.333)S(0.333)FGHAGAPR	2	0.93845	0
HORVU0Hr1G016190.12	362	S	casein kinase I-like 3	0.993298	5.70255e-122	226.95	VIASTGGLLQST(0.007)S(0.993)FGHAGAPR	2	1.7277	11			0.772	1.009	0.908	0.963				1.417	1.386	1.431	0.556	0.559		1.244				1.828		0.722
HORVU0Hr1G016190.12	361	T	casein kinase I-like 3	0.411975	3.12066e-06	73.305	VIAS(0.001)T(0.001)GGLLQS(0.175)T(0.412)S(0.412)FGHAGAPR	2	1.7456	0
HORVU0Hr1G016330.1	583	S	phenylalanine ammonia-lyase 2	0.995724	1.41037e-07	107.15	EAVFAYADDPCS(0.996)PNY(0.004)PLMQK	2	5.1687	13		1.464	1.441	0.618	0.835	0.758	1.003	1.025	1.161	0.529	0.737		1.056	1.123	1.25	0.507	0.0093416	0.732	0.0130166	0.436	0.036556	0.787	0.032258
HORVU0Hr1G016350.1	151	S	senescence regulator [Medicago truncatula]	0.994785	0.00703725	49.487	AAS(0.995)LS(0.005)VNDGMGVGR	2	1.1408	1										1
HORVU0Hr1G016350.1	153	S	senescence regulator [Medicago truncatula]	0.817379	0.0139799	58.338	AAS(0.183)LS(0.817)VNDGMGVGR	2	0.73741	1					1
HORVU0Hr1G016820.2	476	S	Protein kinase superfamily protein	0.999414	8.50315e-29	99.17	AATVDHNPGGGHWVAAGLS(0.999)PQVES(0.001)INR	3	3.1694	15	1.088	1.105	1.082	0.963	0.909	0.888	1.004	1.026	1.01	0.833	0.797	0.824	1.118	1.211	1.142	0.843	0.002322	0.928	0.00117829	0.749	3.9847e-05	1.06	0.080199
HORVU0Hr1G016820.2	256	S	Protein kinase superfamily protein	0.584569	1.52485e-15	144.38	VIDFGSACTEGQTIY(0.047)S(0.585)Y(0.364)IQS(0.004)R	3	0.73184	1															1
HORVU0Hr1G016820.2	257	Y	Protein kinase superfamily protein	0.835254	7.99624e-194	186.56	VIDFGSACTEGQTIY(0.021)S(0.08)Y(0.835)IQS(0.064)R	2	2.2474	25	1.216	1.123	1.075	0.965	0.949	1.016	1.037	0.999	1.024	0.86	0.817	0.873	0.928	1.116		0.858	0.021543	0.896	0.045396	0.747	0.0021396	0.898	0.27558
HORVU0Hr1G017010.1	327	T	YELLOW STRIPE like 6	0.897347	0.0105452	65.173	IDPPMCMY(0.205)FKPS(0.897)FT(0.897)	2	24.098	20		0.029	1.12	1.323	1.352		1.311		1.341	0.138	0.884	1.187		1.315		2.328	0.47054	2.308	0.47192	1.282	0.55532	2.289
HORVU0Hr1G017010.1	321	Y	YELLOW STRIPE like 6	0.977434	0.0105452	65.173	IDPPMCMY(0.977)FKPS(0.511)FT(0.511)	2	25.5	20		0.031	1.223	1.444	1.475		1.431		1.463	0.151	0.965	1.295	0.087	1.435		2.328	0.47082	2.308	0.47218	1.282	0.55294	1.214	0.82064
HORVU0Hr1G017010.1	325	S	YELLOW STRIPE like 6	0.908564	0.0105953	65.173	IDPPMCMY(0.927)FKPS(0.909)FT(0.165)	2	26.804	22		0.031	1.223	1.444	1.475		1.431		1.463	0.151	0.965	1.295	0.087	1.435		2.328	0.47082	2.308	0.47218	1.282	0.55294	1.214	0.82064
HORVU0Hr1G017080.1	533	T	microtubule-associated proteins 70-2	0.5	1.1884e-16	142.03	S(0.5)T(0.5)DAVGDCETTDSWK	2	6.3175	13			0.706	0.717	1.104	1.075	1.352	1.324	0.714	0.903	1.002	1.004	1.37		0.729	1.367		1.601		1.373		1.487
HORVU0Hr1G017080.1	462	S	microtubule-associated proteins 70-2	0.99999	0.0215502	62.711	RLS(1)LGGADNLSK	2	2.8426	1								1
HORVU0Hr1G017080.1	532	S	microtubule-associated proteins 70-2	0.5	1.1884e-16	142.03	S(0.5)T(0.5)DAVGDCETTDSWK	2	6.3175	13			0.706	0.717	1.104	1.075	1.352	1.324	0.714	0.903	1.002	1.004	1.37		0.729	1.367		1.601		1.373		1.487
HORVU0Hr1G017160.1	360	S	Glutaredoxin family protein	1	0.009306	66.619	VFLEELDS(1)FRR	2	2.8895	2	0.844				1.156											1.37
HORVU0Hr1G017160.1	151	S	Glutaredoxin family protein	0.999993	1.1499e-06	81.44	ALGEAS(1)PPQDYQGDGQCVK	2	4.1164	6				0.904	1.085	1.113				0.837	1.089				0.972
HORVU0Hr1G017160.1	23	S	Glutaredoxin family protein	1	1.99674e-08	123.92	S(1)GPAAAGPAHHTVALK	2	1.9554	12	1	0.983		1.26	1.278	1.183			0.868	0.811	0.822	0.889	0.945	0.969	0.992	1.251	0.005663	0.875		0.848	0.021496	0.977	0.30878
HORVU0Hr1G017170.3	694	S	BAH domain ;TFIIS helical bundle-like domain	0.787326	0.00538654	60.708	SVSGGSFEDPS(0.065)VT(0.148)GS(0.787)R	2	5.9996	2											1.093				0.907
HORVU0Hr1G017170.3	680	S	BAH domain ;TFIIS helical bundle-like domain	0.811181	0.00175455	67.927	S(0.811)VS(0.185)GGS(0.004)FEDPSVTGSR	2	3.1847	1												1
HORVU0Hr1G017170.3	1112	S	BAH domain ;TFIIS helical bundle-like domain	1	9.58974e-08	132.63	S(1)GPIISQDIEHDAR	2	4.2853	14	1.221	1.124	1.331		0.848	0.858	0.903	0.885	0.896	1.055	1.059	1.039	1.043	0.951	0.787	0.696	0.010719	0.73	0.023903	0.858	0.091481	0.757	0.042124
HORVU0Hr1G017170.3	1117	S	BAH domain ;TFIIS helical bundle-like domain	0.999947	0.00830954	54.261	SGPIIS(1)QDIEHDAR	2	6.0509	3							1.044	0.968			0.988
HORVU0Hr1G017170.3	842	S	BAH domain ;TFIIS helical bundle-like domain	0.967843	0.000304394	101.62	NS(0.968)S(0.032)ADEVGCEGDSIEK	2	4.2537	1						1
HORVU0Hr1G017170.3	682	S	BAH domain ;TFIIS helical bundle-like domain	0.975012	3.02121e-05	90.89	S(0.017)VS(0.975)GGS(0.008)FEDPSVTGSR	2	3.6679	9	0.933	0.759		0.98		1.124		0.906			0.999		1.044	1.218	1.037	1.243	0.21654	1.071		1.181		1.3	0.081676
HORVU0Hr1G017170.3	970	S	BAH domain ;TFIIS helical bundle-like domain	0.499917	0.00375238	60.055	IS(0.5)S(0.5)PDVVGTTLGGQCNSAVSNR	2	1.0327	1											1
HORVU0Hr1G017170.3	971	S	BAH domain ;TFIIS helical bundle-like domain	0.83008	0.000696331	60.055	IS(0.17)S(0.83)PDVVGTTLGGQCNSAVSNR	2	0.71926	3											0.963	1.157	0.88
HORVU0Hr1G017170.3	692	T	BAH domain ;TFIIS helical bundle-like domain	0.457453	0.00538654	59.09	SVSGGSFEDPS(0.085)VT(0.457)GS(0.457)R	2	2.648	0
HORVU0Hr1G017170.3	1127	S	BAH domain ;TFIIS helical bundle-like domain	1	2.7373e-19	168.17	SGPIISQDIEHDARQS(1)PK	3	2.3255	14	0.955	0.936		1.123	1.052	0.958	1.036	0.986	0.942	1.029	1.025	0.972	0.998	0.936	1.053	1.105	0.20316	1.045	0.31834	1.067	0.081256	1.053	0.33896
HORVU0Hr1G017170.3	834	S	BAH domain ;TFIIS helical bundle-like domain	0.992211	0.0102366	67.887	S(0.004)ELIS(0.992)PS(0.332)AS(0.672)PR	2	3.4788	5		1.062						0.947		1.001	0.939				1.051			0.892		0.913		0.99
HORVU0Hr1G017170.3	838	S	BAH domain ;TFIIS helical bundle-like domain	0.945391	0.0102366	67.887	SELIS(0.978)PS(0.076)AS(0.945)PR	2	4.1097	5		1.062						0.947		1.001	0.939				1.051			0.892		0.913		0.99
HORVU0Hr1G017170.3	843	S	BAH domain ;TFIIS helical bundle-like domain	0.961217	4.21301e-07	109.82	NS(0.039)S(0.961)ADEVGCEGDSIEK	2	4.3026	14	0.969	0.912	1.011	1.097	0.863	1.025	1.12	0.934	0.875	0.94	0.996	1.039	1.053	1.168		1.032	0.74006	1.013	0.92428	1.029	0.53368	1.152	0.08162
HORVU0Hr1G017170.3	473	S	BAH domain ;TFIIS helical bundle-like domain	0.714432	0.00176855	65.212	TVVSGQAVS(0.714)WS(0.286)GK	2	1.6713	3				0.934			0.949					1.117
HORVU0Hr1G018030.1	25	S	Replication protein A 32 kDa subunit A	0.484675	3.0515e-05	46.278	MFSSQVDAFS(0.469)PS(0.469)QFT(0.055)AS(0.036)QNAAADS(0.485)T(0.485)PNK	3	2.7755	0
HORVU0Hr1G018030.1	11	S	Replication protein A 32 kDa subunit A	0.801089	1.2403e-12	87.232	MMFSS(0.002)QVDAFS(0.801)PS(0.16)QFT(0.033)AS(0.003)QNAAADSTPNK	3	1.9894	6	0.884			0.724	0.959			1.02						1.351	1.062	0.952		1.154				1.365
HORVU0Hr1G018030.1	13	S	Replication protein A 32 kDa subunit A	0.469423	1.96961e-11	69.712	MFSSQVDAFS(0.469)PS(0.469)QFT(0.055)AS(0.036)QNAAADS(0.485)T(0.485)PNK	3	2.7755	0
HORVU0Hr1G018030.1	16	T	Replication protein A 32 kDa subunit A	0.287633	2.87024e-05	47.113	MMFSSQVDAFS(0.288)PS(0.288)QFT(0.288)AS(0.133)QNAAADS(0.003)T(0.001)PNK	3	1.059	0
HORVU0Hr1G018030.1	26	T	Replication protein A 32 kDa subunit A	0.484675	3.0515e-05	46.278	MFSSQVDAFS(0.469)PS(0.469)QFT(0.055)AS(0.036)QNAAADS(0.485)T(0.485)PNK	3	2.7755	0
HORVU0Hr1G018090.1	99	T	Replication protein A 32 kDa subunit A	0.584107	2.4493e-29	191.62	VGS(0.367)PT(0.584)HT(0.048)NSSMGTPFSNR	3	-0.12917	2				1
HORVU0Hr1G018090.1	118	T	Replication protein A 32 kDa subunit A	0.998937	0.00118907	124.24	LNEAAT(0.999)PPS(0.001)VK	2	2.5083	18	1.061	0.923	0.908	0.476		0.468	0.954	1.53	1.651	0.799	0.613	0.57	1.511	1.54	0.995	0.49	0.00156249	1.43	0.136159	0.685	0.027519	1.399	0.101963
HORVU0Hr1G018090.1	97	S	Replication protein A 32 kDa subunit A	0.999853	3.14296e-196	320.76	VGS(1)PTHTNSSMGTPFSNR	2	1.9617	42	1.035	0.89	0.986	1.039	0.955	0.96	1.094	1.084	0.978	0.839	0.849	0.849	1.127	1.142	1.171	1.015	0.77614	1.084	0.22726	0.872	0.093559	1.182	0.021221
HORVU0Hr1G018090.1	101	T	Replication protein A 32 kDa subunit A	0.630496	0.000150415	90.828	VGS(0.057)PT(0.252)HT(0.63)NS(0.057)S(0.004)MGTPFSNR	3	-0.64853	1											1
HORVU0Hr1G018200.1	35	S	Vacuolar protein sorting-associated protein 27	0.999857	2.49045e-65	247.66	QMQAGMSSMS(1)FK	2	3.1754	51	0.841	0.851	0.851	1.167	1.17		0.911	0.983	0.946	1.071	0.984	1.067	1.021	1.065	1.073	1.378	4.6182e-06	1.117	0.0078755	1.228	0.0181554	1.242	0.000175125
HORVU0Hr1G018200.1	33	S	Vacuolar protein sorting-associated protein 27	0.992819	4.31122e-30	235.6	QMQAGMSS(0.993)MS(0.007)FK	2	2.8498	7		1.014		1.254				1.112	1.204	0.416						1.237		1.142		0.41
HORVU0Hr1G019840.2	65	S	Cytochrome P450 superfamily protein	1	0.0120474	49.485	LPVLGNLHQLGS(1)LPHR	3	-2.685	1					1
HORVU0Hr1G019950.1	159	S	ATP synthase subunit alpha	0.999047	0.022893	40.224	S(0.999)VHEPMQT(0.001)GLK	2	2.0122	1									1
HORVU0Hr1G020130.1	189	S	Importin-9	0.99127	8.52484e-106	202.28	VYHLSIIQASEDADNVGY(0.006)DS(0.991)DGS(0.003)ER	3	5.3607	23	0.588	1.152	0.997	0.7	0.955	0.894	1.177	1.205	1.072	0.856	1.009	0.952	1.158	1.169	1.116	0.931	0.8652	1.262	0.2623	1.029	0.77032	1.258	0.32048
HORVU0Hr1G020130.1	192	S	Importin-9	0.488131	1.55194e-21	88.137	VYHLSIIQASEDADNVGY(0.024)DS(0.488)DGS(0.488)ER	3	2.4859	0
HORVU0Hr1G020200.1	183	S	Transcription factor bHLH49	0.999851	2.89676e-36	128.49	ELSKPECS(1)GGAGQDEGPSVSCPK	3	4.2742	9	1.247	1.208	0.787	0.851			1.074		1.281	0.859	0.888	0.805				0.787		1.09	0.64676	0.787	0.22054
HORVU0Hr1G020210.1	125	S	Armadillo/beta-catenin-like repeat family protein	0.999999	0.000402038	119.55	IPASAFGS(1)NR	2	-0.57529	14	0.851	0.855	0.891	0.872	0.895	0.96	1.148	1.112		1.11	1.085	1.164	1.006	1.022	1.028	1.05	0.2086	1.305	0.00125706	1.293	0.00053532	1.177	0.00051934
HORVU0Hr1G020260.4	312	S	Importin-9	1	1.75399e-78	257.34	VFDEDEDGS(1)YDDDLAK	2	5.1533	14	0.834	0.821	0.797	1.011	1.075	0.969		1.009		1.19	1.211		1.015	1.051	1.018	1.246	0.0026555	1.235		1.469	0.00023923	1.258	0.00018488
HORVU0Hr1G020280.3	534	S	receptor-like protein kinase 4	0.999562	0.000227209	82.747	GGYPAAATTTANPAS(1)PR	2	4.0346	8		1.152		1.156				0.909	0.15	1.203	0.93		1.076	1.424		1.003		0.46		0.926		1.085
HORVU0Hr1G020320.1	119	S	transmembrane protein [Arabidopsis thaliana]	0.999997	0.00245476	116.4	LT(0.001)QPPRS(0.999)PMRS(1)PLPASFK	3	0.53446	4				1.068		1.006					0.923	1.003
HORVU0Hr1G020320.1	115	S	transmembrane protein [Arabidopsis thaliana]	1	0.00245476	116.4	LTQPPRS(1)PMR	2	0.88074	7				0.789		1.767	1.05				0.682	0.741		0.97
HORVU0Hr1G020490.5	3	S	ATP-dependent RNA helicase DBP2	0.999822	0.0172157	63.79	S(1)S(1)GEDDRVTVSK	2	2.9888	7				1.071			0.998	0.954	0.945	1.062		1.034			0.936
HORVU0Hr1G020490.5	232	S	ATP-dependent RNA helicase DBP2	1	1.01797e-05	152.02	KWTLDGEES(1)DEEDVKK	3	0.20348	14		0.753	0.681	1.204	1.175	1.184	0.827	0.853	0.816	1.237	1.128	1.193			0.95	1.656	0.00095946	1.16	0.035622	1.654	0.0022041	1.325
HORVU0Hr1G020490.5	2	S	ATP-dependent RNA helicase DBP2	0.999955	0.0172157	63.79	S(1)S(1)GEDDRVTVSK	2	3.1786	7				1.071			0.998	0.954	0.945	1.062		1.034			0.936
HORVU0Hr1G020720.1	276	S	phosphate transporter 1;8	0.999998	0.0021718	61.745	S(1)PAPFGFEPAAQYGLFSR	2	4.1732	2								0.856					1.144
HORVU0Hr1G020800.3	157	S	G patch domain-containing protein 11	1	8.02769e-94	176	AGLGAEPDASVAPLPQS(1)PEPK	2	0.63652	15	0.878	0.91	0.821	1.007	0.985	1.021	0.976	0.948	0.989	1.047	1.056	1.081	1.102	1.069	1.109	1.155	0.010541	1.117	0.027323	1.22	0.0032031	1.257	0.002045
HORVU0Hr1G021050.5	138	S	Zinc finger protein CONSTANS-LIKE 14	0.625833	0.00989408	69.641	ETDTSQPQGY(0.013)S(0.626)DLS(0.361)PR	2	5.6105	2					1.004			0.996
HORVU0Hr1G021050.5	141	S	Zinc finger protein CONSTANS-LIKE 14	0.968287	0.000373507	95.001	ETDTSQPQGY(0.001)S(0.031)DLS(0.968)PR	2	6.0344	7		0.829			0.21		0.808		1.8				1.531	0.971	0.851	0.253		1.573				1.348
HORVU0Hr1G021100.1	53	S	NAC domain-containing protein 78	0.499986	0.000730577	47.148	S(0.5)T(0.5)PDNMEANEEAITLINK	2	2.291	2				1.062				0.938
HORVU0Hr1G021100.1	318	S	NAC domain-containing protein 78	0.999997	1.00902e-30	231.92	LLDSLS(1)DVNVESR	2	2.9996	15	0.788	0.888	0.804	1.151	1.155	1.075	1.018	1.003	1.021	1.075	1.045	0.995	1.002	0.984	0.995	1.363	0.0020638	1.227	0.031439	1.256	0.006143	1.202	0.038204
HORVU0Hr1G021100.1	316	S	NAC domain-containing protein 78	0.999723	3.70281e-05	144.38	LLDS(1)LSDVNVESR	2	3.8507	15	0.866	0.829	0.789	1.321	1.275	1.353	0.93	0.978	0.914	1.043	0.83	0.999	0.989	0.952	0.931	1.59	0.000135379	1.136	0.0191811	1.156	0.133397	1.156	0.0106208
HORVU0Hr1G021100.1	396	S	NAC domain-containing protein 78	0.602275	0.00120286	42.066	S(0.602)APS(0.282)S(0.113)NAPS(0.003)DEADAEATGINIVSR	2	3.5642	2							1.014								0.986
HORVU0Hr1G021100.1	54	T	NAC domain-containing protein 78	0.686836	0.000730577	48.833	S(0.313)T(0.687)PDNMEANEEAITLINK	2	4.8806	3				1.114				0.983							0.903
HORVU0Hr1G021230.1	69	S	Tyrosine--tRNA ligase	0.403385	0.00464632	43.09	AS(0.193)S(0.403)S(0.403)AAAAEDLVGGVAGLSLDER	2	7.7044	0
HORVU0Hr1G021230.1	70	S	Tyrosine--tRNA ligase	0.403385	0.00464632	43.09	AS(0.193)S(0.403)S(0.403)AAAAEDLVGGVAGLSLDER	2	7.7044	0
HORVU0Hr1G021390.2	137	S	Vesicle-associated membrane protein-associated protein A	0.996256	1.62842e-94	155.28	VIYVPTSTPSS(0.003)LS(0.996)EESEQGSSAR	2	4.0409	21	0.821	0.778	1.028	0.81	0.741	0.268	1.082	1.401	1.463	0.78	0.762	0.784	1.456	1.433	1.394	0.692	0.26818	1.502	0.033142	0.885	0.3142	1.63	0.028941
HORVU0Hr1G021390.2	174	S	Vesicle-associated membrane protein-associated protein A	0.999999	6.36981e-09	153.97	DKS(1)LEATSMISK	2	1.7875	13	0.735	0.785	0.888	1.022		1.157	1.041	1.164	1.099	0.87		0.976	1.038	1.109	1.116	1.357	0.036758	1.372	0.0076777	1.15	0.189162	1.355	0.0069795
HORVU0Hr1G021390.2	134	S	Vesicle-associated membrane protein-associated protein A	0.414334	0.00442326	40.372	VIY(0.001)VPT(0.026)S(0.061)T(0.146)PS(0.414)S(0.414)LS(0.295)EES(0.619)EQGS(0.012)S(0.012)AR	2	2.666	0
HORVU0Hr1G021390.2	144	S	Vesicle-associated membrane protein-associated protein A	0.471923	0.00182237	44.16	VIYVPT(0.003)S(0.017)T(0.017)PS(0.12)S(0.12)LS(0.714)EES(0.474)EQGS(0.472)S(0.065)AR	2	3.8168	0
HORVU0Hr1G021390.2	148	S	Vesicle-associated membrane protein-associated protein A	1	3.97327e-37	224.45	S(1)FENGTPNSTMPQSVFR	2	4.5456	20	0.656	0.845	0.889			0.505		0.691	1.283	0.865	1.258	1.272	1.562	0.588	1.586	0.634		1.239	0.54852	1.421	0.094562	1.563	0.34966
HORVU0Hr1G021390.2	140	S	Vesicle-associated membrane protein-associated protein A	0.953873	3.11313e-08	75.969	VIYVPT(0.001)S(0.002)T(0.013)PS(0.141)S(0.437)LS(0.437)EES(0.954)EQGS(0.008)S(0.008)AR	2	2.1052	10				0.758		0.794		1.115	1.182	0.813		0.8	1.355	1.162	1.02
HORVU0Hr1G021390.2	135	S	Vesicle-associated membrane protein-associated protein A	0.437237	0.00195755	59.997	VIYVPT(0.001)S(0.002)T(0.013)PS(0.141)S(0.437)LS(0.437)EES(0.954)EQGS(0.008)S(0.008)AR	2	2.1052	0
HORVU0Hr1G021390.2	153	T	Vesicle-associated membrane protein-associated protein A	1	3.59238e-54	196.04	SFENGT(1)PNSTMPQSVFR	2	5.7747	15	0.91	0.888	0.985		0.457	0.383	1.31	1.409	1.567		0.537		1.271	1.134	1.148	0.453	0.00195657	1.54	0.002097	0.579		1.277	0.0069752
HORVU0Hr1G021410.1	245	S	RING/U-box superfamily protein	0.923065	0.0212318	46.358	S(0.923)PS(0.068)LT(0.009)PLTHGMVDER	2	5.0724	2							0.955							1.045
HORVU0Hr1G021800.3	547	S	extra-large G-protein 1	0.995101	0.00691533	64.21	HTPLGT(0.002)NS(0.002)VDS(0.995)PQS(0.002)R	2	4.4743	4				1.116		0.913		0.964					1.007
HORVU0Hr1G021880.1	392	S	26S protease regulatory subunit 7	0.626462	1.57692e-21	157.52	IVQNSQSEPQEPS(0.626)S(0.374)P	2	3.5047	1									1
HORVU0Hr1G021880.1	352	S	26S protease regulatory subunit 7	0.999156	1.48871e-152	145.87	AASGAASGFQS(0.999)PVWT(0.001)RPSDPEDDQVQSAIFEISK	3	6.805	18	1.064	1.057	1.084	0.944	0.901	0.935	0.995	1.021	0.922	0.895	0.855	0.848	1.153	1.162	1.164	0.867	0.00090067	0.917	0.049518	0.811	0.00033753	1.085	0.00053657
HORVU0Hr1G021880.1	393	S	26S protease regulatory subunit 7	0.999397	6.21377e-37	197.17	IVQNSQSEPQEPS(0.001)S(0.999)P	2	3.4024	6	0.708	0.784		0.648	0.676					1.158			2.025			0.887	0.165144			1.552		2.714
HORVU0Hr1G022050.10	152	S	RAB6A-GEF complex partner protein 2	0.999973	0.0169655	92.445	FS(1)LDSDRPK	2	1.6598	5			1.113			0.784		1.093			0.829			1.182		0.704		0.982		0.745		1.062
HORVU0Hr1G022050.10	131	S	RAB6A-GEF complex partner protein 2	1	7.98678e-61	178.82	LSVSEISDDHGGGAVS(1)PLR	2	4.6618	51	1.604	1.592	1.636	0.556	0.497	0.487	1.299	0.486	0.495	0.465	0.42	1.238	2.36	0.559	1.307	0.319	1.53778e-05	0.472	0.11696	0.439	0.110341	0.875	0.55356
HORVU0Hr1G022050.10	57	S	RAB6A-GEF complex partner protein 2	0.73303	0	323.26	ANDNTDLEEGYDS(0.733)S(0.267)KDEVSSVSSYNPSK	3	4.224	11	0.849	0.955	0.929		1.034	0.979	0.9			1.041	1.032	1.085	1.075	1.122		1.105	0.138763	0.988		1.156	0.0198202	1.206	0.030405
HORVU0Hr1G022050.10	94	T	RAB6A-GEF complex partner protein 2	0.83686	1.27455e-13	89.923	LS(0.163)T(0.837)NEALYSQGER	2	4.1456	6	0.959						0.954			1.087								0.995		1.133
HORVU0Hr1G022050.10	122	S	RAB6A-GEF complex partner protein 2	0.997561	2.76163e-20	146.37	LSVS(0.002)EIS(0.998)DDHGGGAVS(1)PLR	2	3.6474	14	1.222	1.256	1.295	0.213	0.276	0.921	0.927					0.937	2.087		0.867	0.374	0.116999	0.737		0.745		1.174	0.90296
HORVU0Hr1G022050.10	58	S	RAB6A-GEF complex partner protein 2	0.498603	9.38993e-150	210.02	ANDNTDLEEGY(0.003)DS(0.499)S(0.499)KDEVSSVSSYNPSK	3	4.441	0
HORVU0Hr1G022050.10	167	T	RAB6A-GEF complex partner protein 2	1	0.00115246	91.245	DDVGLPLT(1)PK	2	-0.28421	11		0.962	0.933		0.829	0.664	1.136		1.047		0.867	0.936	1.364	1.134	1.129	0.788	0.160803	1.152	0.083917	0.951	0.34622	1.276	0.059898
HORVU0Hr1G022050.10	119	S	RAB6A-GEF complex partner protein 2	0.854514	0.00853037	44.955	LS(0.168)VS(0.855)EIS(0.978)DDHGGGAVS(1)PLR	2	5.7793	1													1
HORVU0Hr1G022050.10	93	S	RAB6A-GEF complex partner protein 2	0.976474	1.27455e-13	111.75	LS(0.976)T(0.024)NEALYSQGER	2	2.5349	23	0.94	0.98	0.957	1.258	1.232	1.23	0.936	0.838	0.789	1.066	1.017	1.038	0.909	0.882	0.927	1.293	5.6451e-05	0.891	0.083685	1.085	0.0110648	0.945	0.039156
HORVU0Hr1G022200.1	175	T	AP2/B3 transcription factor family protein	0.499997	4.65925e-13	57.476	GAGAGVASAPTTSLLVPVALPQQAT(0.5)S(0.5)DEDR	3	3.169	3								0.934		0.975			1.09
HORVU0Hr1G022200.1	176	S	AP2/B3 transcription factor family protein	0.708876	4.65925e-13	73.805	GAGAGVASAPTTSLLVPVALPQQAT(0.291)S(0.709)DEDR	3	1.7311	7				0.887			1.055	0.907		0.947			1.059	1.043	1.101
HORVU0Hr1G022270.4	123	S	RING/U-box superfamily protein	0.945843	0.00167101	135.5	INISAS(0.946)PS(0.04)S(0.014)T(0.001)R	2	0.015464	9					0.465		0.95		1.124	0.805	1.287	0.955	0.952	1.373	1.088
HORVU0Hr1G022270.4	253	S	RING/U-box superfamily protein	1	0.00939402	110.44	RADS(1)LGVIR	2	-0.15662	14	0.851	0.86	0.81	0.967	1.053	1.006	1.167	1.155	1.176		0.936	0.922	1.091	1.011	0.994	1.2	0.0040629	1.388	6.441e-05	1.106	0.026102	1.228	0.0038423
HORVU0Hr1G022270.4	199	S	RING/U-box superfamily protein	0.999998	1.80878e-12	148.62	TYS(1)LPVTPVGTSDK	2	3.9838	15	1.058	0.872	0.816	1.077	0.986	1.036	0.917	0.985	0.955	1.039	0.898	1.123	1.11	1.078	1.049	1.129	0.197836	1.04	0.60358	1.114	0.33992	1.179	0.098981
HORVU0Hr1G022460.1	64	S	Transducin family protein / WD-40 repeat family protein	0.99708	0.000251244	113.66	ALS(0.997)DS(0.003)DRAEAESK	2	2.6822	4			0.933		1.05	1.092									0.924	1.148						0.99
HORVU0Hr1G022460.1	54	S	Transducin family protein / WD-40 repeat family protein	1	0.00159351	91.1	EVHWGLLEDS(1)VEER	3	-4.3528	7			0.917	1.062				0.942		1.165		1.103	0.811			1.158		1.027		1.237		0.884
HORVU0Hr1G022510.9	200	S	Phox (PX) domain-containing protein	0.333322	1.15851e-06	48.049	S(0.333)T(0.333)S(0.333)LIGVTGNGVLGESILGQPDQHVGSGSK	3	4.0107	0
HORVU0Hr1G022510.9	261	S	Phox (PX) domain-containing protein	1	5.12916e-28	209.08	GVIS(1)EEDCDS(1)NPGHAR	2	3.2248	18	0.77	0.72	1.335	1.406	1.492	0.745	0.799	0.71		0.765	1.452	0.777	1.272		0.759	1.29	0.44742	0.801	0.5265	1.06	0.86736	1.078	0.81126
HORVU0Hr1G022510.9	201	T	Phox (PX) domain-containing protein	0.333322	1.15851e-06	48.049	S(0.333)T(0.333)S(0.333)LIGVTGNGVLGESILGQPDQHVGSGSK	3	4.0107	0
HORVU0Hr1G022510.9	273	S	Phox (PX) domain-containing protein	0.998859	0.000947865	86.036	KDS(0.915)S(0.086)ES(0.999)LGS(0.001)DLSSLR	2	4.9321	8	0.873				0.943		0.983	1.032	1.012	1.036	1.018	1.102				1.08		1.156		1.205
HORVU0Hr1G022510.9	255	S	Phox (PX) domain-containing protein	1	6.27572e-166	287.12	GVIS(1)EEDCDS(1)NPGHAR	2	3.2248	20	0.748	0.777	1.201	1.35	1.391	0.863	0.788	0.832	0.822	0.898	1.419	0.884	1.284	0.83	0.913	1.322	0.26458	0.896	0.62936	1.174	0.50332	1.11	0.61198
HORVU0Hr1G022510.9	270	S	Phox (PX) domain-containing protein	0.985886	1.94493e-07	110.48	KDS(0.986)S(0.018)ES(0.995)LGS(0.001)DLSSLR	2	5.3956	10	0.767			1.029	0.828		1.81	0.906	0.888	0.91	0.894	0.968				1.211		1.566		1.205
HORVU0Hr1G022510.9	202	S	Phox (PX) domain-containing protein	0.899921	6.49118e-11	119.54	S(0.05)T(0.05)S(0.9)LIGVTGNGVLGESILGQPDQHVGSGSK	3	3.9178	8		0.546		1.359	1.294	1.413				0.981	1.079	0.727		0.602		2.482				1.701		1.103
HORVU0Hr1G022810.3	697	S	1,4-alpha-glucan-branching enzyme	0.967157	1.29021e-05	110.14	EMYTGMSDLQPAS(0.967)PT(0.033)IDR	2	3.4023	13	1.178	1.246	1.47	0.889	0.825		1.007	1.088	1.019	0.94	0.756	0.583		1.08	0.92	0.66	0.0197771	0.8	0.035977	0.585	0.022976	0.77	0.089098
HORVU0Hr1G025920.1	445	T	Zinc finger CCCH domain-containing protein 36	0.394128	0.00101611	61.745	FANS(0.394)T(0.394)S(0.185)PS(0.025)NS(0.001)PYNPLADNMDPPK	2	2.6895	0
HORVU0Hr1G025920.1	527	S	Zinc finger CCCH domain-containing protein 36	0.999794	2.53355e-51	172.03	GSNEFAGLVAPDKEHS(1)S(0.992)LDGDT(0.008)LVK	3	3.282	15	0.96	0.873	0.932	0.942	0.96	0.951	1.054	1.104	1.096	1.042	0.94	1.013	1.009	1.041	1.083	1.032	0.32462	1.177	0.0065998	1.083	0.127842	1.133	0.022619
HORVU0Hr1G025920.1	450	S	Zinc finger CCCH domain-containing protein 36	0.542075	0.0158087	45.587	FANS(0.229)T(0.229)S(0.51)PS(0.049)NS(0.542)PY(0.441)NPLADNMDPPK	2	4.5926	1							1
HORVU0Hr1G025920.1	446	S	Zinc finger CCCH domain-containing protein 36	0.646781	2.27577e-05	89.636	FANS(0.105)T(0.105)S(0.647)PS(0.133)NS(0.009)PY(0.001)NPLADNMDPPK	2	3.3176	6	1.163	1.037			0.958	1.098	0.55								1.193	0.935	0.52304	0.5				1.085
HORVU0Hr1G025920.1	528	S	Zinc finger CCCH domain-containing protein 36	0.999439	5.39518e-64	196.62	GSNEFAGLVAPDKEHS(1)S(0.999)LDGDT(0.001)LVK	3	4.5079	24	0.617	0.561	0.599	0.605	1.21	1.223	1.312	1.413	0.923	0.67	1.219	0.651	1.255	1.392	1.349	1.71	0.173164	2.053	0.0063551	1.429	0.26766	2.249	4.0502e-05
HORVU0Hr1G025920.1	444	S	Zinc finger CCCH domain-containing protein 36	0.394128	0.000308947	50.521	FANS(0.394)T(0.394)S(0.185)PS(0.025)NS(0.001)PYNPLADNMDPPK	2	2.6895	0
HORVU0Hr1G025920.1	422	S	Zinc finger CCCH domain-containing protein 36	0.998554	5.96819e-34	108.66	ASSSCQPGHLS(0.999)PIKDDPWITSVPFVPLVK	3	2.9853	12	1.043	1.007		1.19	1.161		0.866	0.81	0.821	1.196	0.97	1.092	0.943	0.901		1.147	0.023644	0.812	0.0057805	1.06	0.54294	0.9	0.06638
HORVU0Hr1G026480.4	463	S	Phospholipid-transporting ATPase 10	0.999995	0.000168553	54.813	NGS(1)PMIADIEDGVEAFHQSEGR	3	3.2675	9	1.114	0.913	1.087	1.087	1.102	1.075						0.775	0.919	0.929		1.048	0.5047			0.747		0.89	0.25882
HORVU0Hr1G027290.1	8	S	1-acyl-sn-glycerol-3-phosphate acyltransferase 2	0.993701	0.000147231	108.41	MNGST(0.006)GS(0.994)PGNHVNGK	2	1.9539	8	1.247	1.33				0.888	0.859		0.892		0.686		1.031	1.066		0.689		0.679	0.0092189	0.532		0.814	0.029723
HORVU0Hr1G027290.1	6	T	1-acyl-sn-glycerol-3-phosphate acyltransferase 2	0.694595	0.0020595	78.71	MNGS(0.286)T(0.695)GS(0.019)PGNHVNGK	2	4.4103	3								0.997		0.808					1.195
HORVU0Hr1G030200.1	783	S	Importin-5	1	2.66835e-37	211.07	ANAEDFDS(1)EEDELLR	2	4.628	15	1.042	1.29	1.008	0.824	1.096	1.057	0.949	0.914	0.894	0.831	1.036	0.895	1.126	1.06	0.976	0.891	0.37984	0.825	0.078699	0.827	0.135502	0.947	0.5965
HORVU0Hr1G030870.1	379	T	non-specific phospholipase C4	0.637621	0.0152428	62.454	LFNLNT(0.638)FLT(0.362)K	2	-4.367	1										1
HORVU0Hr1G030870.1	151	T	non-specific phospholipase C4	0.998838	1.2998e-94	242.43	WFSSNPAS(0.001)T(0.999)QPNR	2	1.6384	13	1.904		1.933	0.745		0.746	0.678	0.762	0.727	1.083	0.961	1.016	0.819	0.798	0.828	0.389	6.2218e-05	0.377	0.00020082	0.532	0.00077746	0.425	1.61759e-05
HORVU0Hr1G030870.1	150	S	non-specific phospholipase C4	0.507038	0.000206053	148.69	WFSSNPAS(0.507)T(0.493)QPNR	2	0.8108	1		1
HORVU0Hr1G032060.1	198	S	Chromosome 3B, genomic scaffold, cultivar Chinese Spring	1	3.28419e-108	266.24	ISNEQNLWS(1)PIHQASK	2	5.3746	27	0.806	0.848		0.984	1.077	1.129	1.023	0.909	0.942	1.025	1.054	1.05	1.132	1.033	0.985	1.286	0.02032	1.158	0.058421	1.261	0.00182154	1.27	0.024023
HORVU0Hr1G033330.3	223	S	myosin-binding protein 3-like [Aegilops tauschii subsp. tauschii]	1	9.22026e-40	234.93	FVVASDVQHS(1)PR	2	3.159	15	1.084	1.095	1.072	0.798	0.729	0.749	1.197	1.179	1.126	0.76	0.771	0.761	1.217	1.247	1.214	0.7	0.00020119	1.077	0.0187422	0.705	6.8853e-07	1.131	0.00030163
HORVU0Hr1G038120.1	238	S	cellulose synthase 1	0.535947	1.46827e-06	113.73	HS(0.536)IRS(0.388)PT(0.069)S(0.005)S(0.001)YVDPSVPVPVR	3	-0.82258	1												1
HORVU0Hr1G038120.1	221	S	cellulose synthase 1	0.987904	5.59513e-134	256.68	LT(0.012)S(0.988)GQQISGEIPDASPDR	2	4.8234	18	0.83	0.939	0.817	0.95	0.901	0.878	1.264	1.114	1.089	0.901	0.872	0.883	1.217	1.156	1.188	1.055	0.32896	1.341	0.010157	1.027	0.56002	1.377	0.00228
HORVU0Hr1G038120.1	233	S	cellulose synthase 1	1	2.71746e-220	290.52	LTSGQQIS(1)GEIPDAS(1)PDR	2	2.1427	15	0.423	2.479	0.426				0.488	0.482	0.477	0.299	0.287	0.316	3.234	2.543	0.545			0.435	0.51568	0.271	0.25366	1.9	0.39674
HORVU0Hr1G038120.1	206	S	cellulose synthase 1	0.292585	0.000213155	71.85	GPEWQLQGQGEDIDLS(0.122)S(0.293)S(0.293)S(0.293)R	2	3.2786	0
HORVU0Hr1G038120.1	207	S	cellulose synthase 1	0.599062	8.40674e-06	94.738	GPEWQLQGQGEDIDLS(0.045)S(0.106)S(0.599)S(0.251)R	2	3.9695	4		1.069		0.957									1.013	0.961		0.895						0.923
HORVU0Hr1G038120.1	208	S	cellulose synthase 1	0.441721	1.55236e-05	87.892	GPEWQLQGQGEDIDLS(0.035)S(0.081)S(0.442)S(0.442)R	2	3.6294	0
HORVU0Hr1G038120.1	752	S	cellulose synthase 1	0.408871	2.81451e-08	65.467	RT(0.182)ES(0.409)S(0.409)APIFNMDDIEEGIEGYEDER	3	3.7363	0
HORVU0Hr1G038120.1	749	T	cellulose synthase 1	0.420914	2.81451e-08	65.467	T(0.421)ES(0.421)S(0.158)APIFNMDDIEEGIEGYEDER	3	0.75335	0
HORVU0Hr1G038120.1	226	S	cellulose synthase 1	1	8.54317e-220	286.05	LTSGQQIS(1)GEIPDASPDR	2	5.2422	24	0.217	0.06	0.218	1.231	1.202	1.148	1.615	1.468	1.417	1.156	1.139	1.142	0.268	1.301	1.42	7.234	0.038337	9.091	0.031816	6.943	0.039665	6.038	0.06756
HORVU0Hr1G038120.1	751	S	cellulose synthase 1	0.536472	2.81451e-08	65.467	T(0.252)ES(0.536)S(0.211)APIFNMDDIEEGIEGYEDER	3	3.333	1			1
HORVU0Hr1G038120.1	220	T	cellulose synthase 1	0.500359	0.0201722	40.53	LT(0.5)S(0.5)GQQIS(0.997)GEIPDAS(0.002)PDR	2	4.8217	1								1
HORVU0Hr1G038250.7	125	S	PREDICTED: insulinoma-associated protein 1-like [Oryza brachyantha]	0.999714	0.000169057	128.46	AAS(1)HSSVLEGAGR	2	3.3546	9		0.9	0.969	1.521		0.884	0.902		0.997	0.876			1.018	0.936		1.287	0.5121	1.016	0.8281	0.937		1.045	0.5115
HORVU0Hr1G038330.13	60	S	sucrose synthase 6	1	6.26823e-131	281.76	MDS(1)VAESMPDALR	2	4.634	54	1.102	1.12	1.024	1.013	0.936	0.954	0.852	0.87	0.842	1.032	1.032	1.115	1.049	1.032	1.026	0.894	0.037657	0.79	0.00128354	0.979	0.6114	0.957	0.20354
HORVU0Hr1G038350.1	60	T	Histidine protein methyltransferase 1 homolog	0.999895	0.00789248	122.2	QNRPS(0.004)ES(0.996)PVT(1)PSR	2	-60.683	6	0.911	0.19			1.078	1.016						1.236		1.57		1.902	0.44858			2.245		2.852
HORVU0Hr1G038350.1	57	S	Histidine protein methyltransferase 1 homolog	0.998573	0.000673182	122.2	QNRPS(0.001)ES(0.999)PVT(0.995)PS(0.005)R	2	2.0132	12	0.614	0.128		1.055	1.762	0.684	1.007			0.927		1.737	1.028	1.057		3.146	0.142057	2.714		3.59	0.2157	2.81	0.34266
HORVU0Hr1G038420.3	20	S	T-complex protein 11	0.781105	0.00885451	59.731	S(0.781)PS(0.219)WSSQEEDYGQR	2	-2.183	2													1.136	0.864
HORVU0Hr1G038650.5	458	S	PREDICTED: histone-lysine N-methyltransferase SETD1A-like [Setaria italica]	0.997569	2.79184e-22	125.25	DNLMQENDLS(0.998)PLS(0.002)AS(0.001)R	2	7.5395	8		0.733		0.79			0.948	2.074				0.808	0.988	0.828	0.832	1.078		2.061		1.102		1.204
HORVU0Hr1G038890.1	446	S	methyl-CPG-binding domain 10	0.945472	6.80267e-81	132.33	SDAAAVDSQPGAAPNES(0.07)PS(0.945)AVNNGQLS(0.931)PGAS(0.027)T(0.027)VK	3	4.124	2							1.135				0.865
HORVU0Hr1G038890.1	458	S	methyl-CPG-binding domain 10	0.509055	8.96854e-213	198.35	SDAAAVDSQPGAAPNESPS(0.018)AVNNGQLS(0.283)PGAS(0.509)T(0.19)VK	3	6.6093	1														1
HORVU0Hr1G038890.1	358	S	methyl-CPG-binding domain 10	1	1.26895e-19	139.61	EDVKPAEADAVPS(1)PAMEDKK	3	1.4566	15	0.957	1.024		0.981		0.994	0.973	1.006	0.993	0.967	1.069	0.972	1.006	1.048	1.011	0.997	0.94914	1	0.98312	1.012	0.82678	1.031	0.37524
HORVU0Hr1G038890.1	454	S	methyl-CPG-binding domain 10	0.999659	0	306.68	SDAAAVDSQPGAAPNESPSAVNNGQLS(1)PGASTVK	3	6.9436	30	0.979	0.687	1.032	0.439	0.631	0.495	1.212	1.578	1.545	1.031	0.982	1.156	1.368	0.477	1.389	0.58	0.031456	1.607	0.034499	1.175	0.27136	1.199	0.82468
HORVU0Hr1G038890.1	205	S	methyl-CPG-binding domain 10	0.976538	0.00528528	45.17	AAPS(0.977)EDAGKT(0.023)EDS(0.001)TPAPAEHK	3	1.8113	4			0.919							1.332	0.762	0.986								1.117
HORVU0Hr1G038890.1	180	T	methyl-CPG-binding domain 10	0.499999	0.00233478	61.745	S(0.5)T(0.5)DVEMKPAETNDVEMK	2	3.975	3	0.74						1.313	0.947										1.527
HORVU0Hr1G038890.1	215	T	methyl-CPG-binding domain 10	0.495146	0.0218454	40.224	T(0.01)EDS(0.495)T(0.495)PAPAEHKEDVK	3	1.8029	0
HORVU0Hr1G038890.1	179	S	methyl-CPG-binding domain 10	0.499999	0.00233478	61.745	S(0.5)T(0.5)DVEMKPAETNDVEMK	2	3.975	3	0.74						1.313	0.947										1.527
HORVU0Hr1G038890.1	444	S	methyl-CPG-binding domain 10	0.995465	4.33989e-191	177.97	SDAAAVDSQPGAAPNES(0.995)PS(0.024)AVNNGQLS(0.901)PGAS(0.059)T(0.02)VK	3	5.4541	15	0.578	0.473	0.813	0.627	0.622	0.527	1.173	1.512	1.623	0.947		1.029	1.164	1.65	1.261	0.953	0.884	2.311	0.0101639	1.59	0.098901	2.186	0.0138227
HORVU0Hr1G038890.1	214	S	methyl-CPG-binding domain 10	0.759743	0.00663703	40.372	T(0.008)EDS(0.76)T(0.232)PAPAEHKEDVK	3	0.38051	1													1
HORVU0Hr1G038990.4	45	S	DUF3511 domain protein [Medicago truncatula]	0.999762	2.34429e-17	78.714	S(1)VPHEHAAAYYGCGGGYDYEDVGR	3	4.3423	8				0.996	0.962	0.808		1.199	1.16		0.88	0.893	1.101
HORVU0Hr1G038990.4	79	S	DUF3511 domain protein [Medicago truncatula]	0.999999	8.80116e-43	214.41	SYS(1)FNGPSAGDDPEAK	2	6.3058	9			1.172		0.856		0.062	1.114	1.057	1.011			1.245	1.284	1.2	0.73		0.635		0.863		1.061
HORVU0Hr1G039250.32	646	T	Sister chromatid cohesion protein PDS5 homolog A	0.388963	8.92127e-05	84.309	ADSNDKDLVAS(0.389)PT(0.389)S(0.158)T(0.064)K	2	1.4588	0
HORVU0Hr1G039250.32	636	S	Sister chromatid cohesion protein PDS5 homolog A	1	1.17012e-42	185.21	ADS(1)NDKDLVASPTSTK	2	2.3367	30	0.848	0.794	0.846	1.172	1.259	1.17	0.854	0.853	0.769	1.197	1.18	1.194	0.948	0.95	0.966	1.447	0.00033788	0.995	0.89828	1.435	7.9992e-05	1.151	0.0032186
HORVU0Hr1G039250.32	795	S	Sister chromatid cohesion protein PDS5 homolog A	0.839889	7.10972e-15	158.86	S(0.84)T(0.255)S(0.622)S(0.284)MEVPANQHKPIK	2	1.8637	12		1.223	1.077	0.991	0.971		1.081		0.993	1.06	1.014	0.334	1.069	1.103	1.084	0.853	0.134957	0.902	0.3126	0.698	0.4002	0.944	0.33482
HORVU0Hr1G039250.32	936	S	Sister chromatid cohesion protein PDS5 homolog A	1	2.46735e-196	327.31	KES(1)DDETLSVWK	2	3.6048	15	0.736	0.74	0.797	1.098	1.111	1.117	0.874	0.902	0.872	1.186	1.196	1.206	1.075	1.028	1.06	1.463	0.000124625	1.165	0.0053595	1.579	6.1366e-05	1.392	0.00033551
HORVU0Hr1G039250.32	607	S	Sister chromatid cohesion protein PDS5 homolog A	0.796306	0.0160089	60.734	GS(0.204)KDS(0.796)DELLVHSVSK	3	-1.604	1								1
HORVU0Hr1G039250.32	614	S	Sister chromatid cohesion protein PDS5 homolog A	0.992128	0.000670308	124.24	DSDELLVHS(0.992)VS(0.008)K	2	4.5759	14	0.897	0.827		0.782			0.888	0.967	1.112	0.987	1.141	1.003	1.089		1.306	0.907		1.147	0.23306	1.211	0.064845	1.389	0.08216
HORVU0Hr1G039250.32	773	S	Sister chromatid cohesion protein PDS5 homolog A	0.992795	0.0234313	72.846	MIES(0.007)NGS(0.993)PMK	2	3.6655	5		0.93					1.068								1.001			1.148				1.076
HORVU0Hr1G039250.32	796	T	Sister chromatid cohesion protein PDS5 homolog A	0.577717	0.00410761	106.79	S(0.401)T(0.578)S(0.032)S(0.99)MEVPANQHKPIK	2	1.5174	1						1
HORVU0Hr1G039250.32	644	S	Sister chromatid cohesion protein PDS5 homolog A	0.929612	2.01203e-06	140.15	ADSNDKDLVAS(0.93)PT(0.057)S(0.009)T(0.004)K	2	1.6325	11	0.988	0.949	0.971	0.845		0.947	0.928		0.937	1.124		1.155		1.281	0.875	0.924	0.173324	0.962	0.088139	1.176	0.0029798	1.112	0.72414
HORVU0Hr1G039250.32	797	S	Sister chromatid cohesion protein PDS5 homolog A	0.944988	8.97929e-18	186.7	S(0.013)T(0.013)S(0.945)S(0.03)MEVPANQHKPIK	3	-0.26033	8		2.022	0.484	0.56								0.579	0.532	1.824		0.447				0.462		0.94	0.99682
HORVU0Hr1G039250.32	798	S	Sister chromatid cohesion protein PDS5 homolog A	0.998372	9.14536e-53	228.55	ST(0.001)S(0.001)S(0.998)MEVPANQHKPIK	3	1.8866	44	0.927	0.768	1.181	1.098	1.042	1.059	1.071	0.766	1.157	0.409	1.342	1.078	1.25	0.694	1.157	1.112	0.43422	1.041	0.8311	0.984	0.77654	1.078	0.80404
HORVU0Hr1G039250.32	914	S	Sister chromatid cohesion protein PDS5 homolog A	1	8.76025e-201	301.27	TENES(1)AEDMELEEK	2	4.3057	35	0.735	0.703	0.737	1.085	1.248	1.205	0.94	0.923	0.877	1.24	1.137	1.194	0.948	0.993	1.036	1.627	0.00041555	1.26	0.00086212	1.642	7.6362e-05	1.369	0.0004627
HORVU0Hr1G039250.32	889	S	Sister chromatid cohesion protein PDS5 homolog A	1	1.38307e-35	179.92	S(1)DGDKDKEVEVGSAEK	3	1.6708	26	0.784	0.891		0.942	1.175	1.317	0.63	0.818	0.832	1.124	1.199	1.219	1.062	1.092	0.915	1.367	0.110083	0.907	0.47264	1.41	0.0092388	1.221	0.102
HORVU0Hr1G039250.32	616	S	Sister chromatid cohesion protein PDS5 homolog A	0.99666	7.7361e-10	155.57	DSDELLVHS(0.003)VS(0.997)K	2	4.2973	13	0.637		0.675	0.893	0.961	1.199	0.887	0.806		1.398	1.398	1.382	0.898	0.866		1.551	0.034064	1.29	0.0452	2.123	5.7973e-05	1.345	0.0130554
HORVU0Hr1G039330.1	466	S	Poly(A) RNA polymerase GLD2-B	0.999661	3.6999e-96	224.41	ILIFGALNQDVPVSHPS(1)PK	2	4.1949	30	0.962	0.973	0.879	1.089	1.266	1.228	1.144	0.924	0.938	0.876	0.946	0.855	1.005	0.979	0.936	1.273	0.0127624	1.068	0.45892	0.951	0.32362	1.038	0.38178
HORVU0Hr1G039600.3	941	S	FAR1-related sequence 5	0.685201	0.0179358	61.067	LHDKPS(0.044)LS(0.685)T(0.271)IMR	3	-6.1016	1		1
HORVU0Hr1G039600.3	939	S	FAR1-related sequence 5	0.925454	0.0151825	78.157	LHDKPS(0.925)LS(0.065)T(0.01)IMR	3	-4.2072	1										1
HORVU0Hr1G040000.1	182	S	Tetratricopeptide repeat protein 1	1	0.00181664	85.813	DSFMEVDS(1)PGR	2	0.10028	8	0.999					0.544	1.393	1.389		0.617	0.624	0.854			1.582	0.545		1.392		0.699		1.584
HORVU0Hr1G040300.1	7	S	Mediator of RNA polymerase II transcription subunit 4	1	7.56863e-05	175.54	MMQHMPS(1)PAR	2	-0.05609	15	0.9	0.871	0.898	1.018	0.989	0.938	1.14	1.188	1.165	0.882	0.875	0.857	1.074	1.092	1.112	1.103	0.020123	1.309	7.5967e-05	0.979	0.20132	1.228	0.000143395
HORVU0Hr1G040340.1	199	S	Proteasome subunit beta type-2	1	2.7313e-294	342.47	EIGGDS(1)PAAATTAATVATTA	2	6.1031	31	0.932	0.946	0.874	1.115	1.128	1.18	1.015	1.003	0.96	0.989	1.01	1.028	0.956	0.923	0.94	1.244	0.0018421	1.082	0.055483	1.1	0.023178	1.024	0.40398
HORVU1Hr1G000020.4	226	S	Peroxisomal membrane protein PEX14	0.521931	0.0233376	51.569	S(0.001)LS(0.003)ES(0.522)LS(0.391)HS(0.084)R	2	60.657	1									1
HORVU1Hr1G000060.3	213	S	transmembrane protein [Arabidopsis thaliana]	0.999972	3.74873e-23	155.08	FS(1)FESEDQNPSFTNLVR	2	5.2793	14	0.996	1.009	0.975	0.835	1.03		1.035	1.032	0.998	0.958	0.968	0.96	1.068	1.081	1.054	0.939	0.63276	1.029	0.141678	0.968	0.038076	1.075	0.0043007
HORVU1Hr1G000060.3	222	S	transmembrane protein [Arabidopsis thaliana]	0.889331	0.0163084	55.416	FSFESEDQNPS(0.889)FT(0.11)NLVR	2	5.9958	2		1.041							0.959									0.921
HORVU1Hr1G000090.3	297	S	Receptor-like protein kinase	1	0.000341997	146.58	ACVS(1)DMSMGNSR	2	3.7441	15	0.976	0.889	1.013	0.817	0.768	0.796	1.032	1.105	1.335	1.071	1.015	1.004	1.046	1.14	0.993	0.827	0.011656	1.206	0.100959	1.074	0.173758	1.105	0.1504
HORVU1Hr1G000290.3	215	S	Paired amphipathic helix protein Sin3-like 4	0.999316	3.21299e-102	282.3	DS(0.001)S(0.999)VDRPDLEHDPDR	3	2.7943	32		0.952	0.853	1.031	0.961	1.092	1.022	1.064	0.968	1	0.948	1.015	1.067	1.027		1.139	0.129762	1.128	0.110916	1.094	0.158841	1.16	0.123284
HORVU1Hr1G000290.3	214	S	Paired amphipathic helix protein Sin3-like 4	0.631393	5.29635e-23	195.66	DS(0.631)S(0.369)VDRPDLEHDPDR	3	1.2616	1	1
HORVU1Hr1G000310.1	39	S	SNF1 protein kinase subunit beta-3	0.599427	1.13073e-08	56.365	DDHEGVQVVGFEVPAS(0.599)PDS(0.277)S(0.061)Y(0.051)S(0.01)NPIPGSEDEDR	3	6.0748	1							1
HORVU1Hr1G000310.1	102	S	SNF1 protein kinase subunit beta-3	1	0.00325246	79.059	S(1)VVALGITHR	2	0.60797	11	1.028	1.182		1.06		1.001	1.11	1.026	0.983	0.913	0.896		0.88	0.92		0.933	0.46378	0.941	0.45236	0.819	0.106815	0.814	0.109258
HORVU1Hr1G000520.5	685	T	E3 ubiquitin-protein ligase ORTHRUS 2	0.99335	3.20926e-81	198.42	ASPAAAEGTPGGSPAAVS(0.007)T(0.993)PR	2	0.98569	14	0.693	0.693		0.646	0.802	0.841	1.206	1.087	1.139	1.11	1.069	1.344	1.14	1.188	1.042	1.101	0.45452	1.651	0.00100254	1.695	0.010662	1.621	0.0023765
HORVU1Hr1G000520.5	668	S	E3 ubiquitin-protein ligase ORTHRUS 2	0.973822	0.0127617	50.131	KAS(0.974)PAAAEGT(0.026)PGGSPAAVSTPR	3	0.62505	1												1
HORVU1Hr1G000520.5	684	S	E3 ubiquitin-protein ligase ORTHRUS 2	0.66263	2.2988e-10	114.5	ASPAAAEGTPGGS(0.003)PAAVS(0.663)T(0.334)PR	2	2.9512	2			0.596				1.404											2.356
HORVU1Hr1G000530.9	104	S	Protein MEI2-like 3	1	0.00368497	77.157	NS(1)PPGIIGGPR	2	-0.67921	9				1.079		1.043		1.232	0.007	0.83	0.975		1.262	1.287	1.285
HORVU1Hr1G000530.9	128	S	Protein MEI2-like 3	0.975854	0.000188016	66.582	SHENSSLHNLFS(0.024)PVS(0.976)PQLDR	3	-0.63926	3												0.946		0.95	1.104
HORVU1Hr1G000530.9	330	S	Protein MEI2-like 3	0.412765	9.93921e-16	57.464	S(0.165)VHPGS(0.413)LGS(0.413)VGFPGS(0.008)PQMY(0.001)PSDVPVFTPAR	3	3.9875	0
HORVU1Hr1G000530.9	114	S	Protein MEI2-like 3	0.999999	8.63153e-61	234.37	S(1)HENSSLHNLFSPVSPQLDR	3	-0.59147	16	1.145	1.099	1.093	1.113	1.148	1.147	0.963	0.991	1.014	0.848	0.793	0.77	0.947	0.955	0.974	1.021	0.30138	0.889	0.0049959	0.723	0.00053576	0.862	0.00091876
HORVU1Hr1G000530.9	579	T	Protein MEI2-like 3	0.693709	7.64397e-12	147.14	GDASLS(0.014)T(0.694)S(0.292)PNLENSSR	2	3.0801	2	0.97		1.03
HORVU1Hr1G000530.9	322	S	Protein MEI2-like 3	0.410233	9.93921e-16	57.464	S(0.41)VHPGS(0.41)LGS(0.163)VGFPGS(0.017)PQMYPSDVPVFTPAR	3	4.8522	0
HORVU1Hr1G000530.9	336	S	Protein MEI2-like 3	0.998463	4.62436e-08	83.701	SVHPGSLGSVGFPGS(0.998)PQMY(0.001)PSDVPVFTPAR	3	4.0522	4			0.877	1.061		1.062									1	1.21						1.14
HORVU1Hr1G000530.9	327	S	Protein MEI2-like 3	0.870565	8.48857e-32	139.46	S(0.043)VHPGS(0.871)LGS(0.087)VGFPGSPQMYPSDVPVFTPAR	3	3.508	6	0.734			0.989	1.336							0.786	1.135	1.021		1.584				1.071		1.469
HORVU1Hr1G000530.9	580	S	Protein MEI2-like 3	0.999767	5.3368e-65	227.34	GDASLSTS(1)PNLENSSR	2	4.4415	8				0.286		0.312		1.69	1.198	1.836		0.051		1.394	1.233
HORVU1Hr1G000960.10	309	S	ankyrin repeat family protein	0.999201	0.0130756	79.795	AQENES(0.001)AS(0.999)LQR	2	1.7521	3							0.91		1.007					1.083
HORVU1Hr1G001750.6	185	T	RNA-binding protein with serine-rich domain 1-A	0.999998	6.15718e-09	164.56	GRT(1)PPSLRPGYPVR	3	-0.84708	19	1.041	1.016	0.948	0.929	0.928	0.932	1.084	1.069	1.031	0.872	0.869	0.909	1.104	1.104	1.163	0.928	0.119242	1.06	0.139762	0.882	0.0165781	1.122	0.024895
HORVU1Hr1G001750.6	148	S	RNA-binding protein with serine-rich domain 1-A	1	1.91979e-10	155.57	PPLS(1)PQR	2	-1.0565	16	1.08	1.243	1.024	0.855	0.86	0.887	0.993	1.11	1.101	0.754	0.755	0.735	1.199	1.209	1.195	0.777	0.0135006	0.957	0.57432	0.67	0.02106	1.076	0.31468
HORVU1Hr1G001750.6	168	S	RNA-binding protein with serine-rich domain 1-A	1	0.012717	119.43	RPDS(1)PPIRPWK	2	0.99162	18			1.201	0.781	0.659	0.779	1.003	1.107		1.01		0.86	1.186	1.257	1.156	0.616		0.878		0.779		0.999
HORVU1Hr1G001760.3	8	S	Phosphatidate cytidylyltransferase family protein	0.752722	0.00194873	81.409	EAS(0.003)S(0.085)S(0.753)S(0.159)DVS(0.001)ASHVGR	2	5.1637	2				1.014									0.986
HORVU1Hr1G001920.3	9	S	Ras-related protein Rab-25	1	0.000694031	96.26	S(1)GRGEEEYDYLFK	2	4.8778	13	1.239	1.23	1.141	0.936	0.889	0.934	0.993	1.035		0.792		0.815	0.992	0.99	1.015	0.764	0.00100474	0.843	0.0196366	0.668	0.00147978	0.83	0.0025236
HORVU1Hr1G002090.11	407	S	arginine decarboxylase 1	0.997383	0.000837323	88.421	IQHLSS(0.002)NVPS(0.997)PR	2	6.0139	11	0.983	0.881	1.281	1.081	0.977	1.071		0.681		1.118	1.087	1.237		0.602		0.995	0.95808	0.65		1.094	0.43854	0.574
HORVU1Hr1G002300.8	197	S	formin homology 1	1	0.000145554	97.084	PGS(1)PELRPLPPLPR	2	5.5258	26	1.074	1.179	0.914	0.832	1.218	0.804	0.883	0.818	0.92	0.834	1.415	1.29	1.294	0.892	0.633	0.901	0.48568	0.828	0.086982	1.117	0.63692	0.89	0.52324
HORVU1Hr1G002510.3	415	S	Nuclear inhibitor of protein phosphatase 1	0.993026	0.00178038	79.235	ANS(0.007)ADDS(0.993)DDDLFGD	2	2.1121	11	0.878	0.833	0.825		1.095	1.132		1.026	0.974	1.049	1.139			1.038	1.008	1.317	0.0021987	1.183	0.0130018	1.294	0.0073766	1.21	0.005965
HORVU1Hr1G002740.1	790	S	Regulator of chromosome condensation (RCC1) family protein	0.999549	0.000834237	104.49	AHS(1)NSDEMLSASSR	2	5.7628	11	0.937		0.422	1.162		1.172	0.874	0.981		1.551		0.919	0.952	1.029		1.717	0.36472	1.365	0.43826	1.818	0.31112	1.458	0.3751
HORVU1Hr1G002740.1	598	S	Regulator of chromosome condensation (RCC1) family protein	0.333259	0.00633241	77.157	S(0.333)T(0.333)T(0.333)PVPTTHGLSFSK	2	3.928	0
HORVU1Hr1G002740.1	611	S	Regulator of chromosome condensation (RCC1) family protein	0.890755	0.000596423	66.66	STTPVPTT(0.001)HGLS(0.108)FS(0.891)K	2	4.3138	2					1.013					0.987
HORVU1Hr1G002740.1	739	S	Regulator of chromosome condensation (RCC1) family protein	0.713422	0.0115604	42.061	NELLNAPS(0.713)PNS(0.287)GR	2	-0.47067	1										1
HORVU1Hr1G002740.1	792	S	Regulator of chromosome condensation (RCC1) family protein	0.960703	0.00647869	62.705	AHS(0.032)NS(0.961)DEMLS(0.005)AS(0.001)S(0.001)R	2	5.5715	4	1.286				0.873			0.551					1.289			0.679		0.428				1.002
HORVU1Hr1G002740.1	600	T	Regulator of chromosome condensation (RCC1) family protein	0.977971	0.000361051	114.93	S(0.011)T(0.011)T(0.978)PVPTTHGLSFSK	2	4.3028	5				0.977	1.001	1.443			0.697		0.882
HORVU1Hr1G002740.1	599	T	Regulator of chromosome condensation (RCC1) family protein	0.333259	0.00633241	77.157	S(0.333)T(0.333)T(0.333)PVPTTHGLSFSK	2	3.928	0
HORVU1Hr1G002740.1	609	S	Regulator of chromosome condensation (RCC1) family protein	0.670574	0.010169	66.66	STTPVPT(0.007)T(0.036)HGLS(0.671)FS(0.286)K	2	2.5277	1				1
HORVU1Hr1G002830.2	196	S	Chaperone protein DnaJ	1	5.04433e-06	151.55	VWNES(1)DVDEEEAPR	2	4.755	14	0.977	0.867	0.92	1.016	0.937		0.974	0.985	0.946	0.973	1.045	1.213	0.886	1.157	1.106	1.06	0.35608	1.051	0.23664	1.169	0.105881	1.139	0.23466
HORVU1Hr1G002890.1	6	S	HXXXD-type acyl-transferase family protein	1	0.000187792	183.7	MDRPPS(1)PPQLR	2	-60.665	16	1.081	1.078	1.03	1.019	1.032	1.092	0.958	0.94	0.976	0.904	0.96	0.982	0.924	1.051	0.973	0.986	0.60658	0.901	0.0055015	0.892	0.0174842	0.924	0.120758
HORVU1Hr1G003160.1	164	S	26S proteasome non-ATPase regulatory subunit 12 homolog A	0.964334	0.000982934	47.844	TAQDS(0.001)NGVLNS(0.964)WAS(0.035)NLEK	2	2.9686	2	1.23														0.77							0.626
HORVU1Hr1G003160.1	167	S	26S proteasome non-ATPase regulatory subunit 12 homolog A	1	6.92375e-87	220.2	TAQDSNGVLNSWAS(1)NLEK	2	5.3494	14	1.185	1.247	1.148		0.868	0.942	0.921	0.838	0.916	0.849	1.023	0.894	1.044	1.041	1.083	0.758	0.0078808	0.747	0.00170012	0.773	0.0126395	0.885	0.0110627
HORVU1Hr1G003300.1	442	S	ABC transporter D family member 1	0.996728	2.28741e-107	221.38	SLNHSS(0.003)S(0.997)VGNYISEANHIEFSGVK	3	1.6583	11	1.015	1.058	0.985		0.931	0.972	1.031				0.908	0.975	1.083	1.064	0.98	0.933	0.115144	1.011		0.924	0.12498	1.023	0.58846
HORVU1Hr1G003300.1	441	S	ABC transporter D family member 1	0.867432	3.08657e-84	170.52	SLNHS(0.066)S(0.867)S(0.066)VGNYISEANHIEFSGVK	3	1.2634	2				1.041					0.959
HORVU1Hr1G003370.2	88	S	Caffeic acid 3-O-methyltransferase	0.878923	9.3934e-43	191.49	VVSCVVAES(0.879)S(0.118)DGS(0.002)LSR	2	4.7423	2		1.083											0.917									0.847
HORVU1Hr1G003370.2	89	S	Caffeic acid 3-O-methyltransferase	0.970396	1.64292e-109	216.98	VVSCVVAES(0.026)S(0.97)DGS(0.003)LSR	2	5.1276	12	1.315		1.421	0.874	0.802	1.003	0.995	1.164	0.973		0.59	0.646		1.071	1.147	0.653	0.0168571	0.763	0.039978	0.452	0.005582	0.811	0.055822
HORVU1Hr1G003750.21	330	S	Protein kinase superfamily protein	0.976499	1.81748e-16	197.17	IS(0.021)S(0.976)S(0.002)VGLSNPDVANR	2	2.7683	9		0.776			0.807	0.885				1.034	1.069	1.137	1.087	1.053	1.152	1.09				1.392		1.414
HORVU1Hr1G003750.21	331	S	Protein kinase superfamily protein	0.701049	5.89076e-08	133.13	IS(0.024)S(0.275)S(0.701)VGLSNPDVANR	2	1.7558	1								1
HORVU1Hr1G004050.1	55	S	Disease resistance RPP13-like protein 4	1	0.0108847	82.716	SLGEEDS(1)RK	2	11.479	5	1.034						0.993	1.026	1.007				0.941					0.975				0.91
HORVU1Hr1G004150.1	70	T	Chymotrypsin inhibitor	0.962532	5.7249e-07	177.47	ILVDTVAT(0.037)T(0.963)PHIG	2	38.536	3		1.292							1.088	0.621								0.842		0.481
HORVU1Hr1G004200.1	252	S	pumilio 3	0.439298	3.77012e-57	132.57	S(0.439)S(0.439)S(0.121)AVGEPDDLVAALSGMNLSSSR	2	2.942	0
HORVU1Hr1G004200.1	225	S	pumilio 3	1	0.000163225	140.01	VPS(1)PCLPPIGVK	2	1.2309	30	0.965	0.906	0.912	1.135	1.078	1.109	0.929	0.924	0.98	1.097	1.024	1.142	0.919	0.961	0.918	1.194	0.0020786	1.018	0.55086	1.172	0.013541	1.005	0.8356
HORVU1Hr1G004200.1	210	S	pumilio 3	0.686831	0.000903856	54.747	NNELSSHAYASILGPS(0.313)LS(0.687)R	3	-1.7811	4						1.982			1.043	0.468	0.506
HORVU1Hr1G004200.1	253	S	pumilio 3	0.439298	3.77012e-57	132.57	S(0.439)S(0.439)S(0.121)AVGEPDDLVAALSGMNLSSSR	2	2.942	0
HORVU1Hr1G004200.1	102	S	pumilio 3	0.996769	1.55358e-28	221.62	SSS(0.001)S(0.997)S(0.002)SGLGGIGDGR	2	1.8064	10			0.051	1.212	1.345	1.499	1.157		1.084	1.324	1.304	0.024				26.51		21.971		17.333
HORVU1Hr1G004200.1	447	S	pumilio 3	1	0.00036651	154.94	GCLS(1)PLLQSQK	2	2.3621	15	0.872	0.896	0.93	1.046	0.994	1.049	1.008	1.025	1.077	0.973	0.912	1.057	1.027	1.042	1.089	1.145	0.0061199	1.153	0.0064759	1.09	0.141863	1.17	0.0035806
HORVU1Hr1G004200.1	212	S	pumilio 3	1	0.00352762	88.921	S(1)AS(1)PDPELVR	2	-0.18711	2					0.814									1.186
HORVU1Hr1G004200.1	254	S	pumilio 3	0.333333	2.97902e-18	121.65	S(0.333)S(0.333)S(0.333)AVGEPDDLVAALSGMNLSSSR	2	3.9177	0
HORVU1Hr1G004200.1	362	S	pumilio 3	0.60006	0.00284284	53.782	NQMNAGNFTSSDNS(0.001)S(0.015)VGS(0.177)GY(0.207)AS(0.6)PR	2	4.739	1															1
HORVU1Hr1G004200.1	214	S	pumilio 3	1	9.63985e-05	168.69	S(1)AS(1)PDPELVR	2	-0.18711	23	1.046	1.128	1.06	0.822	0.83	0.906	1.03	1.091	1.048	0.871	0.957	0.846	1.096	1.195	1.076	0.791	0.0037224	0.98	0.52512	0.827	0.0121239	1.041	0.37434
HORVU1Hr1G004200.1	101	S	pumilio 3	0.967571	1.65735e-21	207.06	S(0.001)S(0.018)S(0.968)S(0.013)S(0.001)SGLGGIGDGR	2	1.5916	7	0.831	0.884	0.82					1.059				1.288		1.041	1.076			1.253		1.524		1.253	0.0060373
HORVU1Hr1G004200.1	508	S	pumilio 3	1	9.29705e-127	297.11	NFGGS(1)FGSWSPDMVGK	2	3.897	17	0.919	0.881	0.914	1.15	0.958	1.018	0.873	1.045	0.91	1.071	0.999	1.032	1.203	0.974	1.053	1.152	0.066396	1.042	0.53104	1.143	0.0051974	1.19	0.053962
HORVU1Hr1G004200.1	100	S	pumilio 3	0.628657	2.12867e-08	166.65	S(0.027)S(0.629)S(0.215)S(0.128)SSGLGGIGDGR	2	2.0501	1													1
HORVU1Hr1G004200.1	513	S	pumilio 3	0.999994	5.59631e-53	204.42	NFGGSFGSWS(1)PDMVGK	2	5.1176	8							0.941	0.974	0.943				1.158	0.962	1.021
HORVU1Hr1G004230.1	760	S	ERD (early-responsive to dehydration stress) family protein	0.998575	0.0122833	65.408	FS(0.001)VPDS(0.999)IPER	2	-1.4544	2								1.021					0.979
HORVU1Hr1G004480.4	348	S	Kinetochore protein spc25	0.99073	1.16647e-199	247.79	FQAAALAGDLPAS(0.991)PT(0.009)VCSDASALPISSPVIK	3	3.7497	14	1.224	0.997	1.101	0.68	0.623	0.931	1.119	1.124	1.01	0.919		0.724	1.331	1.115	1.103	0.672	0.039418	0.979	0.79926	0.742	0.081979	1.068	0.4817
HORVU1Hr1G004480.4	350	T	Kinetochore protein spc25	0.63681	3.60987e-49	145.73	FQAAALAGDLPAS(0.362)PT(0.637)VCS(0.001)DASALPISSPVIK	3	3.0604	1											1
HORVU1Hr1G004510.5	303	S	ATP-dependent RNA helicase DBP7	0.999997	1.54711e-181	311.52	HTSLLS(1)DDEEEIPDK	2	5.5907	48	1.204	1.233	1.184	0.912	0.926	0.952	0.984	0.941	0.942	0.946	0.89	0.914	1.043	0.948	0.984	0.771	0.000115366	0.792	0.00024179	0.759	0.00020185	0.822	0.0028383
HORVU1Hr1G004610.1	86	S	Protein kinase superfamily protein	1	0.000774487	113.86	EGGNS(1)PHPQLQR	2	2.4499	10		0.835		1.163	1.179	1.167	0.77	0.962		0.938		0.935	1.077		0.975	1.401		1.037		1.122		1.229
HORVU1Hr1G004910.1	376	S	Replication protein A 70 kDa DNA-binding subunit C	0.998282	0.0103384	54.143	FAAPGT(0.001)GGGIS(0.998)PPGNVY(0.001)GR	2	4.0363	1															1
HORVU1Hr1G005260.10	395	S	ankyrin repeat family protein	1	0.000265229	85.443	ADNADPDRPAS(1)PQLAHR	3	1.712	7	1.092	1.035	0.965			0.788							1.117	1.016	0.987	0.765						1.009	0.87202
HORVU1Hr1G005980.18	401	S	Poly [ADP-ribose] polymerase 1	0.998712	0.00862387	40.372	DINCVVS(0.001)CGGLDNES(0.999)AEVR	2	3.929	1								1
HORVU1Hr1G005980.18	197	S	Poly [ADP-ribose] polymerase 1	0.507135	0.000426765	51.569	LVVPCDPNS(0.291)S(0.507)S(0.202)DDLHQK	2	3.4506	1								1
HORVU1Hr1G005980.18	381	S	Poly [ADP-ribose] polymerase 1	1	0.00381558	117.99	LAGAHFS(1)PR	2	-0.81864	12	1.042	1.133			0.669	0.602	1.039	1.026	1.156		0.94	1.039	1.119	1.111	1.123	0.584	0.0153243	0.987	0.83236	0.91	0.28344	1.028	0.62316
HORVU1Hr1G005980.18	196	S	Poly [ADP-ribose] polymerase 1	0.631278	0.0113	57.62	LVVPCDPNS(0.631)S(0.26)S(0.108)DDLHQK	2	5.3687	1													1
HORVU1Hr1G005980.18	341	S	Poly [ADP-ribose] polymerase 1	0.999992	1.64093e-18	151.28	SVGQS(1)PQQSFVGEALDK	2	7.1382	13	1.153	0.914			0.943	0.883	0.833	0.878	1.013	0.915		1.039	1.494	1.148	0.787	0.883	0.4321	0.879	0.35212	0.945	0.73476	1.106	0.79142
HORVU1Hr1G006890.1	203	S	RNA-binding protein 39	1	4.54004e-95	188.23	S(1)DDEAEKQDAEAAAAEPAVADDSEHNLDVTK	3	5.8275	17	0.917	0.975	0.988	0.926	0.859	0.772	1.035	1.012	1.039	1.042	0.917	0.935	1.219	1.145	1.22	0.888	0.102977	1.072	0.04636	1.005	0.93844	1.244	0.0021603
HORVU1Hr1G006910.1	131	S	zinc-finger protein 3	1	0.0208435	62.711	EHGES(1)GDDDAVVGMK	2	14.187	1			1
HORVU1Hr1G007010.2	403	S	B3 domain-containing protein	1	6.26531e-20	117.82	DQALS(1)GQWELIEVHDEK	2	4.2018	8	1.163	1.097		1.094			0.878	0.881					0.888			0.968		0.778	0.0134021			0.786
HORVU1Hr1G007580.4	495	S	E3 UFM1-protein ligase 1 homolog	0.660224	4.11505e-05	115.78	DFGDNDASST(0.011)GAS(0.66)S(0.329)DR	2	5.3392	1												1
HORVU1Hr1G007580.4	467	S	E3 UFM1-protein ligase 1 homolog	0.819884	9.98015e-05	98.868	HSAGQGTPMNMNS(0.82)S(0.129)S(0.051)EHR	3	3.3009	10	0.698	0.819		1.058	1.164	1.306	0.97				0.903		0.936	1.132	1.014	1.55	0.021224	1.279		1.191		1.354	0.046756
HORVU1Hr1G007580.4	468	S	E3 UFM1-protein ligase 1 homolog	0.538651	9.98015e-05	61.745	HSAGQGTPMNMNS(0.231)S(0.539)S(0.231)EHR	3	2.4218	1												1
HORVU1Hr1G007580.4	522	S	E3 UFM1-protein ligase 1 homolog	1	2.51036e-14	137.86	GGAVEKDDDS(1)EEIIPVK	2	6.1017	15	0.867	0.962	0.968	1.205	1.074	1.169	0.185	1.063	0.98	1.195	1	1.07	1.103	1.106	1.053	1.233	0.0135017	0.797	0.49092	1.167	0.071862	1.166	0.0167372
HORVU1Hr1G007580.4	496	S	E3 UFM1-protein ligase 1 homolog	0.869887	9.23799e-06	117.33	DFGDNDASST(0.003)GAS(0.127)S(0.87)DR	2	3.9589	6			0.983		1.193						0.824					1.214				0.838
HORVU1Hr1G007580.4	491	S	E3 UFM1-protein ligase 1 homolog	0.857054	8.69162e-23	164.79	DFGDNDAS(0.12)S(0.857)T(0.022)GASSDR	2	3.5902	5	1.712				0.804			0.861			0.84	0.783				0.47		0.503		0.474
HORVU1Hr1G007600.14	323	T	E3 UFM1-protein ligase 1 homolog	0.999905	5.54543e-05	81.409	LLALQDAAT(1)GDEDDCTSDR	2	-4.8239	4				1.287	1.172				0.482					1.059
HORVU1Hr1G008130.1	337	T	11S seed storage protein	0.689808	0.0230933	46.206	AISPEVLEAS(0.017)FNT(0.294)T(0.69)PEMEK	2	4.597	1															1
HORVU1Hr1G008130.1	326	S	11S seed storage protein	0.999999	2.66411e-05	89.529	AIS(1)PEVLEASFNTTPEMEK	2	4.8444	6	0.895					1.027	1.084	1.033						0.981	0.98	1.147		1.183				1.096
HORVU1Hr1G008230.4	397	S	dual specificity protein phosphatase 1	0.999999	1.04437e-52	252.02	VHAIPLS(1)PNSVLR	2	2.4499	15	1.132	1.162	1.118	0.989	0.995	1.015	0.969	0.925	0.908	0.943	0.969	0.969	0.984	0.972	0.948	0.879	0.00073663	0.821	0.00092192	0.844	0.00031641	0.851	0.00052004
HORVU1Hr1G008230.4	633	S	dual specificity protein phosphatase 1	0.249565	4.91784e-14	58.037	YSSDSPS(0.015)LS(0.25)PS(0.25)T(0.25)S(0.116)S(0.116)PPS(0.004)LGHSPASSNLPHALVPSSR	4	2.5528	0
HORVU1Hr1G008230.4	582	S	dual specificity protein phosphatase 1	0.999962	8.48851e-07	144.47	VYS(1)DSALIR	2	-0.067695	15	1.078	0.893	1.129	0.543	0.681	0.508	1.141	1.389	1.323	0.894	0.818	0.865	1.246	1.246	1.247	0.559	0.0068397	1.243	0.077964	0.831	0.077177	1.206	0.115336
HORVU1Hr1G008230.4	631	S	dual specificity protein phosphatase 1	0.249565	4.91784e-14	58.037	YSSDSPS(0.015)LS(0.25)PS(0.25)T(0.25)S(0.116)S(0.116)PPS(0.004)LGHSPASSNLPHALVPSSR	4	2.5528	0
HORVU1Hr1G008230.4	210	T	dual specificity protein phosphatase 1	0.578253	0.0210187	41.499	AGSDDVGEWPNPT(0.252)T(0.578)PGAS(0.17)K	2	19.276	1										1
HORVU1Hr1G008230.4	634	T	dual specificity protein phosphatase 1	0.249565	4.91784e-14	58.037	YSSDSPS(0.015)LS(0.25)PS(0.25)T(0.25)S(0.116)S(0.116)PPS(0.004)LGHSPASSNLPHALVPSSR	4	2.5528	0
HORVU1Hr1G008300.3	279	S	MADS-box transcription factor 27	0.999179	2.42643e-17	149.93	LELSQPHHAERDEEPES(0.999)PT(0.001)LGL	3	3.9892	15	0.584	0.6	0.554	1.305	1.217	1.304	1.226	1.173	1.239	0.791	0.854	0.839	1.03	1.14	1.142	2.201	1.89912e-05	2.093	1.68563e-05	1.429	0.00041531	1.906	9.9716e-05
HORVU1Hr1G008330.5	560	S	evolutionarily conserved C-terminal region 5	0.78267	0.00606329	52.773	LHQQQHLS(0.036)S(0.173)PS(0.783)VS(0.008)EPK	2	1.8052	2													1
HORVU1Hr1G008330.5	16	S	evolutionarily conserved C-terminal region 5	1	2.91396e-06	166.65	AGTMDS(1)PEPR	2	0.64076	18	0.715	0.78	0.798	1.708	1.157	1.138	0.954	0.981	0.916	1.271	1.078	1.201	0.8	0.702	0.802	1.746	0.0168638	1.243	0.0049556	1.548	0.00176159	1.005	0.94592
HORVU1Hr1G008330.5	558	S	evolutionarily conserved C-terminal region 5	0.993115	1.61415e-22	188.77	LHQQQHLS(0.006)S(0.993)PS(0.001)VSEPK	3	0.54229	18	0.998	0.967	0.941	1.034		0.981	1.081	0.882	1.069	1.081	1.091	1.105	0.716	1.054		1.04	0.27444	1.043	0.60274	1.128	0.0026786	0.914	0.67518
HORVU1Hr1G008330.5	13	T	evolutionarily conserved C-terminal region 5	0.510122	0.0268602	55.754	AGT(0.51)MDS(0.49)PEPR	2	56.885	1											1
HORVU1Hr1G008330.5	557	S	evolutionarily conserved C-terminal region 5	0.834151	1.15446e-05	128.28	LHQQQHLS(0.834)S(0.165)PS(0.001)VSEPK	3	1.601	3					0.919										1.081
HORVU1Hr1G008620.1	99	S	Coiled-coil domain-containing protein 130	0.999987	0.00606327	70.598	ADNFYYPPEWS(1)PK	2	5.7981	11	1.238			0.925	0.885	0.979	0.903		0.884	1.056	1.043	1.048	1.066		0.972	0.751		0.722		0.847		0.823
HORVU1Hr1G009900.2	145	S	Nuclear pore complex protein NUP107	1	0.000145053	141.29	S(1)LHDGSSIPR	2	2.0536	10		0.699	0.769	0.885	0.987	1.053	0.748			1.368	1.306	1.339		0.844		1.328	0.032185	1.019		1.822	0.00061928	1.15
HORVU1Hr1G009900.2	151	S	Nuclear pore complex protein NUP107	0.949132	0.00629108	83.775	SLHDGS(0.051)S(0.949)IPR	2	3.9641	4	0.639										1.126	1.306			0.928					1.903		1.452
HORVU1Hr1G009900.2	150	S	Nuclear pore complex protein NUP107	0.97737	0.00360797	86.243	S(0.002)LHDGS(0.977)S(0.02)IPR	2	2.4298	5									0.804	1.29	1.185		0.874	0.846
HORVU1Hr1G010220.3	48	S	Pentatricopeptide repeat-containing protein	0.977525	5.47238e-34	126.04	SPNTNSPVSFDWS(0.978)DDDES(0.022)PAEPPPTSPAK	3	5.2607	8	0.726				0.706		1.142	1.131	1.122				1.04	1.07	1.064	0.972		1.559				1.457
HORVU1Hr1G010380.2	836	S	WEB family protein At5g16730, chloroplastic	0.848195	0.000837323	86.135	LVVVDEVHS(0.848)AT(0.152)R	2	0.1597	7				0.923	1.043			0.94	1.285		1.06	0.84	0.91
HORVU1Hr1G010380.2	952	S	WEB family protein At5g16730, chloroplastic	0.999944	2.22408e-39	238.93	VAMS(1)PTTTKPQK	2	2.9762	12				0.467	1.708	1.773	0.643	0.841	1.027	0.631	0.933	0.998	0.67	1.177	1.132
HORVU1Hr1G010380.2	838	T	WEB family protein At5g16730, chloroplastic	0.5	0.0296962	56.08	LVVVDEVHS(0.5)AT(0.5)R	2	2.8922	1				1
HORVU1Hr1G010390.3	988	S	Kinase interacting (KIP1-like) family protein	0.975596	0.00868658	91.032	KS(0.024)S(0.976)FAAATVNK	2	2.9861	1													1
HORVU1Hr1G010800.1	1246	T	Nuclear factor related to kappa-B-binding protein	1	5.54405e-22	111.6	KDSDPADPGAGNDDPEDDGT(1)PNAK	3	4.1416	15	0.837	0.937	0.943	1.052	0.919	1.096	1.045	1.082	0.884	0.974	0.998	1.004	1.087	1.106	1.037	1.129	0.14268	1.108	0.24328	1.095	0.081004	1.189	0.0157995
HORVU1Hr1G010800.1	691	T	Nuclear factor related to kappa-B-binding protein	0.98858	0.0097972	123.92	TNES(0.003)LRT(0.989)PES(0.008)EK	2	3.5492	1				1
HORVU1Hr1G010810.10	942	S	kinesin 3	0.542052	0.0164386	64.56	LS(0.014)S(0.091)AVS(0.542)T(0.242)T(0.11)LEDIDVANK	2	2.4468	1					1
HORVU1Hr1G010810.10	1019	T	kinesin 3	0.959932	1.18975e-53	211.2	CLEEEYLVDEPSCS(0.04)T(0.96)PR	2	6.3975	13	0.978	1.094	1.063	0.749	0.835	0.782	1.126	1.176	1.133	0.818	0.903			1.194	1.15	0.755	0.0036594	1.096	0.063501	0.823	0.042018	1.122	0.084956
HORVU1Hr1G010810.10	1018	S	kinesin 3	0.470371	5.54333e-23	135.21	CLEEEYLVDEPS(0.059)CS(0.47)T(0.47)PR	2	7.9568	0
HORVU1Hr1G010810.10	943	T	kinesin 3	0.491141	0.0164386	64.56	LS(0.002)S(0.012)AVS(0.491)T(0.491)T(0.004)LEDIDVANK	2	4.5774	0
HORVU1Hr1G011610.3	180	T	remorin-like isoform X2 [Aegilops tauschii subsp. tauschii]	0.495034	0.00727167	120.21	AKPGVNPT(0.01)T(0.495)S(0.495)FPR	2	4.0789	0
HORVU1Hr1G011610.3	181	S	remorin-like isoform X2 [Aegilops tauschii subsp. tauschii]	0.95491	6.62159e-07	168.78	AKPGVNPT(0.002)T(0.043)S(0.955)FPR	2	2.1078	22	0.97	1.06	1.026	1.221	1.145	1.49	0.827	0.47	0.904	1.013	1.032	1.257	0.837	0.886	0.861	1.262	0.053039	0.72	0.21788	1.08	0.377	0.846	0.0054831
HORVU1Hr1G011610.3	71	S	remorin-like isoform X2 [Aegilops tauschii subsp. tauschii]	0.999997	0.000123256	100.36	VTVHEPTAGPPPRS(1)PPR	3	0.95258	11		0.802		1.485			0.955			1.033	0.849		0.976	0.939	0.962	1.852		1.191		1.173		1.196
HORVU1Hr1G011610.3	160	S	remorin-like isoform X2 [Aegilops tauschii subsp. tauschii]	1	6.09777e-06	176	S(1)RNFEQEEANR	2	3.812	15	0.927	0.945	0.856	1.225	1.207	1.288	0.904	0.915	0.895	1.045	1.01	1.018	0.921	0.908	0.937	1.364	0.00100091	0.995	0.89674	1.126	0.0199757	1.014	0.66698
HORVU1Hr1G011900.6	813	S	proteoglycan 4-like [Aegilops tauschii subsp. tauschii]	0.999335	0.000130354	63.883	GNVQPGGFPS(0.999)PLKENILAS(0.001)HQNIQPK	3	5.5472	7		0.947	1.098		0.787		0.976		0.939	1.088		1.164				0.77		0.936	0.49576	1.101	0.34914
HORVU1Hr1G012460.13	345	S	Interactor of constitutive active ROPs 3	0.920218	4.60493e-11	92.878	AHAAGNEILDEAQAGNANGGFGS(0.92)PLT(0.08)EVLK	3	4.7416	9	1.116	1.082			0.846		1.05		1.073	0.822	0.636		0.962		1.412	0.77		0.966	0.20794	0.663	0.083518	1.08	0.7887
HORVU1Hr1G012460.13	613	S	Interactor of constitutive active ROPs 3	0.995176	0.017439	58.508	LMGS(0.995)PFS(0.005)DEESPK	2	4.1147	2											0.957		1.043
HORVU1Hr1G012460.13	348	T	Interactor of constitutive active ROPs 3	0.5	4.60493e-11	86.76	AHAAGNEILDEAQAGNANGGFGS(0.5)PLT(0.5)EVLK	3	4.739	3		1.173					1.138				0.689							0.97		0.587
HORVU1Hr1G012460.13	597	S	Interactor of constitutive active ROPs 3	0.998032	1.88476e-28	184.59	T(0.002)GS(0.998)LDTEYNGSIGGK	2	2.8299	12	0.13	1.184	1.049	0.317			1.285	1.264	1.339			0.255	1.461	1.437	1.278	0.402		1.645	0.35034	0.324		1.767	0.32206
HORVU1Hr1G012460.13	364	S	Interactor of constitutive active ROPs 3	0.997952	7.12294e-06	76.598	SPHPT(0.001)S(0.001)DINGS(0.998)PDPEIEHLR	3	4.3693	10		1.264	0.891	0.8	0.758		1.159		0.871			0.618	1.552	0.862	1.224	0.723	0.22228	0.942	0.8311	0.574		1.125	0.70948
HORVU1Hr1G012460.13	616	S	Interactor of constitutive active ROPs 3	0.999962	6.65695e-05	139.61	LMGSPFS(1)DEESPK	2	2.8261	13	0.881	0.821	0.874	0.841	0.799	0.952	1.13	1.109	1.11			0.861	1.274	1.123	1.226	1.006	0.94768	1.3	0.00034067	1.003		1.406	0.001441
HORVU1Hr1G012690.2	382	S	Tetraspanin family protein	1	6.75048e-150	288.22	RDDNDES(1)YGMAR	2	4.626	34	0.957	0.989	0.964	1.263	1.195	1.208	0.953	0.917	0.899	0.892	0.878	0.891	0.972	1.001	1.022	1.26	0.0003005	0.952	0.065635	0.914	0.00133828	1.029	0.179341
HORVU1Hr1G013210.1	427	T	IQ-domain 2	0.71309	0.00118218	99.127	LQGSPLIDS(0.001)AET(0.286)T(0.713)PEK	2	4.1587	5				1.066	1.147	1.18					0.855				0.752
HORVU1Hr1G013210.1	240	S	IQ-domain 2	1	5.57009e-16	185.9	ALAYAFS(1)HQWK	2	3.2042	15	1.039	1.02	0.999	1.048	0.935	1.001	0.856	0.846	0.901	0.842	0.963	1.027	1.12	1.175	1.227	0.976	0.50758	0.851	0.00197733	0.926	0.25044	1.152	0.0080185
HORVU1Hr1G013210.1	371	S	IQ-domain 2	0.997916	0.0172038	74.524	SVLS(0.998)VQS(0.002)ERPR	2	2.693	1											1
HORVU1Hr1G013210.1	453	S	IQ-domain 2	0.999994	0.00184978	63.025	LSFPAGGAPPS(1)PMR	2	0.62753	10	0.93	0.793			1.415			0.642	0.641	1.354	1.247	1.44		0.727	0.812	1.642		0.745	0.169764	1.564	0.0112797	0.893	0.36992
HORVU1Hr1G013210.1	426	T	IQ-domain 2	0.499201	0.013542	67.887	LQGSPLIDS(0.002)AET(0.499)T(0.499)PEK	2	4.7025	0
HORVU1Hr1G013210.1	296	S	IQ-domain 2	0.892825	0.014378	66.485	S(0.893)MS(0.107)LNLGEGEITK	2	2.0494	1	1
HORVU1Hr1G013210.1	298	S	IQ-domain 2	1	1.85942e-22	219.59	SMS(1)LNLGEGEITK	2	2.6844	23	1.018	0.951	0.974	1.037	0.888	0.821	0.984	0.966	1.049	0.986	0.849	0.911	1.209	1.127	1.23	0.933	0.36098	1.019	0.5914	0.933	0.21128	1.212	0.0045435
HORVU1Hr1G013210.1	146	S	IQ-domain 2	1	0.00121604	155.57	LKS(1)LVEGNSVK	2	0.63449	13		0.988	1.121	0.853	0.727	0.774	1.152	1.107	1.409	0.782	0.79		1.118	1.159	1.021	0.744	0.030382	1.159	0.27126	0.745	0.04402	1.043	0.57718
HORVU1Hr1G013210.1	423	S	IQ-domain 2	0.333326	0.0164055	54.556	LQGSPLIDS(0.333)AET(0.333)T(0.333)PEK	2	5.9458	0
HORVU1Hr1G013600.3	189	S	E3 SUMO-protein ligase SIZ1	0.999001	0.0106292	99.276	SHT(0.001)GS(0.999)DLFRPK	2	4.5609	4	1.094	1.039		0.89	0.978											0.876	0.131042
HORVU1Hr1G013600.3	639	S	E3 SUMO-protein ligase SIZ1	0.520029	0.0257179	45.183	TPNT(0.01)FPMS(0.213)S(0.213)S(0.52)PT(0.024)GS(0.01)Y(0.009)R	2	1.7172	1						1
HORVU1Hr1G013600.3	637	S	E3 SUMO-protein ligase SIZ1	0.704551	0.000155469	63.025	TPNT(0.001)FPMS(0.705)S(0.186)S(0.08)PT(0.025)GS(0.002)Y(0.001)R	2	2.9735	2				0.832											1.168
HORVU1Hr1G014010.25	1618	S	30S ribosomal protein S1	0.754414	0.0113627	62.494	GHEIANGS(0.246)ES(0.754)NVK	2	2.4225	1													1
HORVU1Hr1G014010.25	1601	S	30S ribosomal protein S1	0.989487	9.98585e-46	106.79	ASIPALQVTLDEY(0.01)EGS(0.989)DQEGDQK	2	1.2735	14	1.088	1.241	1.057	1.114	1.204	1.155	1.099	1.022	0.966	0.763			0.861	0.813	0.618	1.026	0.6408	0.912	0.21402	0.676		0.677	0.024857
HORVU1Hr1G014010.25	939	S	30S ribosomal protein S1	0.686984	1.12229e-05	68.199	DYPDVVGLIEHHQLGGS(0.687)S(0.313)VK	3	1.1057	10		1.08	0.842	1.1	1.016		0.894		1.001	1.124	1.097	0.817		1.029		1.101	0.51274	0.986	0.95856	1.054	0.77748	1.071
HORVU1Hr1G014010.25	1365	T	30S ribosomal protein S1	0.942797	0.00436315	101.48	NLDDLT(0.007)T(0.05)CT(0.943)PR	2	3.9342	12	0.951	0.979	1.071	0.747			0.977	1.081	0.994		0.911	1.022	1.069	1.13	1.069	0.747		1.017	0.73618	0.966	0.61946	1.089	0.099081
HORVU1Hr1G014010.25	1616	S	30S ribosomal protein S1	0.696755	0.0230295	41.499	GHEIANGS(0.697)ES(0.303)NVK	2	2.3334	1											1
HORVU1Hr1G014010.25	1546	T	30S ribosomal protein S1	0.999998	1.10498e-240	233.37	ESYFDSDMT(1)DDENDNENDGER	2	3.9402	34	1.717	1.639	1.406	0.833	0.999	0.66	1.047	1.061	0.769	0.59	0.623	0.716	1.019	1.152	0.769	0.523	0.0080386	0.604	0.0135394	0.405	0.00041663	0.617	0.021281
HORVU1Hr1G014010.25	940	S	30S ribosomal protein S1	0.5	1.12229e-05	68.199	DYPDVVGLIEHHQLGGS(0.5)S(0.5)VK	3	0.84623	9		1.067	0.833	1.087	1.005				0.989	1.111	1.085	0.808		1.017		1.101	0.5103	1.041		1.054	0.77614	1.071
HORVU1Hr1G014730.6	333	S	Zinc finger CCCH domain-containing protein 33	1	4.19742e-116	235.79	SVNPSAVSVGMMQPVS(1)PR	2	4.2058	55	1.511	1.553	1.508	0.874	0.699	0.84	0.964	0.916	0.833	0.836	0.871	0.922	0.94	0.797	0.934	0.528	0.0114558	0.593	0.00028068	0.575	5.5066e-05	0.584	0.0005969
HORVU1Hr1G014730.6	181	S	Zinc finger CCCH domain-containing protein 33	0.730928	5.21357e-08	119.58	S(0.269)AS(0.731)PPATVAAAQEPR	2	3.7286	2							1.02					0.98
HORVU1Hr1G014730.6	9	S	Zinc finger CCCH domain-containing protein 33	0.8585	0.000537013	105.78	KPS(0.858)T(0.142)PPLAAPAPK	2	3.9594	1		1
HORVU1Hr1G014730.6	406	S	Zinc finger CCCH domain-containing protein 33	1	6.5263e-05	123.92	ASWGAPNGGLGS(1)PR	2	3.5318	15	1.346	1.43	1.37	0.739	0.748	0.72	0.855	0.855	0.917	0.964	0.895	0.971	1.054	1.055	1.08	0.532	3.8151e-06	0.634	0.000100571	0.683	0.00026474	0.769	0.000181415
HORVU1Hr1G014730.6	167	S	Zinc finger CCCH domain-containing protein 33	1	2.36422e-07	140.15	LLLKS(1)PAVS(0.977)PS(0.159)S(0.687)S(0.177)PK	2	6.7518	12	0.999		1.2	0.784	1.013		0.967		1.17		1.021		0.886	0.817	1.143	0.817	0.32134	0.972	0.84706	0.929		0.863	0.37332
HORVU1Hr1G014730.6	336	S	Zinc finger CCCH domain-containing protein 33	0.499417	0.00360107	42.079	S(0.499)S(0.499)PPNGMDMGMLS(0.001)PAGWPSSPASR	2	2.8032	0
HORVU1Hr1G014730.6	173	S	Zinc finger CCCH domain-containing protein 33	0.674817	0.000372133	90.94	LLLKS(1)PAVS(0.25)PS(0.675)S(0.531)S(0.545)PK	2	5.5835	1							1
HORVU1Hr1G014730.6	174	S	Zinc finger CCCH domain-containing protein 33	0.686706	2.36422e-07	140.15	LLLKS(1)PAVS(0.977)PS(0.159)S(0.687)S(0.177)PK	2	6.7518	2							0.917								1.083
HORVU1Hr1G014730.6	337	S	Zinc finger CCCH domain-containing protein 33	0.499417	0.00360107	42.079	S(0.499)S(0.499)PPNGMDMGMLS(0.001)PAGWPSSPASR	2	2.8032	0
HORVU1Hr1G014730.6	175	S	Zinc finger CCCH domain-containing protein 33	0.902926	9.19831e-05	116.6	LLLKS(1)PAVS(0.52)PS(0.372)S(0.206)S(0.903)PK	2	5.7444	10			1.222	0.798	1.031		0.984		1.192		1.04		0.902	0.831		0.748		0.89		0.851		0.709
HORVU1Hr1G014730.6	10	T	Zinc finger CCCH domain-containing protein 33	0.998588	2.03789e-15	194.55	KPS(0.001)T(0.999)PPLAAPAPK	2	4.0755	14	0.777		0.991	1.338	1.436	1.4	0.948	1.073	0.649	0.803	0.976	0.963	1.102	0.431	1.113	1.574	0.0165188	1.007	0.97356	1.034	0.78172	0.998	0.85672
HORVU1Hr1G014730.6	171	S	Zinc finger CCCH domain-containing protein 33	0.986118	2.36422e-07	140.15	LLLKS(1)PAVS(0.986)PS(0.032)S(0.345)S(0.637)PKK	2	5.0852	11	0.996		1.195	0.781	1.009				1.166		1.018		0.883	0.814	1.138	0.817	0.3199	1.064		0.929		0.863	0.37132
HORVU1Hr1G014800.4	308	S	RRP15-like protein	1	0.0027447	93.649	SSEAPLDNFS(1)DDE	2	3.3603	5		0.726						1.503		0.733	0.864				1.174			2.07		1.1		1.617
HORVU1Hr1G014800.4	66	S	RRP15-like protein	1	0	375.49	DYNS(1)DDDDDAAQPR	2	3.1264	37	1.126	1.149	1.11	0.908	0.901	0.898	1.058	1.088	0.912	0.95	0.954	0.896	1.096	0.972	0.981	0.8	2.4643e-05	0.903	0.133865	0.827	0.00109614	0.901	0.0565
HORVU1Hr1G015050.4	149	S	Protein kinase superfamily protein	0.927542	0.016604	52.773	LADAGDS(0.928)IELRLLHEGS(0.072)CK	3	-11.033	4			0.89	0.954			1.09	1.067								1.072		1.212
HORVU1Hr1G015060.3	202	S	Chaperone protein DnaJ	0.836352	0.00183499	60.324	AAAAAAAFS(0.836)PGS(0.133)GEAS(0.024)GGGS(0.007)AR	2	1.1443	2	1.112														0.888							0.799
HORVU1Hr1G015240.2	8	S	Regulator of chromosome condensation (RCC1) family protein	1	9.18074e-10	187.01	PASAAGS(1)AAEGEEK	2	4.3855	15	1.229	1.329	1.194	1.01	0.939	1.04	0.816	0.998	0.947	0.854	0.75	0.847	0.996	1.006	1.045	0.797	0.0067407	0.736	0.0105786	0.653	0.00127737	0.812	0.0041441
HORVU1Hr1G015240.2	4	S	Regulator of chromosome condensation (RCC1) family protein	0.999984	0.000632658	109.16	PAS(1)AAGSAAEGEEK	2	6.3874	4		1.073	0.895						0.946					1.086				0.961				1.104
HORVU1Hr1G015720.3	32	S	Homeobox protein knotted-1-like 1	0.48783	0.0108088	40.132	GGEGGAACS(0.001)EAS(0.007)GVAGGAS(0.488)S(0.488)PPPPPPPADLT(0.017)ELMK	3	6.9624	0
HORVU1Hr1G015720.3	33	S	Homeobox protein knotted-1-like 1	0.48783	0.0108088	40.132	GGEGGAACS(0.001)EAS(0.007)GVAGGAS(0.488)S(0.488)PPPPPPPADLT(0.017)ELMK	3	6.9624	0
HORVU1Hr1G015770.2	44	S	receptor kinase 2	1	0.00265241	53.44	RDDLHDDMDGS(1)GEIIR	3	1.4006	2				1.016		0.984
HORVU1Hr1G016240.1	128	S	agenet domain-containing protein	0.710467	0.000534158	91.131	PRPPPAAS(0.71)S(0.29)PPAEHAPVDALR	3	0.43775	2	1.033						0.967											0.936
HORVU1Hr1G016240.1	49	S	agenet domain-containing protein	1	4.83912e-238	262.52	S(1)PDPAEPTEVFPVGEAVEVLPDEGAYR	3	-0.049678	50	1.008	0.967	0.503	0.895	1.267	1.16	1.093	1.041	0.952	0.878	1.011	0.858	1.161	1.138	1.067	1.341	0.25552	1.245	0.3123	1.109	0.55942	1.358	0.26042
HORVU1Hr1G016240.1	56	T	agenet domain-containing protein	0.748674	6.93359e-35	65.62	RQPAPAPS(0.626)RS(0.626)PDPAEPT(0.749)EVFPVGEAVEVLPDEGAYR	4	0.89246	2	0.705												1.295									1.837
HORVU1Hr1G016240.1	129	S	agenet domain-containing protein	0.700976	3.09077e-05	73.948	PRPPPAAS(0.299)S(0.701)PPAEHAPVDALR	3	-45.489	5		1.542					1.314						0.408	1.229	0.508			0.852				0.464
HORVU1Hr1G016240.1	47	S	agenet domain-containing protein	0.970207	9.50533e-214	240.77	RQPAPAPS(0.97)RS(0.931)PDPAEPT(0.099)EVFPVGEAVEVLPDEGAYR	4	-0.66201	27	1.394	1.361	1.332	1.068	1.46	1.14	0.104	1.361	0.09	1.314	0.086	1.267	1.503	1.434	0.086	0.897	0.3468	0.38	0.183717	0.653	0.4003	0.74	0.45446
HORVU1Hr1G017050.3	43	S	Glutathione S-transferase family protein	1	0.0165051	74.486	S(1)PEHLVR	2	-2.5607	6		1.667	1.659		0.846					0.498			0.612	0.717		0.509				0.299		0.4	0.054644
HORVU1Hr1G017120.3	78	S	Protein kinase superfamily protein	1	7.40911e-06	114.5	EATQGFGDEALIGEGS(1)FGR	2	3.5051	6		1.065	0.857	1.179								1.083			0.815	1.227				1.127		0.848
HORVU1Hr1G017460.1	650	S	Lipid A export ATP-binding/permease protein MsbA	0.675829	0.00711435	92.747	QSLANQS(0.265)S(0.676)S(0.059)QR	2	0.52162	1										1
HORVU1Hr1G017460.1	634	S	Lipid A export ATP-binding/permease protein MsbA	0.996829	0.0102691	102.57	KS(0.997)DT(0.003)GIWLGK	2	-0.44008	11	1.191	1.279	1.249			0.902	0.889	0.873	0.846	0.938			0.921	0.947	0.964	0.728		0.701	0.00015719	0.757		0.761	0.00039604
HORVU1Hr1G017460.1	651	S	Lipid A export ATP-binding/permease protein MsbA	0.641698	0.00711435	92.747	QSLANQS(0.103)S(0.256)S(0.642)QR	2	0.29848	1										1
HORVU1Hr1G017460.1	649	S	Lipid A export ATP-binding/permease protein MsbA	0.654665	0.00711435	92.747	QSLANQS(0.655)S(0.25)S(0.096)QR	2	-0.61723	2	0.939													1.061								1.13
HORVU1Hr1G017730.1	134	S	Nuclear receptor corepressor 1	0.467547	0.00115689	89.636	VLAKPEICGT(0.027)S(0.037)S(0.468)S(0.468)PK	2	2.582	0
HORVU1Hr1G017730.1	115	S	Nuclear receptor corepressor 1	0.987915	8.45776e-05	90.89	ALEDAENPS(0.988)PS(0.004)S(0.004)GT(0.002)S(0.002)K	2	3.5185	9	1.027				1.053	0.95		0.863		1.031	0.88		1.056	1.137	1.002	0.975		0.84		0.93		1.037
HORVU1Hr1G017730.1	133	S	Nuclear receptor corepressor 1	0.317096	0.00115689	84.105	VLAKPEICGT(0.049)S(0.317)S(0.317)S(0.317)PK	2	2.6557	0
HORVU1Hr1G017730.1	135	S	Nuclear receptor corepressor 1	0.976941	4.19545e-21	193.56	VLAKPEICGTS(0.001)S(0.022)S(0.977)PK	2	2.911	12		1.031	0.93	0.957	0.941	0.984	1.099	1.05		1.001		1.048	0.938	1.026	0.995	0.98	0.67706	1.096	0.2421	1.045	0.5091	1.006	0.90616
HORVU1Hr1G017970.4	211	S	myb domain protein 61	0.898274	2.71472e-05	74.733	ELFLEQLT(0.001)AGHES(0.898)PS(0.072)S(0.029)CR	2	4.4001	6				1.082	1.09	1.041	0.916		0.837				1.034
HORVU1Hr1G018060.2	94	S	RNA-binding protein 8A	1	2.87049e-05	93.026	S(1)GFDALASDGGPGPVR	2	2.963	14	0.965	0.932	0.787	1.019	0.955	0.884	0.983	1.02	0.836		1.052	1.1	1.213	1.115	1.139	1.065	0.43594	1.058	0.55554	1.203	0.108137	1.292	0.01878
HORVU1Hr1G018540.17	392	S	alanine aminotransferase 2	0.55767	3.61092e-05	83.474	SLGYGEEDLPLVS(0.021)Y(0.147)QS(0.558)VS(0.273)K	2	4.2517	1											1
HORVU1Hr1G018540.17	394	S	alanine aminotransferase 2	0.709486	0.000259656	78.888	SLGYGEEDLPLVS(0.006)Y(0.012)QS(0.273)VS(0.709)K	2	3.282	1					1
HORVU1Hr1G018540.17	211	S	alanine aminotransferase 2	0.927902	0.0158535	52.201	AT(0.001)GAY(0.003)S(0.069)HS(0.928)QGIK	2	1.1555	2									1.077		0.923
HORVU1Hr1G018790.12	262	S	WD-40 repeat family protein	0.999661	0.00199521	97.175	NS(1)PYHETYGLL	2	2.9373	15	1.045	1.02	1.002	1.107	1.101	1.068	0.942	0.839	0.919	1.102	1.051	1.103	0.905	0.885	0.912	1.068	0.0162249	0.88	0.026058	1.062	0.04094	0.881	0.0011198
HORVU1Hr1G019330.7	874	T	Serine/threonine protein phosphatase family protein	0.499997	0.0224441	56.473	AMDATWMQELNIQRPPT(0.5)PT(0.5)R	3	1.6694	1												1
HORVU1Hr1G019330.7	851	S	Serine/threonine protein phosphatase family protein	0.893548	9.24315e-29	153.23	LIHPLPPPVNS(1)PES(0.894)S(0.106)PER	2	4.8068	7				0.886			1.068				1.047				0.999
HORVU1Hr1G019330.7	848	S	Serine/threonine protein phosphatase family protein	1	2.39013e-61	236.3	LIHPLPPPVNS(1)PES(0.172)S(0.828)PER	3	-2.614	56	1.052	1.092	1.08	0.948	0.969	0.994	0.875	0.984	1.001	0.959	0.928	1.022	1.061	1.032	1.002	0.903	0.0043808	0.887	0.049881	0.902	0.027181	0.96	0.108298
HORVU1Hr1G019330.7	500	S	Serine/threonine protein phosphatase family protein	1	3.00341e-250	326.24	QLS(1)LDQFENESR	2	4.0634	14	1.092	1.084	1.075		0.92	0.975	0.952	1.03	0.928	0.948	0.939	0.979	1.081	0.996	1.001	0.874	0.0092387	0.895	0.071898	0.882	0.00071535	0.947	0.108538
HORVU1Hr1G019330.7	872	T	Serine/threonine protein phosphatase family protein	0.952561	2.65202e-110	253.37	AMDATWMQELNIQRPPT(0.953)PT(0.047)R	3	2.1589	24	0.91	1	1.047	1.291	1.368	1.451	0.651	0.523	0.607	1.162	1.36	1.141	0.898	0.763	0.828	1.39	0.0034643	0.602	0.0026588	1.239	0.037443	0.842	0.05076
HORVU1Hr1G019330.7	852	S	Serine/threonine protein phosphatase family protein	0.960207	7.02319e-19	154.72	LIHPLPPPVNS(1)PES(0.04)S(0.96)PER	2	4.8621	19	1.13		1.186			0.971	0.77	0.996	1.021	0.936	0.923	0.974	1.066	1.027	1.001	0.839		0.802	0.148539	0.815	0.0050825	0.891	0.029837
HORVU1Hr1G019580.2	392	S	CRS1 / YhbY (CRM) domain-containing protein	1	8.3886e-13	171.26	GHNNS(1)DAEDISPGR	2	3.3796	16	0.969	0.918	1.058	0.867	0.575	0.063	0.944	1.386	1.534	0.869	1.014	0.668	1.214	1.756	1.165	0.511	0.29898	1.312	0.175464	0.866	0.2909	1.404	0.077361
HORVU1Hr1G019590.2	92	S	SAD1/UNC-84 domain protein 2	0.995619	0.0013021	105.19	KDAFPPS(0.996)PS(0.004)AEHR	3	-3.0973	53	1.406	0.872	1.275	0.517	1.361	0.552	1.286		0.606	1.255	0.988	1.137	0.819	0.699	1.226	0.684	0.24928	0.799	0.4771	0.951	0.84152	0.772	0.2952
HORVU1Hr1G019590.2	69	S	SAD1/UNC-84 domain protein 2	0.953738	5.19653e-12	175.69	DIGHT(0.047)S(0.954)RGES(0.999)VIDKPK	3	2.3484	30	1.709	0.166	0.446	0.131	1.193	1.183	1.339		1.278	0.968			1.006	1.189	1.392	1.08	0.90534	1.691	0.29232	1.251		1.545	0.33498
HORVU1Hr1G019590.2	81	S	SAD1/UNC-84 domain protein 2	0.972829	0.000679934	113.66	GESVIDKPKY(0.001)S(0.973)S(0.026)EAK	2	4.0095	4						0.728			0.596				1.349		1.327
HORVU1Hr1G019590.2	94	S	SAD1/UNC-84 domain protein 2	0.942882	0.00104219	99.909	DAFPPS(0.057)PS(0.943)AEHR	2	1.7294	28	1.038	1.331	0.603	0.758	0.736		1.157	1.183	1.109	0.956		0.862		1.107	1.16	0.754	0.50012	1.16	0.48366	0.918	0.91358	1.144	0.58208
HORVU1Hr1G019590.2	73	S	SAD1/UNC-84 domain protein 2	1	0.004071	144.55	GES(1)VIDKPK	2	0.15396	22	1.946	1.826	1.957	0.311	0.703	0.854	0.497			0.877	0.978	0.507			0.545	0.326	0.060263	0.26		0.412	0.045645	0.285
HORVU1Hr1G019590.2	68	T	SAD1/UNC-84 domain protein 2	0.703188	5.19653e-12	166.83	DIGHT(0.703)S(0.301)RGES(0.996)VIDKPK	2	1.4772	1	1
HORVU1Hr1G019590.2	55	S	SAD1/UNC-84 domain protein 2	1	9.1829e-10	117.62	QKPTPELLTEGGVNGVS(1)NDK	2	5.0114	10	1.309	1.368	1.273			0.742		0.919	1.059		0.591	0.68		1.058		0.564		0.751	0.0166792	0.483	0.00112372	0.804
HORVU1Hr1G020360.3	524	S	sodium hydrogen exchanger 2	1	4.66551e-22	202.24	GFVPFVPGS(1)PIER	2	4.2591	15	0.884	0.898	0.87	0.995	1.07	1.108	1.146	1.133	1.116	0.832	0.845	0.82	1.134	1.103	1.046	1.196	0.0056449	1.28	3.6143e-05	0.942	0.0087833	1.238	0.00110357
HORVU1Hr1G020360.3	529	S	sodium hydrogen exchanger 2	1	4.65263e-109	244.64	S(1)VHGPGLLGTVTEAENR	2	5.2373	16	1.103	1.086	1.077	1.244	1.179	1.229	0.629	0.612	0.598	1.176	1.163	1.182	0.936	0.87	0.916	1.118	0.0032391	0.563	1.8836e-06	1.078	0.00088461	0.833	0.00131766
HORVU1Hr1G020530.3	6	S	60S ribosomal protein L37 [Zea mays]	0.719819	0.000257251	121.86	AGGDS(0.72)S(0.28)PVAAAAR	2	0.7309	2				0.856				1.144
HORVU1Hr1G020530.3	190	S	60S ribosomal protein L37 [Zea mays]	1	0.000395163	115.86	RLEYS(1)PR	2	0.63607	13	1.09	1.156	1.253	0.86	0.867	0.809		1.083		0.942	0.911	0.971	1.01	1.062	0.985	0.725	0.0022159	0.929		0.807	0.0086594	0.874	0.043801
HORVU1Hr1G020530.3	7	S	60S ribosomal protein L37 [Zea mays]	0.999036	7.42909e-09	196.38	AGGDS(0.001)S(0.999)PVAAAAR	2	-1.0536	11		1.12	1.243		0.844	0.866	1.07		1.025	0.654		0.772	1.178	1.052	1.177	0.724	0.026642	0.887	0.168581	0.603	0.035338	0.961	0.56918
HORVU1Hr1G021530.1	479	S	Double-stranded RNA-binding protein 2	0.921963	0.000810711	65.421	AT(0.078)S(0.922)PELWSLDMQAPAR	2	7.5931	6	0.457			1.193	1.194						1.082	1.242		0.831		2.612				2.543		1.818
HORVU1Hr1G021540.17	1152	S	chromatin-remodeling protein 11	0.446891	0.00273321	57.279	RPS(0.079)S(0.187)S(0.447)S(0.287)PAMDSPTQTPSK	3	-0.22223	0
HORVU1Hr1G021540.17	1150	S	chromatin-remodeling protein 11	0.629224	0.000182273	68.651	RPS(0.629)S(0.269)S(0.051)S(0.051)PAMDSPTQTPSK	2	2.0358	1															1
HORVU1Hr1G021540.17	1162	T	chromatin-remodeling protein 11	0.866665	0.0284562	59.357	RPSSSS(0.001)PAMDS(0.863)PT(0.135)QT(0.867)PS(0.133)K	2	1.7835	1	1
HORVU1Hr1G021540.17	1151	S	chromatin-remodeling protein 11	0.346484	0.00333857	57.279	RPS(0.346)S(0.346)S(0.153)S(0.153)PAMDSPTQTPSK	2	1.9389	0
HORVU1Hr1G021540.17	1153	S	chromatin-remodeling protein 11	0.923956	5.91713e-05	97.949	RPS(0.008)S(0.018)S(0.008)S(0.924)PAMDS(0.032)PT(0.009)QT(0.002)PSK	2	0.84334	9	1.256		1.243	0.712		0.743	1.034	1.054	0.958		0.842			1.158		0.582	0.00163963	0.813	0.0118033	0.674		0.927
HORVU1Hr1G021540.17	1158	S	chromatin-remodeling protein 11	0.999676	4.88056e-35	159.03	RPSSSSPAMDS(1)PTQTPSK	2	1.8243	21	1.397	1.243	1.166	0.655	0.636	0.691	1.011	1.03	0.946		0.816	0.805	1.387	1.074	1.144	0.521	0.0003629	0.785	0.0151173	0.639	0.0073969	0.947	0.57156
HORVU1Hr1G021840.1	646	S	Translocase of chloroplast 159, chloroplastic	0.99893	2.90563e-28	128.7	AAT(0.001)GAS(0.999)PDGNITVSSQDGSR	2	-0.42882	10	1.006		1.073	0.923	0.611	0.769	1.041			1.287			0.829	1.318	1.141	0.738	0.135224	1.001		1.238		1.054	0.85596
HORVU1Hr1G021840.1	764	S	Translocase of chloroplast 159, chloroplastic	1	0.0184963	58.916	AFS(1)LENAR	2	-2.4355	2						0.721									1.279
HORVU1Hr1G021840.1	88	S	Translocase of chloroplast 159, chloroplastic	1	5.29615e-35	181.29	DGKDAS(1)EGEGEGKEEAAAAAK	3	2.431	25	1.18	1.094	1.086	0.9	0.825	0.782	1.016	0.936	1.032	0.876		0.986	1.031	1.16	1.095	0.746	0.0038359	0.888	0.041858	0.831	0.044742	0.978	0.62644
HORVU1Hr1G021840.1	589	S	Translocase of chloroplast 159, chloroplastic	0.999981	0	410.79	ELGEGSSSGS(1)PVSGLSSSR	2	4.5434	18	0.77	0.626	0.726	0.898		1.175	0.993	1.387	1.007	1.319	0.913	0.965	1.066	1.068	1.087	1.465	0.06022	1.596	0.021522	1.507	0.037057	1.518	0.020942
HORVU1Hr1G021840.1	585	S	Translocase of chloroplast 159, chloroplastic	0.972674	5.09147e-09	128.39	ELGEGS(0.973)S(0.027)S(0.001)GS(1)PVSGLSSSR	2	4.2889	4						0.866		1.082		1.053
HORVU1Hr1G022250.2	189	S	kinesin-like protein 1	0.872858	0.00715334	52.149	FGS(0.975)GT(0.152)S(0.873)AEGLYSPELR	2	3.5221	2									1.062	0.938
HORVU1Hr1G022250.2	180	T	kinesin-like protein 1	0.449946	2.00583e-94	177.79	SLNFNGESLPASVSEPY(0.1)T(0.45)PT(0.45)AQK	2	3.9344	0
HORVU1Hr1G022250.2	186	S	kinesin-like protein 1	0.974638	0.00715334	52.149	FGS(0.975)GT(0.152)S(0.873)AEGLYSPELR	2	3.5221	1										1
HORVU1Hr1G022250.2	178	T	kinesin-like protein 1	0.805975	6.01984e-150	243.86	SLNFNGESLPASVSEPY(0.179)T(0.806)PT(0.015)AQK	2	3.1665	12	0.987	0.927	0.946	0.839		0.86	1.046	1.086	0.979	0.942		0.998	1.2		1.19	0.891	0.0205	1.088	0.078259	1.017	0.62844	1.253	0.0025431
HORVU1Hr1G022250.2	195	S	kinesin-like protein 1	1	2.64322e-237	286.74	FGSGTSAEGLYS(1)PELR	2	3.0858	15	0.769	0.843	0.792	1.076	1.011	1.148	0.928	0.994	0.947	1.033	1.116	1.288	1.193	0.986	0.876	1.346	0.0028973	1.193	0.0064002	1.43	0.0072223	1.271	0.068842
HORVU1Hr1G022370.3	7	S	serine/threonine protein phosphatase 2A	1	7.72248e-05	85.421	AS(1)MGAMEGAAVDEVVR	2	3.0197	11		0.858		1.045	1.121	1.114		0.83	0.934	1.15	0.901		1.014	1.005	1.029	1.274		1.028		1.195		1.184
HORVU1Hr1G022750.2	225	S	Importin subunit alpha-1b	1	5.29312e-53	217.73	EQAVWALGNVAGDS(1)PK	2	4.9264	15	0.935	0.933	0.982	0.983	0.877	0.923	1.173	1.014	1.032	0.822	0.89	0.901	1.183	1.196	1.158	0.976	0.54242	1.129	0.070121	0.917	0.058423	1.241	0.00035799
HORVU1Hr1G022750.2	141	S	Importin subunit alpha-1b	1	2.9509e-05	93.777	S(1)PPIEEVINTGVVPR	2	1.5757	8			1.03			0.923			1.043	0.824		0.866	1.07	1.162	1.08	0.896		1.013		0.82		1.072
HORVU1Hr1G022790.1	34	S	Heparan-alpha-glucosaminide N-acetyltransferase	0.994954	4.05595e-12	65.569	RPLLDTGEEILPY(0.005)PVS(0.995)PLPQPPGADAK	3	3.4358	4	1.104	1.094	1.062							0.741										0.682
HORVU1Hr1G022790.1	10	S	Heparan-alpha-glucosaminide N-acetyltransferase	0.999994	7.65712e-05	80.815	MDATVVAVAS(1)DGDDGDR	2	5.4199	5		1.466			0.887									0.647		0.605						0.441
HORVU1Hr1G024240.1	219	S	Acyl-CoA dehydrogenase	0.492623	0.000210334	68.13	TVGCWALTEPDY(0.125)GS(0.161)DAS(0.493)S(0.22)LK	2	5.4308	0
HORVU1Hr1G024240.1	216	S	Acyl-CoA dehydrogenase	0.809452	0.000210334	74.733	TVGCWALT(0.002)EPDY(0.036)GS(0.809)DAS(0.137)S(0.015)LK	2	5.4558	5		1.046		1.038			0.98						0.887		1.049	0.992		0.937				0.925
HORVU1Hr1G024240.1	214	Y	Acyl-CoA dehydrogenase	0.349185	0.000614375	42.495	TVGCWALT(0.001)EPDY(0.349)GS(0.349)DAS(0.15)S(0.15)LK	2	5.3636	0
HORVU1Hr1G024240.1	220	S	Acyl-CoA dehydrogenase	0.66892	0.000210334	66.485	TVGCWALT(0.001)EPDY(0.014)GS(0.039)DAS(0.277)S(0.669)LK	2	0.2035	2	1.14													0.86								0.754
HORVU1Hr1G024400.2	331	S	6-phosphofructo-2-kinase/fructose-2,6-bisphosphatase	0.999995	0	317.97	SFS(1)ACSLASGLNFGSTK	2	5.2171	29	0.926	0.978	0.939	1.107	1.067	1.072	0.986	0.983	0.867	1.012	0.944	0.944	1.106	1.01	1.06	1.142	0.002704	0.998	0.93466	1.02	0.5284	1.117	0.023422
HORVU1Hr1G024400.2	343	S	6-phosphofructo-2-kinase/fructose-2,6-bisphosphatase	0.906317	3.99975e-22	146.8	S(0.068)FS(0.932)ACSLASGLNFGS(0.906)T(0.094)K	2	7.0746	14	1.034	1.133	0.943	0.912	0.896	0.791	0.921	1.074		1.165	0.9	0.646	1.22	1.119	1.246	0.836	0.061643	0.962	0.69408	0.872	0.41312	1.153	0.082316
HORVU1Hr1G024540.1	77	T	Chromosome 3B, genomic scaffold, cultivar Chinese Spring	0.993169	0.000376114	82.822	SSPSAAALPPLT(0.993)PPPS(0.005)Y(0.001)YAAGGK	2	2.823	8				1.11	1.144			1.162		0.783	0.751		1.059	0.889	1.102
HORVU1Hr1G024540.1	160	S	Chromosome 3B, genomic scaffold, cultivar Chinese Spring	1	9.10801e-108	228.86	AFS(1)AGDIFEDAAAPSSCFGTDR	2	6.5025	15	0.783		0.844	0.937	1.266	1.257	1.2	1.159	1.105	0.668	0.883	0.727	1.092	1.055	1.024	1.418	0.08056	1.419	0.0035216	0.933	0.54446	1.299	0.0057028
HORVU1Hr1G024710.2	71	S	60S ribosomal protein L10-2	1	0.000170427	111.03	GVDEFS(1)HCVHLVSWEK	3	0.59302	8	1.113	1.125		1.165				0.926	0.812	0.97		0.89				1.041		0.777	0.060778	0.831	0.050342
HORVU1Hr1G025020.4	101	S	Tryptophan aminotransferase 1	0.999984	1.35075e-16	144.35	TAAAPVAPAPAAANAWGSLDANAAS(1)PK	3	3.792	29	0.949	1.03	0.934	1.166	1.125	1.178	0.668	0.963	1.004	0.849	0.923	0.783	1.217	1.043	1.168	1.191	0.0062632	0.905	0.43442	0.877	0.078404	1.177	0.0429
HORVU1Hr1G025250.2	901	S	Leucine-rich repeat receptor-like protein kinase family protein	0.748967	0.00105189	62.304	EVS(0.057)VS(0.749)NS(0.194)DGEEPEVHGK	2	2.769	1							1
HORVU1Hr1G025250.2	903	S	Leucine-rich repeat receptor-like protein kinase family protein	0.998295	0.00133926	84.144	EVSVS(0.002)NS(0.998)DGEEPEVHGK	2	0.67061	9	1.053		0.757		1.29	0.67		1.34			0.56		1.304	0.685	1.342	1.083	0.92224	1.481		0.619		1.227	0.61306
HORVU1Hr1G025600.3	62	S	RING/U-box superfamily protein	0.38231	0.0171185	44.16	IS(0.382)ES(0.305)FS(0.305)ET(0.006)T(0.001)T(0.001)ASNSQSAPLAR	2	0.9826	0
HORVU1Hr1G025690.2	46	S	Serine/threonine protein phosphatase 2A 57 kDa regulatory subunit B' iota isoform	1	0.000284798	89.459	AS(1)PPLAAIAGAEGETR	2	3.9899	9	1.041		0.915	0.75				1.136	1.015	0.791		0.892	1.322		1.137	0.767		1.1	0.38066	0.86	0.23084	1.257	0.14824
HORVU1Hr1G026520.1	138	S	HXXXD-type acyl-transferase family protein	1	0.013268	88.734	PKPS(1)REEES(1)K	2	13.393	11	1.071	1.084				1.336	0.01	1.179	0.839		0.866	0.926	1.211	1.362	1.115	1.24		0.627	0.40386	0.832	0.032218	1.141	0.185637
HORVU1Hr1G026520.1	143	S	HXXXD-type acyl-transferase family protein	1	0.013268	88.734	PKPS(1)REEES(1)K	2	13.393	11	1.071	1.084				1.336	0.01	1.179	0.839		0.866	0.926	1.211	1.362	1.115	1.24		0.627	0.40386	0.832	0.032218	1.141	0.185637
HORVU1Hr1G026840.3	437	T	Heat shock 70 kDa protein 14	0.968762	0.00154826	115.24	S(0.031)NT(0.969)FAVDVLNVK	2	1.1181	9			0.873		1.138		0.911	0.972		1.003	1.141	1.039	0.925		0.998	1.304		1.078		1.215		1.101
HORVU1Hr1G027420.5	527	S	Heat shock 70 kDa protein 15	0.640296	6.13004e-26	101.67	DATTMETDDAPQDPAS(0.64)S(0.36)AGDPAEAAAENGAR	3	2.7331	4		0.803	0.395											1.802								3.008
HORVU1Hr1G027420.5	528	S	Heat shock 70 kDa protein 15	0.927959	5.04637e-109	184.96	DATTMETDDAPQDPAS(0.072)S(0.928)AGDPAEAAAENGAR	3	4.2917	11	1.061	0.953	0.47				0.797	1.034	0.993				1.158		1.535			1.137	0.536			1.626	0.21944
HORVU1Hr1G027420.5	544	S	Heat shock 70 kDa protein 15	0.999958	1.74602e-49	95.882	DATTMETDDAPQDPASSAGDPAEAAAENGARDS(1)EEK	3	4.133	10			0.929	0.916	0.997	0.929	0.98		0.991	0.936		1.016	1.159	1.147		1.02		1.061		1.051		1.241
HORVU1Hr1G027420.5	381	S	Heat shock 70 kDa protein 15	0.986227	7.99259e-55	194.55	GCALQCAILS(0.986)PT(0.014)FK	2	4.9609	15	1.013	1.001	1.003	0.892	0.94	0.873	0.963	1.027	1.08	0.964	0.913	0.982	1.177	1.1	1.071	0.897	0.0079033	1.018	0.67314	0.948	0.070682	1.11	0.067624
HORVU1Hr1G027420.5	726	S	Heat shock 70 kDa protein 15	0.994764	0.00323377	69.327	VVNECS(0.995)DAET(0.005)WLMEK	2	5.0267	5		1.597						1.447	0.78					1.06	0.116			0.697				0.368
HORVU1Hr1G027550.1	150	S	Tetratricopeptide repeat (TPR)-like superfamily protein	1	0.00550943	42.218	GQQEEES(1)DQGDQEEEDEAEWFR	2	3.2612	1						1
HORVU1Hr1G027620.2	641	S	FACT complex subunit SSRP1-B	0.837577	0.00126058	87.251	GAGAAPVDVDS(1)ADGS(0.838)S(0.162)D	2	3.6105	2							0.975	1.025
HORVU1Hr1G027620.2	637	S	FACT complex subunit SSRP1-B	0.999978	0.000138811	96.27	GAGAAPVDVDS(1)ADGS(0.838)S(0.162)D	2	3.6105	5		0.959					0.77	0.809					0.883	1.579				0.823				1.284
HORVU1Hr1G027620.2	642	S	FACT complex subunit SSRP1-B	0.925283	0.00013532	96.27	GAGAAPVDVDSADGS(0.074)S(0.925)D	2	4.4104	6		0.628							0.888				0.578	2.021	0.884			1.414				1.849
HORVU1Hr1G027620.2	459	S	FACT complex subunit SSRP1-B	0.499911	0.00134479	42.218	TGAVAAALQS(0.5)T(0.5)DDDPVDPHLER	3	1.219	1			1
HORVU1Hr1G027620.2	460	T	FACT complex subunit SSRP1-B	0.499911	0.00134479	42.218	TGAVAAALQS(0.5)T(0.5)DDDPVDPHLER	3	1.219	1			1
HORVU1Hr1G027690.1	306	S	GRIP/coiled-coil protein, putative (DUF1664) [Arabidopsis thaliana]	0.999999	1.22725e-79	270.75	EFSNADSTDKIS(1)R	2	1.2878	12	0.98	1.014		0.875	1.206	1.207	0.797	0.874		0.841		0.919	1.044	1.032	1.213	1.099	0.58874	0.838	0.068796	0.883	0.118143	1.1	0.26962
HORVU1Hr1G027690.1	218	S	GRIP/coiled-coil protein, putative (DUF1664) [Arabidopsis thaliana]	1	0.00836899	100.69	LKLENIGS(1)EIK	2	-0.12429	10				1.097	0.859	1.03	1.088	1.087	1.118	0.864	0.875	0.903		1.079
HORVU1Hr1G027700.1	178	S	WRKY DNA-binding protein 50	0.606915	7.72593e-05	45.019	YVVTTYDGVHNHAT(0.001)PGAAEQY(0.016)Y(0.068)CY(0.307)S(0.607)PPR	3	5.4613	1	1
HORVU1Hr1G028780.1	59	S	Protein kinase superfamily protein	0.955605	6.87314e-10	147.64	S(0.022)S(0.022)S(0.956)PPPLPLPAAVIPPQGK	2	7.349	16	1.139	1.108	1.074	0.875	0.833	0.889	1.029	1.069	1.08	0.824	0.812	0.826	1.177	1.132	1.133	0.782	0.00068374	0.957	0.122121	0.741	7.6737e-05	1.036	0.166922
HORVU1Hr1G028780.1	77	S	Protein kinase superfamily protein	0.936854	8.62079e-13	133.69	ES(0.937)PS(0.059)S(0.004)NSASDGAAAGALVVGIDR	2	3.0944	12	0.713	0.693	1.219		0.768	1.198	1.305	0.969	1.118	0.397			1.186	1.294	1.141	1.123	0.68962	1.292	0.23346	0.454		1.379	0.13054
HORVU1Hr1G028890.3	74	S	Diacylglycerol O-acyltransferase 1	0.467889	0.00277093	62.327	DS(0.468)S(0.468)GDT(0.057)S(0.007)SAAGAGDFTAFSFR	2	5.5075	0
HORVU1Hr1G028890.3	56	S	Diacylglycerol O-acyltransferase 1	1	0	353.33	ASFAADS(1)GDESGPPEPSSSHR	2	4.0383	30	0.657	0.679	0.609	1.007	1.119	1.231	0.982	0.875	1.098	1.357	1.183	1.523	0.881	0.893	0.904	1.726	0.00121511	1.519	0.0047371	2.089	0.0007815	1.377	0.00063582
HORVU1Hr1G028890.3	75	S	Diacylglycerol O-acyltransferase 1	0.467889	0.00277093	62.327	DS(0.468)S(0.468)GDT(0.057)S(0.007)SAAGAGDFTAFSFR	2	5.5075	0
HORVU1Hr1G028890.3	41	S	Diacylglycerol O-acyltransferase 1	0.965603	0.0174764	62.398	RLS(0.966)S(0.034)GAAVAAR	2	0.85503	1				1
HORVU1Hr1G029110.2	112	S	Galactosyltransferase family protein	0.498328	0.00158719	58.794	RPYVPSSFPS(0.498)S(0.498)PAS(0.003)AASPHR	3	0.5058	0
HORVU1Hr1G029110.2	113	S	Galactosyltransferase family protein	0.978066	0.000162751	84.266	RPYVPSSFPS(0.017)S(0.978)PAS(0.005)AASPHR	3	0.9144	9	1.082		1.034	0.753	0.778			0.993	1.062	1.174			1.055	1.069		0.724	0.0073826	0.971	0.5417	1.11		1.004	0.88086
HORVU1Hr1G030100.16	182	S	RAD3-like DNA-binding helicase protein	0.88462	0.00157531	53.193	ENGGEEEFLLDEY(0.084)ES(0.885)DDGEGT(0.031)GR	2	4.1086	3			0.977					0.885					1.139					0.906				1.166
HORVU1Hr1G030140.3	367	S	Receptor-like protein kinase	0.981393	6.88347e-07	126.37	FFGS(0.981)Y(0.009)S(0.009)SSDYDSGQYNEDMK	2	4.5059	10		0.957		0.992				1.154	0.848	0.999				0.929	1.121	1.037		1.046		1.044		1.071
HORVU1Hr1G030140.3	371	S	Receptor-like protein kinase	0.513141	1.34998e-05	98.895	FFGS(0.782)Y(0.124)S(0.168)S(0.403)S(0.513)DY(0.007)DS(0.002)GQYNEDMK	2	5.0937	1															1
HORVU1Hr1G030140.3	349	S	Receptor-like protein kinase	0.998137	0.00105912	70.249	ALEGDVS(0.998)LEDLNEGVRPGHS(0.002)R	3	1.6134	2						0.949		1.051
HORVU1Hr1G030140.3	370	S	Receptor-like protein kinase	0.880518	5.46385e-38	127.89	FFGS(0.008)Y(0.001)S(0.034)S(0.881)S(0.077)DYDSGQYNEDMK	2	5.2851	4		0.515			2.192			0.664				0.629				4.256		1.289		1.221
HORVU1Hr1G030140.3	369	S	Receptor-like protein kinase	0.940248	3.62434e-83	198.09	FFGS(0.048)YS(0.94)S(0.011)SDYDSGQYNEDMK	2	5.2042	3	0.801										1.118	1.081								1.373
HORVU1Hr1G030140.3	228	S	Receptor-like protein kinase	0.925975	0.000718546	105.79	FTSDNNT(0.008)HVS(0.926)T(0.066)R	2	2.4958	4				0.675		2.372						0.552	0.401
HORVU1Hr1G030480.3	237	S	Zinc finger protein-like 1 homolog	0.981532	0.000722691	100.69	S(0.018)PS(0.982)PHGPSATTR	2	0.25461	4		1.198			0.477	0.665				1.66						0.477				1.386
HORVU1Hr1G030480.3	165	S	Zinc finger protein-like 1 homolog	0.998605	4.39462e-61	208.87	RLS(0.999)Y(0.001)S(0.001)GESTAANTLNSSK	2	3.8181	38	0.865	0.669	0.692	0.828	0.5	0.308	1.32	1.35	1.596	0.901	0.848	0.945	1.419	1.411	1.348	0.735	0.26788	1.916	0.0028792	1.21	0.085542	1.877	0.00150241
HORVU1Hr1G030480.3	179	S	Zinc finger protein-like 1 homolog	0.497853	6.03611e-05	80.379	LSYSGESTAANT(0.004)LNS(0.498)S(0.498)K	2	6.419	0
HORVU1Hr1G030480.3	178	S	Zinc finger protein-like 1 homolog	0.497853	6.03611e-05	80.379	LSYSGESTAANT(0.004)LNS(0.498)S(0.498)K	2	6.419	0
HORVU1Hr1G030480.3	167	S	Zinc finger protein-like 1 homolog	0.971541	0.000621395	73.532	LS(0.012)Y(0.002)S(0.972)GES(0.012)T(0.002)AANT(0.001)LNSSK	2	5.4802	4				0.74						0.702	1.902	0.656
HORVU1Hr1G030480.3	257	S	Zinc finger protein-like 1 homolog	1	0	347.12	QNS(1)EMSYYADDEDANR	2	4.4095	27	0.978	1.023	1.024	1.151	1.176	1.137	0.849	0.853	0.841	1.104	1.141	1.125	0.881	0.873	0.844	1.145	0.00168496	0.841	0.00038232	1.114	0.0037996	0.859	0.00160246
HORVU1Hr1G030540.7	183	S	basic helix-loop-helix (bHLH) DNA-binding superfamily protein	0.499926	0.00258157	70.552	SQLSQMLLAS(0.5)S(0.5)PK	2	4.7519	1														1
HORVU1Hr1G030540.7	184	S	basic helix-loop-helix (bHLH) DNA-binding superfamily protein	0.976239	8.96501e-05	118.87	SQLSQMLLAS(0.024)S(0.976)PK	2	3.2576	9						1.026	1.009	0.963	0.954	0.835	1.093	1.123		0.917	1.08
HORVU1Hr1G030630.6	408	S	PREDICTED: formin-3 [Musa acuminata subsp. malaccensis]	0.319722	0.00164832	55.354	HVS(0.32)S(0.32)S(0.32)PAS(0.036)T(0.004)S(0.001)AVPEPCLIVPVS(1)PK	3	-0.01257	0
HORVU1Hr1G030630.6	406	S	PREDICTED: formin-3 [Musa acuminata subsp. malaccensis]	0.31972	0.00164832	55.354	HVS(0.32)S(0.32)S(0.32)PAS(0.036)T(0.004)S(0.001)AVPEPCLIVPVS(1)PK	3	-0.01257	0
HORVU1Hr1G030630.6	425	S	PREDICTED: formin-3 [Musa acuminata subsp. malaccensis]	1	1.29123e-21	144.38	HVSSSPASTSAVPEPCLIVPVS(1)PK	3	2.3792	30	0.812	0.824	0.822	1.094	1.095	1.098	0.952	0.894	0.947	1.095	1.063	1.154	0.992	1.02	1.137	1.337	1.9963e-07	1.136	0.0034995	1.347	0.00026045	1.281	0.027761
HORVU1Hr1G030630.6	407	S	PREDICTED: formin-3 [Musa acuminata subsp. malaccensis]	0.319721	0.00164832	55.354	HVS(0.32)S(0.32)S(0.32)PAS(0.036)T(0.004)S(0.001)AVPEPCLIVPVS(1)PK	3	-0.01257	0
HORVU1Hr1G030740.16	609	S	Lysine-specific demethylase 5A	0.993683	2.33564e-07	99.668	LLPESLMTTTVDGT(0.006)NNS(0.994)PIR	2	3.4012	13	0.756	0.663	0.657	1.212	1.299	1.162	1.029	1.024		1.225	0.934	1.074	1.009		0.955	1.769	0.00051572	1.483	0.0065956	1.557	0.0083374	1.419	0.0108627
HORVU1Hr1G030870.3	87	S	PREDICTED: INO80 complex subunit D-like [Brachypodium distachyon]	0.471331	0.000476679	46.844	NPS(0.203)S(0.345)PS(0.471)GPPS(0.979)PEMEAT(0.002)AEALTR	3	2.0167	0
HORVU1Hr1G030870.3	85	S	PREDICTED: INO80 complex subunit D-like [Brachypodium distachyon]	0.723774	0.00115204	68.31	NPS(0.266)S(0.724)PS(0.012)GPPS(0.998)PEMEATAEALTR	2	5.5455	10	0.931		1.085	0.69				1.229	1.078			0.893		1.093		0.685		1.144	0.31064	0.886		1.084
HORVU1Hr1G030870.3	91	S	PREDICTED: INO80 complex subunit D-like [Brachypodium distachyon]	0.997913	0.000476679	68.31	NPS(0.266)S(0.724)PS(0.012)GPPS(0.998)PEMEATAEALTR	2	5.5455	12	0.931		1.085	0.69				1.229	1.078			0.893		1.093		0.685		1.144	0.31064	0.886		1.084
HORVU1Hr1G031180.14	180	S	P-loop containing nucleoside triphosphate hydrolases superfamily protein	0.957291	1.0643e-05	110.48	YDIAAEPS(0.957)DT(0.042)EMADVSK	2	3.1784	10	0.974	1.012	1.017	0.793	0.887				1.035	1.213	1.123			0.888	1.058	0.839	0.02992	1.034		1.167	0.0197606	0.972	0.6682
HORVU1Hr1G031180.14	182	T	P-loop containing nucleoside triphosphate hydrolases superfamily protein	0.499186	7.18367e-05	72.627	YDIAAEPS(0.499)DT(0.499)EMADVS(0.002)K	2	7.4597	0
HORVU1Hr1G031310.10	299	S	Maspardin	0.874452	1.43753e-10	130.17	GGS(0.874)S(0.126)GSSNDHEDGNSFDDHTR	3	3.4967	6		0.903					1.065	0.986		0.942		0.986			1.118			1.136		1.068		1.238
HORVU1Hr1G031310.10	300	S	Maspardin	0.9236	0.00034524	118.07	GGS(0.072)S(0.924)GS(0.004)SNDHEDGNSFDDHTR	3	4.3026	1									1
HORVU1Hr1G032900.1	861	S	LIM domain and RING finger protein	0.999474	7.05729e-22	167.22	LGDNSLATLDFS(0.001)HPDVS(0.999)PERPEK	3	2.5308	10			0.79	1.31	1.257	1.286		0.57		1.17	1.137	1.156		0.669	0.655	1.626		0.722		1.461		0.838
HORVU1Hr1G033390.3	205	S	Ras-related protein Rab-25	0.84047	0.00359011	79.235	TISVDS(0.84)T(0.155)VGNS(0.005)K	2	1.6979	4						1.062				0.962	0.958	1.018
HORVU1Hr1G033390.3	206	T	Ras-related protein Rab-25	0.495689	0.00768948	70.806	TISVDS(0.496)T(0.496)VGNS(0.008)K	2	2.847	0
HORVU1Hr1G034070.10	8	S	Histone acetyltransferase GCN5	0.941801	6.26173e-09	108.31	MDGLT(0.007)APS(0.942)PS(0.05)HS(0.001)GATSGGGASHR	3	4.7703	18		1.185	1.254	1.053		1.086	0.888	0.936	1.163	0.493	1.467	0.555	1.503	0.938	0.477	0.877	0.055562	0.816	0.149658	0.687	0.34244	0.798	0.4988
HORVU1Hr1G034070.10	10	S	Histone acetyltransferase GCN5	0.790872	5.55164e-05	81.897	MDGLTAPS(0.119)PS(0.791)HS(0.062)GAT(0.008)S(0.015)GGGAS(0.005)HR	3	5.0663	2												0.975			1.025
HORVU1Hr1G034070.10	16	S	Histone acetyltransferase GCN5	0.383618	0.000244989	74.683	MDGLT(0.382)APS(0.508)PS(0.154)HS(0.491)GAT(0.066)S(0.384)GGGAS(0.015)HR	3	4.9415	0
HORVU1Hr1G034070.10	12	S	Histone acetyltransferase GCN5	0.827944	0.000128548	83.979	MDGLT(0.796)APS(0.15)PS(0.174)HS(0.828)GAT(0.025)S(0.025)GGGAS(0.002)HR	3	4.0117	7		0.916		0.978				0.958	0.988		1.102		0.991	1.068		1.068		1.062		1.203		1.124
HORVU1Hr1G034070.10	5	T	Histone acetyltransferase GCN5	0.823157	0.000128548	83.979	MDGLT(0.823)APS(0.158)PS(0.141)HS(0.342)GAT(0.284)S(0.238)GGGAS(0.015)HR	3	4.8646	3	0.908			1										1.092		1.101						1.203
HORVU1Hr1G034630.9	356	T	Transcription initiation factor IIF subunit alpha	0.934483	2.5456e-07	66.913	GDDWEHEET(0.066)FT(0.934)DDDEAVDIDPEER	3	3.2646	5					1.232	1.113	0.889		0.854				0.913
HORVU1Hr1G034630.9	457	S	Transcription initiation factor IIF subunit alpha	0.447532	0.00354047	40.472	DEPVDT(0.001)S(0.001)PAKPT(0.103)PS(0.448)S(0.448)GHAR	3	0.22659	0
HORVU1Hr1G034630.9	450	S	Transcription initiation factor IIF subunit alpha	0.760306	0.000411567	64.092	QTDQPKDEPVDT(0.192)S(0.76)PAKPT(0.037)PS(0.009)S(0.002)GHAR	4	4.0292	2								0.928	1.072
HORVU1Hr1G034630.9	499	S	Transcription initiation factor IIF subunit alpha	0.625204	0.00451936	62.304	T(0.111)S(0.263)S(0.625)IKDET(0.001)PASSKPTPK	3	1.535	1										1
HORVU1Hr1G034630.9	458	S	Transcription initiation factor IIF subunit alpha	0.447532	0.00354047	40.472	DEPVDT(0.001)S(0.001)PAKPT(0.103)PS(0.448)S(0.448)GHAR	3	0.22659	0
HORVU1Hr1G034630.9	449	T	Transcription initiation factor IIF subunit alpha	0.493985	0.00180513	57.476	QTDQPKDEPVDT(0.494)S(0.494)PAKPT(0.01)PS(0.001)S(0.001)GHAR	4	4.0189	0
HORVU1Hr1G034630.9	415	S	Transcription initiation factor IIF subunit alpha	0.887423	4.64641e-05	42.17	S(0.055)S(0.055)GQNES(0.887)DADDDDEDDDQDDES(0.002)S(0.001)PVLAPK	2	1.8487	2				1.08							0.92
HORVU1Hr1G034630.9	301	S	Transcription initiation factor IIF subunit alpha	1	0	372.33	GKDNEEGNNS(1)DKGEENEEEEAAR	2	2.1628	32	0.834	0.85	0.674	1.137	1.173	1.346	0.935	0.834	0.879	1.304	1.278	1.21	0.836	0.927	0.785	1.55	0.0082387	1.123	0.21344	1.608	0.0034808	1.081	0.41566
HORVU1Hr1G034980.3	200	S	tobamovirus multiplication 2A	1	6.59079e-206	296.93	AMNKPAEYDS(1)DDEIIGTAR	3	0.60925	69	0.864	0.932	0.837	0.839	0.638	0.697	1.276	1.36	1.288	0.962	0.762	0.936	1.199	1.136	1.273	0.826	0.085542	1.49	0.00044135	1.01	0.9444	1.37	0.0023419
HORVU1Hr1G034980.3	212	S	tobamovirus multiplication 2A	0.532313	8.54681e-29	98.74	S(0.233)T(0.233)S(0.532)IRQPLIHS(0.002)QNAPATGVPVPTLDQR	3	4.9587	2												0.994	1.006
HORVU1Hr1G034980.3	210	S	tobamovirus multiplication 2A	0.400023	8.54681e-29	98.74	S(0.4)T(0.298)S(0.298)IRQPLIHS(0.004)QNAPATGVPVPTLDQR	3	4.2715	0
HORVU1Hr1G034980.3	211	T	tobamovirus multiplication 2A	0.333327	8.54681e-29	98.74	S(0.333)T(0.333)S(0.333)IRQPLIHSQNAPATGVPVPTLDQR	3	2.9194	0
HORVU1Hr1G035390.1	144	S	Glucose-repressible alcohol dehydrogenase transcriptional effector	0.65285	8.72171e-33	106.22	FGSGSSGILS(0.028)S(0.028)GS(0.206)GS(0.653)MS(0.086)NLGQSPGVNNGPVPLYPSGSDK	3	3.8852	1										1
HORVU1Hr1G035440.2	34	S	Protein kinase superfamily protein	0.792139	5.06059e-05	59.689	SSEPAGPSNSAAAQQQQPPPLS(0.792)PS(0.169)APS(0.038)R	3	2.4253	10	0.86		1.14		0.695	0.758	1.001		1.209	0.529	1.032			1.446	1.331	0.726	0.169796	1.105	0.59806	0.78	0.50426	1.389	0.148557
HORVU1Hr1G036280.1	367	S	RNA-binding KH domain-containing protein	1	2.13182e-68	221.62	NFMAEAAAAS(1)PGHK	2	2.0373	15	0.928	0.985	0.993	0.924	0.945	0.968	1.079	1.112	1.055	0.987	1.031	0.981	1.013	1.027	0.973	0.976	0.39952	1.117	0.0134028	1.032	0.2971	1.037	0.24654
HORVU1Hr1G036280.1	227	S	RNA-binding KH domain-containing protein	0.617154	0.0270714	44.571	VS(0.617)PS(0.383)AAADLPTTR	2	1.4254	1			1
HORVU1Hr1G036500.57	1246	S	DNA polymerase	0.999321	0.0297841	49.485	S(0.001)NEPLRDDS(0.999)ADER	2	-1.6661	1													1
HORVU1Hr1G036630.1	63	T	Phox-associated domain;Phox-like;Sorting nexin, C-terminal	0.73376	2.65939e-06	168.69	T(0.734)KS(0.266)IELSKPSPDK	2	4.1711	1				1
HORVU1Hr1G036630.1	72	S	Phox-associated domain;Phox-like;Sorting nexin, C-terminal	0.998073	0.0047437	86.729	SIELS(0.002)KPS(0.998)PDKK	2	2.3336	2					0.97				1.03
HORVU1Hr1G036630.1	65	S	Phox-associated domain;Phox-like;Sorting nexin, C-terminal	1	5.95553e-09	172.09	S(1)IELSKPSPDK	2	2.9683	23	0.925	0.957			1.126					0.832	0.813	0.849	1.199	1.161	1.138	1.197				0.883	0.0091228	1.239	0.0027412
HORVU1Hr1G036640.15	313	S	RNA-binding protein 39	0.999213	5.84741e-05	93.626	NLAQSNATS(0.001)GGAAS(0.999)GGAR	2	3.3576	6			1.259	0.797		0.995	0.832				0.658			1.458		0.712		0.661		0.523		1.158
HORVU1Hr1G037150.2	408	S	Protein kinase superfamily protein	0.584069	0.0230365	44.019	IVDS(0.005)S(0.018)DLGT(0.977)PEHPLIS(0.584)HS(0.416)K	3	1.8351	1							1
HORVU1Hr1G037150.2	401	T	Protein kinase superfamily protein	0.999997	5.7628e-28	187.22	IVDSSDLGT(1)PEHPLISHSK	3	1.6511	20	1.102	1.143	1.125	0.802	0.897	1.131	1.141	0.929	0.913	1.081	0.927	0.813	0.973	1.023	1	0.84	0.21084	0.885	0.22108	0.837	0.1563	0.889	0.0027833
HORVU1Hr1G037150.2	50	S	Protein kinase superfamily protein	0.997836	0.000228387	173.54	S(0.002)NS(0.998)SISTDHDVR	2	2.3296	11		1.243	1.034	1.152	1.113	1.21	0.799	0.834	0.911			0.966	0.829	0.909		1.017	0.79956	0.745	0.041198	0.848		0.763	0.122039
HORVU1Hr1G037150.2	86	S	Protein kinase superfamily protein	1	0.0197701	87.727	QLS(1)LPQRPNNDLR	2	3.6172	1			1
HORVU1Hr1G037150.2	51	S	Protein kinase superfamily protein	0.452321	0.000462783	120.75	S(0.049)NS(0.452)S(0.452)IS(0.032)T(0.014)DHDVR	2	3.8102	0
HORVU1Hr1G037150.2	410	S	Protein kinase superfamily protein	0.766045	0.00225064	60.78	IVDS(0.003)S(0.004)DLGT(0.991)PEHPLIS(0.236)HS(0.766)K	3	1.2621	2						0.989				1.011
HORVU1Hr1G037150.2	48	S	Protein kinase superfamily protein	0.972573	0.015668	58.508	S(0.973)NS(0.025)S(0.002)ISTDHDVR	2	0.60782	3							1.029			1.025		0.946
HORVU1Hr1G037250.2	397	S	ABC transporter family protein	0.999851	0.0123852	90.142	AYS(1)QIDKER	2	4.0316	5	0.846			1.676						0.957		0.75	0.771			1.981				1.009		0.911
HORVU1Hr1G037250.2	742	S	ABC transporter family protein	0.999931	0.00205647	106.11	ELS(1)SVEQTESK	2	2.0365	1					1
HORVU1Hr1G037460.15	139	S	appr-1-p processing enzyme family protein	1	0.00837004	61.503	EQWEKS(1)S(1)QAQKGFNY(1)AR	3	-18.945	5			1.112				0.845			1.029		1.05			0.964			0.76		0.935		0.867
HORVU1Hr1G037460.15	148	Y	appr-1-p processing enzyme family protein	1	0.00837004	61.503	EQWEKS(1)S(1)QAQKGFNY(1)AR	3	-18.945	5			1.112				0.845			1.029		1.05			0.964			0.76		0.935		0.867
HORVU1Hr1G037460.15	140	S	appr-1-p processing enzyme family protein	1	0.00837004	61.503	EQWEKS(1)S(1)QAQKGFNY(1)AR	3	-18.945	5			1.112				0.845			1.029		1.05			0.964			0.76		0.935		0.867
HORVU1Hr1G037730.4	456	S	ARID/BRIGHT DNA-binding domain;ELM2 domain protein	0.95713	0.000197941	45.17	LT(0.015)PNDVDS(0.957)DDDS(0.028)LEPGFLHLR	2	5.8092	3													1.08	0.92
HORVU1Hr1G037760.6	327	S	Divalent ion symporter	1	3.17671e-60	197.71	S(1)VIIEDAPEPEQTLDGDDK	2	4.9933	22	1.25	1.056	1.082	0.834	0.808	0.756	1.007	0.874	1.096	1.102	1.067	1.018	0.979	1.096	0.975	0.708	0.0046198	0.879	0.196221	0.941	0.36338	0.9	0.18622
HORVU1Hr1G037760.6	296	S	Divalent ion symporter	0.980163	2.22038e-43	198.09	AS(0.02)S(0.98)LSQEMVEVSTVCDR	2	5.7626	8	1.082	1.117	1.295			1.448	0.851			0.753		0.73			0.725	1.243		0.731		0.637	0.0084765	0.622
HORVU1Hr1G037760.6	247	S	Divalent ion symporter	1	3.91429e-108	280.43	ANS(1)VNGDADYMNEPIR	2	4.5656	7	1.119	1.218				0.939	0.82								0.904	0.804		0.702				0.774
HORVU1Hr1G037800.5	155	T	ubiquitin-conjugating enzyme 5	1	7.02182e-12	184.37	YAKPEDAGIT(1)PEDK	2	3.4223	6							1.169			0.757	0.828	0.705	1.214		1.326
HORVU1Hr1G037800.5	173	S	ubiquitin-conjugating enzyme 5	0.99996	1.29719e-14	72.311	SSDEEELSEDEDDS(1)GDEDIVGKPDP	2	3.5417	6	1.039	0.927						0.788	0.898					1.175	1.173			0.858	0.21746			1.194	0.196182
HORVU1Hr1G037800.5	167	S	ubiquitin-conjugating enzyme 5	0.934923	0.000568272	52.773	S(0.004)S(0.008)DEEELS(0.935)EDEDDS(0.053)GDEDIVGKPDP	2	4.007	3							1.069	0.99	0.941
HORVU1Hr1G038070.1	194	S	Ras-related protein Rab-18-B	0.953579	0.000131048	97.681	ILEVPSLLEEGS(0.005)S(0.042)S(0.954)VVK	2	5.0949	3	1.101	1.043											0.856									0.799
HORVU1Hr1G038070.1	7	S	Ras-related protein Rab-18-B	0.999863	9.6596e-13	137.56	GVSPVS(1)PGASAGYECSFK	2	4.3594	6			1.265				0.931	0.858	1.013			0.926		1.007				0.738		0.732		0.796
HORVU1Hr1G038070.1	192	S	Ras-related protein Rab-18-B	0.333329	0.000131048	61.042	ILEVPSLLEEGS(0.333)S(0.333)S(0.333)VVK	2	6.1772	0
HORVU1Hr1G038070.1	193	S	Ras-related protein Rab-18-B	0.333329	0.000131048	61.042	ILEVPSLLEEGS(0.333)S(0.333)S(0.333)VVK	2	6.1772	0
HORVU1Hr1G038240.1	18	S	RNA-binding protein 1	1	6.29584e-23	153.23	IAPGVGANLLGQHS(1)AER	2	3.8478	15	0.668	0.658	0.657	0.905	1.086	1.031	1.031	1.095	1.101	1.135	1.129	1.186	1.075	1.116	1.128	1.524	0.0165385	1.627	2.172e-05	1.74	2.3457e-06	1.674	2.4634e-06
HORVU1Hr1G038280.10	91	S	PREDICTED: putative protease Do-like 14 isoform X1 [Oryza sativa Japonica Group]	0.999989	0.0182119	83.474	ELSSMMS(1)DLKDR	2	4.5238	1											1
HORVU1Hr1G038370.1	495	S	Transcriptional regulator ATRX	0.78021	3.08516e-05	84.999	GVDIIDLDLIPS(0.22)QS(0.78)PK	2	0.75768	6	0.937		0.976					1.077	0.85				1.35		0.81			1.007	0.99698			1.129	0.76054
HORVU1Hr1G038370.1	455	S	Transcriptional regulator ATRX	1	2.80312e-59	206.14	TVVIES(1)DDDMQMDSK	2	3.9672	19	1.034	1.079	1.009	0.913	0.868	0.878	0.98	1.113	1.084	1.173	1.066	1.2	0.067	1.297	1.241	0.852	0.0029767	1.018	0.7256	1.102	0.080845	0.834	0.5089
HORVU1Hr1G038370.1	493	S	Transcriptional regulator ATRX	0.771712	4.00687e-05	84.999	GVDIIDLDLIPS(0.772)QS(0.228)PK	2	1.0994	4	0.854						1.176						1.231		0.739			1.377				1.153
HORVU1Hr1G038680.8	223	S	60 kDa chaperonin 1	1	1.87626e-17	190.87	GIS(1)MAVDDVVTNLK	2	0.66888	10	1.93	1.134	1.206	0.858			0.976	0.223		0.996			0.97		0.706	0.603		0.421	0.163623	0.7		0.589	0.129499
HORVU1Hr1G038810.3	304	S	Hypersensitive-induced response protein 1	0.499989	0.014756	43.865	S(0.5)S(0.5)AVFLPHGPGAVADIASQIR	3	-1.6265	1									1
HORVU1Hr1G038810.3	303	S	Hypersensitive-induced response protein 1	0.499989	0.014756	43.865	S(0.5)S(0.5)AVFLPHGPGAVADIASQIR	3	-1.6265	1									1
HORVU1Hr1G038840.2	259	S	Transducin/WD40 repeat-like superfamily protein	0.999974	2.82609e-77	147.12	FIAPAYAQTQPETVFAES(1)DS(1)DGEEKK	3	6.058	19	0.496	0.801	0.786	0.676	1.241	1.188	1.35	0.979	0.94	0.822	1.407	0.915	1.27	1.25	0.88	1.491	0.197624	1.569	0.076677	1.509	0.147578	1.632	0.064502
HORVU1Hr1G038840.2	257	S	Transducin/WD40 repeat-like superfamily protein	0.999913	2.82609e-77	147.12	FIAPAYAQTQPETVFAES(1)DS(1)DGEEKK	3	6.058	15	0.516	0.831	0.816	0.702	1.289	1.234	1.226	1.017	0.976	0.854	1.405	0.951	1.141	1.13	0.914	1.491	0.197004	1.488	0.071959	1.484	0.143861	1.472	0.078084
HORVU1Hr1G039050.13	526	S	Pre-mRNA-processing factor 19	0.780683	2.1793e-19	120.73	IFGLPGDDQMDDDAKS(0.219)S(0.781)AE	2	5.229	9	1.161	1.222	1.099	0.93	0.898		0.893	0.907					0.889			0.787	0.0106153	0.775	0.0079357			0.766
HORVU1Hr1G039050.13	525	S	Pre-mRNA-processing factor 19	0.789732	2.1793e-19	120.73	IFGLPGDDQMDDDAKS(0.79)S(0.21)AE	2	5.0069	15	1.181	1.243	1.118	0.946	0.914	1.016	0.909	0.922	0.879	1.062	1.033	0.993	0.904	0.902	0.978	0.812	0.0088387	0.765	0.00137818	0.872	0.0196828	0.786	0.0040426
HORVU1Hr1G039260.2	23	S	eukaryotic translation initiation factor 4E	0.998693	2.01568e-06	72.248	AEVEAALPVAATTET(0.001)PDVAAES(0.999)DAGAADAK	3	5.6434	6	1.012	0.896	0.941					0.787					1.363					0.829				1.435
HORVU1Hr1G039790.5	281	S	RNA-binding protein 1	0.85052	7.86752e-05	104.75	SMGGGGFHSNNGPNSNAS(0.144)S(0.851)Y(0.005)DGR	3	4.0301	6	0.838	1.068	0.841		1.035						1.129	1.089				1.13				1.211	0.15436
HORVU1Hr1G039790.5	182	S	RNA-binding protein 1	0.570887	3.26281e-14	123.92	IFVGGLPS(0.571)S(0.378)LT(0.052)DEEFR	2	5.2924	1				1
HORVU1Hr1G039790.5	280	S	RNA-binding protein 1	0.48676	0.00511409	47.387	SMGGGGFHSNNGPNS(0.001)NAS(0.487)S(0.487)Y(0.025)DGR	3	3.1744	0
HORVU1Hr1G039790.5	183	S	RNA-binding protein 1	0.975125	6.05589e-79	235.69	IFVGGLPS(0.024)S(0.975)LT(0.001)DEEFR	2	6.98	14	0.925	0.912	0.939		1.058	0.951	1.196	1.172	1.079	0.81	0.829	0.783	1.182	1.117	1.048	1.086	0.144863	1.242	0.0027044	0.872	0.0018235	1.206	0.0065207
HORVU1Hr1G039880.1	114	S	ATP-dependent RNA helicase, putative	1	1.39795e-265	331.13	AQS(1)NNNASASTSTVSMR	2	2.9642	12	1.058	1.113		1.045	1.23	1.187	0.324	1.212		1.139		0.836	0.879	1.119	0.857	1.063	0.4403	0.708	0.5583	0.91	0.56782	0.877	0.30144
HORVU1Hr1G040160.10	411	S	PPPDE putative thiol peptidase family protein	0.697011	0.0115523	57.279	GVGVVQT(0.02)HPS(0.697)T(0.283)K	2	2.465	1		1
HORVU1Hr1G040200.1	285	S	WD repeat-containing protein 91	1	1.76199e-60	163.29	MS(1)NAENEQILVTEEDFPEVK	2	3.1444	16	1.146	1.199	1.104	0.876	0.988		1.074	1.066	1.078	0.777	0.77	0.687	1.08	1.101	1.053	0.811	0.030304	0.933	0.103957	0.648	0.00071516	0.938	0.077884
HORVU1Hr1G040450.9	572	S	Non-lysosomal glucosylceramidase	1	0.00229994	118.91	IHVS(1)PQAVR	2	-0.22851	9	1.256	1.091	0.754			0.733			1.11			0.796	1.048	1.265	0.947	0.709		1.074		0.77		1.051	0.7282
HORVU1Hr1G040980.1	119	S	Serine/threonine protein phosphatase 2A regulatory subunit B''alpha	0.995617	8.44059e-05	108.41	GSSAGPSS(0.004)LGS(0.996)PLK	2	3.9435	5					0.299			1.481		0.295	1.616	1.309
HORVU1Hr1G040980.1	95	S	Serine/threonine protein phosphatase 2A regulatory subunit B''alpha	0.992118	8.97572e-15	79.892	AGATLNVAGSSASTNAASSSSLPSMFPAGS(0.008)APPLS(0.992)PR	3	6.7205	11			0.676	0.701		0.903	0.913	1.042	0.974	1.168			1.224	1.304	1.095	1.186		1.444		1.728		1.786
HORVU1Hr1G040980.1	111	S	Serine/threonine protein phosphatase 2A regulatory subunit B''alpha	0.61591	0.0239494	60.734	RGS(0.372)S(0.616)AGPS(0.009)S(0.004)LGSPLK	2	1.5288	1					1
HORVU1Hr1G040980.1	110	S	Serine/threonine protein phosphatase 2A regulatory subunit B''alpha	0.945211	0.000418156	115.41	RGS(0.945)S(0.055)AGPSSLGSPLK	2	3.1246	3										0.983	0.996	1.021
HORVU1Hr1G041060.3	551	S	Exportin-4	0.489686	0.000144526	134.2	VMLS(0.002)LS(0.49)S(0.49)T(0.018)LR	2	-0.41945	0
HORVU1Hr1G041060.3	552	S	Exportin-4	0.959735	3.45677e-07	174.23	VMLSLS(0.011)S(0.96)T(0.03)LR	2	-0.75836	14	0.976	0.954	0.908	1.234	1.21	1.233	0.934	0.878	0.91	0.979	1.008		0.906	0.962	0.907	1.296	0.00030495	0.959	0.20952	1.05	0.194023	0.978	0.48452
HORVU1Hr1G041250.5	190	S	Malate dehydrogenase	0.635361	2.03416e-10	110.93	NAIIWGNHS(0.635)S(0.259)S(0.106)QYPDVNHATVK	3	3.318	1					1
HORVU1Hr1G041250.5	192	S	Malate dehydrogenase	0.559937	2.03416e-10	116.3	NAIIWGNHS(0.22)S(0.22)S(0.56)QYPDVNHATVK	3	3.4811	1													1
HORVU1Hr1G041250.5	243	S	Malate dehydrogenase	0.996438	6.20588e-23	177.64	KLS(0.996)S(0.004)ALSAASSACDHIR	2	4.3294	18		0.946	0.931	1.051	0.984	0.984	1.05		1.045	0.893	0.937	0.958	1.099	1.105	1.018	1.072	0.096424	1.116	0.0057047	0.99	0.7344	1.144	0.030563
HORVU1Hr1G041250.5	191	S	Malate dehydrogenase	0.554417	1.27265e-17	116.3	NAIIWGNHS(0.223)S(0.554)S(0.223)QYPDVNHATVK	3	3.3645	1								1
HORVU1Hr1G041250.5	244	S	Malate dehydrogenase	0.85594	2.39006e-05	177.64	KLS(0.143)S(0.856)ALS(0.001)AASSACDHIR	3	-0.52039	4					1.125		0.974	0.989	0.912
HORVU1Hr1G041250.5	116	S	Malate dehydrogenase	0.999974	7.70323e-08	139.5	SQAS(1)ALEAHAAPNCK	2	1.4986	14	0.549	1.033	1.073	1.16	1.505	0.988	0.891	0.847	0.818	1.187		0.916	0.788	1.257	0.986	1.376	0.23638	0.963	0.98452	1.188	0.53484	1.142	0.57086
HORVU1Hr1G041250.5	247	S	Malate dehydrogenase	0.99995	7.73029e-145	285.32	LSSALS(1)AASSACDHIR	2	4.7804	5							1.006	1.042	0.986						0.966
HORVU1Hr1G041250.5	113	S	Malate dehydrogenase	0.993997	0.000894915	93.576	S(0.994)QAS(0.006)ALEAHAAPNCK	2	-0.50636	9		0.658			1.302	1.401	0.516	0.964	1.19	1.202	0.89				0.877	2.054		1.353		1.59		1.333
HORVU1Hr1G041740.29	455	S	Pleckstrin homology (PH) domain-containing protein / lipid-binding START domain-containing protein	1	0.000131375	113.48	LEGPVEGLQGGS(1)NR	2	0.28315	11	1.086	0.944	0.964		0.964	0.982			0.791	1.018	0.994	0.954	1.152	1.151		0.975	0.70686	0.793		0.991	0.87732	1.154	0.079881
HORVU1Hr1G041770.6	201	S	Auxin response factor 22	0.457321	0.0191044	53.363	ETLSSGAT(0.007)GNS(0.457)S(0.457)PIS(0.077)AALK	2	5.1711	0
HORVU1Hr1G041770.6	202	S	Auxin response factor 22	0.457321	0.0191044	53.363	ETLSSGAT(0.007)GNS(0.457)S(0.457)PIS(0.077)AALK	2	5.1711	0
HORVU1Hr1G041890.1	89	S	senescence regulator (Protein of unknown function, DUF584) [Arabidopsis thaliana]	0.999959	0.000235288	70.831	DAAGGGVGGPAS(1)LPVNIPDWSK	2	3.2781	4				0.493	1.105							1.374			1.029
HORVU1Hr1G042050.17	613	S	Coatomer subunit gamma-2	0.647751	2.1821e-07	94.064	S(0.001)T(0.001)GPS(0.085)S(0.648)T(0.266)VNGPVPTIDASYEK	2	1.6726	4			0.965	0.961			1.002			1.071						0.996		1.038		1.11
HORVU1Hr1G042050.17	612	S	Coatomer subunit gamma-2	0.875193	2.22095e-05	78.779	S(0.018)T(0.018)GPS(0.875)S(0.077)T(0.012)VNGPVPTIDASYEK	2	2.4384	2												0.912			1.088
HORVU1Hr1G042050.17	608	S	Coatomer subunit gamma-2	0.491338	6.51737e-41	142.07	S(0.491)T(0.491)GPS(0.011)S(0.004)T(0.002)VNGPVPTIDASYEK	2	5.2627	0
HORVU1Hr1G042050.17	614	T	Coatomer subunit gamma-2	0.546272	2.71585e-05	73.345	S(0.003)T(0.003)GPS(0.1)S(0.347)T(0.546)VNGPVPTIDASYEK	2	2.306	1														1
HORVU1Hr1G042050.17	609	T	Coatomer subunit gamma-2	0.491338	6.51737e-41	142.07	S(0.491)T(0.491)GPS(0.011)S(0.004)T(0.002)VNGPVPTIDASYEK	2	5.2627	0
HORVU1Hr1G042220.1	159	S	40S ribosomal protein S17-4	0.996984	0.00190686	100.69	APEVT(0.003)AS(0.997)AAPFR	2	-0.041327	7	1.281	1.315					0.906	0.945	1.026				0.802	0.725				0.739	0.0080376			0.588	0.0094773
HORVU1Hr1G042220.1	72	S	40S ribosomal protein S17-4	0.999903	0.00105382	123.92	VLEEVS(1)ILQSK	2	2.2199	12		1.149		0.814	0.819		1.197	1.149	1.124	0.768	0.868	0.755	1.118	1.147	1.092	0.711		1.007		0.694		0.974
HORVU1Hr1G042220.1	157	T	40S ribosomal protein S17-4	0.696901	0.0125552	93.772	APEVT(0.697)AS(0.303)AAPFR	2	0.0070128	1			1
HORVU1Hr1G042250.8	134	T	dishevelled/Egl-10/leckstrin domain protein [Medicago truncatula]	0.427834	7.41426e-05	52.077	AAS(0.428)T(0.428)PAPHGHVERPNS(0.144)AAAVVDVASIGR	4	2.2843	0
HORVU1Hr1G042250.8	133	S	dishevelled/Egl-10/leckstrin domain protein [Medicago truncatula]	0.748835	7.0416e-09	101.35	AAS(0.749)T(0.251)PAPHGHVERPNSAAAVVDVASIGR	4	3.4731	3						1.113				0.959	0.928
HORVU1Hr1G042550.1	588	S	Transcription elongation regulator 1	0.999762	5.31954e-37	209.42	QTVAPAS(1)PSALDLIK	2	2.3328	15	0.879	0.888	0.85	1.079	1.016	1.058	1.044	0.978	1	0.986	1.018	1.012	1.058	1.052	1.081	1.205	0.00108312	1.155	0.0034995	1.152	0.00099613	1.219	0.00021987
HORVU1Hr1G042690.2	364	S	Peptidoglycan-binding LysM domain-containing protein	0.990448	0.00259747	44.019	S(0.99)HQNLIAMS(0.009)EPSFDGGLQTVK	3	-1.0295	1				1
HORVU1Hr1G043380.1	198	T	Cotton fiber expressed protein-like protein	0.995915	0.00679464	86.838	S(0.004)ET(0.996)WGGEELPR	2	-0.059706	10		1.225	1.092	0.886	0.986	1.018	0.889					0.89	1.014			0.832	0.075599	0.767		0.768		0.875
HORVU1Hr1G043440.2	749	S	myosin 1	0.617723	0.00362013	40.224	EMNAS(0.618)MS(0.382)VIGR	2	4.7498	1	1
HORVU1Hr1G043440.2	751	S	myosin 1	0.99977	0.001609	95.138	EMNASMS(1)VIGR	2	2.3217	12		0.906	0.943	1.001	0.783	1.054	0.849	0.954	0.969		1.258	1.325		1.05	0.908	1.023	0.90774	0.999	0.97294	1.397	0.0094791	1.059	0.54242
HORVU1Hr1G043640.2	82	S	Nucleolar complex protein 2 homolog	1	0.000133583	88.421	ELLEFNDNDIADDQES(1)DEEPK	2	6.2838	5	0.884	1.384	1.383				0.49								0.859			0.403				0.706
HORVU1Hr1G043660.1	353	T	pH-response regulator protein palA/RIM20	0.467045	9.75294e-06	133.13	S(0.467)T(0.467)S(0.066)LAEVLDASNER	2	4.093	0
HORVU1Hr1G043660.1	354	S	pH-response regulator protein palA/RIM20	0.99035	1.74758e-07	120.21	S(0.005)T(0.005)S(0.99)LAEVLDASNER	2	4.05	6			1.05	0.981	0.986				1.084			1.006		0.893		0.937		1.032		0.958		0.85
HORVU1Hr1G043660.1	352	S	pH-response regulator protein palA/RIM20	0.467045	9.75294e-06	133.13	S(0.467)T(0.467)S(0.066)LAEVLDASNER	2	4.093	0
HORVU1Hr1G043660.1	731	S	pH-response regulator protein palA/RIM20	0.411451	0.0283277	49.872	LAGFNLS(0.017)S(0.183)S(0.411)S(0.183)HT(0.124)S(0.056)T(0.025)PR	2	2.1064	0
HORVU1Hr1G043680.7	772	S	RNA-binding KH domain-containing protein	0.772961	0.000373113	82.822	PGS(0.173)S(0.054)ES(0.773)IMEIQGMAHQVR	2	-1.2093	3		0.859								1.141										1.328
HORVU1Hr1G043680.7	387	S	RNA-binding KH domain-containing protein	0.99976	7.245e-55	239.48	VSEPSES(1)EPSEEHK	2	5.8903	13	1.062	1.055	1.004		1.107		0.999	1.011	0.997	0.899	0.927	0.927	0.979	1.027	1.005	1.064		0.963	0.113102	0.882	0.0036028	0.965	0.186942
HORVU1Hr1G043680.7	259	S	RNA-binding KH domain-containing protein	0.999998	5.76923e-21	57.777	GS(1)PPPIPHENHMLPHLHVDHPPPMPLLDPYR	4	0.3052	4				1.214	1.202				0.584
HORVU1Hr1G043680.7	156	S	RNA-binding KH domain-containing protein	0.713231	4.78995e-12	103.27	IAADEDPNDGVICENS(0.713)ET(0.286)AGHVT(0.001)AR	3	2.8785	7	0.915	0.766			1.018	1.25	1.027		1.028		0.996					1.349	0.159237	1.222	0.26062	1.185
HORVU1Hr1G043680.7	804	S	RNA-binding KH domain-containing protein	0.3333	0.00043825	72.311	VAQSLLQGFIGANSQSAQPS(0.333)QS(0.333)S(0.333)R	3	1.436	0
HORVU1Hr1G043680.7	385	S	RNA-binding KH domain-containing protein	0.754568	7.54831e-13	178.03	VSEPS(0.755)ES(0.245)EPSEEHK	2	3.9648	1						1
HORVU1Hr1G043680.7	770	S	RNA-binding KH domain-containing protein	0.81617	3.65185e-135	262.23	PGS(0.183)S(0.816)ES(0.001)IMEIQGMAHQVR	3	0.90298	5				1.199	1.229		0.901	0.846				0.825
HORVU1Hr1G043680.7	390	S	RNA-binding KH domain-containing protein	0.999669	1.85679e-12	175.62	VSEPSESEPS(1)EEHK	2	3.3084	11	0.501	0.565	0.567	5.157	0.545			0.598	0.558			0.464	0.492		0.552	5.238	0.4994	1.062	0.37346	0.852		0.959	0.58016
HORVU1Hr1G043680.7	617	S	RNA-binding KH domain-containing protein	1	4.18257e-83	246.77	AYPNGS(1)PFASDAPPSASYDR	2	5.6099	10	0.946	0.963	0.958	1.218	1.164	1.169	0.85	0.823					0.954		0.954	1.239	0.000157891	0.875	0.0023762			0.998	0.81758
HORVU1Hr1G043680.7	537	S	RNA-binding KH domain-containing protein	1	2.68361e-11	172.1	PANDS(1)PYQR	2	0.61345	26	1.046	1.09	1.003	1.167	1.069	1.237	0.728	0.735	0.688	1.253	1.252	1.238	0.83	0.864	0.801	1.106	0.109763	0.685	0.00028107	1.192	0.00191699	0.795	0.0021178
HORVU1Hr1G043680.7	158	T	RNA-binding KH domain-containing protein	0.733591	2.00729e-05	50.819	IAADEDPNDGVICENS(0.231)ET(0.734)AGHVT(0.035)AR	3	3.2967	1			1
HORVU1Hr1G043680.7	769	S	RNA-binding KH domain-containing protein	0.99514	5.84142e-196	298.6	PGS(0.995)S(0.005)ESIMEIQGMAHQVR	2	4.4423	39	0.879	0.846	0.84	1.204	1.223	1.239	1.022	0.993	0.993	0.921	0.923	1.016	0.944	0.979	0.975	1.429	2.2965e-05	1.173	0.00072413	1.115	0.03768	1.13	0.0025629
HORVU1Hr1G043680.7	648	S	RNA-binding KH domain-containing protein	1	1.39353e-211	320.18	EMPLPVS(1)PGADYMPHR	2	5.9292	51	0.942	0.947	0.895	1.031	1.026	0.832	1.026	0.998	1.044	1.125	1.1	1.256	0.901	0.925	0.953	1.038	0.67924	1.102	0.0120006	1.25	0.0077005	0.998	0.94626
HORVU1Hr1G043680.7	806	S	RNA-binding KH domain-containing protein	0.490052	2.93001e-09	115.78	VAQSLLQGFIGANSQSAQPS(0.02)QS(0.49)S(0.49)R	3	1.0059	0
HORVU1Hr1G043680.7	807	S	RNA-binding KH domain-containing protein	0.490052	2.93001e-09	115.78	VAQSLLQGFIGANSQSAQPS(0.02)QS(0.49)S(0.49)R	3	1.0059	0
HORVU1Hr1G043710.2	252	S	plant/protein (DUF789) [Arabidopsis thaliana]	0.242925	0.00432178	40.53	S(0.243)WS(0.243)S(0.243)T(0.243)S(0.027)DDS(0.001)FNCDIVGGNR	2	-0.33704	0
HORVU1Hr1G043710.2	254	S	plant/protein (DUF789) [Arabidopsis thaliana]	0.480139	0.00432178	40.83	S(0.206)WS(0.48)S(0.165)T(0.072)S(0.072)DDS(0.005)FNCDIVGGNR	2	3.5224	0
HORVU1Hr1G043710.2	256	T	plant/protein (DUF789) [Arabidopsis thaliana]	0.242925	0.00432178	40.53	S(0.243)WS(0.243)S(0.243)T(0.243)S(0.027)DDS(0.001)FNCDIVGGNR	2	-0.33704	0
HORVU1Hr1G043710.2	255	S	plant/protein (DUF789) [Arabidopsis thaliana]	0.242925	0.00432178	40.53	S(0.243)WS(0.243)S(0.243)T(0.243)S(0.027)DDS(0.001)FNCDIVGGNR	2	-0.33704	0
HORVU1Hr1G043940.3	728	S	Protein TIC110, chloroplastic	0.997275	0	260.44	GELTTAEPATSSATSEPETT(0.003)ES(0.997)EEEDEDYEWESLETLK	3	7.4852	15	0.682	0.743	0.83	0.349	0.35	0.522	1.354	1.474	1.227	0.761	0.805	0.805	1.854	1.779	1.464	0.541	0.0123766	1.798	0.00164195	1.051	0.42548	2.26	0.00091871
HORVU1Hr1G043940.3	366	S	Protein TIC110, chloroplastic	0.811696	0.0291706	49.485	S(0.812)IGRGLDIGT(0.188)LIEVR	2	4.339	3								1.077	1.103					0.819
HORVU1Hr1G044020.1	1209	S	myosin XI B	0.995699	2.32354e-05	193.62	RPQSQS(0.004)S(0.996)FLGR	2	3.9178	15	0.951	0.968	0.982	1.002	1.141	1.105	0.904	0.9	0.89	1.087	1.086	1.14	0.94	0.986	0.916	1.12	0.049919	0.929	0.0020431	1.142	0.0020155	0.98	0.42312
HORVU1Hr1G044020.1	1285	S	myosin XI B	0.999999	0.00275941	124.06	RS(1)FGSSSLR	2	3.0136	9	0.926	1.014	1.007			0.677	1.014	1.092	1.128				0.921		1.22	0.689		1.097	0.096897			1.09	0.5392
HORVU1Hr1G044020.1	1081	T	myosin XI B	0.823534	0.0115144	41.284	SNSTNGS(0.001)PHY(0.005)EEQMT(0.824)PHGT(0.169)PR	3	4.1729	1										1
HORVU1Hr1G044020.1	1085	T	myosin XI B	0.991555	0.00024568	68.826	SNSTNGSPHYEEQMT(0.008)PHGT(0.992)PR	3	4.5607	1							1
HORVU1Hr1G044080.1	30	S	Late embryogenesis abundant (LEA) hydroxyproline-rich glycoprotein family	0.720614	0.00970361	65.12	PSAPLVPPGS(0.721)S(0.279)FR	2	0.22917	6	1.639		1.552								1.165	0.48	0.372		0.791					0.516	0.23026	0.364	0.104118
HORVU1Hr1G044080.1	31	S	Late embryogenesis abundant (LEA) hydroxyproline-rich glycoprotein family	0.499999	0.00970361	65.12	PSAPLVPPGS(0.5)S(0.5)FR	2	0.81662	5	1.574		1.49								1.119	0.461	0.357							0.516	0.23042	0.233
HORVU1Hr1G044120.9	85	T	CDT1-like protein b	0.899897	4.81287e-07	127.89	GLNQMPNDSNPT(0.012)S(0.088)PAT(0.9)IQK	2	69.715	1	1
HORVU1Hr1G044120.9	102	S	CDT1-like protein b	0.991991	0.0116307	68.49	IES(0.992)PT(0.008)LEK	2	-1.0728	7				0.953			0.905	1.072		1.005	0.983	1.176	0.907
HORVU1Hr1G044120.9	144	T	CDT1-like protein b	0.999931	0.000120657	58.971	LLGNEDET(1)DDEDDNDIALPDGSQSPASNELLEK	3	6.2727	1							1
HORVU1Hr1G044120.9	78	S	CDT1-like protein b	0.951396	8.27363e-05	54.556	GLNQMPNDS(0.951)NPT(0.314)S(0.703)PAT(0.031)IQK	2	4.186	2											0.768		1.232
HORVU1Hr1G044120.9	82	S	CDT1-like protein b	0.999437	5.77029e-162	289.37	GLNQMPNDSNPT(0.001)S(0.999)PATIQK	2	3.0889	16		0.91	0.795	0.997		0.803	1.095	0.992	0.903	1.097	1.13	1.062	1.165	1.035	1.017	1.056	0.72962	1.169	0.174617	1.286	0.0195988	1.258	0.054136
HORVU1Hr1G044350.16	112	S	DNA ligase 1	1	5.00607e-28	215.61	LEAAEKPLS(1)PK	2	4.8885	12	1.041	0.985	0.89		0.715	0.765	1.093	1.08	1.202			1.088		1.057	1.084	0.761	0.024439	1.157	0.061343	1.119		1.101	0.198982
HORVU1Hr1G044350.16	58	S	DNA ligase 1	1	1.22454e-228	317.76	TADGATAEPAVDEKPPS(1)PVKS(1)PVK	3	4.803	46	0.823	0.812	0.81	1.22	1.257	1.258	0.911	0.892	0.859	1.048	1.048	1.072	0.995	0.998	0.997	1.528	1.4807e-06	1.089	0.0090445	1.296	4.3852e-06	1.223	1.1624e-06
HORVU1Hr1G044350.16	62	S	DNA ligase 1	1	1.22454e-228	317.76	TADGATAEPAVDEKPPS(1)PVKS(1)PVK	3	3.9248	21	0.936	0.938	0.867	0.944	0.973	0.994	1.044	1.032	0.98	0.99	0.937	1.024	1.121	1.122	1.099	1.062	0.112621	1.115	0.028082	1.077	0.113917	1.219	0.00174486
HORVU1Hr1G044750.1	273	T	Pre-mRNA-processing factor 6	0.978391	0.00401463	89.923	LSDSVS(0.021)GLT(0.978)VVDPK	2	1.687	1	1
HORVU1Hr1G044750.1	270	S	Pre-mRNA-processing factor 6	0.582703	0.0122272	53.773	LS(0.001)DS(0.015)VS(0.583)GLT(0.401)VVDPK	2	1.3863	1		1
HORVU1Hr1G044810.5	567	T	Mediator of RNA polymerase II transcription subunit 16	0.520622	3.25845e-06	111.75	SIAPTEDLKNPQTY(0.001)VPMPT(0.521)T(0.239)S(0.239)DER	3	0.72098	1								1
HORVU1Hr1G044810.5	568	T	Mediator of RNA polymerase II transcription subunit 16	0.464334	2.42743e-07	130.81	NPQTYVPMPT(0.071)T(0.464)S(0.464)DER	2	3.7587	0
HORVU1Hr1G044810.5	867	S	Mediator of RNA polymerase II transcription subunit 16	0.291001	0.00301702	68.108	TLASHAVGAS(0.016)S(0.291)S(0.291)S(0.291)GNS(0.111)R	2	2.6428	0
HORVU1Hr1G044810.5	865	S	Mediator of RNA polymerase II transcription subunit 16	0.349542	0.00279742	59.77	TLASHAVGAS(0.35)S(0.35)S(0.105)S(0.14)GNS(0.056)R	2	4.3125	0
HORVU1Hr1G044810.5	569	S	Mediator of RNA polymerase II transcription subunit 16	0.663769	2.42743e-07	130.81	NPQTYVPMPT(0.091)T(0.245)S(0.664)DER	2	5.2566	4								1.129	1.041	0.854	0.976
HORVU1Hr1G044810.5	866	S	Mediator of RNA polymerase II transcription subunit 16	0.349542	0.00279742	68.108	TLASHAVGAS(0.35)S(0.35)S(0.105)S(0.14)GNS(0.056)R	2	4.3125	0
HORVU1Hr1G044810.5	868	S	Mediator of RNA polymerase II transcription subunit 16	0.501386	0.00177885	68.108	TLASHAVGAS(0.055)S(0.164)S(0.21)S(0.501)GNS(0.07)R	2	4.7878	1		1
HORVU1Hr1G044890.1	292	S	Microtubule-associated protein RP/EB family member 1C	1	4.87968e-06	93.649	DVEILCQS(1)PEVEHLPIVK	2	4.6573	25	0.929	1.126	1.267	0.853	0.865	0.944	1.135	1.038	1.078	0.937	0.872	0.731	1.164	0.978	1.083	0.801	0.088842	0.979	0.8872	0.765	0.085083	0.971	0.82738
HORVU1Hr1G044890.1	372	S	Microtubule-associated protein RP/EB family member 1C	0.999228	6.7425e-17	171.14	S(0.999)IS(0.001)DLEEFEMGSSSR	2	4.3889	14	0.946	1.195	1.085		0.669	0.743	1.143	1.065	1.233	0.827	0.855	0.798	1.16	1.226	1.058	0.657	0.022344	1.067	0.4471	0.769	0.02152	1.068	0.4439
HORVU1Hr1G045130.1	290	S	30S ribosomal protein S18	1	0	440.31	SAEEDAS(1)EEEYGYGFVEK	2	6.6186	86	1.168	0.24	0.266	1.001	0.945	0.247	1.347	1.329	1.29	1.096	1.098	1.162	1.289	1.239	1.285	1.31	0.60838	2.369	0.154645	2.005	0.196301	2.278	0.163258
HORVU1Hr1G045160.1	319	T	acyl-UDP-N-acetylglucosamine O-acyltransferase [Arabidopsis thaliana]	0.424159	0.00216444	45.459	S(0.005)QAIMT(0.089)GS(0.424)PT(0.424)GT(0.029)S(0.029)GNLQVSPLSSK	2	3.0441	0
HORVU1Hr1G045160.1	317	S	acyl-UDP-N-acetylglucosamine O-acyltransferase [Arabidopsis thaliana]	0.997598	4.79319e-121	208.56	SQAIMT(0.002)GS(0.998)PTGTSGNLQVSPLSSK	2	2.2436	15	1.016	1.004	1.013	1.154	1.134	1.151	0.921	0.913	0.852	1.002	0.971	0.978	0.978	0.936	0.976	1.134	4.1292e-05	0.886	0.03914	0.973	0.053738	0.953	0.03024
HORVU1Hr1G045160.1	291	S	acyl-UDP-N-acetylglucosamine O-acyltransferase [Arabidopsis thaliana]	0.499808	0.00671956	52.662	S(0.5)FS(0.5)DQEASSEESNGQTQDK	2	2.0729	0
HORVU1Hr1G045160.1	293	S	acyl-UDP-N-acetylglucosamine O-acyltransferase [Arabidopsis thaliana]	0.812296	0.00671956	52.662	S(0.186)FS(0.812)DQEAS(0.001)SEESNGQTQDK	2	1.1285	1														1
HORVU1Hr1G045310.7	74	S	Ras-related protein Rab-19	0.810716	1.04053e-06	112.49	HITYGGLGS(0.09)S(0.811)S(0.09)NS(0.01)IIGDAER	2	2.4308	4		1.051	0.861					1.021				1.068						1.068		1.117
HORVU1Hr1G045310.7	77	S	Ras-related protein Rab-19	0.472826	0.000124703	76.196	HITYGGLGS(0.027)S(0.027)S(0.473)NS(0.473)IIGDAER	2	3.4981	0
HORVU1Hr1G045310.7	75	S	Ras-related protein Rab-19	0.472826	1.04053e-06	107.46	HITYGGLGS(0.027)S(0.027)S(0.473)NS(0.473)IIGDAER	2	3.4981	0
HORVU1Hr1G045310.7	73	S	Ras-related protein Rab-19	0.531581	2.94473e-05	59.997	HITYGGLGS(0.532)S(0.216)S(0.216)NS(0.036)IIGDAER	2	5.8938	1						1
HORVU1Hr1G045310.7	175	S	Ras-related protein Rab-19	1	4.93906e-29	219.59	RVS(1)S(1)GNLIDVAR	2	2.8639	26		0.285	1.258	0.94	0.348	1.375	1.216	0.342	0.385	0.229		2.02	1.473	1.077	2.052	1.151	0.7685	0.839	0.9059	1.458	0.93178	1.988	0.23002
HORVU1Hr1G045310.7	176	S	Ras-related protein Rab-19	1	0.00100199	142.73	RVS(1)S(1)GNLIDVAR	2	2.8639	24	0.199	0.21	1.235	1.262	0.227	1.142	1.585	0.223		0.217	0.211	2.156	1.434	1.423	2.479	1.6	0.49348	1.65	0.69	1.572	0.83558	3.246	0.071476
HORVU1Hr1G045630.2	205	S	membrane steroid binding protein 1	0.994976	0.000568151	129.69	EVS(0.005)S(0.995)EEVKEK	2	3.0367	12		1.078				0.351	0.947	1.153	1.059	0.929	0.982	0.935	0.874	1.186	1.506	0.326		0.977		0.88		1.103
HORVU1Hr1G045630.2	180	S	membrane steroid binding protein 1	0.963564	1.03511e-57	151.18	AFLGEEGTIST(0.006)S(0.964)PET(0.03)ATAEAETEK	2	3.362	15	1.07		1.014	1.022	1.15	1.19	0.984	1.043	0.977	0.892	1.007	0.959	0.761	0.974	0.959	1.075	0.34018	0.961	0.3183	0.914	0.166104	0.862	0.23724
HORVU1Hr1G045630.2	204	S	membrane steroid binding protein 1	0.996998	0.000399337	145.95	EVS(0.997)S(0.003)EEVKEK	2	-0.25997	6							1.051	0.399	1.759		0.894	0.726	1.171
HORVU1Hr1G045630.2	179	T	membrane steroid binding protein 1	0.362468	0.00642606	49.485	AFLGEEGT(0.001)IS(0.125)T(0.362)S(0.362)PET(0.125)AT(0.024)AEAETEK	2	3.3883	0
HORVU1Hr1G045630.2	178	S	membrane steroid binding protein 1	0.812933	6.86335e-58	134.31	AFLGEEGT(0.001)IS(0.813)T(0.16)S(0.024)PET(0.002)ATAEAETEK	2	2.8079	1		1
HORVU1Hr1G045630.2	183	T	membrane steroid binding protein 1	0.70017	0.000402427	66.66	AFLGEEGTIS(0.001)T(0.009)S(0.282)PET(0.7)AT(0.007)AEAETEK	2	3.9639	1	1
HORVU1Hr1G045720.1	692	S	NAD-dependent malic enzyme 2	1	8.72545e-05	63.908	AAVDEDLAEGCS(1)DMDPR	2	4.6188	3	0.649					1.005							1.346			1.549						2.074
HORVU1Hr1G046020.1	163	S	ATP-dependent RNA helicase dhh1	0.946321	0.000352099	144.16	LDAVDT(0.003)S(0.051)S(0.946)QDWK	2	2.6648	12		0.783	0.771	0.943	1.25	0.999	1.043	1.134		0.598	0.892	1.005		1.141	1.441	1.369	0.07008	1.401	0.0156218	1.07	0.84028	1.662	0.050425
HORVU1Hr1G046020.1	117	S	ATP-dependent RNA helicase dhh1	0.999988	1.15988e-137	251.42	NS(1)FSQQQQQQQQQQQHQQWLR	3	1.6141	15	1.086	1.016	0.983	1.362	1.044	0.925	0.79	0.688	0.803	1.389	1.22	1.276	0.826	0.743	0.85	1.08	0.61482	0.739	0.0060383	1.259	0.0087178	0.784	0.0083563
HORVU1Hr1G046670.2	402	S	Chaperone protein dnaJ 13	1	1.08278e-78	252.02	MDS(1)LSTQLTEAR	2	3.2173	26	0.863	0.814	0.828	1.029	1.045	1.099	1.01	1.007	1.016	1.015	1.08	1.108	1.082	1.029	0.977	1.267	0.00085992	1.211	0.0082953	1.279	0.00142292	1.233	0.0036554
HORVU1Hr1G046940.6	294	S	Trihelix transcription factor GT-2	0.999403	0.00523677	77.698	RTSEGGAAAAT(0.001)GGEAGS(0.999)GK	2	4.2525	3				0.816					1.019				1.165
HORVU1Hr1G046940.6	602	S	Trihelix transcription factor GT-2	0.60707	3.6582e-05	58.691	AALSSPS(0.004)GAGS(0.388)PLS(0.607)LPPPAEHANAAPQDR	3	1.8592	1												1
HORVU1Hr1G046940.6	631	S	Trihelix transcription factor GT-2	0.958529	1.20736e-165	234.37	IEAFTVAAPISQT(0.041)S(0.959)PQQHAVAPVGVAK	3	3.6559	17	0.792	0.783	0.803	1.226	1.206		1.011	0.971	1.019	1.087	1.006	1.088	1.004	1.021	0.982	1.534	3.9895e-05	1.262	0.00015586	1.338	0.00042119	1.265	6.1524e-05
HORVU1Hr1G046940.6	630	T	Trihelix transcription factor GT-2	0.672503	1.10734e-52	181.24	IEAFTVAAPIS(0.017)QT(0.673)S(0.311)PQQHAVAPVGVAK	3	4.7336	1						1
HORVU1Hr1G046940.6	26	S	Trihelix transcription factor GT-2	0.972641	8.57431e-86	150.98	MQQQQQQGGGPGQQFGLHPPEMPPFS(0.973)PS(0.027)R	3	4.8051	11		0.734	0.565		1.063	1.74		0.764	0.895	0.889		0.902	0.923	1.605	0.919	2.158	0.115603	1.277	0.24364	1.379	0.12828	1.769	0.126183
HORVU1Hr1G046940.6	599	S	Trihelix transcription factor GT-2	0.99755	1.8119e-43	193.67	AALSSPSGAGS(0.998)PLS(0.002)LPPPAEHANAAPQDR	3	1.2362	9				1.236	1.096	1.251	1.043	0.724		0.899	0.698		1.075		0.978
HORVU1Hr1G047110.10	913	S	Kinesin-related protein 11	0.999449	0.00128697	69.201	GAFS(0.999)IS(0.001)DLNVDDR	2	4.2064	12	1.092	1.087	0.974	0.822		0.973	1.047	1.075	1.025	0.877		0.88		1.085	1.064	0.854	0.13666	0.998	0.98654	0.836	0.034621	1.022	0.66378
HORVU1Hr1G047110.10	845	S	Kinesin-related protein 11	0.995541	0.0267628	59.625	GRDEVGT(0.004)WS(0.996)LDLEDMK	3	-5.5537	1				1
HORVU1Hr1G047110.10	964	S	Kinesin-related protein 11	1	1.14576e-61	231.45	S(1)PEFEPLLVR	2	-2.0004	23	0.983	0.914	0.86	0.937	0.855	0.981	1.24	1.119	1.268	0.903	0.802	0.871	1.107	1.042	1.118	1.006	0.92422	1.316	0.0073386	0.934	0.26484	1.185	0.0184609
HORVU1Hr1G047110.10	16	S	Kinesin-related protein 11	0.997766	0.002055	87.942	S(0.001)S(0.001)S(0.998)PFSAGSR	2	-1.2649	10	1.021		0.974	0.92	1.12	1.013	0.801				1.167	1.245		0.98	0.76	1.02	0.83544	0.803		1.209	0.041799	0.872	0.37984
HORVU1Hr1G047110.10	14	S	Kinesin-related protein 11	0.333333	0.0119593	81.642	S(0.333)S(0.333)S(0.333)PFSAGSR	2	0.001141	0
HORVU1Hr1G047110.10	15	S	Kinesin-related protein 11	0.333333	0.0119593	81.642	S(0.333)S(0.333)S(0.333)PFSAGSR	2	0.001141	0
HORVU1Hr1G047680.2	434	T	methionine aminopeptidase 1A	0.465287	1.04774e-19	116.9	LPSSPDVYPWLKPS(0.179)T(0.465)T(0.235)NS(0.121)K	2	5.0709	0
HORVU1Hr1G047680.2	437	S	methionine aminopeptidase 1A	0.974863	8.05171e-20	139.46	LPSSPDVYPWLKPS(0.002)T(0.012)T(0.012)NS(0.975)K	2	5.4814	15	1.149			0.944		0.974			0.911		0.982	0.964	1.073	1.004		0.835		0.793		0.847		0.904
HORVU1Hr1G047680.2	433	S	methionine aminopeptidase 1A	0.249993	0.000224052	54.143	LPSSPDVYPWLKPS(0.25)T(0.25)T(0.25)NS(0.25)K	3	-2.205	0
HORVU1Hr1G047680.2	435	T	methionine aminopeptidase 1A	0.46048	1.66251e-06	93.495	LPSSPDVYPWLKPS(0.079)T(0.19)T(0.46)NS(0.271)K	2	4.6757	0
HORVU1Hr1G047730.9	59	S	Sphingoid long-chain bases kinase 1	0.838603	0.00559107	46.358	EPEELLHPQAS(0.081)T(0.081)PS(0.839)WR	2	-52.43	2										1.306				0.694
HORVU1Hr1G047730.9	42	S	Sphingoid long-chain bases kinase 1	0.4748	0.00348308	59.122	T(0.213)S(0.475)T(0.312)FKEPEELLHPQASTPSWR	3	1.3326	0
HORVU1Hr1G047730.9	43	T	Sphingoid long-chain bases kinase 1	0.693494	0.00268939	51.337	T(0.153)S(0.153)T(0.693)FKEPEELLHPQASTPSWR	3	1.0703	2				0.804							1.196
HORVU1Hr1G048250.1	314	T	DNA excision repair protein ERCC-1	1	0.0028537	111.98	PNLVVPDT(1)PDREK	3	-2.5841	7		0.876		1.115					1.105		0.851	0.992			1.06	1.273		1.261		1.052		1.21
HORVU1Hr1G048280.2	16	S	Pectinesterase 31	0.499387	5.20307e-05	44.584	VAPPS(0.499)S(0.499)AGDGEAFPT(0.001)VQAAVDAVPLGNR	3	5.6606	0
HORVU1Hr1G048280.2	15	S	Pectinesterase 31	0.499387	5.20307e-05	44.584	VAPPS(0.499)S(0.499)AGDGEAFPT(0.001)VQAAVDAVPLGNR	3	5.6606	0
HORVU1Hr1G048340.2	343	S	P-loop containing nucleoside triphosphate hydrolases superfamily protein	0.871601	0.0114743	44.667	T(0.128)VIS(0.872)ALQHVVAAPPAHGR	3	0.69074	3		1.131					1.099		0.77									0.826
HORVU1Hr1G048390.1	124	S	FAS-associated factor 2-B	0.552518	1.36264e-24	207.06	S(0.553)LS(0.447)LLGLAQGGADR	2	3.7366	1															1
HORVU1Hr1G048390.1	126	S	FAS-associated factor 2-B	0.997792	5.91251e-55	235.02	S(0.002)LS(0.998)LLGLAQGGADR	2	2.6172	14	0.937	0.926	0.931	1.003	1.071	1.081	1.068	1.022	1.016	0.913	0.975	0.939	1.051	1.067		1.129	0.036637	1.112	0.0028008	1.012	0.58748	1.137	0.0003781
HORVU1Hr1G048410.4	152	S	Zinc finger HIT domain-containing protein 2	0.999899	2.35049e-17	77.679	FHLEEEMES(1)DGEDESMLSEELIQK	3	5.7669	3		0.898				1.102										1.227
HORVU1Hr1G048410.4	180	S	Zinc finger HIT domain-containing protein 2	1	1.2682e-142	289.89	LEDLS(1)DDEIKR	2	4.2385	37	0.964	0.954	0.929	1.122	1.131	1.112	1.054	0.994	0.966	0.976	1.016	0.937	0.942	0.937	0.967	1.182	0.000158036	1.059	0.113236	1.029	0.3398	1	0.9834
HORVU1Hr1G048580.3	248	S	Protein kinase superfamily protein	0.607067	0.000279161	94.791	LVPGEPNIS(0.607)Y(0.381)ICS(0.011)R	2	4.7733	4						0.883				0.852			1.207	1.058
HORVU1Hr1G048580.3	249	Y	Protein kinase superfamily protein	0.893105	0.000176461	106.11	LVPGEPNIS(0.093)Y(0.893)ICS(0.014)R	2	4.0822	11	1.266	1.193	1.001	0.84	0.705		1.073	1.174	1.09		0.814	0.802			1.044	0.67	0.037597	0.964	0.69366	0.701	0.03096	0.905
HORVU1Hr1G048970.4	795	T	phospholipase D P2	0.999207	0	316.33	EIEDSPS(0.001)T(0.999)PSTANNPQDQAR	2	1.6366	14	1.169		1.142	0.977	0.903	0.908	1.085	1.016	0.992	0.858	0.878	0.849	1.107	1.04	1.077	0.804	0.0075844	0.892	0.048779	0.746	0.00032038	0.93	0.061324
HORVU1Hr1G048970.4	794	S	phospholipase D P2	0.951122	0	340.61	EIEDS(0.029)PS(0.951)T(0.02)PSTANNPQDQAR	2	2.4297	1		1
HORVU1Hr1G049320.22	861	S	RNA recognition motif (RRM)-containing protein	0.67039	2.1659e-17	113.61	LQSEYGLS(0.006)S(0.035)S(0.009)VDGANNRHS(0.67)S(0.28)ER	3	2.9531	4				1.129							1.049	1.121		0.701
HORVU1Hr1G049320.22	851	S	RNA recognition motif (RRM)-containing protein	0.353923	1.6038e-08	68.199	LQSEYGLS(0.154)S(0.354)S(0.044)VDGANNRHS(0.224)S(0.224)ER	3	3.2803	0
HORVU1Hr1G049320.22	298	T	RNA recognition motif (RRM)-containing protein	0.499999	0.000195242	71.471	QT(0.5)S(0.5)ELVLTPNVPDIVVAPPDDSHLR	3	2.0376	3			0.743		1.131									1.126		1.522						1.515
HORVU1Hr1G049320.22	862	S	RNA recognition motif (RRM)-containing protein	0.474672	6.40978e-06	66.66	LQSEYGLS(0.005)S(0.013)S(0.032)VDGANNRHS(0.475)S(0.475)ER	3	3.3951	0
HORVU1Hr1G049320.22	299	S	RNA recognition motif (RRM)-containing protein	0.881437	8.82133e-06	84.144	QT(0.118)S(0.881)ELVLTPNVPDIVVAPPDDSHLR	3	2.3306	7			0.666		1.014		1.118		1.004		1.062		1.126	1.009		1.523		1.593		1.595		1.603
HORVU1Hr1G049320.22	852	S	RNA recognition motif (RRM)-containing protein	0.387026	2.1659e-17	113.61	LQSEYGLS(0.01)S(0.062)S(0.387)VDGANNRHS(0.387)S(0.154)ER	3	3.7887	0
HORVU1Hr1G049320.22	753	S	RNA recognition motif (RRM)-containing protein	1	2.41634e-32	177.62	WNQEDDGS(1)GDEDRK	2	1.1823	14		0.839	0.773	1.012	1.252	1.191	1.002	0.929	0.793		1.145	0.992	1	0.963	1.108	1.429	0.027983	1.127	0.3077	1.326	0.076985	1.27	0.031297
HORVU1Hr1G049440.1	231	S	Ovate family protein	0.961888	0.00465919	81.908	TPDFLVS(0.038)NS(0.962)HGR	2	-48.792	3						0.387	1.415		1.197
HORVU1Hr1G049440.1	242	S	Ovate family protein	0.999082	0.00190686	92.747	LPAANS(0.999)LHGT(0.001)VR	2	5.4576	9				1.325			1.171	1.037	1.234		0.746	0.572	0.711	1.287	0.917
HORVU1Hr1G049460.1	384	T	C-terminal binding protein AN	0.957201	0.0167828	45.826	VCDS(0.004)EQQT(0.957)DES(0.038)QLT(0.001)LDCDK	2	6.3581	3			0.88				0.818						1.302					0.93				1.48
HORVU1Hr1G049460.1	450	S	C-terminal binding protein AN	0.99137	2.07117e-12	131.57	MDELST(0.002)VES(0.991)GS(0.006)NYSSR	2	6.4347	9			1.021	0.811		0.865	0.988	1.074				0.769	1.212	1.229	1.031	0.821		1.01		0.753		1.134
HORVU1Hr1G049460.1	489	S	C-terminal binding protein AN	0.999334	5.04356e-06	132.63	LRS(0.999)S(0.999)AES(0.002)PMEIISEHK	3	-1.3696	16	1.999	0.889	0.781	0.65	0.791	0.64	0.944	2.077	0.991		0.736	0.676	0.962	0.897	0.967	0.567	0.187183	1.093	0.78762	0.577	0.31526	0.77	0.62348
HORVU1Hr1G049460.1	490	S	C-terminal binding protein AN	0.998761	1.70239e-06	142.02	LRS(0.999)S(0.999)AES(0.002)PMEIISEHK	3	-1.3696	15	0.84	2.001	0.769	0.64		0.63	0.93	2.045	0.975		0.724	0.666	0.946	0.883	0.952	0.528	0.21904	1.094	0.77738	0.578	0.33724	0.77	0.64962
HORVU1Hr1G049460.1	493	S	C-terminal binding protein AN	1	7.20582e-10	168.78	SSAES(1)PMEIISEHK	2	1.6884	14	1.015	1.047	0.993		0.906		0.922	1.395	0.995	0.914		0.902	1.012	0.92	0.977	0.89		1.084	0.66572	0.892	0.0112411	0.952	0.19434
HORVU1Hr1G049460.1	465	S	C-terminal binding protein AN	1	9.91064e-05	157.74	RDDDTVMS(1)GR	2	2.5579	12		0.93	0.935	0.593	1.546		0.521	1.027	1.228		1.04	0.801	1.164	1.167	1.047	1.147	0.9649	0.992	0.81352	0.987	0.89636	1.208	0.027025
HORVU1Hr1G049500.1	204	Y	mitogen-activated protein kinase 12	0.966719	0.00260676	86.798	TTSETDLMT(0.968)EY(0.967)VVT(0.065)R	2	6.1198	2	0.868	1.132
HORVU1Hr1G049500.1	196	S	mitogen-activated protein kinase 12	0.999421	7.48807e-22	196.47	TTS(0.999)ETDLMTEYVVTR	2	4.3154	11			0.972	0.82	0.961	1.07	1.071	1.015		1.09	0.966	1.012	0.994	1.028		0.978		1.073		1.052		1.04
HORVU1Hr1G049500.1	202	T	mitogen-activated protein kinase 12	0.985044	0.00260676	86.798	TTS(0.002)ET(0.003)DLMT(0.985)EY(0.902)VVT(0.108)R	2	10.062	2	0.868	1.132
HORVU1Hr1G049520.3	196	S	PPPDE putative thiol peptidase family protein	0.999987	3.21796e-05	166.71	GGS(1)PTFQGAWFK	2	1.2762	15	1.017	1.027	1.034	0.808	0.79	0.848	1.084	1.078	1.098	0.846	0.854	0.848	1.243	1.212	1.21	0.795	0.00042331	1.059	0.0013823	0.828	2.2692e-06	1.191	6.1014e-05
HORVU1Hr1G049550.10	844	S	Non-lysosomal glucosylceramidase	1	1.94557e-27	179.92	AYVS(1)PGALQFLQDSVR	2	5.4438	10	1.151	1.162	1.047		1.1			0.91	0.871			0.963	0.945	0.926	0.925	0.982		0.795	0.0156245	0.86		0.832	0.0057822
HORVU1Hr1G049770.2	23	S	60 kDa chaperonin	1	0.000423942	123.99	CCLEHAAS(1)VAK	2	1.8752	15	1.168	1.119	1.185	1.132	1.128	1.167	0.999	0.879	0.791	0.818	0.792	0.834	0.974	1.097	0.917	0.987	0.56078	0.769	0.0185002	0.704	0.000102597	0.861	0.051096
HORVU1Hr1G049860.6	308	S	Protein kinase superfamily protein	0.977705	3.40326e-05	105.78	T(0.022)AS(0.978)VLPTILSPLGK	2	0.092579	14	1.037	1.017	0.947	0.791	0.821	0.938	1.159	1.058	1.071	0.951	0.756	0.765	1.383	1.307		0.85	0.048296	1.096	0.083176	0.824	0.066758	1.345	0.0056032
HORVU1Hr1G049860.6	189	S	Protein kinase superfamily protein	0.998756	1.09897e-158	304.64	SYS(0.999)T(0.001)NLAYTPPEFLR	2	6.0082	15	1.1	1.108	1.094	0.896	0.874	0.853	1.14	1.11	1.124	0.764	0.766	0.785	1.116	1.143	1.127	0.794	9.7971e-05	1.022	0.065283	0.701	1.4577e-06	1.025	0.033098
HORVU1Hr1G049860.6	306	T	Protein kinase superfamily protein	0.499974	0.00461116	47.27	T(0.5)AS(0.5)VLPTILSPLGK	2	0.76549	1						1
HORVU1Hr1G049900.1	155	S	Leucine-rich repeat family protein	0.441948	5.48815e-05	47.796	VVS(0.442)PS(0.186)DEGS(0.186)S(0.186)GGGGGVEMEEVVEEMDAK	3	7.7451	0
HORVU1Hr1G049900.1	161	S	Leucine-rich repeat family protein	0.797009	2.65881e-09	86.612	VVS(0.01)PS(0.019)DEGS(0.797)S(0.174)GGGGGVEMEEVVEEMDAK	2	5.0982	3						1.034								0.966
HORVU1Hr1G049900.1	162	S	Leucine-rich repeat family protein	0.69564	2.65881e-09	75.341	VVS(0.001)PS(0.007)DEGS(0.297)S(0.696)GGGGGVEMEEVVEEMDAK	2	3.6725	1												1
HORVU1Hr1G049900.1	218	S	Leucine-rich repeat family protein	0.999886	6.11264e-21	214.14	NGS(1)TGSDMVDQK	2	3.6631	20	0.2	1.03	0.995	0.919	0.945	0.859	1.098	1.126	1.097	0.965	0.973	0.947	1.267	1.263	1.317	1.224	0.5098	1.493	0.36422	1.297	0.46114	1.729	0.28744
HORVU1Hr1G049910.1	750	S	cell division cycle 48	1	0.0146154	65.408	ASHFEES(1)MRY(1)AR	2	-5.0712	8				1.017	1.019			0.897		1.142	1.085		0.956	0.977	0.905
HORVU1Hr1G049910.1	753	Y	cell division cycle 48	1	0.0146154	65.408	ASHFEES(1)MRY(1)AR	2	-5.0712	8				1.017	1.019			0.897		1.142	1.085		0.956	0.977	0.905
HORVU1Hr1G050040.4	46	S	AMMECR1 family	0.999832	0.0138542	92.445	RFS(1)PIQSK	2	-0.38256	2					0.937	1.063
HORVU1Hr1G050110.1	173	S	Abscisic acid receptor PYR1	0.296627	0.000109124	116.06	EVSVISGLPAS(0.297)T(0.297)S(0.297)T(0.11)ER	2	4.4064	0
HORVU1Hr1G050110.1	174	T	Abscisic acid receptor PYR1	0.366061	5.90175e-09	126.46	EVSVISGLPAS(0.134)T(0.366)S(0.366)T(0.134)ER	2	2.9246	0
HORVU1Hr1G050110.1	175	S	Abscisic acid receptor PYR1	0.542024	5.90175e-09	126.46	EVSVISGLPAS(0.033)T(0.212)S(0.542)T(0.212)ER	2	2.8988	1											1
HORVU1Hr1G050110.1	176	T	Abscisic acid receptor PYR1	0.468294	5.90175e-09	126.46	EVSVISGLPAS(0.174)T(0.179)S(0.179)T(0.468)ER	2	3.4359	0
HORVU1Hr1G050340.8	8	S	Nuclear control of ATPase protein 2	0.999998	5.12418e-123	184.62	AT(0.226)S(0.774)PPRS(1)PNAGDRPETADLAVAAAPAQPAR	3	5.2962	31	1.051	1.078	1.065	0.99	0.914	0.952	0.957	0.962	0.955	0.932	0.949	1	1.084	1.014	1.096	0.894	0.009717	0.9	0.000159627	0.902	0.0097958	1	0.98428
HORVU1Hr1G050340.8	4	S	Nuclear control of ATPase protein 2	0.910539	5.12418e-123	184.62	AT(0.114)S(0.911)PPRS(0.976)PNAGDRPETADLAVAAAPAQPAR	3	5.6556	30	0.991	0.931	0.856	1.041	1.193	0.992	1.009	0.94	0.967	1.047	1.096	1.028	1.009	0.897	1.003	1.161	0.100462	1.05	0.35008	1.141	0.045201	1.047	0.46204
HORVU1Hr1G050340.8	3	T	Nuclear control of ATPase protein 2	0.732939	3.6224e-81	152.55	AT(0.733)S(0.785)PPRS(0.48)PNAGDRPET(0.002)ADLAVAAAPAQPAR	4	4.5603	17	0.999	0.938	0.863	1.049	1.202	0.999	1.016	0.948		1.055			1.017	0.904	1.01	1.161	0.101443	1.052	0.4531	1.13		1.047	0.46444
HORVU1Hr1G050340.8	17	T	Nuclear control of ATPase protein 2	0.611259	4.14796e-05	65.574	S(0.389)PNAGDRPET(0.611)ADLAVAAAPAQPAR	3	3.1698	1					1
HORVU1Hr1G050480.1	257	S	PLATZ transcription factor family protein	0.789452	0.00500108	88.734	GSSDSEAAS(0.009)S(0.016)S(0.185)S(0.789)PLR	2	5.817	1										1
HORVU1Hr1G050520.1	240	S	ADP-ribosylation factor GTPase-activating protein 3	1	1.83656e-110	253.15	NEPEPEIIRS(1)PK	2	1.1159	15	0.895	0.89	0.91	0.937	0.988	1.024	1.142	1.093	1.117	0.932	0.973	1.019	0.99	1.038	1.053	1.094	0.028363	1.244	0.000104107	1.085	0.03838	1.143	0.0025185
HORVU1Hr1G050520.1	200	S	ADP-ribosylation factor GTPase-activating protein 3	0.794724	6.11778e-82	132.83	S(0.003)S(0.003)T(0.004)EEANNS(0.987)WPS(0.203)S(0.795)PVAAS(0.005)QTSTQAAAFPDFK	3	7.3897	9	0.287		1.061					1.73	0.467		0.897		2.058	0.499				1.63	0.65064	1.331		1.897	0.59278
HORVU1Hr1G050520.1	375	S	ADP-ribosylation factor GTPase-activating protein 3	0.986575	4.51412e-53	220.86	S(0.987)IS(0.013)SSQFFGDQANLEK	2	10.787	11	0.994	0.954	0.874		1.203		0.825	0.783	0.776	1.296	1.264	1.209	0.823			1.279		0.845	0.016876	1.336	0.0025179	0.875
HORVU1Hr1G050520.1	458	S	ADP-ribosylation factor GTPase-activating protein 3	0.999999	4.21899e-18	182.1	LTSMAS(1)NIISDLDR	2	1.697	12	0.892	0.752	0.735	1.161	1.133	1.053				1.684	1.735	1.507	0.423	0.497	0.428	1.407	0.0070762			2.071	0.00061615	0.567	0.0021034
HORVU1Hr1G050520.1	196	S	ADP-ribosylation factor GTPase-activating protein 3	0.98774	1.05037e-31	109.18	SSTEEANNS(0.988)WPS(0.563)S(0.446)PVAAS(0.002)QTSTQAAAFPDFK	3	7.0124	7	0.297	1.028	1.095					1.007			0.926		1.341	1.306				1.248		1.148		1.641	0.26818
HORVU1Hr1G050520.1	199	S	ADP-ribosylation factor GTPase-activating protein 3	0.563072	1.39342e-15	109.18	SSTEEANNS(0.988)WPS(0.563)S(0.446)PVAAS(0.002)QTSTQAAAFPDFK	3	7.0124	3		0.985	1.049					0.965										0.949
HORVU1Hr1G050520.1	377	S	ADP-ribosylation factor GTPase-activating protein 3	0.876117	1.39325e-22	184.55	S(0.075)IS(0.876)S(0.049)SQFFGDQANLEK	2	9.6967	4				1.222		1.099								0.857	0.822
HORVU1Hr1G050560.1	464	S	Transcription factor MYC2	0.997328	0.000203997	120.37	S(0.003)ES(0.997)DHS(1)DLEASVR	2	3.7488	14	0.588	0.642		0.762	0.727	0.812	0.78	0.866	0.837	0.733		0.641	0.876	0.912	3.825	1.247	0.024859	1.346	0.0103635	1.117	0.30552	3.042	0.2638
HORVU1Hr1G050560.1	586	S	Transcription factor MYC2	0.844404	0.0265544	54.261	PAAPS(0.003)S(0.152)S(0.844)GMHDNGAR	2	4.8847	1			1
HORVU1Hr1G050560.1	467	S	Transcription factor MYC2	0.999998	0.000203997	120.37	S(0.015)ES(0.985)DHS(1)DLEASVR	2	3.3517	14	0.588	0.642		0.762	0.727	0.812	0.78	0.866	0.837	0.733		0.641	0.876	0.912	3.825	1.247	0.024859	1.346	0.0103635	1.117	0.30552	3.042	0.2638
HORVU1Hr1G050560.1	462	S	Transcription factor MYC2	0.985843	0.00904557	41.188	PS(0.007)T(0.007)GT(0.009)GAPAKS(0.986)ES(0.992)DHS(0.98)DLEAS(0.02)VR	2	3.2649	1															1
HORVU1Hr1G050560.1	380	S	Transcription factor MYC2	0.999791	2.36762e-39	137.74	RNPS(1)PAPPAATASLTTAPGSLFSQHTATVTAPSNDAK	4	3.5241	16	0.682	0.744	0.714	1.137	1.25	1.164	0.897	0.905	0.832	1.169	1.414	1.227	0.959	1.015	0.89	1.659	0.000181665	1.231	0.0047838	1.78	0.000777	1.338	0.0031153
HORVU1Hr1G050580.7	845	S	DnaJ homolog subfamily C member 13	0.893153	5.98508e-13	110.95	T(0.004)DDIDPGS(0.893)S(0.116)VS(0.984)EDDGGS(0.002)DT(0.001)LPR	2	5.956	3	1.066				1.069	0.865										0.907
HORVU1Hr1G050580.7	644	S	DnaJ homolog subfamily C member 13	0.999773	1.33148e-78	199.91	SDEDS(1)QNQYDEVPLSR	2	2.0163	15	0.905	0.874	0.837	1.242	0.946	1.02	1.071	1.02	1.047	0.97	0.987	0.99	1.089	1.081	0.922	1.226	0.07868	1.2	0.0023825	1.127	0.0070001	1.182	0.048721
HORVU1Hr1G050580.7	846	S	DnaJ homolog subfamily C member 13	0.996825	1.24264e-52	131.36	TDDIDPGS(0.003)S(0.997)VSEDDGGSDTLPR	2	2.7445	12	1.055	1.232	0.878	0.954	1.099	1.155	1.044	0.623		0.985	0.908		1.069	0.999		1.014	0.87004	0.79	0.34228	0.897	0.49836	0.98	0.93644
HORVU1Hr1G050580.7	848	S	DnaJ homolog subfamily C member 13	0.998867	1.49772e-82	156.75	TDDIDPGSS(0.001)VS(0.999)EDDGGSDTLPR	2	3.277	21	1.397	1.097	0.246	0.27	1.219	1.192	1.593	0.969	1.091	1.297	0.464	0.338	1.654	1.367	0.807	0.978	0.9865	1.333	0.42592	0.766	0.77676	1.397	0.41898
HORVU1Hr1G050780.1	123	S	Tetratricopeptide repeat (TPR)-like superfamily protein	0.992901	1.05467e-07	70.705	ARS(0.993)DADLLGS(0.007)VVPAAAPGSAGSVLLR	3	1.7427	9				1.561	1.681	1.566	0.266			1.046	1.215	1.015	0.356		0.295
HORVU1Hr1G050880.1	35	S	Vacuolar protein sorting-associated protein 27	0.999996	1.52101e-38	211.52	KMS(0.996)T(0.004)GVTSMS(1)FK	2	5.0042	70	0.826	0.798	0.762	0.858	0.861	0.837	1.045	1.062	1.101	1.174	1.067	1.144	1.129	1.208	1.126	1.071	0.050243	1.345	0.00045548	1.419	0.00069599	1.451	0.00034103
HORVU1Hr1G050880.1	33	S	Vacuolar protein sorting-associated protein 27	0.721827	2.19921e-08	187.51	MSTGVT(0.023)S(0.722)MS(0.255)FK	2	1.6838	3				0.81								1.19
HORVU1Hr1G050880.1	252	S	Vacuolar protein sorting-associated protein 27	0.401007	4.85716e-05	102.55	NSVELLST(0.002)VLS(0.401)S(0.401)S(0.196)PQK	2	3.4178	0
HORVU1Hr1G050880.1	254	S	Vacuolar protein sorting-associated protein 27	0.877421	1.44749e-15	145.18	NSVELLSTVLS(0.003)S(0.12)S(0.877)PQK	2	4.5413	5		0.907	0.908	0.95			1.129							1.105		1.047		1.244				1.218
HORVU1Hr1G050880.1	28	S	Vacuolar protein sorting-associated protein 27	0.99989	0.00101823	161.33	KMS(1)TGVTSMS(1)FK	2	2.9745	33	0.815		0.509	0.954	0.546	0.977	1.255	1.338	1.253	1.104	1.021	1.123	0.557	1.262	1.286	1.247	0.52788	1.937	0.2107	1.635	0.27312	1.563	0.3814
HORVU1Hr1G050880.1	337	S	Vacuolar protein sorting-associated protein 27	1	5.73838e-257	251.23	YEDLKEPIVAEPEPEPAMIPVTVEPEES(1)PR	3	8.0582	68	0.871	0.883	0.895	0.806	0.804	0.851	1.143	1.14	1.169	1.032	0.979	1.002	1.147	1.132	1.144	0.929	0.021375	1.303	1.94437e-05	1.137	0.00169747	1.292	4.1653e-06
HORVU1Hr1G050880.1	253	S	Vacuolar protein sorting-associated protein 27	0.488196	1.44749e-15	145.18	NSVELLSTVLS(0.024)S(0.488)S(0.488)PQK	2	2.4111	0
HORVU1Hr1G050880.1	29	T	Vacuolar protein sorting-associated protein 27	0.49994	0.00368191	102.03	MS(0.5)T(0.5)GVTSMSFK	2	2.2579	1									1
HORVU1Hr1G050880.1	195	T	Vacuolar protein sorting-associated protein 27	1	7.66845e-22	212.69	DDESLAPIFT(1)PPR	2	3.1073	36	1.118	0.986	0.997	0.858	0.85	0.844	1.064	1.012	1.061	1.007	0.99	0.977	1.057	1.09	1.088	0.823	0.041118	1.012	0.7805	0.959	0.38278	1.043	0.34908
HORVU1Hr1G051050.1	392	S	Chalcone-flavanone isomerase family protein	0.996519	0.0175468	71.935	FVY(0.003)NS(0.997)DDEIVETK	2	3.7224	2									0.986						1.014
HORVU1Hr1G051060.1	197	S	cellulose synthase-like D3	1	0.00376227	115.04	ALS(1)LPHGPGGK	2	-1.4269	14	0.923	0.999	0.978	0.808	0.775		1.052	1.026	0.994	1.169	1.076		1.086	1.088	1.026	0.819	0.0100636	1.059	0.114538	1.161	0.041402	1.103	0.031843
HORVU1Hr1G051200.12	677	S	ERD (early-responsive to dehydration stress) family protein	1	9.81715e-15	179.9	SEQS(1)PPHFVYHHGDEH	3	0.57012	15	0.879	0.776	0.914	1.067	1.071	1.097	1.033	1.06	0.941	1.05	1.012	1.03	1.001	1.034	1.036	1.259	0.0096846	1.181	0.052064	1.204	0.020559	1.195	0.023322
HORVU1Hr1G051200.12	100	S	ERD (early-responsive to dehydration stress) family protein	0.975354	8.05431e-06	99.909	VS(0.019)S(0.975)HS(0.005)TSETVDEFFR	2	2.395	3								0.859			1.329		0.813
HORVU1Hr1G051290.1	14	S	sugar transporter 11	0.842758	4.73329e-25	154.48	DVEIHVS(0.843)S(0.157)PAPDDRDAAR	3	0.1008	6	0.918	0.985		0.964				1.104				0.981			1.048	1.013		1.16		1.031		1.101
HORVU1Hr1G051290.1	15	S	sugar transporter 11	0.998668	6.05017e-55	218.79	DVEIHVS(0.001)S(0.999)PAPDDR	2	4.6538	26	1.113	1.178	1.139	1.101	1.108	1.053	0.948	0.969	0.874	0.944	0.895	0.941	0.867	0.986	0.884	0.951	0.09428	0.814	0.0042992	0.81	0.0009189	0.798	0.0063198
HORVU1Hr1G051370.2	252	S	RING finger protein 5	0.983534	7.93901e-18	114.69	LS(0.984)PT(0.014)S(0.001)T(0.002)PNANEPDDK	2	4.9509	22	0.803	0.846	0.873	0.917	1.052	1.132	1.173	1.16	0.973		0.915	0.935	1.075	1.081	1.064	1.23	0.03744	1.311	0.014836	1.1	0.059564	1.277	0.0005956
HORVU1Hr1G051370.2	254	T	RING finger protein 5	0.931719	0.00477963	56.473	PT(0.001)FT(0.001)DHKLS(0.042)PT(0.932)S(0.013)T(0.013)PNANEPDDK	3	1.8982	1										1
HORVU1Hr1G051410.1	193	S	putative E3 ubiquitin-protein ligase RING1a isoform X2 [Aegilops tauschii subsp. tauschii]	1	3.75929e-143	274.58	MMLNS(1)DGELEEEAETHAER	3	3.842	47	1.094	1.098	1.053	0.695	0.763	0.754	1.251	1.142	1.134	0.764	0.846	0.79	1.241	1.23	1.143	0.682	0.00028258	1.087	0.074157	0.74	0.0007771	1.114	0.021599
HORVU1Hr1G051460.14	268	S	unknown function	0.738555	0.0029466	68.199	S(0.739)PS(0.257)S(0.005)VQPASCMLAFRPETAILLLR	3	1.6309	1							1
HORVU1Hr1G051510.2	46	S	Sec14p-like phosphatidylinositol transfer family protein	0.999997	1.17229e-20	135.07	AAS(1)FKEDSYVAAALPSSDLR	2	4.382	26	1.05	1.14	1.073	0.993	1.027	1.01	1.063	1.062	1.109	0.747	0.795	0.741	1.101	1.063	1.026	0.929	0.049796	0.991	0.77944	0.7	0.00042092	0.978	0.52126
HORVU1Hr1G051510.2	51	S	Sec14p-like phosphatidylinositol transfer family protein	0.569646	0.000904395	54.261	AAS(0.241)FKEDS(0.57)Y(0.19)VAAALPSSDLR	3	-0.93172	1													1
HORVU1Hr1G051970.2	38	T	P-loop containing nucleoside triphosphate hydrolases superfamily protein	0.995718	8.96273e-109	230.23	AFDDGGDEDPQQPT(0.996)PT(0.004)R	2	2.3234	13	1.176	1.251	1.233	0.776	0.833	0.826	1.054	1.078	1.052	0.764		0.887	0.992		1.076	0.665	0.000155549	0.87	0.0023576	0.677	0.0074448	0.848	0.023343
HORVU1Hr1G051970.2	1462	S	P-loop containing nucleoside triphosphate hydrolases superfamily protein	0.994638	6.33926e-05	106.98	EAGLPVSSHQDNT(0.005)EAS(0.995)PR	2	2.7012	12	0.938	1.048	1.044		0.894		0.979	1.116		0.835	0.987	1.016	1.143			0.885		1.037	0.63524	0.937	0.39432	1.132
HORVU1Hr1G052040.1	373	S	polyol/monosaccharide transporter 5	1	0	309.92	ADWDAES(0.001)HRDDEDY(0.003)AS(0.996)DHGADDIEDNLNS(1)PLISR	4	2.4454	85	0.854	0.929	0.841	0.961	1.136	1.085	1.223	1.17	1.147	0.876	0.931	0.862	0.585	1.185	1.215	1.213	0.031123	1.349	0.00116361	1.017	0.6769	1.138	0.77832
HORVU1Hr1G052040.1	333	S	polyol/monosaccharide transporter 5	1	0	358.24	STLFPNFGS(1)MFSVAEQQQAK	2	5.3173	38	0.588	1.232	2.316	1.103	1.096	1.201	0.89	0.361	0.961	0.66	1.053	0.722	0.86	0.828	1.127	0.822	0.91452	0.535	0.32706	0.589	0.39356	0.681	0.57922
HORVU1Hr1G052040.1	503	S	polyol/monosaccharide transporter 5	1	2.84228e-31	154.78	DLIEQQLAGPAMVHPS(1)EAVAK	3	-1.596	17	1.64	1.648	1.65	0.537	0.554	0.597	1.086	0.887	1.023	0.547	0.558		1.088	1.1	1.086	0.342	0.00085875	0.607	0.0139558	0.336	4.0179e-07	0.663	3.9708e-08
HORVU1Hr1G052040.1	283	S	polyol/monosaccharide transporter 5	1	1.91076e-65	245.78	GGGQS(1)ALGS(1)ALGLMSR	2	4.2145	64	1.655	1.648	1.653	0.736	0.826	0.836	1.052	1	0.964	0.556	0.582	0.576	0.971	0.979	0.966	0.484	0.0031018	0.609	0.0025849	0.346	0.000175535	0.588	1.0615e-08
HORVU1Hr1G052040.1	289	S	polyol/monosaccharide transporter 5	1	1.98012e-294	345	GGGQSALGS(1)ALGLMS(1)R	2	5.7748	65	1.203	1.178	1.136	1.102	1.11	1.092	0.929	0.883	0.87	0.884	0.855	0.858	0.985	0.959	0.957	0.939	0.023225	0.763	0.00047796	0.738	0.000103155	0.825	0.00055564
HORVU1Hr1G052040.1	326	T	polyol/monosaccharide transporter 5	0.732396	3.26023e-143	270.11	S(0.268)T(0.732)LFPNFGSMFSVAEQQQAK	2	5.0629	24	1.248	0.768		1.778	2.099	1.512	0.231	0.766	0.973	0.531	0.576		1.065	0.721	0.733	1.782	0.071423	0.651	0.41714	0.549	0.146103	0.833	0.53604
HORVU1Hr1G052040.1	267	S	polyol/monosaccharide transporter 5	1	2.02045e-95	273.81	LYGAEEGVS(1)WIAR	2	2.5887	9	1.375	1.364	1.354				0.662	0.627	0.679				0.779	1.571	0.589			0.481	3.3807e-06			0.718	0.28692
HORVU1Hr1G052040.1	279	S	polyol/monosaccharide transporter 5	1	0	394.4	GGGQS(1)ALGS(1)ALGLMSR	2	4.9017	66	1.581	1.591	1.535	0.777	0.827	0.833	1.021	0.966	0.931	0.51	0.955	0.503	0.997	0.995	0.979	0.518	1.58768e-05	0.62	7.9426e-05	0.418	0.04918	0.631	1.606e-06
HORVU1Hr1G052040.1	451	S	polyol/monosaccharide transporter 5	1	9.39333e-96	253.15	IYLHEEGVS(1)GDRR	2	2.6548	37	1.079	0.896	1.204	0.838	1.338	1.159	1.098	0.863	0.961	0.987	0.815	0.935	0.841	1.229	0.756	1.049	0.83292	0.919	0.50134	0.861	0.2318	0.889	0.48018
HORVU1Hr1G052040.1	322	S	polyol/monosaccharide transporter 5	1	6.93989e-07	150.21	MPEVMGS(1)MR	2	-0.323	68	1.299	1.227	1.534	0.892	0.804	0.744	0.939	1.057	1.079	0.878	0.902	0.941	0.975	0.866	0.864	0.601	0.0039801	0.757	0.026059	0.67	0.0047996	0.666	0.0066554
HORVU1Hr1G052040.1	336	S	polyol/monosaccharide transporter 5	1	1.04132e-110	203.22	STLFPNFGSMFS(1)VAEQQQAK	2	5.3678	23	1.924	2.159	2.186	0.58	1.342	1.273	0.778	0.423	0.782	0.317	0.326	0.311	1.018	0.582		0.51	0.114716	0.316	0.0046446	0.152	8.0715e-07	0.383	0.0188613
HORVU1Hr1G052040.1	358	Y	polyol/monosaccharide transporter 5	0.88754	0	274.22	ADWDAES(0.99)HRDDEDY(0.888)AS(0.122)DHGADDIEDNLNSPLISR	4	3.5667	10	1.207		0.699				0.747								1.347			0.784				1.413
HORVU1Hr1G052040.1	360	S	polyol/monosaccharide transporter 5	1	0	369.59	DDEDYAS(1)DHGADDIEDNLNSPLISR	3	4.5355	107	0.748	1.052	0.606	1.009	1.183	1.134	1.244	1.156	1.16	0.972	0.938	0.973	0.961	1.189	0.675	1.382	0.106622	1.48	0.123956	1.198	0.3278	1.174	0.52496
HORVU1Hr1G052040.1	351	S	polyol/monosaccharide transporter 5	0.999998	0	307.36	ADWDAES(1)HRDDEDY(0.301)AS(0.699)DHGADDIEDNLNSPLISR	4	2.7088	55	0.866	1.036	1.041	0.854	1.168	1.133	1.081	1	1	0.812	1.181	0.873	1.01	0.978	0.968	1.072	0.61482	1.047	0.5006	0.974	0.79258	1.004	0.9054
HORVU1Hr1G052040.1	325	S	polyol/monosaccharide transporter 5	0.645367	3.26023e-143	270.11	S(0.645)T(0.355)LFPNFGS(0.015)MFS(0.985)VAEQQQAK	2	3.5219	11				1.911	1.152	1.155		0.303		0.57			0.751	1.157
HORVU1Hr1G052110.8	198	T	MLO-like protein 5	0.73851	0.000885938	127.93	LTHQT(0.739)S(0.261)FVR	2	2.8036	1				1
HORVU1Hr1G052110.8	199	S	MLO-like protein 5	0.985932	0.00143218	119.94	LTHQT(0.014)S(0.986)FVR	2	3.607	8	0.8				1.018	1.178	0.982	0.904				1.017	1.025	1.075		1.372		1.179		1.271		1.312
HORVU1Hr1G052160.3	67	S	Protein phosphatase 2C family protein	0.999997	0.000445062	163.59	SIS(1)MEGLHMLK	2	0.95048	33	0.71	0.745	0.732	1.303	1.232	1.385	0.799	0.763	0.745	1.382	1.282	1.442	0.828	0.797	0.857	1.792	9.5562e-05	1.055	0.099395	1.877	7.5668e-05	1.135	0.007465
HORVU1Hr1G052260.3	12	S	ubiquitin family protein	0.881787	3.51738e-205	320.76	AGAGDGEGAGS(0.882)ES(0.118)PPPGAR	2	3.062	2							1
HORVU1Hr1G052260.3	14	S	ubiquitin family protein	0.999892	2.89093e-283	353.78	AGAGDGEGAGSES(1)PPPGAR	2	3.2793	48	0.506	0.617	0.634	0.861	1.203	1.232	1.235	1.179	1.12	0.996	1.002	0.966	1.119	1.18	1.152	1.876	0.0102181	2.011	0.00077902	1.687	0.018098	1.964	0.00072453
HORVU1Hr1G052350.1	42	S	Protein kinase superfamily protein	0.998108	3.24566e-34	204.37	RPAPPTPPPHRPS(0.998)FS(0.002)LK	3	0.48223	20	0.451	0.877		1.031	0.678	1.763	0.947	0.587	0.516	1.507	1.531	1.489	1.153	0.729	0.743	1.743	0.30724	1.029	0.89892	2.273	0.23122	1.318	0.40096
HORVU1Hr1G052350.1	35	T	Protein kinase superfamily protein	1	1.71795e-06	138.49	RPAPPT(1)PPPHRPS(0.5)FS(0.5)LK	3	-0.35871	11	0.837			1.464	1.259	1.334	0.655		0.627	0.992	1.051	0.971	0.809			1.616		0.766		1.2		0.967
HORVU1Hr1G052350.1	370	S	Protein kinase superfamily protein	1	7.71328e-24	153.18	APPS(1)PPPQPQHPLSAMGEACSR	3	1.9532	18	0.951	1.063	1.081	0.98	1.051	1.183	0.987	0.947	1.016	0.815	0.87	0.861	1.054	1.08	1.062	1.038	0.62228	0.953	0.35788	0.823	0.0125384	1.033	0.45624
HORVU1Hr1G052350.1	244	S	Protein kinase superfamily protein	0.997109	2.32978e-181	296.91	SYS(0.997)T(0.003)NLAYTPPEYLR	2	6.5815	15	0.977	1.007	1.051	0.786	0.746	0.787	1.145	0.926	1.098	1.01	1.003	1.036	1.132	1.173	1.124	0.764	0.00061868	1.044	0.59376	1.005	0.84236	1.13	0.008037
HORVU1Hr1G052350.1	44	S	Protein kinase superfamily protein	0.854932	8.9691e-15	204.61	RPAPPTPPPHRPS(0.145)FS(0.855)LK	3	0.30528	6	1.023		1	0.773	1.821				0.384							1.282	0.77308	0.38
HORVU1Hr1G052470.2	158	S	Glutathione S-transferase family protein	1	0.00348299	84.999	DIMMS(1)PAHMQK	2	4.063	3		0.652									1.216	1.132								1.801
HORVU1Hr1G052470.2	255	S	Glutathione S-transferase family protein	0.687071	0.0177951	47.915	S(0.031)LQRPS(0.282)S(0.687)AEAPF	2	2.2338	2	1.063													0.937								0.881
HORVU1Hr1G052470.2	10	S	Glutathione S-transferase family protein	0.992666	0.00428144	69.641	VFGS(0.993)PT(0.005)S(0.002)S(0.001)EVAR	2	1.5922	1													1
HORVU1Hr1G052760.1	128	S	Magnesium transporter MRS2-4	0.466608	0.00648835	61.503	ILGPVFS(0.006)HS(0.061)S(0.467)S(0.467)ILAR	2	4.9698	0
HORVU1Hr1G052760.1	125	S	Magnesium transporter MRS2-4	0.42704	0.0285753	59.997	ILGPVFS(0.427)HS(0.079)S(0.247)S(0.247)ILAR	2	5.3855	0
HORVU1Hr1G052760.1	129	S	Magnesium transporter MRS2-4	0.466608	0.00648835	61.503	ILGPVFS(0.006)HS(0.061)S(0.467)S(0.467)ILAR	2	4.9698	0
HORVU1Hr1G052770.4	18	S	Protein phosphatase 2C family protein	0.417295	0.0209147	63.79	SCWGPT(0.165)S(0.417)S(0.417)PDGRPR	2	1.6805	0
HORVU1Hr1G052770.4	17	S	Protein phosphatase 2C family protein	0.417295	0.0209147	63.79	SCWGPT(0.165)S(0.417)S(0.417)PDGRPR	2	1.6805	0
HORVU1Hr1G053020.4	655	S	Coiled-coil domain-containing protein 132 isoform a	0.999473	0.00513862	81.48	LENGS(0.001)AES(0.999)PK	2	1.5182	7			0.98		0.238			1.196	1.484	0.889			1.658	0.555		0.243		1.367		0.907		1.129
HORVU1Hr1G053050.1	128	T	undescribed protein	0.403942	1.5719e-06	42.17	DAAATAGGVAAGVGQQAGAWEEQCCRT(0.404)PT(0.404)GAGS(0.192)DLK	3	2.3269	0
HORVU1Hr1G053050.1	126	T	undescribed protein	0.891386	1.19105e-23	93.812	DAAATAGGVAAGVGQQAGAWEEQCCRT(0.891)PT(0.087)GAGS(0.022)DLK	3	3.1507	6				1.287	0.849	1.273	0.667							0.951	0.973
HORVU1Hr1G053340.2	526	S	phosphatidylinositol N-acetyglucosaminlytransferase subunit P-like protein [Medicago truncatula]	0.93026	7.06169e-05	68.127	SLEGMLLLPHCDVS(0.07)S(0.93)PR	2	4.5304	9	0.549	1.172		1.066	0.804			1.257		0.868		1.002		1.218	1.065	1.087	0.75696	1.461		1.087	0.73386	1.327	0.45872
HORVU1Hr1G053340.2	611	S	phosphatidylinositol N-acetyglucosaminlytransferase subunit P-like protein [Medicago truncatula]	1	2.60819e-05	97.933	DVTDVVDAIS(1)IEGDGK	2	3.2025	9	0.921	1.098	1.126	0.935	0.717			1.083	1.014					1.108	0.998	0.788	0.154155	1	0.96956			1.004	0.94326
HORVU1Hr1G053340.2	525	S	phosphatidylinositol N-acetyglucosaminlytransferase subunit P-like protein [Medicago truncatula]	0.765385	7.06169e-05	68.127	SLEGMLLLPHCDVS(0.765)S(0.235)PR	2	2.9621	7	0.51	1.088		0.99		1.183		1.167				0.931		1.131		1.36	0.43846	1.461		1.165		1.416
HORVU1Hr1G053840.2	321	S	Altered inheritance of mitochondria protein 32	0.786632	0.0140815	69.201	HVTNGVT(0.023)EEES(0.787)S(0.19)AK	2	0.51912	3	1.261		0.857					0.881										0.832
HORVU1Hr1G053840.2	188	S	Altered inheritance of mitochondria protein 32	1	1.59324e-05	148.69	DTEWLPGS(1)PEAIK	2	3.3149	15	1.034	1.045	1.019	0.91	0.951	0.948	0.986	1.011	0.948	0.973	0.949	0.947	1.121	1.065	1.092	0.907	0.003559	0.951	0.064343	0.926	0.0024967	1.058	0.026958
HORVU1Hr1G053840.2	322	S	Altered inheritance of mitochondria protein 32	0.692334	0.0140815	69.201	HVTNGVT(0.005)EEES(0.303)S(0.692)AK	2	0.69497	2								0.955				1.045
HORVU1Hr1G054020.3	276	S	Protein NRT1/ PTR FAMILY 6.3	0.975379	2.1416e-05	115.24	ES(0.025)S(0.975)PAAASSWTLCTR	2	6.3956	14	1.022	1.134	1.093	0.886	0.885	0.952	1.28		1.107	0.676	0.648	0.613	1.235	1.293	1.176	0.838	0.0105197	1.102	0.24884	0.596	0.00024023	1.14	0.032741
HORVU1Hr1G054020.3	275	S	Protein NRT1/ PTR FAMILY 6.3	0.499999	0.0010915	69.641	ES(0.5)S(0.5)PAAASSWTLCTR	2	5.2575	1													1
HORVU1Hr1G054180.4	572	S	AP-3 complex subunit delta	0.912377	2.86705e-05	91.131	GS(0.912)KS(0.088)EIQPAEEQIVMPGTAK	3	1.6756	15				1.164	1.079		0.936	0.957	0.928	1.044	0.995		0.896
HORVU1Hr1G054180.4	574	S	AP-3 complex subunit delta	0.966649	9.09879e-08	118.98	GS(0.033)KS(0.967)EIQPAEEQIVMPGTAK	2	4.0393	19	1.072	1.044	1.016		1.085	1.11	0.942	0.963			1.001	1.005	0.901	0.966	0.896	1.051	0.104163	0.912	0.024101	0.961	0.141199	0.882	0.0119206
HORVU1Hr1G054300.19	6	S	CCR4-NOT transcription complex subunit 1	1	8.89513e-05	139.61	MIPFNS(1)AVADEVR	2	2.5584	17	0.804		0.766	1.065	0.952		0.652	0.722			0.983		2.679	0.722	0.656	1.285	0.055139	0.875	0.140295	1.252		1.723	0.62134
HORVU1Hr1G054300.19	861	S	CCR4-NOT transcription complex subunit 1	0.990808	0.00325246	92.445	S(0.005)PS(0.991)S(0.005)FPLQQR	2	1.0794	8	0.935	1.246	0.729							1.34	1.063	1.01		0.854	0.823					1.173	0.3786	0.864	0.58608
HORVU1Hr1G054300.19	1239	T	CCR4-NOT transcription complex subunit 1	0.5	0.00211271	84.266	AT(0.5)S(0.5)IPNMLNQYAPPLR	2	1.3443	1				1
HORVU1Hr1G054300.19	859	S	CCR4-NOT transcription complex subunit 1	0.939951	0.021893	76.85	S(0.94)PS(0.053)S(0.007)FPLQQR	2	-0.74268	3				0.846		0.643							1.511
HORVU1Hr1G054300.19	1608	S	CCR4-NOT transcription complex subunit 1	0.999995	6.79772e-265	329.72	DLGSMMPLS(1)PTTAVDR	2	6.1967	55	0.952	0.912	0.933	1.047	0.997	1.027	1.049	0.988	1.005	0.984	0.989	0.996	1.02	1.048	1.054	1.098	0.0077639	1.088	0.0181425	1.061	0.0097211	1.116	0.0023436
HORVU1Hr1G054300.19	1240	S	CCR4-NOT transcription complex subunit 1	0.994832	1.06786e-27	151.18	AT(0.005)S(0.995)IPNMLNQYAPPLR	2	1.8473	13	0.716	0.868	0.861	1.043	1.006	1.123			0.856	1.305	1.258	1.389	0.791	0.901	0.883	1.297	0.020458	1.05		1.616	0.002216	1.053	0.50968
HORVU1Hr1G054390.4	723	S	lipoxygenase 1	0.997526	0.00198949	49.487	FVPLPGS(0.998)PEMT(0.002)QLEADPEK	2	3.3159	1										1
HORVU1Hr1G054580.5	754	S	Intron maturase, type II family protein	1	3.34521e-107	186.81	ESDVQESTEDLGS(1)DIDELNNK	2	2.0747	15	1.204	1.161	1.127	0.68	0.731	0.758	1.051	1.12	1.083	0.945	0.9	0.968	1.108	1.054	1.107	0.621	0.00021676	0.932	0.056261	0.806	0.00166104	0.936	0.059455
HORVU1Hr1G054610.22	128	S	camphor resistance CrcB family protein	0.485	0.00052916	84.309	IHGY(0.015)S(0.485)S(0.485)HGT(0.015)GVPAPESSVEPK	3	1.8801	0
HORVU1Hr1G054610.22	22	S	camphor resistance CrcB family protein	0.895979	0.00365964	71.912	S(0.896)ES(0.099)MDS(0.004)T(0.001)GHPSAAR	2	4.8873	2	0.758														1.242							1.639
HORVU1Hr1G054610.22	27	S	camphor resistance CrcB family protein	0.931504	0.000120174	106.79	S(0.211)ES(0.789)MDS(0.932)T(0.068)GHPSAAR	2	3.64	9	0.883		0.967	1.022			1.012	0.999	1.066	0.835			1.075	1.14		1.105		1.109	0.091842	0.903		1.197	0.079145
HORVU1Hr1G054610.22	70	S	camphor resistance CrcB family protein	0.855787	3.79257e-12	71.438	HS(0.856)LQS(0.144)ADQLLGDADSSALAQVIDSGDR	3	3.6251	5			0.699		1.124	1.072		1.022						1.084		1.571		1.462				1.551
HORVU1Hr1G054610.22	73	S	camphor resistance CrcB family protein	0.499641	2.20668e-06	57.305	HS(0.5)LQS(0.5)ADQLLGDADS(0.001)SALAQVIDSGDR	3	3.2729	0
HORVU1Hr1G054610.22	24	S	camphor resistance CrcB family protein	0.999343	0.000120174	106.79	S(0.001)ES(0.999)MDS(0.922)T(0.078)GHPSAAR	2	3.5978	13	0.807	0.919	0.883	0.934		1.021	1.345	0.913	0.974	1.179			0.983	1.042		1.124	0.144001	1.239	0.1858	1.356		1.164	0.066363
HORVU1Hr1G054610.22	129	S	camphor resistance CrcB family protein	0.485	0.00052916	84.309	IHGY(0.015)S(0.485)S(0.485)HGT(0.015)GVPAPESSVEPK	3	1.8801	0
HORVU1Hr1G055000.10	1657	S	Pleckstrin (PH) domain-containing protein isoform 4	0.827748	4.39169e-43	195.66	ET(0.003)S(0.828)S(0.169)PTQGSILDVHQR	2	4.4657	1													1
HORVU1Hr1G055000.10	329	S	Pleckstrin (PH) domain-containing protein isoform 4	1	1.13408e-21	202.16	NTDDIKS(1)DNVVEEPK	2	3.0928	16	1.069	1.162	1.006	0.944	0.918	0.974	1.069	0.857	1.024	0.903	1.076	1.045	0.993	0.825	1.136	0.876	0.044261	0.911	0.29572	0.934	0.3692	0.913	0.38878
HORVU1Hr1G055000.10	148	S	Pleckstrin (PH) domain-containing protein isoform 4	0.999441	1.91054e-23	110.91	SLEIEDQYFY(0.001)PGS(0.999)PVPR	2	5.4266	13	1.077	1.011		0.996	1.04	0.852	1.032	0.966	0.926		1.007	0.882	1.055	1.038	1.12	0.922	0.37826	0.934	0.23758	0.905	0.29976	1.026	0.55058
HORVU1Hr1G055000.10	1611	S	Pleckstrin (PH) domain-containing protein isoform 4	0.711401	0.00231913	78.673	YQYDVNT(0.007)PGS(0.711)PS(0.281)QLR	2	5.8875	6	1.378	0.617								1.08	1.19		0.847	0.888						1.138	0.66048	0.87	0.89292
HORVU1Hr1G055000.10	1658	S	Pleckstrin (PH) domain-containing protein isoform 4	0.985654	1.443e-34	223.38	ETS(0.014)S(0.986)PTQGSILDVHQR	2	4.0059	11	1.069	1.035	1.046		0.938	0.939	0.992	0.982	0.887		0.971			1.067	1.076	0.894	0.0027799	0.908	0.057902	0.925		1.02	0.20674
HORVU1Hr1G055220.1	53	S	Phosphatidylinositol-4-phosphate 5-kinase family protein	0.500079	0.0156905	47.57	IHIPS(0.5)S(0.5)PHHALPS(0.5)T(0.5)PHK	3	-0.56576	2						1.266					0.734
HORVU1Hr1G055220.1	46	S	Phosphatidylinositol-4-phosphate 5-kinase family protein	0.5	0.0156905	47.57	IHIPS(0.5)S(0.5)PHHALPS(0.5)T(0.5)PHK	3	0.72555	2						1.266					0.734
HORVU1Hr1G055220.1	45	S	Phosphatidylinositol-4-phosphate 5-kinase family protein	0.5	0.0156905	47.57	IHIPS(0.5)S(0.5)PHHALPS(0.5)T(0.5)PHK	3	0.72555	2						1.266					0.734
HORVU1Hr1G055220.1	54	T	Phosphatidylinositol-4-phosphate 5-kinase family protein	0.500079	0.0156905	47.57	IHIPS(0.5)S(0.5)PHHALPS(0.5)T(0.5)PHK	3	-0.56576	2						1.266					0.734
HORVU1Hr1G055420.1	189	S	Trihelix transcription factor ASIL2	0.999849	0.00589436	48.476	S(1)LHGLISNGGGGSGLR	2	1.0475	4	0.929	1.011	1.154	0.905												0.878
HORVU1Hr1G055440.1	92	T	Nucleoside diphosphate kinase family protein	1	6.14536e-05	116.28	IIGAT(1)NPLASEPGTIR	2	6.0859	14	0.939	0.915		0.982	0.943	1.002	1.118	1.087	1.175	0.856	0.876	0.84	1.072	1.003	1.193	1.052	0.13414	1.215	0.0081018	0.925	0.023877	1.175	0.095063
HORVU1Hr1G055440.1	120	S	Nucleoside diphosphate kinase family protein	0.999993	8.6752e-53	252.87	NVIHGSDS(1)VENAR	2	3.9485	14	1.052	1.11	1.106	1.031	0.955	0.929	1.035	1.011	0.959	0.838	0.806	0.83	1.19		1.15	0.892	0.032117	0.92	0.04164	0.757	0.000182212	1.074	0.068882
HORVU1Hr1G055440.1	118	S	Nucleoside diphosphate kinase family protein	0.999999	4.28668e-80	273.94	NVIHGS(1)DSVENAR	2	-66.845	13	0.035	0.031	0.023		1.518			1.517	1.518			1.227	1.706	0.877	1.549	51.169		51.152	0.00099797	41.36		46.427	9.7541e-05
HORVU1Hr1G055480.1	298	T	Poly(rC)-binding protein 1	0.581168	7.89298e-43	152.61	S(0.419)AET(0.581)WNDMPHHSIVSTQVNQQPEVR	3	3.2298	1													1
HORVU1Hr1G055480.1	295	S	Poly(rC)-binding protein 1	0.995723	3.67971e-182	177.71	S(0.996)AET(0.004)WNDMPHHSIVSTQVNQQPEVR	3	4.9975	11	0.959				1.188	0.77	0.752	1.23	1.014	0.92	0.921	1.118		1.05	1.078	1.021		1.041		1.029		1.109
HORVU1Hr1G055480.1	429	S	Poly(rC)-binding protein 1	0.448741	0.00741912	40.851	GT(0.268)S(0.268)S(0.449)QVQS(0.015)AQQLIQDSLAAHR	3	4.1266	0
HORVU1Hr1G055740.2	302	S	PREDICTED: MICOS complex subunit MIC60 [Oryza sativa Japonica Group]	0.999621	0.000174255	63.421	S(1)GVGDSFSTVTGATEMR	2	-0.0012687	4									1.135	1.13	1.065				0.669
HORVU1Hr1G055900.1	170	S	myb-like transcription factor family protein	0.735885	2.0871e-05	51.785	ASLFDVGIPAGHGY(0.031)DDQLPS(0.736)PHS(0.158)VGT(0.075)K	3	4.7301	3						0.911	1.203						0.886
HORVU1Hr1G055900.1	67	S	myb-like transcription factor family protein	1	1.21783e-18	151.18	GYAS(1)DDGELASTPQLK	2	5.7198	8		0.568	0.945				1.037	0.942	0.954				1.093	1.403	1.058			1.292	0.46342			1.566	0.123137
HORVU1Hr1G056220.9	1269	S	Agenet domain containing protein, expressed	0.499892	0.000135175	52.59	AS(0.5)VS(0.5)QEQQPDIASSQLNTDVASSQLK	3	1.9345	0
HORVU1Hr1G056220.9	1565	T	Agenet domain containing protein, expressed	0.702353	0.000822078	59.122	AGNT(0.702)S(0.297)ENVATEELEIPADK	2	7.4953	3								0.904			1.124		0.972
HORVU1Hr1G056220.9	309	S	Agenet domain containing protein, expressed	0.743693	0.000225719	67.251	MT(0.152)ES(0.744)S(0.104)DGLLEAITNPVK	2	6.6134	5	1.026	1.055				0.78		1.075			1.064					0.75		1.033		1.023
HORVU1Hr1G056220.9	307	T	Agenet domain containing protein, expressed	0.406639	0.0190652	47.491	MT(0.407)ES(0.407)S(0.187)DGLLEAITNPVK	2	6.0849	0
HORVU1Hr1G056220.9	1602	S	Agenet domain containing protein, expressed	0.677797	1.09376e-09	155.38	YGQAIQNLEPS(0.016)S(0.678)S(0.306)VK	2	5.2613	1															1
HORVU1Hr1G056220.9	1614	S	Agenet domain containing protein, expressed	0.499891	8.84379e-11	84.1	T(0.5)PS(0.5)GNGIEDNPTAAPLNGNTNDTAPSIIWNGIGK	3	4.0408	0
HORVU1Hr1G056220.9	532	S	Agenet domain containing protein, expressed	0.999977	3.46054e-82	187.22	DEFESSGHVS(1)PDNSSALLFDK	2	3.2282	29	0.918	0.964	0.886	1.078	1.065	1.122	1.037	0.998	1.027	1.174	0.988	1.079	0.871	0.849	0.946	1.18	0.0047184	1.106	0.0199196	1.171	0.048337	0.963	0.40406
HORVU1Hr1G056220.9	1566	S	Agenet domain containing protein, expressed	0.714153	0.00018292	67.927	AGNT(0.286)S(0.714)ENVATEELEIPADK	2	5.7971	5				1.227				0.854	0.928		1.063				0.928
HORVU1Hr1G056220.9	1601	S	Agenet domain containing protein, expressed	0.333333	1.09376e-09	128.28	YGQAIQNLEPS(0.333)S(0.333)S(0.333)VK	2	3.4598	0
HORVU1Hr1G056220.9	310	S	Agenet domain containing protein, expressed	0.486136	0.000225719	67.251	MT(0.028)ES(0.486)S(0.486)DGLLEAITNPVK	2	8.3139	0
HORVU1Hr1G056220.9	424	S	Agenet domain containing protein, expressed	0.999959	0	303	QVAHVTEAPEETES(1)DGVEDTIVDISK	3	2.2485	12	0.623	0.741	0.727				1.17	1.261	1.451	0.785	0.86	0.864	1.222	1.157	1.14			1.857	0.0017964	1.2	0.043395	1.683	0.0008824
HORVU1Hr1G056220.9	1603	S	Agenet domain containing protein, expressed	0.979922	7.58353e-23	184.37	YGQAIQNLEPSS(0.02)S(0.98)VK	2	3.5044	9	0.89		0.722	1.206		1.393	0.815	0.954			1.216	1.054		0.749		1.612	0.063319	1.097	0.54234	1.408	0.112424	0.929
HORVU1Hr1G056220.9	146	S	Agenet domain containing protein, expressed	0.405868	9.68442e-32	154.72	S(0.406)S(0.406)DS(0.184)PS(0.005)DSIVVPAENDQSQGTR	2	4.0122	0
HORVU1Hr1G056220.9	406	S	Agenet domain containing protein, expressed	1	0	392.95	PFTPLSTESSELIQS(1)PDGK	2	6.4858	15	0.851	0.846	0.824	1.012	0.998	1.05	1.046	1.063	1.042	1.037	1.028	1.029	1.069	1.03	1.076	1.214	0.00043662	1.25	4.1865e-05	1.227	3.8755e-05	1.259	0.000162315
HORVU1Hr1G056220.9	1612	T	Agenet domain containing protein, expressed	0.499891	8.84379e-11	84.1	T(0.5)PS(0.5)GNGIEDNPTAAPLNGNTNDTAPSIIWNGIGK	3	4.0408	0
HORVU1Hr1G056220.9	145	S	Agenet domain containing protein, expressed	0.405868	9.68442e-32	154.72	S(0.406)S(0.406)DS(0.184)PS(0.005)DSIVVPAENDQSQGTR	2	4.0122	0
HORVU1Hr1G056220.9	1267	S	Agenet domain containing protein, expressed	0.499892	0.000135175	52.59	AS(0.5)VS(0.5)QEQQPDIASSQLNTDVASSQLK	3	1.9345	0
HORVU1Hr1G056220.9	1819	S	Agenet domain containing protein, expressed	0.947838	0.0032509	73.805	T(0.052)AVS(0.948)DPVPVVGEARPPSK	2	1.7424	3		1.546						1.171							0.284			0.757				0.184
HORVU1Hr1G056220.9	148	S	Agenet domain containing protein, expressed	0.554713	9.68442e-32	135.23	S(0.22)S(0.22)DS(0.555)PS(0.006)DSIVVPAENDQSQGTR	2	3.8451	4					1.08		0.952					1.004	0.963
HORVU1Hr1G056220.9	150	S	Agenet domain containing protein, expressed	0.246385	0.000847494	50.515	S(0.246)S(0.246)DS(0.246)PS(0.246)DS(0.014)IVVPAENDQSQGTR	2	3.2506	0
HORVU1Hr1G056250.1	81	S	Peroxisomal biogenesis factor 6	0.369003	0.00039748	75.969	SSNDELEDALTAS(0.058)S(0.369)S(0.369)T(0.146)T(0.058)QK	2	4.5787	0
HORVU1Hr1G056250.1	84	T	Peroxisomal biogenesis factor 6	0.353893	9.6745e-06	94.119	SSNDELEDALT(0.009)AS(0.013)S(0.077)S(0.193)T(0.354)T(0.354)QK	2	4.9735	0
HORVU1Hr1G056250.1	83	T	Peroxisomal biogenesis factor 6	0.458296	9.6745e-06	94.119	SSNDELEDALTAS(0.016)S(0.098)S(0.247)T(0.458)T(0.18)QK	2	4.3673	0
HORVU1Hr1G056250.1	82	S	Peroxisomal biogenesis factor 6	0.424579	3.00519e-05	94.119	SSNDELEDALT(0.002)AS(0.013)S(0.187)S(0.425)T(0.187)T(0.187)QK	2	2.2555	0
HORVU1Hr1G056390.2	92	S	cyclin-dependent kinase C;1	0.873604	0.00784093	91.457	EIVT(0.126)S(0.874)PGPDRDEQGK	2	-26.191	1														1
HORVU1Hr1G056390.2	197	T	cyclin-dependent kinase C;1	1	2.80814e-251	332.29	SFSNDHNANLT(1)NR	2	4.6636	32	1.138	1.301	1.146	0.992	0.921	0.767	1.069	1.027	1.189	0.983	0.753	0.867	0.91	1.049	0.888	0.748	0.028524	0.916	0.22932	0.726	0.021483	0.794	0.026923
HORVU1Hr1G056870.1	159	S	Regulator of chromosome condensation (RCC1) family with FYVE zinc finger domain	0.723826	2.99306e-12	132.63	S(0.724)S(0.271)PLS(0.005)SPFSSNDSVHK	2	4.9909	5				1.007						0.928		1.065
HORVU1Hr1G056870.1	163	S	Regulator of chromosome condensation (RCC1) family with FYVE zinc finger domain	0.333319	3.39825e-05	125.75	S(0.333)S(0.333)PLS(0.333)SPFSSNDSVHK	2	5.5403	0
HORVU1Hr1G056870.1	816	S	Regulator of chromosome condensation (RCC1) family with FYVE zinc finger domain	0.9697	0.0241093	57.293	FFS(0.97)AS(0.029)VPGS(0.001)R	2	0.16888	1															1
HORVU1Hr1G056870.1	160	S	Regulator of chromosome condensation (RCC1) family with FYVE zinc finger domain	0.879199	2.99306e-12	140.3	S(0.121)S(0.879)PLSSPFSSNDSVHK	2	4.4213	13		0.301			1.31	1.1	1.148	0.385		1.14	1.153	1.309	1.155			4.003		2.547		3.989		3.837
HORVU1Hr1G056870.1	818	S	Regulator of chromosome condensation (RCC1) family with FYVE zinc finger domain	0.999828	0.000109919	132.44	FFSAS(1)VPGSR	2	-0.54978	13	1.13	1.064	0.931	1.128		0.9	0.959	0.783	0.901	1.155	1.071	1.039	1.032	0.906		0.973	0.8059	0.846	0.112899	1.045	0.51958	0.93	0.47956
HORVU1Hr1G056870.1	972	S	Regulator of chromosome condensation (RCC1) family with FYVE zinc finger domain	0.998293	8.16339e-05	67.4	LPPLSGVPVQNDISMAT(0.002)ENLGS(0.998)PR	3	6.5737	1					1
HORVU1Hr1G056870.1	843	T	Regulator of chromosome condensation (RCC1) family with FYVE zinc finger domain	0.988528	0.00260485	95.677	S(0.006)T(0.006)T(0.989)PTPTLGGLTSPR	2	3.6246	5				1.394		1.094		0.794						0.912	0.805
HORVU1Hr1G056920.1	568	S	receptor-like kinase	0.406532	2.48116e-05	109.16	LANIAGGAPS(0.407)S(0.407)QS(0.187)DR	2	3.5691	0
HORVU1Hr1G056920.1	571	S	receptor-like kinase	0.805455	2.48116e-05	103.63	LANIAGGAPS(0.057)S(0.137)QS(0.805)DR	2	3.3383	6	1.157		1.099	0.829					1.087		0.772			1.057		0.735		0.964		0.684		0.937
HORVU1Hr1G056920.1	569	S	receptor-like kinase	0.464647	2.48116e-05	109.16	LANIAGGAPS(0.071)S(0.465)QS(0.465)DR	2	4.6988	0
HORVU1Hr1G057080.5	720	S	Subtilisin-like protease	0.603299	0.00655529	65.408	SLEGS(0.005)IS(0.603)WLS(0.086)S(0.306)K	2	1.7227	1									1
HORVU1Hr1G057170.11	66	S	annexin 4	1	7.78164e-05	124.62	AFS(1)GLGGLGVDER	2	2.224	14	0.871	0.856	0.816	0.812	0.869	0.893	0.855	0.874		1.476	1.456	1.461	0.931	0.909	0.921	1.012	0.75048	1.02	0.50528	1.727	1.52381e-05	1.086	0.016257
HORVU1Hr1G057490.4	177	S	Conserved oligomeric Golgi complex subunit 5	0.671813	0.00287426	71.219	LLAS(0.672)S(0.328)PAPDLAR	2	2.1296	4					0.859			1.114				0.901		1.126
HORVU1Hr1G057490.4	178	S	Conserved oligomeric Golgi complex subunit 5	0.976891	0.000650842	97.594	LLAS(0.023)S(0.977)PAPDLAR	2	1.9815	11	1.226	1.196	0.937			0.801	0.993		1.047		0.765	0.866	0.983	1.083	1.104	0.715		0.911	0.49818	0.728	0.080504	0.944	0.60558
HORVU1Hr1G057630.5	632	S	Early-responsive to dehydration stress protein (ERD4)	1	3.55445e-41	224.97	LEDVEVFEDAQS(1)R	2	4.8827	15	1.388	1.354	1.294	0.924	0.866	0.894	0.983	0.907	0.928	0.869	0.843	0.806	1.003	0.969	0.972	0.665	0.000122611	0.698	0.0003391	0.624	9.7662e-05	0.729	0.000176412
HORVU1Hr1G057660.1	292	S	RNA-binding protein 1	1	1.42177e-22	132.33	S(1)HEILGQEVAVDSAAPVEGGPSR	3	2.0059	42	0.496	0.491	1.71	0.734	0.75	0.727	0.779	1.641	1.575	0.682		1.731	0.592	1.489	0.603	0.82	0.97738	1.481	0.335	1.342	0.59778	0.995	0.88196
HORVU1Hr1G057800.2	881	S	DnaJ homolog subfamily C member 7	0.999999	2.9606e-34	184.83	SMQFS(1)PETSTTENSVR	2	4.2155	26	1.039	1.202	1.417	0.635		0.259	1.278	1.475	1.309		0.679	0.804	0.938	0.934	1.031	0.367	0.053721	1.11	0.32992	0.608	0.033303	0.794	0.078204
HORVU1Hr1G057800.2	471	S	DnaJ homolog subfamily C member 7	0.821765	0.00050176	66.913	T(0.083)T(0.083)S(0.822)FT(0.009)S(0.003)FQTNVSSESK	2	6.0011	2		1.046													0.954							0.912
HORVU1Hr1G057800.2	287	T	DnaJ homolog subfamily C member 7	0.683935	0.000511107	102.57	ITQLNIGS(0.316)GT(0.684)FK	2	2.715	3	0.866												1.074		1.059							1.232
HORVU1Hr1G057800.2	285	S	DnaJ homolog subfamily C member 7	0.978444	0.000352099	144.09	ITQLNIGS(0.978)GT(0.022)FK	2	1.0391	14		0.89	0.924	1.181	1.115	1.164	0.922	0.989	1.002	0.958	0.951	0.968	0.987	0.975	0.974	1.272	0.0027795	1.071	0.157937	1.057	0.036402	1.079	0.0147765
HORVU1Hr1G057970.2	130	S	nascent polypeptide-associated complex subunit alpha-like protein 3	0.998204	2.68173e-166	254.2	IEDLS(0.002)S(0.998)QLQSQAAEQFK	2	2.8686	12	0.948				1.124	1.11	1.02	1.01	1.024	0.846	0.96	0.929	1.044	0.998	0.988	1.178		1.074		0.962		1.065
HORVU1Hr1G057970.2	134	S	nascent polypeptide-associated complex subunit alpha-like protein 3	1	3.86528e-05	112.95	IEDLSSQLQS(1)QAAEQFK	2	5.3264	17	1.03	1.056	0.958	1.148	1.022	1.106	1.051	1.091	0.957	1.007	0.901	0.865	0.906	1.1	0.803	1.076	0.179715	1.018	0.74114	0.911	0.155115	0.923	0.4122
HORVU1Hr1G057970.2	7	T	nascent polypeptide-associated complex subunit alpha-like protein 3	0.934239	0.000104788	70.249	TAET(0.061)AT(0.934)AT(0.005)QEELLHAVLEEQK	3	3.4071	1											1
HORVU1Hr1G057970.2	129	S	nascent polypeptide-associated complex subunit alpha-like protein 3	0.725384	0.000103936	81.449	IEDLS(0.725)S(0.273)QLQS(0.001)QAAEQFK	2	38.779	2			1.062							0.938										0.883
HORVU1Hr1G057970.2	150	S	nascent polypeptide-associated complex subunit alpha-like protein 3	1	0	465.49	APDLSSVIS(1)NPEASTAAQEDDEDCDETGVEPK	3	6.7065	15	0.915	0.962	0.89	0.459	0.394	0.484	1.58	2.129	1.121	0.52	0.798	0.794	1.42	1.107	1.426	0.483	0.00037649	1.746	0.107041	0.763	0.114996	1.429	0.0156158
HORVU1Hr1G058000.10	93	S	Copine-7	1	5.57413e-44	231.82	GGMEAVGGGGS(1)VGAPSR	2	2.9427	30	0.871	0.899	0.869	1.153	1.153	1.152	1.023	0.999	1.102	1.063	1.143	1.173	0.815	0.823	0.763	1.31	0.00163848	1.184	0.005976	1.28	0.00143521	0.91	0.0222
HORVU1Hr1G058020.2	344	S	RNA binding	0.978118	0.0087323	66.619	PYMNS(0.022)HNS(0.978)VK	2	1.5867	1												1
HORVU1Hr1G058020.2	299	S	RNA binding	0.999997	6.40109e-53	234.93	GVSSELS(1)PNSVAR	2	4.0854	14	1.099	1.314	1.245	0.817		0.731	1.065	1.146	1.238	0.608	0.784	0.651	1.118	1.129	1.055	0.635	0.010856	0.943	0.44498	0.559	0.003198	0.903	0.153923
HORVU1Hr1G058100.9	318	S	Protein kinase superfamily protein	0.999385	0.00573092	80.049	DVTGSQQGS(0.999)PAQTGK	2	2.8843	3				0.978		1.247								0.775
HORVU1Hr1G058480.3	112	S	PREDICTED: nucleolar protein 16 [Brachypodium distachyon]	0.999782	2.21796e-295	311.71	APVDEFGPVDTGS(1)DLECDDLK	2	7.4426	15	1.059	1.046	1.027	1.004	0.98	1.002	0.966	1.008	1.064	0.925	0.924	0.945	1.02	1	1.029	0.953	0.0156181	0.97	0.34796	0.892	0.00058212	0.973	0.094158
HORVU1Hr1G058580.1	134	S	unknown protein; BEST Arabidopsis thaliana protein match is: unknown protein .	0.997999	1.72072e-13	94.738	IAEDHANY(0.002)DS(0.998)AEEDDLDFSPYSR	3	1.1531	7		0.945		0.909	1.024		1.123		1.061		0.991		0.947			1.023		1.156		1.049		1.002
HORVU1Hr1G058810.5	41	S	UDP-glucuronic acid decarboxylase 1	0.999996	1.40059e-216	305.44	GGAAS(1)PSAGAAGAAGEYPSAK	2	2.8586	15	0.974	0.985	0.927	0.928	0.84	0.939	1.134	1.085	1.08	0.945	0.963	0.915	1.074	1.126	1.085	0.938	0.179518	1.143	0.0052804	0.978	0.41008	1.138	0.0053
HORVU1Hr1G058820.2	320	S	alpha/beta-Hydrolases superfamily protein	0.99991	1.60682e-06	114.25	YQRPEFDGADS(1)PVSIPR	3	0.11156	13		0.973		0.901	0.968	0.927	1.09	1.014	0.944	1.135	1.086	1.21	0.946	0.897	0.909	0.958		1.044		1.175		0.943
HORVU1Hr1G059220.10	2426	S	Phosphatidylinositol 4-kinase	0.751085	6.6548e-72	159.62	DFSSGSTLSGGGGS(0.091)S(0.751)QHGS(0.091)EHLAS(0.066)VDAR	3	5.599	6					1.022	1.097	0.766			1.083	1.008	1.024
HORVU1Hr1G059220.10	2425	S	Phosphatidylinositol 4-kinase	0.482789	6.6548e-72	144.31	DFSSGSTLS(0.002)GGGGS(0.483)S(0.483)QHGS(0.031)EHLAS(0.002)VDAR	3	5.91	0
HORVU1Hr1G059300.2	697	S	Receptor-like protein kinase	0.98401	2.25515e-08	128.28	TGPSMDHT(0.001)HVS(0.984)T(0.015)VVK	3	-3.141	15		0.767		1.13	1.113	1.102	0.816		0.814	1.074	1.031	1.088	1.023	1.001	1.04	1.454		1.063		1.388		1.332
HORVU1Hr1G059300.2	527	S	Receptor-like protein kinase	1	0.00524397	90.263	HFS(1)FAEIK	2	-1.0209	15	1.276	1.191	1.149	0.91	0.953	0.925	1.046	1.003	0.911	0.869	0.839	0.899	1.034	1.009	0.987	0.771	0.00151906	0.819	0.0171759	0.721	0.00087859	0.838	0.0063208
HORVU1Hr1G059300.2	513	S	Receptor-like protein kinase	0.998297	2.46521e-08	160.37	SHAT(0.002)GS(0.998)IASSLPSNLCR	2	2.6983	7	0.518		0.745				1.353	1.219				0.82	1.154		1.191			2.036	0.061561	1.298		1.857	0.073499
HORVU1Hr1G059300.2	698	T	Receptor-like protein kinase	0.584643	0.00267422	95.263	TGPSMDHTHVS(0.415)T(0.585)VVK	2	2.3265	1												1
HORVU1Hr1G059310.3	98	S	Protein DEHYDRATION-INDUCED 19 homolog 2	0.736059	0.00179506	71.912	S(0.031)S(0.067)S(0.736)T(0.164)S(0.001)SSAAAAAAAR	2	5.3807	4								0.758				1.224		0.859	1.159
HORVU1Hr1G059310.3	97	S	Protein DEHYDRATION-INDUCED 19 homolog 2	0.468315	0.000501375	54.27	S(0.468)S(0.468)S(0.038)T(0.015)S(0.005)S(0.005)S(0.001)AAAAAAAR	2	2.8166	0
HORVU1Hr1G059310.3	96	S	Protein DEHYDRATION-INDUCED 19 homolog 2	0.468315	0.000501375	54.27	S(0.468)S(0.468)S(0.038)T(0.015)S(0.005)S(0.005)S(0.001)AAAAAAAR	2	2.8166	0
HORVU1Hr1G059350.1	371	S	Phospholipid/glycerol acyltransferase family protein	1	2.20624e-66	256.4	VYHAALNGNS(1)LPR	2	3.3076	9		0.924		1.708	0.224	1.794	0.843		0.833			0.917		0.893	0.865	1.344		0.907		0.992		0.951
HORVU1Hr1G059810.2	306	T	AMP deaminase	1	2.85226e-229	331.45	EVINDPCT(1)PKPNPNPFTFVPEPK	3	3.8663	20	1.024	1.01	1.026	0.907	0.891	0.952	1.059	0.939	0.989	0.96	0.979	0.972	1.088	1.096	1.107	0.899	0.006277	0.976	0.54616	0.951	0.0027359	1.075	0.00049782
HORVU1Hr1G059810.2	228	S	AMP deaminase	0.999995	1.23655e-217	343.1	SHS(1)ISNDLHAVQPDPVAADILR	3	2.2838	34	1.067	1.1	1.075	1.009	1.026	1.012	0.971	0.97	0.984	0.956	0.953	0.939	0.983	0.994	0.96	0.94	0.0041396	0.902	0.0005587	0.878	0.00026386	0.906	0.00199529
HORVU1Hr1G059810.2	208	S	AMP deaminase	1	0.000129945	112.49	GNS(1)VVENGAAT(1)PLAAK	2	3.4253	4		1.078										0.67	1.096		1.155					0.622		1.044
HORVU1Hr1G059810.2	230	S	AMP deaminase	0.421965	0.00229436	40.372	S(0.156)HS(0.422)IS(0.422)NDLHAVQPDPVAADILR	4	2.5705	0
HORVU1Hr1G059810.2	160	S	AMP deaminase	1	1.39504e-138	166.65	VGLIRPNS(1)PK	2	0.67084	38	0.778	0.099	0.104	1.027	1.414	1.229	0.924	0.963	0.962	1.336	1.379	1.257	1.324	1.004	1.2	3.741	0.119319	2.904	0.148921	4.049	0.108758	3.596	0.123085
HORVU1Hr1G059810.2	226	S	AMP deaminase	0.491391	2.31138e-05	76.084	S(0.491)HS(0.491)IS(0.017)NDLHAVQPDPVAADILR	2	3.4803	0
HORVU1Hr1G059810.2	167	S	AMP deaminase	0.507141	0.00117636	45.458	VGLIRPNS(0.507)PKS(0.507)PVAS(0.507)AS(0.308)T(0.17)LES(0.001)AEGS(0.814)DEDVVT(0.185)K	4	1.2653	1													1
HORVU1Hr1G059810.2	79	S	AMP deaminase	0.986322	0	282.26	AAAGSS(0.014)S(0.986)LPDLSSIYAAGGVAR	2	4.0564	15	0.72	0.696	0.678	1.293	1.382	1.391	0.731	0.637	0.66	1.48	1.56	1.528	0.712	0.794	0.738	1.942	2.0993e-05	0.968	0.49668	2.181	2.3236e-06	1.072	0.133902
HORVU1Hr1G059810.2	163	S	AMP deaminase	0.999978	1.82883e-216	243.15	S(1)PVASASTLESAEGS(1)DEDVVTK	2	4.8708	42	1.082	0.366	0.373	0.986	1.096	1.193	1.006	1.079	1.04	1.174	1.058	0.973	1.215	1.158	1.202	1.798	0.184501	1.716	0.1994	1.76	0.192801	1.963	0.151576
HORVU1Hr1G059810.2	216	T	AMP deaminase	1	1.25414e-164	282.46	GNS(1)VVENGAAT(1)PLAAK	2	3.4253	19	1.019	1.2	0.968	0.859	0.956	0.974	1.025	1.016	0.978	0.844	0.829	0.869	1.173	1.104	1.187	0.875	0.159382	0.947	0.49226	0.798	0.028477	1.087	0.27276
HORVU1Hr1G059810.2	177	S	AMP deaminase	1	1.88745e-242	287.14	SPVASASTLESAEGS(1)DEDVVTK	2	2.5774	46	0.542	0.796	0.749	1.141	1.204	1.266	0.983	1.009	0.973	1.044	1.009	0.949	1.157	1.114	1.064	1.73	0.010323	1.421	0.093024	1.438	0.037178	1.598	0.0166958
HORVU1Hr1G059860.2	155	T	Ran-binding protein 3-like	0.5	0.00244845	92.178	T(0.5)S(0.5)GIEGKPEDGDAEEK	2	2.737	5	1.004		1.003				0.996		1.063				0.934					1.026	0.58248			0.931
HORVU1Hr1G059860.2	36	S	Ran-binding protein 3-like	0.957414	3.90319e-101	270.72	DHPEPDDDS(0.957)S(0.957)EQET(0.061)GT(0.024)FK	2	4.0649	7	0.364						0.444					0.278		2.914				1.22		0.764		8.005
HORVU1Hr1G059860.2	156	S	Ran-binding protein 3-like	0.944481	5.38155e-08	136.99	T(0.056)S(0.944)GIEGKPEDGDAEEK	2	2.5294	9	0.95	1.121	0.949	1.15		0.965	0.942		1.005	1.034			0.884			1.05	0.65068	0.967	0.70944	1.027		0.878
HORVU1Hr1G059860.2	432	S	Ran-binding protein 3-like	0.750359	0.000601417	104.15	ASDAPKS(0.999)PES(0.75)S(0.25)PK	2	1.1908	3			1.336	0.368								1.296				0.275				0.97
HORVU1Hr1G059860.2	433	S	Ran-binding protein 3-like	0.999441	4.95062e-30	218.9	ASDAPKS(1)PES(0.001)S(0.999)PK	2	2.5691	13	0.864	0.978			1.128	0.213	1.185	1.248	1.327	0.93	0.941		1.038	1.116	1.031	0.728	0.53032	1.361	0.0159399	1.016	0.80478	1.153	0.085183
HORVU1Hr1G059860.2	37	S	Ran-binding protein 3-like	0.984652	5.70984e-220	304.49	DHPEPDDDS(0.014)S(0.985)EQET(0.001)GTFK	3	-1.0335	33	0.911	0.939	0.889	1.09	1.14	1.108	1.113	0.984	0.947	0.988	0.983	1.101	0.956	0.919	0.932	1.219	0.00065512	1.111	0.113638	1.122	0.047598	1.025	0.27694
HORVU1Hr1G059860.2	122	S	Ran-binding protein 3-like	0.52997	3.28841e-05	53.44	SSALTEAPS(0.53)QLDES(0.233)DS(0.233)KAEDT(0.003)VDGTGENK	3	5.9739	1					1
HORVU1Hr1G059860.2	429	S	Ran-binding protein 3-like	1	4.95062e-30	218.9	ASDAPKS(1)PES(0.174)S(0.826)PK	2	1.3772	22	0.851	1.003	1.156	0.263	1.112	0.21	1.168	1.23	1.308	0.916	1.12	1.189	1.022	1.374	1.079	0.527	0.155439	1.231	0.085185	1.071	0.5831	1.154	0.32298
HORVU1Hr1G059960.2	344	S	methionine aminopeptidase 2B	0.999999	2.59351e-268	355	ITSHPLQQLEPSKS(1)IEDDAEIK	3	4.6027	29	1.109	1.132	1.079	0.954	0.918	0.964	1.001	0.931	1.005	0.915	0.935	0.941	1.067	1.027	1.022	0.854	0.00149837	0.885	0.0124558	0.841	0.0004394	0.939	0.031103
HORVU1Hr1G059960.2	3	S	methionine aminopeptidase 2B	1	1.98812e-17	200.76	S(1)S(1)DEEVREEK	2	4.9339	37	0.519	0.457	0.702	0.741	1.195		1.294	0.569	1.702	1.257	1.481	1.552	0.223		1.307	1.731	0.113565	2.125	0.129303	2.557	0.0026167	1.368	0.9796
HORVU1Hr1G059960.2	2	S	methionine aminopeptidase 2B	1	1.51392e-77	228.13	S(1)S(1)DEEVREEK	2	4.9339	39	0.878		1.754	1.078	0.448	0.834	1.132	0.998	1.987	0.813	1.032	1.007	0.532	0.782	0.724	0.598	0.30826	1.043	0.89554	0.722	0.39664	0.516	0.131798
HORVU1Hr1G059970.2	180	S	RAN binding protein 1	0.773606	0.0180808	49.487	DEGGES(0.774)VEGS(0.774)S(0.453)AAGLLEK	2	16.779	2							1.02		0.98
HORVU1Hr1G059970.2	190	S	RAN binding protein 1	0.999896	0.0145849	85.421	LS(1)VNESKPEESAAK	2	0.32374	6			0.922					0.929	0.89		1.257	1.103			0.898			0.986		1.28		0.974
HORVU1Hr1G059970.2	181	S	RAN binding protein 1	0.737136	0.0180808	47.148	DEGGES(0.526)VEGS(0.737)S(0.737)AAGLLEK	2	16.282	1									1
HORVU1Hr1G059970.2	176	S	RAN binding protein 1	0.773606	0.0278738	49.487	DEGGES(0.774)VEGS(0.774)S(0.453)AAGLLEK	2	16.779	2							1.02		0.98
HORVU1Hr1G059990.4	158	S	DnaJ-like protein 1	0.753343	1.02487e-28	184.98	SGVSGS(0.001)AS(0.753)T(0.245)PPHGDK	2	1.6453	1						1
HORVU1Hr1G059990.4	159	T	DnaJ-like protein 1	0.869903	0.00193426	95.677	SGVSGS(0.005)AS(0.125)T(0.87)PPHGDK	2	-20.442	1										1
HORVU1Hr1G060010.4	619	S	plant/F27B13-30 protein [Medicago truncatula]	0.994448	0.0210105	69.905	T(0.006)VS(0.994)ERNESK	2	3.4104	5	1.094	0.948				1.069				0.962	0.928					1.047				0.926	0.41692
HORVU1Hr1G060010.4	736	T	plant/F27B13-30 protein [Medicago truncatula]	0.697555	0.000369869	72.327	GSLEYISEPS(0.264)T(0.698)PAGS(0.038)NK	2	1.2991	3			1.033							1.149				0.817						1.112		0.791
HORVU1Hr1G060010.4	13	S	plant/F27B13-30 protein [Medicago truncatula]	0.976104	0.000140142	76.831	SDLLS(0.024)GS(0.976)PDGHGYFNGSR	2	3.5957	5				0.91		1.171					0.871	0.98	1.066
HORVU1Hr1G060010.4	732	S	plant/F27B13-30 protein [Medicago truncatula]	0.93845	0.000818305	61.503	GS(0.002)LEYIS(0.938)EPS(0.029)T(0.029)PAGS(0.002)NK	2	2.0566	9		0.701	0.957			1.873		0.647		1.423	0.654			0.745		2.259		0.78		1.253	0.7336	0.899
HORVU1Hr1G060010.4	735	S	plant/F27B13-30 protein [Medicago truncatula]	0.467051	0.000369869	71.219	GSLEYISEPS(0.467)T(0.467)PAGS(0.066)NK	2	1.0882	0
HORVU1Hr1G060250.1	225	S	Protein LIGHT-DEPENDENT SHORT HYPOCOTYLS 6	0.877403	1.44204e-102	111.84	GSTSAPAAPPPVVTASEAAAT(0.117)S(0.877)GGGEDDEDEPS(0.005)QSTEQQR	3	4.9798	7							1.014	1.086		0.617		0.724	0.964	1.899	0.695
HORVU1Hr1G060250.1	248	S	Protein LIGHT-DEPENDENT SHORT HYPOCOTYLS 6	0.999983	0.000378415	154.09	TTPAS(1)PPTPPTR	2	3.1726	22	0.989	0.963	0.968	0.961	1.031	0.915	1.15	1.151	1.138	0.899	1.086	0.358	1.174	1.115	1.102	0.996	0.8826	1.178	5.6136e-05	0.802	0.44526	1.161	0.0021009
HORVU1Hr1G060250.1	245	T	Protein LIGHT-DEPENDENT SHORT HYPOCOTYLS 6	0.871022	0.0149564	85.742	T(0.093)T(0.871)PAS(0.052)PPT(0.983)PPT(0.001)R	2	3.099	2												1
HORVU1Hr1G060250.1	14	S	Protein LIGHT-DEPENDENT SHORT HYPOCOTYLS 6	0.994995	0.00906596	41.397	GEGAS(0.995)APEES(0.003)GPS(0.001)S(0.001)SSVAVEK	2	5.6982	1															1
HORVU1Hr1G060250.1	258	S	Protein LIGHT-DEPENDENT SHORT HYPOCOTYLS 6	0.301971	0.00536628	40.372	S(0.302)S(0.302)S(0.302)AGAT(0.052)S(0.02)T(0.02)T(0.002)AAAAATTTATTR	2	2.7342	0
HORVU1Hr1G060250.1	22	S	Protein LIGHT-DEPENDENT SHORT HYPOCOTYLS 6	0.412846	0.000804757	93.026	GEGASAPEES(0.069)GPS(0.413)S(0.413)S(0.053)S(0.053)VAVEK	2	19.139	0
HORVU1Hr1G060250.1	24	S	Protein LIGHT-DEPENDENT SHORT HYPOCOTYLS 6	0.757245	9.52174e-10	106.91	GEGASAPEES(0.001)GPS(0.027)S(0.123)S(0.757)S(0.092)VAVEK	2	4.3076	2										1.087	0.913
HORVU1Hr1G060250.1	256	S	Protein LIGHT-DEPENDENT SHORT HYPOCOTYLS 6	0.496495	0	442.77	S(0.496)S(0.496)S(0.007)AGATSTTAAAAATTTATTR	2	3.5739	0
HORVU1Hr1G060250.1	23	S	Protein LIGHT-DEPENDENT SHORT HYPOCOTYLS 6	0.592523	1.78931e-05	93.026	GEGASAPEES(0.008)GPS(0.167)S(0.593)S(0.167)S(0.066)VAVEK	2	5.9908	3	0.536							1.087							1.377			2.028				2.569
HORVU1Hr1G060250.1	224	T	Protein LIGHT-DEPENDENT SHORT HYPOCOTYLS 6	0.49169	9.57381e-31	72.521	GSTSAPAAPPPVVTAS(0.001)EAAAT(0.492)S(0.492)GGGEDDEDEPS(0.012)QS(0.003)T(0.001)EQQR	3	5.7121	0
HORVU1Hr1G060250.1	257	S	Protein LIGHT-DEPENDENT SHORT HYPOCOTYLS 6	0.908712	0	489.3	S(0.03)S(0.909)S(0.061)AGATSTTAAAAATTTATTR	2	4.3678	6				1.126		1.118	0.862			1.035			0.92		0.939
HORVU1Hr1G060380.1	567	S	Cytosolic endo-beta-N-acetylglucosaminidase 2	0.997847	2.28539e-145	292.67	IDSEAEEDGS(0.998)S(0.002)EEDADR	2	3.1959	16	1.175	1.148	1.029	0.999	0.953	1.079	1.096	0.92	0.864	0.929	0.885	0.952	1.003	0.984	0.984	0.904	0.140101	0.859	0.131524	0.825	0.0144405	0.886	0.102657
HORVU1Hr1G060380.1	560	S	Cytosolic endo-beta-N-acetylglucosaminidase 2	1	5.79531e-35	175.48	IDS(1)EAEEDGSSEEDADR	2	2.9013	9	1.288	1.279				1.095	1.114	1.125	0.086	1.062	0.982		0.969			0.853		0.604	0.36588	0.796	0.028335	0.755
HORVU1Hr1G060480.1	130	S	sorting nexin 2B	0.761285	1.65203e-06	103.29	AS(0.393)S(0.519)S(0.088)FVDPPS(0.001)YADVAAS(0.761)S(0.238)PR	2	3.128	6	1.025		0.439			1.125		0.89		1.221					1.3	1.537		1.216		1.668		1.776
HORVU1Hr1G060480.1	131	S	sorting nexin 2B	0.979073	2.48235e-96	191.98	ASSSFVDPPSYADVAAS(0.021)S(0.979)PR	2	4.9859	31	0.248	1.454	1.239	1.483	1.641	0.27	1.515	0.519	0.316	0.261	1.558	0.751	1.486	1.259		1.154	0.88206	0.799	0.802	0.874	0.87666	1.4	0.48466
HORVU1Hr1G060480.1	116	S	sorting nexin 2B	0.958375	1.77313e-143	254.2	AS(0.002)S(0.958)S(0.04)FVDPPSYADVAASSPR	2	6.2644	21	1.139	1.021	1.017		1.021	1.377	0.56	0.556	1.014	1.517	1.049	1.086	0.693	0.698	1.252	1.132	0.4153	0.67	0.095438	1.15	0.36328	0.832	0.32596
HORVU1Hr1G060480.1	117	S	sorting nexin 2B	0.723643	7.40932e-71	153.23	AS(0.073)S(0.203)S(0.724)FVDPPSY(0.001)ADVAAS(0.354)S(0.645)PR	2	3.3433	4				1.231						1.466			0.304
HORVU1Hr1G060480.1	115	S	sorting nexin 2B	0.444436	5.61266e-07	147.86	AS(0.444)S(0.444)S(0.111)FVDPPSYADVAASSPR	2	3.3046	0
HORVU1Hr1G060770.10	16	S	Squamosa promoter-binding-like protein 9	0.999151	0.00146597	78.043	DMLET(0.001)VLS(0.999)NK	2	-0.57486	3						0.728							0.687		1.585
HORVU1Hr1G061010.1	333	S	Breast carcinoma-amplified sequence 3	0.325883	2.54607e-31	108.39	YCQELLPDGS(0.011)NS(0.011)PLS(0.326)S(0.326)S(0.326)PGRR	3	0.92954	0
HORVU1Hr1G061010.1	334	S	Breast carcinoma-amplified sequence 3	0.480892	2.54607e-31	124.87	YCQELLPDGS(0.342)NS(0.342)PLS(0.368)S(0.481)S(0.467)PGRR	3	0.65006	0
HORVU1Hr1G061010.1	992	S	Breast carcinoma-amplified sequence 3	0.675909	0.00149189	74.152	ELTEAVT(0.001)DADS(0.74)S(0.277)S(0.306)S(0.676)HCER	2	3.8514	3				1.013		1.091							0.896
HORVU1Hr1G061010.1	28	S	Breast carcinoma-amplified sequence 3	0.934716	0.00670057	49.485	T(0.001)VS(0.063)S(0.935)NAGS(0.001)VASTVR	2	0.17233	1													1
HORVU1Hr1G061010.1	989	S	Breast carcinoma-amplified sequence 3	0.740487	0.00149189	74.152	ELTEAVT(0.001)DADS(0.74)S(0.277)S(0.306)S(0.676)HCER	2	3.8514	3				1.013		1.091							0.896
HORVU1Hr1G061010.1	328	S	Breast carcinoma-amplified sequence 3	0.461	1.16828e-09	76.117	YCQELLPDGS(0.461)NS(0.461)PLS(0.161)S(0.272)S(0.645)PGR	2	4.1412	0
HORVU1Hr1G061010.1	330	S	Breast carcinoma-amplified sequence 3	0.714007	1.16828e-09	76.117	YCQELLPDGS(0.16)NS(0.714)PLS(0.188)S(0.278)S(0.659)PGR	2	5.993	1														1
HORVU1Hr1G061010.1	335	S	Breast carcinoma-amplified sequence 3	0.808051	2.54607e-31	151.52	YCQELLPDGSNSPLS(0.056)S(0.136)S(0.808)PGR	2	5.2615	15	0.891	0.928	0.899			0.897		1.123		0.837	1.073	0.938	1.03	1.356	1.028	0.99		1.24		1.048	0.59754	1.256	0.1418
HORVU1Hr1G061010.1	340	S	Breast carcinoma-amplified sequence 3	0.983939	0.000620805	40.132	S(0.984)GKLPS(0.008)T(0.008)VHPLEADNAGTVIIK	3	1.8766	2			0.77					1.23										1.597
HORVU1Hr1G061010.1	781	S	Breast carcinoma-amplified sequence 3	0.9953	0.000344687	57.042	QFQNALS(0.995)GIDNT(0.004)QY(0.001)SLAK	2	2.1836	4	1.134				1.126	1.406	0.334									1.116		0.295
HORVU1Hr1G061120.2	12	S	UPF0481 protein At3g47200-like [Aegilops tauschii subsp. tauschii]	1	4.70363e-68	258.79	TSIEVAVAGGS(1)GKR	2	1.8741	15	0.844	0.91	0.864	1.331	1.388	1.374	0.878	0.889	0.875	1.032	1.015	1.062	0.834	0.898	0.806	1.563	6.1437e-05	1.009	0.69492	1.188	0.002644	0.969	0.46258
HORVU1Hr1G061140.3	119	S	Pyrophosphate-energized proton pump 1	1	5.42597e-28	141.11	MGGGGGGES(1)DDEEDGGDGPAAVAR	2	2.3899	26	0.92	0.952	0.876	1.093	1.061	1.131	1.023	0.989	0.953	0.953	0.958	0.984	1.012	1.022	1.074	1.195	0.0041789	1.079	0.073845	1.053	0.114137	1.131	0.0153043
HORVU1Hr1G061160.6	520	T	Pyruvate, phosphate dikinase 2	0.998936	1.95205e-39	236.7	GGMT(0.999)S(0.001)HAAVVAR	2	2.201	24	0.651	0.694	0.698	1.143	1.124	1.093	1.096	1.119	1.174	0.917	0.891	0.925	1.18	1.135	1.158	1.645	4.1489e-05	1.659	7.7243e-05	1.338	0.000316	1.7	2.4534e-05
HORVU1Hr1G061420.14	981	S	Calcium-transporting ATPase 1	1	0.0227544	57.279	MLDEMNDES(1)DGR	2	3.612	3			0.797		1.089			1.114								1.366		1.398
HORVU1Hr1G061690.2	123	T	RING/U-box superfamily protein	0.483115	4.83147e-05	138.49	APPRPGVS(0.483)PT(0.483)S(0.033)S(0.001)SHMQDR	3	1.6405	0
HORVU1Hr1G061690.2	121	S	RING/U-box superfamily protein	0.998358	2.62953e-24	170.64	APPRPGVS(0.998)PT(0.002)SSSHMQDR	3	1.6329	14	1.009	1.068		1.079	1.04	1.126	1.048	0.999	0.903	0.92	0.879	0.904	1.018	1.007	1	1.042	0.34626	0.947	0.4222	0.868	0.0137824	0.971	0.28144
HORVU1Hr1G061780.1	11	S	oxidoreductase, 2OG-Fe(II) oxygenase family protein	1	1.84172e-62	215.78	TTPAAGAPGS(1)PVAAPDQVAAR	2	4.5144	16	0.939	0.977	1.092	0.594		0.531	1.085	1.298	1.263	0.822	0.811	1.06	1.25	1.146	1.131	0.561	0.0040024	1.212	0.056	0.895	0.30132	1.173	0.043556
HORVU1Hr1G061780.1	428	S	oxidoreductase, 2OG-Fe(II) oxygenase family protein	0.999961	9.74845e-08	139.99	VRPSTPVDLS(1)PLPS(0.953)PT(0.047)K	2	7.0632	18	1.218	1.204	1.17	0.745	0.637	0.727	1.078	0.994	1.095	0.908	0.805	0.845	1.286	1.141	1.144	0.587	0.00043815	0.882	0.0171978	0.712	0.0007754	0.994	0.86808
HORVU1Hr1G061780.1	153	S	oxidoreductase, 2OG-Fe(II) oxygenase family protein	0.97885	3.75607e-34	159.44	EQEADGEDS(0.979)S(0.021)GDSSER	2	6.6211	11		1.03	1.047	0.781	0.796	0.937	1.222	1.138	0.838		0.99		1.184	1.038		0.807	0.061976	1.026	0.9349	0.953		1.07	0.42824
HORVU1Hr1G061780.1	434	T	oxidoreductase, 2OG-Fe(II) oxygenase family protein	0.620919	0.000196124	97.59	VRPSTPVDLS(0.006)PLPS(0.373)PT(0.621)K	2	3.6987	3					0.493					1.603				0.904
HORVU1Hr1G061780.1	154	S	oxidoreductase, 2OG-Fe(II) oxygenase family protein	0.470777	0.00150232	84.071	EQEADGEDS(0.471)S(0.471)GDS(0.042)S(0.017)ER	2	3.8609	0
HORVU1Hr1G061780.1	432	S	oxidoreductase, 2OG-Fe(II) oxygenase family protein	0.994161	4.73033e-08	139.99	VRPSTPVDLS(1)PLPS(0.994)PT(0.006)K	2	6.4072	28	1.325	1.317	1.292	0.783	0.473	0.54	1.18	1.094	1.196	0.965	0.881	0.627	1.238	0.847	1.242	0.457	0.033259	0.882	0.0118031	0.629	0.067298	0.846	0.28722
HORVU1Hr1G061780.1	423	T	oxidoreductase, 2OG-Fe(II) oxygenase family protein	0.499924	0.00135397	80.389	VRPS(0.5)T(0.5)PVDLSPLPSPTK	3	-1.9809	1									1
HORVU1Hr1G061780.1	422	S	oxidoreductase, 2OG-Fe(II) oxygenase family protein	0.499924	0.00135397	80.389	VRPS(0.5)T(0.5)PVDLSPLPSPTK	3	-1.9809	1									1
HORVU1Hr1G062330.8	549	S	Protein WEAK CHLOROPLAST MOVEMENT UNDER BLUE LIGHT 1	1	4.06037e-53	197.4	LSEEAGAVEEHGGS(1)DEDR	2	3.0123	19		0.766	0.766	0.884	1.116	1.61		1.221	0.861	0.944	1.188	0.969		0.673		1.571	0.158564	1.359	0.237	1.349	0.051784	0.879
HORVU1Hr1G062330.8	556	S	Protein WEAK CHLOROPLAST MOVEMENT UNDER BLUE LIGHT 1	0.771664	2.14024e-17	138.47	LSEEAGAVEEHGGS(0.228)DEDREMS(0.772)R	3	6.1876	2							0.926								1.074
HORVU1Hr1G062330.8	838	S	Protein WEAK CHLOROPLAST MOVEMENT UNDER BLUE LIGHT 1	0.999968	6.10738e-06	125.14	HAIS(1)PLSTPFAEYK	2	2.2515	11		0.76	0.812		1.081	1.089	1.061	1.038	1.039	0.914	1.09	1.039	1.077			1.38	0.0104624	1.331	0.00166303	1.291	0.039436	1.37
HORVU1Hr1G062330.8	732	S	Protein WEAK CHLOROPLAST MOVEMENT UNDER BLUE LIGHT 1	0.986085	0.00912823	45.826	LALVAAQALQES(0.001)EEAT(0.013)GAEDS(0.986)PR	2	1.2129	1														1
HORVU1Hr1G062620.1	283	S	30S ribosomal protein S18	0.743741	0.00522844	49.485	S(0.744)AEEDAS(0.256)EEEYGYEFVQK	3	1.5608	3				0.903		1.072					1.026
HORVU1Hr1G062620.1	289	S	30S ribosomal protein S18	1	0	456.47	SAEEDAS(1)EEEYGYEFVQK	2	6.713	30	0.96	0.944	0.941	0.979	0.915	0.935	1.087	1.074	1.039	0.994	0.984	0.986	1.041	1.069	1.054	0.994	0.78808	1.125	0.0013831	1.042	0.0040802	1.112	0.00042035
HORVU1Hr1G062650.1	271	S	Coatomer subunit delta-1	0.962087	3.88205e-51	202.16	AEGEVILEDVQPS(0.003)S(0.962)VS(0.018)S(0.018)R	2	2.3141	12	0.945	0.973	0.892		0.915	0.995		1.057	1.113	0.885	0.979	0.957	1.121		1.168	1.02	0.7016	1.158	0.030742	1.004	0.93178	1.222	0.0116799
HORVU1Hr1G062650.1	274	S	Coatomer subunit delta-1	0.31215	0.000458847	73.532	AEGEVILEDVQPS(0.064)S(0.312)VS(0.312)S(0.312)R	2	0.53095	0
HORVU1Hr1G062650.1	246	S	Coatomer subunit delta-1	0.953031	0.0054838	52.662	S(0.953)QKT(0.047)NQFLESLK	2	5.0723	1													1
HORVU1Hr1G062650.1	371	T	Coatomer subunit delta-1	0.999957	0.00455169	78.157	DPNRPFPSGQNET(1)PLVK	3	-1.061	2										0.945		1.055
HORVU1Hr1G062650.1	276	S	Coatomer subunit delta-1	0.5	5.71844e-05	89.489	S(0.5)S(0.5)PLIPSDPITVTIEEK	2	5.4199	9		1.221		1.066	1.139	1.049	0.996		0.975	0.824			0.872	0.856		0.888		0.807		0.675		0.708
HORVU1Hr1G062650.1	273	S	Coatomer subunit delta-1	0.445169	0.000458847	74.152	AEGEVILEDVQPS(0.185)S(0.185)VS(0.445)S(0.185)R	2	6.562	0
HORVU1Hr1G062650.1	249	T	Coatomer subunit delta-1	0.999985	0.00518271	133.93	SQKT(1)NQFLESLK	2	2.9842	6				0.949		1.044					1.228	1.16	0.823		0.796
HORVU1Hr1G062650.1	277	S	Coatomer subunit delta-1	0.5	5.71844e-05	89.489	S(0.5)S(0.5)PLIPSDPITVTIEEK	2	5.4199	9		1.221		1.066	1.139	1.049	0.996		0.975	0.824			0.872	0.856		0.888		0.807		0.675		0.708
HORVU1Hr1G062920.1	6	T	U3 small nucleolar RNA-associated protein 18 homolog	0.5	0.0132488	106.35	TMFT(0.5)T(0.5)GMLER	2	6.3675	8			0.959					0.886			0.983	0.975	1.236	0.962				0.924		1.021		1.146
HORVU1Hr1G062920.1	5	T	U3 small nucleolar RNA-associated protein 18 homolog	0.5	0.0132488	106.35	TMFT(0.5)T(0.5)GMLER	2	6.3675	8			0.959					0.886			0.983	0.975	1.236	0.962				0.924		1.021		1.146
HORVU1Hr1G062970.6	1310	T	DNA repair protein-related	0.674792	0.00805806	62.398	VLLAS(0.005)T(0.089)RACCEGIS(0.342)LT(0.675)GAS(0.888)R	3	28.884	2					0.572			1.428
HORVU1Hr1G062970.6	1308	S	DNA repair protein-related	0.58099	0.0217487	62.398	VLLAST(0.003)RACCEGIS(0.581)LT(0.581)GAS(0.835)R	3	29.908	1								1
HORVU1Hr1G062970.6	1313	S	DNA repair protein-related	0.88831	0.00805806	62.398	VLLAS(0.005)T(0.089)RACCEGIS(0.342)LT(0.675)GAS(0.888)R	3	28.884	2					0.572			1.428
HORVU1Hr1G062970.6	372	S	DNA repair protein-related	0.999998	0.00541268	59.997	SHIEILDS(1)DEEVK	2	5.3091	2										0.565			1.435
HORVU1Hr1G062980.2	174	T	cyclin-dependent kinase D1;1	1	5.28507e-08	180.81	NFT(1)HQVFAR	2	0.78589	15	1.122	1.098	1.117	1.083	0.969	1.001	0.984	0.935	0.986	0.913	0.894	0.936	0.981	0.98	1	0.915	0.055638	0.871	0.0017164	0.822	0.000184021	0.887	0.00021587
HORVU1Hr1G062980.2	338	S	cyclin-dependent kinase D1;1	1	2.20852e-57	153.84	LKGDPGNDKIPDLNLHGAPVVVS(1)PPR	4	0.68179	64	1.106	1.06	1.062	0.995	0.991	1.041	1.019	0.963	1.028	0.894	0.885	0.9	1.012	0.982	1.062	0.938	0.037502	0.932	0.046956	0.83	0.00022152	0.947	0.107963
HORVU1Hr1G062980.2	347	S	cyclin-dependent kinase D1;1	0.999958	0.0187154	51.577	RVS(1)APDGIESNAYR	2	2.9418	2		0.939		1.061												1.13
HORVU1Hr1G063300.1	146	S	RAN GTPase activating protein 1	1	3.50443e-133	254.38	ELLS(1)PLTKPGNSYK	2	4.3057	15	1.028	1.098	0.956	0.957	1.061	0.929	0.989	0.955	0.968	1.004	1.091	0.989	0.99	1.037	0.946	0.956	0.47372	0.945	0.25172	1.001	0.98054	0.965	0.50488
HORVU1Hr1G063310.1	112	S	PREDICTED: GRIP and coiled-coil domain-containing protein PFC0235w [Zea mays]	0.999999	0.00367709	103.87	NLS(1)ANHTVR	2	0.088569	17	0.24	1.538	0.18	2.394	0.197	3.088	0.149		0.145	1.851	1.852	0.212	1.837	0.165	0.152	2.9	0.40472	0.225	0.27072	1.999	0.46436	1.1	0.91376
HORVU1Hr1G063310.1	95	S	PREDICTED: GRIP and coiled-coil domain-containing protein PFC0235w [Zea mays]	0.689053	3.25767e-05	61.867	IS(0.025)S(0.689)T(0.286)HHEPVEFTHDLFR	3	-0.055659	2				1.142					0.858
HORVU1Hr1G063310.1	94	S	PREDICTED: GRIP and coiled-coil domain-containing protein PFC0235w [Zea mays]	0.500094	0.007276	45.183	IS(0.5)S(0.341)T(0.159)HHEPVEFTHDLFR	3	-0.11422	1			1
HORVU1Hr1G063310.1	96	T	PREDICTED: GRIP and coiled-coil domain-containing protein PFC0235w [Zea mays]	0.466312	0.00535492	54.813	IS(0.067)S(0.466)T(0.466)HHEPVEFT(0.001)HDLFR	3	0.35936	0
HORVU1Hr1G063560.6	924	T	H(+)-ATPase 1	0.888173	3.87103e-05	110.48	TLHGLPTANPDS(0.112)T(0.888)PQER	3	-3.8798	13		1.38	1.114	0.682				1.161		1.221	0.913	0.936	0.593			0.547		0.931		0.821	0.25792	0.476
HORVU1Hr1G063560.6	923	S	H(+)-ATPase 1	0.625199	0.000143932	83.474	TLHGLPTANPDS(0.625)T(0.375)PQER	2	5.5606	3	1.396			0.748											0.856	0.536						0.613
HORVU1Hr1G063610.4	561	S	receptor kinase 3	0.999993	3.04443e-154	270.75	EVLDDALSTCES(1)PR	2	3.2043	27	1.016	1.108	1.055	0.552	0.606	0.614	1.349	1.286	1.266	0.69	0.768	0.773	1.329	1.264	1.323	0.557	0.000156107	1.227	0.0028963	0.702	0.00134408	1.232	0.0021763
HORVU1Hr1G063610.4	284	S	receptor kinase 3	1	7.48775e-94	245.56	NHTIPEEGS(1)EGR	2	4.6555	17	1.151	1.034	1.269	0.802	0.964	0.953	0.993	1.015	1.012	0.727	0.755	0.823	1.111	1.202	1.189	0.787	0.046318	0.874	0.159084	0.667	0.004455	1.014	0.80734
HORVU1Hr1G063610.4	558	T	receptor kinase 3	0.523864	3.19663e-05	75.686	EVLDDALS(0.072)T(0.524)CES(0.404)PRGEAIER	3	3.4113	1							1
HORVU1Hr1G063640.11	677	S	wound-responsive family protein	1	5.80772e-51	202.82	NADGVGELTVGAVS(1)DGNR	2	4.2979	14	0.813	0.816	0.864	1.044	1.092	1.27	0.95		0.866	1.102	1.18	1.174	0.97	0.979	0.879	1.366	0.0077822	1.093	0.132542	1.386	0.00038004	1.134	0.034337
HORVU1Hr1G063640.11	509	S	wound-responsive family protein	1	9.55282e-13	158.38	DDS(1)ADAFQGGVNIDDK	2	3.0409	8	1.009	1.068		1.075	1.042	1.014	0.782			1.064		0.946				1.005	0.87782	0.753		0.968	0.65342
HORVU1Hr1G063700.2	213	T	DNA helicase MCM8	0.97619	0.0279041	45.826	SDDDGDGLT(0.976)PS(0.136)S(0.888)PGR	2	4.7636	1								1
HORVU1Hr1G063700.2	202	T	DNA helicase MCM8	1	2.10644e-85	219.76	T(1)PRS(1)DDDGDGLTPS(0.002)S(0.998)PGR	2	5.2773	23	1.009	1.014	0.992	0.771	0.812	0.789	1.06	1.121	1.068	1.077	0.936	0.925	1.229	1.197		0.787	0.000123265	1.078	0.016501	0.974	0.62454	1.207	0.00072186
HORVU1Hr1G063700.2	205	S	DNA helicase MCM8	1	7.3876e-231	328.64	S(1)DDDGDGLTPS(0.001)S(0.999)PGR	2	4.1722	53	0.99	1.025	0.994	0.822	0.88	0.859	1.123	1.141	1.107	1.009	0.979	0.963	1.208	1.209	0.689	0.851	0.0020846	1.12	0.00126039	0.981	0.32748	1.032	0.99702
HORVU1Hr1G063700.2	215	S	DNA helicase MCM8	0.797477	1.14622e-86	274.89	T(0.001)PRS(0.999)DDDGDGLT(0.001)PS(0.797)S(0.202)PGR	2	4.9742	6			1.807	1.405				0.357						0.432		0.778		0.198				0.239
HORVU1Hr1G063700.2	73	S	DNA helicase MCM8	0.930361	8.73799e-06	59.122	GAT(0.001)DPS(0.008)S(0.019)Y(0.041)S(0.93)DDDGEAEVDPNVLPEDDGATVIR	3	8.7773	1														1
HORVU1Hr1G063700.2	132	S	DNA helicase MCM8	1	1.14495e-06	128.7	MDEQDHYESVGLDDS(1)IEDER	3	1.5297	16	0.652	0.821	0.764	0.663	0.789	0.813	1.193	1.084	1.155	1.099	1.158	1.114	1.244	1.29	1.162	1.013	0.8954	1.534	0.0042245	1.507	0.0040442	1.652	0.0024788
HORVU1Hr1G063700.2	216	S	DNA helicase MCM8	0.999995	0	371.3	S(1)DDDGDGLTPSS(1)PGR	2	5.1034	61	1.082	1.065	0.812	0.686	0.903	0.867	1.188	1.171	1.186	0.938	0.977	0.971	1.273	1.258	0.622	0.83	0.21746	1.198	0.179881	0.975	0.87506	1.066	0.93862
HORVU1Hr1G063700.2	177	T	DNA helicase MCM8	1	2.84483e-24	171.03	MLHDQDT(1)DEDMNFR	2	3.6012	17	0.824	0.816	0.815	1	1.016	1.003	1.088	1.111	1.047	1.033	0.825	0.98	1.138	1.127	1.176	1.23	2.089e-06	1.322	9.7503e-05	1.156	0.174784	1.402	1.72423e-05
HORVU1Hr1G063700.2	126	S	DNA helicase MCM8	0.998551	8.12034e-05	84.86	MDEQDHY(0.001)ES(0.999)VGLDDSIEDER	3	2.6453	6					0.888		1.124	0.985			0.994		1.052	0.958
HORVU1Hr1G063930.5	123	S	BEST Arabidopsis thaliana protein match is: TPX2 (targeting protein for Xklp2) protein family .	0.992238	0.00980975	40.472	HAS(0.992)PAGS(0.004)GT(0.004)HVDDSMGQIAAK	3	1.1515	1						1
HORVU1Hr1G064200.1	23	S	RNA-binding KH domain-containing protein	0.990131	0.000941678	64.21	EES(0.99)PS(0.006)PS(0.003)PHLSPSVSPFNSTGMK	3	2.1065	2	1.009											0.991								0.982
HORVU1Hr1G064210.2	147	S	Cold shock protein 1	0.332926	0.000216859	52.168	ASDVT(0.001)APGGGALS(0.333)GGS(0.333)RPS(0.333)DGGGGR	3	2.0834	0
HORVU1Hr1G064210.2	141	S	Cold shock protein 1	0.981933	1.96196e-21	113.67	ASDVTAPGGGALS(0.982)GGS(0.005)RPS(0.013)DGGGGR	3	3.8557	12	1.07	1.139	0.93		0.525		0.941	1.334	1.494	0.868		1.244	0.821		0.634	0.502		1.201	0.32992	1.009	0.98404	0.695	0.058596
HORVU1Hr1G064210.2	144	S	Cold shock protein 1	0.494993	0.000216859	59.171	ASDVTAPGGGALS(0.495)GGS(0.495)RPS(0.01)DGGGGR	2	3.6465	0
HORVU1Hr1G064250.4	194	S	PHD finger protein ALFIN-LIKE 5	0.999027	0.000619193	55.557	MAAPPKDEDES(0.999)GEDY(0.001)GEEEEEER	3	4.4542	7			0.941		0.381		1.143	1.288				1.247				0.405		1.292		1.325
HORVU1Hr1G064530.1	87	S	unknown function	1	2.75621e-102	234.3	S(1)LEELAGQVGLS(1)PGR	2	3.8357	30	0.735	0.657	0.71	1.126	1.313	1.272	0.961	0.857	0.785	1.045	1.192	1.246	1.341	0.92	0.839	1.765	0.00058373	1.238	0.034803	1.657	0.00128055	1.475	0.066658
HORVU1Hr1G064530.1	56	S	unknown function	1	0.00687209	97.084	WLEQELRS(1)PLR	2	5.6853	8		0.542		1.242	1.152	1.131		0.864		1.125		1.081	0.862			2.168		1.594		2.035		1.59
HORVU1Hr1G064530.1	76	S	unknown function	1	4.28896e-21	188.68	S(1)LEELAGQVGLS(1)PGR	2	3.8357	28	0.865	0.913	0.874	1.088	1.4	1.236	1.146	0.521	0.929	1.104	0.741	1.202	1.067	1.031	0.883	1.404	0.010981	0.979	0.78688	1.149	0.51406	1.124	0.133039
HORVU1Hr1G064600.1	111	S	Protease Do-like 9	1	5.35148e-257	245.23	LGECGALGTPAIPLAEKS(1)EGEEEVESAAAR	3	5.9093	14	0.991	1.085	1.01	0.912	1.089	1.075	0.937	0.957	1.002	0.862	0.966	0.826	1.145	1.144		0.997	0.933	0.938	0.136377	0.86	0.048542	1.113	0.060056
HORVU1Hr1G064630.6	185	S	regulatory particle non-ATPase 13	0.999648	0	430.04	ILS(1)SIQPSDATADPDAGLR	2	8.1217	16	0.95	0.904	0.88	1.034	1.018	1.028	1.039	0.959	1.002	1.068	1.055	1.05	1.005	0.981	1.027	1.127	0.0063806	1.097	0.045043	1.161	0.0028848	1.102	0.020025
HORVU1Hr1G064630.6	186	S	regulatory particle non-ATPase 13	0.499383	0.0251243	44.571	ILS(0.499)S(0.499)IQPS(0.001)DATADPDAGLR	2	0.013242	0
HORVU1Hr1G064860.1	13	S	Isopentenyl-diphosphate Delta-isomerase I	0.984748	5.85541e-05	113.34	SLALFS(0.985)S(0.772)AAS(0.243)LGLGR	2	2.8997	15	0.438	0.503	0.448		0.611			0.741	0.715	0.921	0.918	2.25	1.833	1.861	0.76	1.32		1.572	0.0041014	2.944	0.082039	3.207	0.067802
HORVU1Hr1G064860.1	17	S	Isopentenyl-diphosphate Delta-isomerase I	0.921169	0.000588205	108.91	SLALFS(0.461)S(0.618)AAS(0.921)LGLGR	2	2.5724	7	0.533	0.612	0.545	0.706			0.974			1.708	1.923					1.253		1.729		3.223	0.00048088
HORVU1Hr1G064860.1	14	S	Isopentenyl-diphosphate Delta-isomerase I	0.91974	5.85541e-05	113.34	SLALFS(0.889)S(0.92)AAS(0.191)LGLGR	2	2.0688	12	0.6	0.688	0.613				1.095	1.014	0.979	1.26	1.256	1.133	1.113	1.21	1.04			1.624	0.00083777	1.92	0.00028426	1.769	0.0007247
HORVU1Hr1G065000.3	350	S	Magnesium transporter NIPA2	1	4.38654e-06	193.62	SAADGIPLRS(1)PR	2	0.31687	5						0.921	1.129				0.849		1.057		1.045
HORVU1Hr1G065070.6	871	S	dual specificity protein phosphatase family protein	0.991626	0.000505757	70.337	LS(0.005)QGS(0.992)VDS(0.002)AMT(0.002)MEIQK	2	4.822	7	1.155	1.036	1.064					0.973	0.879					0.965	0.928			0.853	0.068016			0.872	0.056021
HORVU1Hr1G065770.1	264	S	Sulfite reductase [NADPH] hemoprotein beta-component	0.989958	0.000367644	52.288	NDNS(0.003)HGT(0.007)NFPDS(0.99)PEPIYGTQYLPR	3	2.4788	1					1
HORVU1Hr1G065810.1	29	S	Secretory carrier-associated membrane protein 3	0.998122	1.97674e-41	170.98	LS(0.998)PLS(0.002)HEPAGFYNVDIPMDSTK	3	1.7591	18	0.794	0.775	0.752	1.212	1.318	1.305	1.205	1.056	1.148	0.722	0.684	0.665	1.143	1.1	1.119	1.652	8.1393e-05	1.469	0.00077697	0.892	0.016555	1.449	4.1385e-05
HORVU1Hr1G065830.1	590	S	H/ACA ribonucleoprotein complex non-core subunit NAF1	0.992868	0.000830812	66.619	VAHQSGQQNS(0.993)PMS(0.005)T(0.002)PR	2	2.7099	1															1
HORVU1Hr1G065830.1	508	S	H/ACA ribonucleoprotein complex non-core subunit NAF1	0.999753	7.27562e-06	71.114	GYDESADHDEEADEPEFS(1)DDEQEAEYR	3	6.975	2								0.914						1.086
HORVU1Hr1G066100.1	128	S	Adenine nucleotide alpha hydrolases-like superfamily protein	0.956904	4.2638e-246	344.48	LAASQAAAVAAIQPS(0.043)S(0.957)PR	2	3.0117	85	0.496	0.984	1.001	0.408	0.217	0.632	1.351	1.451	1.685	0.873	0.803	0.39	1.636	1.671	1.402	0.507	0.135378	1.809	0.05688	0.833	0.60464	1.898	0.044664
HORVU1Hr1G066100.1	104	S	Adenine nucleotide alpha hydrolases-like superfamily protein	0.795992	0.00507453	86.729	PS(0.204)S(0.796)PS(0.015)PPS(0.985)PVR	2	-0.36441	3						0.223						1.511	1.266
HORVU1Hr1G066100.1	127	S	Adenine nucleotide alpha hydrolases-like superfamily protein	0.75755	9.97677e-220	328.19	LAASQAAAVAAIQPS(0.758)S(0.242)PR	2	4.9679	58	2.153	2.224	2.099	0.114	0.025	0.115	0.103	0.086	0.086	0.079	2.49	0.086	2.73	0.022	2.586	0.039	0.021039	0.042	4.5395e-07	0.41	0.20188	0.824	0.47614
HORVU1Hr1G066100.1	139	S	Adenine nucleotide alpha hydrolases-like superfamily protein	0.333243	0.000406172	87.251	YFFSSLAAS(0.333)S(0.333)S(0.333)PHR	3	-5.3209	0
HORVU1Hr1G066100.1	322	S	Adenine nucleotide alpha hydrolases-like superfamily protein	0.999984	0.0203566	53.363	YPDDAGAAGGADS(1)VGDELR	2	11.08	1							1
HORVU1Hr1G066100.1	109	S	Adenine nucleotide alpha hydrolases-like superfamily protein	0.992466	0.00218848	106.47	PSS(0.001)PS(0.007)PPS(0.992)PVR	2	0.85136	6	1.112					0.203		1.144	1.183		1.402				0.955	0.183		1.046		1.261		0.859
HORVU1Hr1G066100.1	103	S	Adenine nucleotide alpha hydrolases-like superfamily protein	0.851954	0.00358605	85.716	PS(0.852)S(0.146)PS(0.002)PPSPVR	2	1.8395	2						1.08	0.92
HORVU1Hr1G066100.1	106	S	Adenine nucleotide alpha hydrolases-like superfamily protein	0.852341	0.0145341	59.731	PS(0.037)S(0.093)PS(0.852)PPS(0.018)PVR	2	0.26331	1										1
HORVU1Hr1G066100.1	141	S	Adenine nucleotide alpha hydrolases-like superfamily protein	0.990276	7.83592e-134	302.41	YFFSSLAASS(0.01)S(0.99)PHR	2	2.7638	14		0.759	0.777	1.332	1.162	1.193		0.864			1.084	1.142	0.86		0.827	1.6	0.0033422	1.125		1.449	0.005884	1.098	0.0545
HORVU1Hr1G066100.1	140	S	Adenine nucleotide alpha hydrolases-like superfamily protein	0.967337	2.2845e-177	294.48	YFFSSLAAS(0.002)S(0.967)S(0.031)PHR	2	4.9285	1										1
HORVU1Hr1G066190.1	683	T	Protein kinase superfamily protein	0.999999	2.16051e-65	228.97	IFGGDDSEINT(1)LR	2	3.2466	15	0.818	0.8	0.819	0.915	0.941	0.923	1	1.142	1.149	1.044	0.925	1.039	1.241	1.091	1.153	1.14	0.00030444	1.35	0.002899	1.234	0.0065761	1.43	0.00072323
HORVU1Hr1G066580.1	11	S	Peroxidase superfamily protein	1	0.00773317	59.997	KEEFFADFAAS(1)MVK	2	-17.805	1							1
HORVU1Hr1G066770.1	472	S	PREDICTED: WEB family protein At4g27595, chloroplastic-like [Gossypium arboreum]	1	2.1231e-23	189.07	IHAVS(1)PETDIFLEKPSK	3	-0.72144	13		1.014	1.03	0.807	0.807	0.806	1.123	1.103	1.032	0.943		0.935	1.108	1.136	1.154	0.789	0.021083	1.063	0.172365	0.919	0.0108977	1.108	0.0081639
HORVU1Hr1G066930.1	3	S	undescribed protein	0.785133	0.0287917	45.654	VPS(0.785)HT(0.205)S(0.01)DAPEQPVCR	2	-5.6982	1								1
HORVU1Hr1G066980.1	426	S	E3 ubiquitin-protein ligase RING2	0.93267	0.0293066	54.584	DILAT(0.067)S(0.933)PLR	2	-5.0923	3							0.83	1.166						1.005
HORVU1Hr1G067100.10	389	S	Transcription factor TFIIIB component B	0.997506	0.000847692	80.175	HCLT(0.002)EEHS(0.998)DDQEYT(0.001)DR	3	2.0505	4										1.072	1.082	1.141	0.706
HORVU1Hr1G067170.1	4	S	Structural maintenance of chromosomes protein 4	0.999993	9.66312e-09	112.67	MEAS(1)PPPSPSPASSPGR	2	3.5276	12	1.074		1.107	0.542	0.615		1.105	1.244	1.145		0.577		1.209	1.314	1.069	0.53	0.0102793	1.068	0.26012	0.529		1.098	0.33312
HORVU1Hr1G067880.1	180	T	Nuclear transcription factor Y subunit C-9	0.297116	0.0108733	45.17	VETGDGFDT(0.134)T(0.134)ET(0.297)KEHT(0.297)PLS(0.138)NAR	3	5.8004	0
HORVU1Hr1G067880.1	178	T	Nuclear transcription factor Y subunit C-9	0.312032	0.0018672	45.17	VETGDGFDT(0.153)T(0.312)ET(0.13)KEHT(0.279)PLS(0.126)NAR	3	7.0718	0
HORVU1Hr1G067880.1	184	T	Nuclear transcription factor Y subunit C-9	0.648802	0.0011887	59.122	VETGDGFDT(0.05)T(0.05)ET(0.108)KEHT(0.649)PLS(0.143)NAR	3	6.4612	3			0.96	0.908				1.132								0.946		1.179
HORVU1Hr1G068430.3	249	S	SNF1 protein kinase subunit beta-2	0.997452	0.00017345	114.35	GWGS(0.997)QS(0.003)LLALGVTHR	2	4.2123	8	0.768			1.508	1.293	1.223		0.784	0.995	0.91					0.519	1.747		1.158		1.185		0.676
HORVU1Hr1G068650.1	670	T	Protein KRI1	1	1.67195e-148	171.67	SEDGPGSEKPEEDKLT(1)DEEEDVDAK	3	5.2284	15	0.891	0.975	1.016	0.617	0.735	0.944	1.128	1.263	0.979	0.903	1.056	0.848	1.144	1.352	1.15	0.797	0.135676	1.169	0.140918	0.974	0.72004	1.265	0.025395
HORVU1Hr1G068650.1	99	S	Protein KRI1	0.99997	2.22631e-15	68.789	GLVADPDDDDDDES(1)DEDEAVAAASR	2	0.76825	13		0.763	0.811	0.72	0.832	0.764	1.141	1.22	1.056	1.11	1.11		1.228	1.134	1.11	0.981	0.74966	1.447	0.0080648	1.41	0.0077582	1.471	0.0035164
HORVU1Hr1G068650.1	296	S	Protein KRI1	1	2.11498e-13	97.949	FSLDDIQEVS(1)EEEVEIER	2	2.7682	9	1.259	1.143	1.136			0.826	0.908	1.027		0.638			0.942		1.12	0.7		0.82	0.050824	0.541		0.874	0.175217
HORVU1Hr1G068650.1	631	S	Protein KRI1	0.988948	4.4479e-08	130.7	DKPT(0.011)S(0.989)EQEETDGDMK	2	3.4411	14	1.039	1.087	0.986	0.849	0.942		1.042	1.087	1.082	0.902	0.874	0.816	1.011	1.137	1.145	0.863	0.069155	1.032	0.36392	0.833	0.011016	1.058	0.32098
HORVU1Hr1G068650.1	630	T	Protein KRI1	0.5	0.000288808	122.16	DKPT(0.5)S(0.5)EQEETDGDMK	2	3.8356	1			1
HORVU1Hr1G068650.1	711	S	Protein KRI1	0.997711	0.0227074	73.262	LT(0.002)S(0.998)EEEET(0.001)GAK	2	4.108	3									0.911						1.089
HORVU1Hr1G068650.1	43	S	Protein KRI1	0.953712	0.000724115	74.643	ALDILAGS(0.954)DDDS(0.046)DVPAEDNSK	2	3.381	2									1.063	0.937
HORVU1Hr1G068650.1	47	S	Protein KRI1	0.999991	3.87984e-23	136.39	ALDILAGSDDDS(1)DVPAEDNSK	2	5.8135	10	0.868	0.96	0.948			0.742	1.142	1.05				0.857	1.14	1.149	1.146	0.802		1.184	0.046144	0.926		1.237	0.021344
HORVU1Hr1G068660.3	54	S	calcium-dependent protein kinase 27	0.99995	3.62043e-19	155.61	S(1)LLGTHDLSSEELDNLR	2	2.7404	20	1.099	1.124	1.142	0.967	0.959	0.923	0.937	1	1.031	0.849	0.704	0.843	1.077	1.188	1.158	0.847	0.00078211	0.882	0.0141012	0.712	0.0052966	1.017	0.63012
HORVU1Hr1G068770.1	49	S	Histone superfamily protein	0.999421	6.39327e-40	210.4	IGSAS(0.001)S(0.999)PSAAQR	2	3.3818	14	1.25		1.056	0.944	0.913	1.02	0.97	0.94	0.956	0.976	0.992	0.973	1.005	1.015	0.988	0.832	0.096061	0.829	0.2742	0.85	0.31158	0.87	0.35414
HORVU1Hr1G068930.39	310	S	myb-like transcription factor family protein	1	4.82191e-07	153.26	KQS(1)PGHEYQFSLNR	3	-0.98366	14	1.03	1.059	0.969	1.12	1.281	1.224	0.916	0.867	0.858		1.041	0.968	0.855	0.936	0.875	1.185	0.023317	0.864	0.011579	0.985	0.75802	0.872	0.022059
HORVU1Hr1G069060.9	74	S	CCR4-NOT transcription complex subunit 2	0.492571	0.0157347	50.519	NAS(0.003)LS(0.005)GIPS(0.007)PGVQQPGGNIS(0.493)GS(0.493)R	3	4.851	0
HORVU1Hr1G069060.9	269	S	CCR4-NOT transcription complex subunit 2	0.999996	0.0125953	63.355	PNS(1)AGGGQGQYGSLR	2	2.8865	2						0.861				1.139
HORVU1Hr1G069060.9	170	S	CCR4-NOT transcription complex subunit 2	0.878826	0.000100849	66.66	S(0.012)IS(0.879)S(0.11)AGMSMPGISSR	2	1.3436	5					0.902					1.087	1.23	1.098		0.683
HORVU1Hr1G069060.9	72	S	CCR4-NOT transcription complex subunit 2	0.492571	0.0157347	50.519	NAS(0.003)LS(0.005)GIPS(0.007)PGVQQPGGNIS(0.493)GS(0.493)R	3	4.851	0
HORVU1Hr1G069100.5	918	S	Protein kinase superfamily protein	0.704338	1.28245e-279	232.47	EVEAMLLNEPDGEGLNS(0.665)AGS(0.704)S(0.579)AT(0.052)EFDGAGR	3	3.5717	7		0.919				1.318		0.342					1.195	1.227		1.434		0.372				1.318
HORVU1Hr1G069100.5	593	S	Protein kinase superfamily protein	0.990782	4.55261e-113	277.1	ERS(0.991)T(0.009)DPFASWGATQK	2	4.2117	15	1.24	1.514	1.252		0.999	0.968	0.764	0.779	0.828		0.786				0.871	0.737	0.037825	0.592	0.00168258	0.589		0.652
HORVU1Hr1G069100.5	936	S	Protein kinase superfamily protein	1	1.03408e-68	246.8	GAPSHPYS(1)DVEITR	2	3.8603	15	0.784	0.836	0.782	1.072	1.017	1.027	1.134	1.117	1.071	0.942	0.903	0.921	1.135	1.134	1.126	1.297	0.00066134	1.383	0.00030282	1.152	0.0048354	1.413	0.0040019
HORVU1Hr1G069100.5	594	T	Protein kinase superfamily protein	0.73787	4.55261e-113	277.1	S(0.262)T(0.738)DPFASWGATQK	2	1.0942	17	1.489	1.413	1.491		0.932	1.131	0.713	0.727	0.773		0.733	0.76	0.838			0.704	0.0183374	0.504	2.0976e-05	0.51	0.000136921	0.572
HORVU1Hr1G069100.5	919	S	Protein kinase superfamily protein	0.971316	8.48966e-258	274.24	EVEAMLLNEPDGEGLNSAGS(0.021)S(0.971)AT(0.008)EFDGAGR	3	4.2092	28	0.38	0.364	1.222	0.454	1.947	0.514	0.588	1.671	1.574	1.077	1.32	0.436	1.86	0.633	0.957	1.483	0.61876	1.95	0.23006	1.441	0.45394	1.755	0.27948
HORVU1Hr1G069100.5	607	S	Protein kinase superfamily protein	0.99082	0.000441478	76.598	STDPFASWGAT(0.009)QKDS(0.991)GGAPQLK	3	0.53525	2				0.873											1.127
HORVU1Hr1G069100.5	943	S	Protein kinase superfamily protein	0.733412	1.13055e-136	206.72	S(0.733)S(0.267)YGGAGDASDYMPYFEVKPK	3	2.196	21	0.734	0.796		1.203	1.24	1.263	0.983	0.844	0.928	1.103	0.896				1.011	1.615	0.00086202	1.2	0.067896	1.307	0.142617	1.322
HORVU1Hr1G069100.5	915	S	Protein kinase superfamily protein	0.999851	6.94563e-281	266.2	EVEAMLLNEPDGEGLNS(1)AGSSATEFDGAGR	3	5.4897	35	0.997	1.081	1.035	0.498	1.444	1.346		1.232	0.652	0.432	1.025	0.43	1.325	1.37	1.132	1.056	0.90338	0.908	0.72684	0.606	0.178959	1.229	0.032383
HORVU1Hr1G069100.5	952	S	Protein kinase superfamily protein	1	5.84584e-18	129.02	SSYGGAGDAS(1)DYMPYFEVKPK	3	3.2865	19	0.507	0.528				1.786	0.742	0.548	2.42		0.963			0.717	0.79	3.451		2.39	0.3454	1.861		1.456	0.0191025
HORVU1Hr1G069100.5	944	S	Protein kinase superfamily protein	0.727503	1.13055e-136	206.72	S(0.272)S(0.728)YGGAGDASDYMPYFEVKPK	2	5.7247	28	0.74	0.802	0.797	1.213	1.251	1.274	0.991	0.851	1.021	1.112	0.904			1.024	1.02	1.598	9.5897e-05	1.224	0.032319	1.293	0.057702	1.311	0.0038988
HORVU1Hr1G069100.5	599	S	Protein kinase superfamily protein	1	2.99797e-80	255.37	STDPFAS(1)WGATQK	2	3.2079	18	1.403	1.209	1.417	0.973	0.787	0.933	0.987	0.896	1	0.817	0.708	0.732	1.07	0.98	1.09	0.668	0.0081153	0.716	0.0057611	0.56	0.00099763	0.779	0.0152638
HORVU1Hr1G069100.5	663	S	Protein kinase superfamily protein	0.999618	0.00123133	111.75	AQS(1)GSMQGAPEFK	2	30.469	10	2.171	0.584	0.65	0.866		0.655		2.352		0.716	0.694			0.839	0.472	0.67	0.71872	2.072		0.621	0.56822	0.578	0.54396
HORVU1Hr1G069380.3	274	S	RNA-binding KH domain-containing protein	1	3.49447e-06	80.735	ELAMLNS(1)PLREES(1)PRLS(1)PHPS(1)PR	3	4.4904	5			0.123					1.377			1.07	1.142			1.288			11.195		8.992		10.472
HORVU1Hr1G069380.3	266	S	RNA-binding KH domain-containing protein	1	3.49447e-06	80.735	ELAMLNS(1)PLREES(1)PRLS(1)PHPS(1)PR	3	4.4904	5								1.336	0.269		1.038	1.108			1.249
HORVU1Hr1G069380.3	12	S	RNA-binding KH domain-containing protein	1	4.6085e-87	249.12	MDGLHGADACFS(1)PGR	2	3.8049	22	0.99	0.966	0.933	1.208	1.011	1.158	0.981	0.988	0.984	0.98	0.943	0.991	0.957	0.953	0.956	1.169	0.05284	1.022	0.32852	1.009	0.72314	0.992	0.699
HORVU1Hr1G069380.3	18	S	RNA-binding KH domain-containing protein	1	1.33897e-182	261.52	AMS(1)PQVRPPAGPPDVGSHYLSELLQEHQK	4	1.9458	29	0.9	0.883	0.945	1.259	1.203	1.257	0.958	0.931	0.953	0.946	0.998	0.945	0.917	0.95	0.954	1.363	0.00024358	1.042	0.134355	1.059	0.101199	1.034	0.22858
HORVU1Hr1G069380.3	278	S	RNA-binding KH domain-containing protein	1	4.33109e-05	126.46	LS(1)PHPGSASPFSNGGMK	2	3.1963	12	1.072	1.122	1.053	1.163	1.078	1.126	0.869			0.84	0.833		0.942	0.93	0.972	1.037	0.28028	0.803		0.773	0.00186197	0.876	0.0045236
HORVU1Hr1G069380.3	132	S	RNA-binding KH domain-containing protein	0.836631	0.00017358	95.677	IGFPQGPAGWQGAPQS(0.837)PS(0.103)S(0.046)Y(0.015)IVK	2	2.7691	11	1.086		1.105		0.861			0.95				1.018		0.981		0.786		0.867		0.929		0.895
HORVU1Hr1G069380.3	260	S	RNA-binding KH domain-containing protein	1	3.49447e-06	80.735	ELAMLNS(1)PLREES(1)PRLS(1)PHPS(1)PR	3	4.4904	6			0.062					1.372			1.066	1.137			1.364			22.129		17.766		22
HORVU1Hr1G069380.3	270	S	RNA-binding KH domain-containing protein	1	3.49447e-06	80.735	ELAMLNS(1)PLREES(1)PRLS(1)PHPS(1)PR	3	4.4904	16					0.806		0.846	1.475	0.846		0.978	1.041	0.822	0.858	1.329
HORVU1Hr1G069570.1	215	T	Chromosome 3B, genomic scaffold, cultivar Chinese Spring	0.423192	0.0010314	58.061	T(0.423)S(0.423)AS(0.152)VS(0.002)AVSASPLTDPAFQR	2	-1.2463	0
HORVU1Hr1G069570.1	216	S	Chromosome 3B, genomic scaffold, cultivar Chinese Spring	0.423192	0.0010314	58.061	T(0.423)S(0.423)AS(0.152)VS(0.002)AVSASPLTDPAFQR	2	-1.2463	0
HORVU1Hr1G069570.1	218	S	Chromosome 3B, genomic scaffold, cultivar Chinese Spring	0.333014	0.0010314	58.061	T(0.333)S(0.333)AS(0.333)VS(0.001)AVSASPLTDPAFQR	2	-3.7858	0
HORVU1Hr1G069570.1	220	S	Chromosome 3B, genomic scaffold, cultivar Chinese Spring	0.533766	0.00397217	50.819	T(0.155)S(0.155)AS(0.155)VS(0.534)AVSASPLTDPAFQR	2	1.3171	1															1
HORVU1Hr1G069650.1	498	S	splicing factor, proline- and glutamine-rich [Aegilops tauschii subsp. tauschii]	0.999756	7.39166e-08	162	GSAGSIS(1)ANGLSLR	2	1.0086	8	0.265	1.193					1.514	1.344	0.341	1.313	0.54				1.49			1.463	0.62408	1.271	0.68932	2.044
HORVU1Hr1G069650.1	496	S	splicing factor, proline- and glutamine-rich [Aegilops tauschii subsp. tauschii]	0.992368	2.01322e-07	166.65	GSAGS(0.992)IS(0.008)ANGLSLR	2	-19.815	3					0.558	1.069							1.374
HORVU1Hr1G070120.3	560	S	WEB family protein	0.99996	0.0254425	44.82	VSLGQMLS(1)QK	2	0.52147	1												1
HORVU1Hr1G070140.1	166	S	Chromosome 3B, genomic scaffold, cultivar Chinese Spring	0.211841	0.0194018	40.638	VSTSSPSSSAASVQS(0.05)S(0.102)S(0.212)S(0.212)S(0.212)T(0.212)R	2	1.4819	0
HORVU1Hr1G070140.1	154	S	Chromosome 3B, genomic scaffold, cultivar Chinese Spring	0.326839	0.0046746	42.072	VS(0.147)T(0.147)S(0.147)S(0.327)PS(0.147)S(0.056)S(0.026)AAS(0.001)VQSSSSSTR	2	2.035	0
HORVU1Hr1G070140.1	169	T	Chromosome 3B, genomic scaffold, cultivar Chinese Spring	0.448533	1.15927e-05	81.409	VSTSSPSSSAASVQS(0.007)S(0.039)S(0.017)S(0.039)S(0.449)T(0.449)R	2	1.9207	0
HORVU1Hr1G070140.1	167	S	Chromosome 3B, genomic scaffold, cultivar Chinese Spring	0.360532	4.02283e-17	136.96	VSTSSPSSSAASVQSSS(0.139)S(0.361)S(0.361)T(0.139)R	2	1.8462	0
HORVU1Hr1G070140.1	168	S	Chromosome 3B, genomic scaffold, cultivar Chinese Spring	0.50836	5.73872e-18	139.5	VSTSSPSSSAASVQS(0.001)S(0.003)S(0.082)S(0.203)S(0.508)T(0.203)R	2	1.3353	1														1
HORVU1Hr1G070230.1	353	T	Class E vacuolar protein-sorting machinery protein hse1	1	5.25859e-14	135.89	HDAIASGSPLPVET(1)PR	2	3.0517	14	1.227	1.184	1.128	1.469	1.014	1.151	0.793	0.665		0.866	0.797	0.873		0.875	0.957	1.027	0.89902	0.618	0.0069005	0.717	0.00092333	0.776	0.0116976
HORVU1Hr1G070230.1	245	Y	Class E vacuolar protein-sorting machinery protein hse1	0.507689	9.44147e-33	98.218	RPMDAPPIFTPPVTHQSQPY(0.004)GS(0.406)PAY(0.508)PT(0.041)GS(0.041)LNDR	4	-0.49398	2			1.049					0.951										0.907
HORVU1Hr1G070230.1	347	S	Class E vacuolar protein-sorting machinery protein hse1	0.999687	1.01972e-27	191	HDAIASGS(1)PLPVETPR	2	4.1567	9	0.923	1.009	0.946	1.289	1.179			0.838			0.963				0.854	1.286	0.0133431	0.874		1.004		0.89
HORVU1Hr1G070230.1	263	S	Class E vacuolar protein-sorting machinery protein hse1	0.674779	6.85402e-13	113.66	MASDVETLS(0.325)S(0.675)GDLDNIR	2	6.5187	2							1
HORVU1Hr1G070230.1	262	S	Class E vacuolar protein-sorting machinery protein hse1	0.988984	1.85988e-28	179.85	MASDVET(0.001)LS(0.989)S(0.01)GDLDNIR	2	4.8489	18	0.998	1.072	0.933	1.112	0.963	1.02		0.989	0.933	1.027	0.98	1.029	0.954	0.993	0.997	1.031	0.63154	0.96	0.53142	1.011	0.79002	0.98	0.68684
HORVU1Hr1G070230.1	242	S	Class E vacuolar protein-sorting machinery protein hse1	0.980729	3.83925e-57	133.72	RPMDAPPIFTPPVTHQSQPY(0.011)GS(0.981)PAY(0.007)PT(0.001)GSLNDR	4	-0.054068	8				1.25	1.239		0.896			1.051		1.012	0.795	0.85	0.907
HORVU1Hr1G070250.2	294	S	WRKY DNA-binding protein 33	0.999886	0.00726277	46.823	LAGAVS(1)GGEDQFDSEEPDSK	2	4.08	1	1
HORVU1Hr1G070270.3	519	S	PLAC8 family protein	0.993485	1.49071e-73	235.54	GSTAGQSIFIMES(0.993)PS(0.007)APR	2	5.5393	26	1.083		0.891	0.934	1.065	1.17	1.006	0.983	1.001	0.929	0.953	0.851	1.104	0.918	1.113	1.07	0.5825	1.01	0.90664	0.923	0.4349	1.059	0.63164
HORVU1Hr1G070270.3	21	S	PLAC8 family protein	0.333333	9.90103e-07	70.793	AES(0.333)KT(0.333)S(0.333)ENDPGAAGVNDLSTQGVSK	3	3.2275	0
HORVU1Hr1G070270.3	305	S	PLAC8 family protein	0.288502	0.0203366	42.33	EGDPEAQAEVT(0.205)S(0.205)T(0.1)EGT(0.1)RPAT(0.1)S(0.289)GR	3	5.6256	0
HORVU1Hr1G070270.3	314	S	PLAC8 family protein	1	1.95652e-63	261.63	RYS(1)FLQSEER	2	6.2445	18	1.235	1.273	1.197	1.241	1.032	1.017	0.015	1.025	1.086	0.852	0.918	0.931	1.113	1.071	0.996	0.888	0.138738	0.574	0.38234	0.729	0.00064089	0.858	0.0143845
HORVU1Hr1G070270.3	20	T	PLAC8 family protein	0.457536	1.92041e-07	90.821	AES(0.458)KT(0.458)S(0.085)ENDPGAAGVNDLSTQGVSK	3	3.2622	0
HORVU1Hr1G070270.3	535	S	PLAC8 family protein	0.896324	0.00228236	63.883	SSGATPLGS(0.101)S(0.896)PANGDT(0.002)GMK	2	7.5167	2										1.169					0.831
HORVU1Hr1G070270.3	521	S	PLAC8 family protein	0.77415	1.32507e-12	118.26	GSTAGQSIFIMES(0.226)PS(0.774)APR	2	1.2536	2		1.12			0.88											0.786
HORVU1Hr1G070270.3	296	S	PLAC8 family protein	0.495379	0.000389785	45.826	EGDPEAQAEVT(0.214)S(0.495)T(0.117)EGT(0.058)RPAT(0.058)S(0.058)GR	3	4.5968	0
HORVU1Hr1G070270.3	18	S	PLAC8 family protein	0.741838	1.92041e-07	90.821	AES(0.742)KT(0.129)S(0.129)ENDPGAAGVNDLSTQGVSK	3	3.5713	8	0.609					1.237	1.142		0.908	1.215	1.047		0.891		0.951	2.031		1.683		1.857		1.512
HORVU1Hr1G070270.3	297	T	PLAC8 family protein	0.290915	0.00968444	40.406	EGDPEAQAEVT(0.145)S(0.291)T(0.291)EGT(0.145)RPAT(0.073)S(0.055)GR	3	5.3768	0
HORVU1Hr1G070390.1	147	S	exocyst subunit exo70 family protein B1	1	0.000409496	133.49	QIS(1)QFVTMDR	2	0.84165	14	0.937	0.966	0.947	0.994	0.864	0.96	0.928		0.836	1.139	1.114	1.077	1.085	1.116	1.036	0.989	0.77836	0.928	0.159559	1.168	0.00111586	1.136	0.0056414
HORVU1Hr1G070390.1	112	S	exocyst subunit exo70 family protein B1	0.995348	5.93227e-05	58.98	S(0.005)MPAS(0.995)PPLPPPPAVAAPGSSARPPVTSMER	3	5.6494	4	1.081				0.905						0.937			1.077		0.837				0.867		0.996
HORVU1Hr1G070390.1	82	S	exocyst subunit exo70 family protein B1	1	1.98698e-52	232.2	VFSNYDGRLS(1)LDK	2	5.0515	15	0.889	0.841	0.815	1.021	1.016	0.997	1.141	1.115	1.113	0.94	0.911	0.994	1.12	1.085	1.002	1.192	0.0026197	1.324	0.00045818	1.118	0.036382	1.26	0.005224
HORVU1Hr1G070480.1	212	S	Protein LIGHT-DEPENDENT SHORT HYPOCOTYLS 6	0.549796	3.35088e-164	144.7	GEGGEQSGTGTGTAAASPLPS(0.225)S(0.55)PT(0.225)GAQAEGSSVTAAPSTSR	3	6.4651	2														1.08	0.92
HORVU1Hr1G070480.1	180	S	Protein LIGHT-DEPENDENT SHORT HYPOCOTYLS 6	0.384536	0.00439451	56.473	TPAAAS(0.002)GEGT(0.048)S(0.048)S(0.385)S(0.385)S(0.133)AAAAVLAR	2	1.7727	0
HORVU1Hr1G070480.1	181	S	Protein LIGHT-DEPENDENT SHORT HYPOCOTYLS 6	0.384536	0.00439451	56.473	TPAAAS(0.002)GEGT(0.048)S(0.048)S(0.385)S(0.385)S(0.133)AAAAVLAR	2	1.7727	0
HORVU1Hr1G070480.1	3	S	Protein LIGHT-DEPENDENT SHORT HYPOCOTYLS 6	0.96087	7.74789e-57	127.99	MDS(0.961)PGT(0.039)AGPPSSCAADAQAQQVPVAVAPPQPQPQQLSR	3	6.3846	5							0.806	1.125				0.904	1.295	0.87
HORVU1Hr1G070480.1	214	T	Protein LIGHT-DEPENDENT SHORT HYPOCOTYLS 6	0.3993	1.86752e-38	73.902	GEGGEQSGTGTGTAAAS(0.003)PLPS(0.184)S(0.399)PT(0.399)GAQAEGS(0.009)S(0.004)VT(0.001)AAPSTSR	3	5.6613	0
HORVU1Hr1G070480.1	169	T	Protein LIGHT-DEPENDENT SHORT HYPOCOTYLS 6	0.974203	9.98057e-07	73.805	KRT(0.974)PAAAS(0.023)GEGT(0.002)SSSSAAAAVLAR	3	4.7446	11	0.754		0.984		1.085	1.157		1.164		0.927	0.848	0.997	0.988	1.131	0.964	1.29	0.194804	1.339		1.063	0.59934	1.183	0.23712
HORVU1Hr1G070480.1	211	S	Protein LIGHT-DEPENDENT SHORT HYPOCOTYLS 6	0.403459	1.54993e-38	85.125	GEGGEQSGTGTGTAAAS(0.006)PLPS(0.403)S(0.403)PT(0.184)GAQAEGS(0.002)S(0.001)VTAAPSTSR	3	5.8031	0
HORVU1Hr1G070610.1	474	S	Sorting and assembly machinery component 50 homolog A	0.999151	7.17509e-05	109.42	LVPGES(0.001)EDGS(0.999)PAVPGR	2	5.365	1														1
HORVU1Hr1G070620.4	424	S	Zinc finger (C3HC4-type RING finger) family protein	0.424924	0.0066998	78.864	S(0.425)S(0.425)S(0.15)PLSSEGIDFLQR	2	2.9723	0
HORVU1Hr1G070620.4	423	S	Zinc finger (C3HC4-type RING finger) family protein	0.424924	0.0066998	78.864	S(0.425)S(0.425)S(0.15)PLSSEGIDFLQR	2	2.9723	0
HORVU1Hr1G070710.1	284	S	2-oxoglutarate (2OG) and Fe(II)-dependent oxygenase superfamily protein	0.994455	0.00421723	110.88	LRLS(0.994)T(0.006)GER	2	1.4117	8			0.771	0.995				1.054	1.076			0.842	1.047	1.145	1.071	1.291		1.381		1.092		1.411
HORVU1Hr1G070710.1	285	T	2-oxoglutarate (2OG) and Fe(II)-dependent oxygenase superfamily protein	0.745234	0.019256	94.804	LRLS(0.255)T(0.745)GER	2	0.060149	2		0.896			1.104											1.232
HORVU1Hr1G070760.1	128	S	cotton fiber protein [Arabidopsis thaliana]	0.958171	0.000456664	135.5	T(0.002)S(0.04)S(0.958)AVAASDYSR	2	3.6754	8	0.981	0.752	1.01	1.014		1.259		0.803		1.05		1.13				1.243	0.2275	0.878		1.192	0.2359
HORVU1Hr1G070760.1	127	S	cotton fiber protein [Arabidopsis thaliana]	0.742991	0.000339726	140.01	T(0.011)S(0.743)S(0.246)AVAASDYSR	2	2.7715	5					1.27		1.019		0.639				0.884	1.189
HORVU1Hr1G070760.1	138	S	cotton fiber protein [Arabidopsis thaliana]	0.409478	3.49404e-05	94.064	S(0.409)AS(0.409)S(0.177)GAT(0.002)S(0.001)SSSSSGGSSPAGDEDIDR	2	2.9848	0
HORVU1Hr1G070760.1	141	S	cotton fiber protein [Arabidopsis thaliana]	0.63725	2.64194e-15	117.73	S(0.006)AS(0.357)S(0.637)GATSSSSSSGGSSPAGDEDIDRR	3	3.8173	1							1
HORVU1Hr1G070760.1	117	S	cotton fiber protein [Arabidopsis thaliana]	0.981856	0.00580086	68.108	T(0.012)AS(0.982)LGS(0.007)GGVSR	2	-0.94175	1									1
HORVU1Hr1G070760.1	140	S	cotton fiber protein [Arabidopsis thaliana]	0.944226	2.78446e-16	121.63	S(0.017)AS(0.944)S(0.039)GATSSSSSSGGSSPAGDEDIDRR	3	3.931	16		0.684		0.922	0.912	1.15		1.003	1.093	1.03	0.98	0.974	1.075	1.089	1.089	1.454		1.532		1.454		1.585
HORVU1Hr1G070760.1	126	T	cotton fiber protein [Arabidopsis thaliana]	0.407316	0.00526402	83.214	T(0.407)S(0.407)S(0.185)AVAASDYSR	2	3.5531	0
HORVU1Hr1G071360.2	217	S	TBC1 domain family member 2A	1	4.99872e-25	213.29	VSADS(1)DDEFYDADK	2	4.5448	12	1.098	1.14		0.646	0.616	0.654	1.298		1.368	0.873	0.873	0.903	1.256		1.274	0.571	0.00025743	1.191	0.032441	0.789	0.00132456	1.13	0.025699
HORVU1Hr1G071360.2	774	S	TBC1 domain family member 2A	1	0.0103074	112.7	ALS(1)PLPS(1)PR	2	-2.8816	8		1.155	1.236		0.417			1.172		0.947	0.804	0.909	1.36			0.349		0.98		0.742	0.021763	1.138
HORVU1Hr1G071360.2	770	S	TBC1 domain family member 2A	1	0.0103074	112.7	ALS(1)PLPS(1)PR	2	-2.8816	9		1.223	1.224		0.413			1.16		0.938	0.796	0.9	1.346			0.338		0.948		0.718	0.021064	1.1
HORVU1Hr1G071360.2	853	S	TBC1 domain family member 2A	1	4.6467e-47	222.86	LDGEWAVES(1)PKGDEK	2	2.9406	25	0.962	1.09	1.025	0.87	0.842	0.839	0.982	1.044	0.934	0.991	1.02	0.995	1.132	1.165	1.108	0.829	0.0079242	0.962	0.47034	0.977	0.58372	1.107	0.057997
HORVU1Hr1G071470.1	6	S	Ectonucleoside triphosphate diphosphohydrolase 8	0.886453	9.16989e-31	211.15	LSS(0.113)S(0.886)LIDLPTFSR	2	3.7686	6		0.909	0.897						0.933			1.272	1.015		0.975			1.033		1.409		1.102	0.044623
HORVU1Hr1G071470.1	685	S	Ectonucleoside triphosphate diphosphohydrolase 8	0.996807	1.85366e-35	215.78	S(0.001)QS(0.997)REDLT(0.002)SSLADLHVQK	3	2.765	14	0.868	0.925	0.867	1.449	1.288			0.747	0.707	1.385	1.306	1.331	0.722	0.715	0.691	1.543	0.0036044	0.82	0.0103577	1.512	0.000117081	0.8	0.00090096
HORVU1Hr1G071470.1	683	S	Ectonucleoside triphosphate diphosphohydrolase 8	0.620571	3.63215e-05	125.25	S(0.621)QS(0.379)REDLT(0.001)SSLADLHVQK	3	4.4762	1							1
HORVU1Hr1G071470.1	5	S	Ectonucleoside triphosphate diphosphohydrolase 8	0.93351	5.78194e-31	220.34	LS(0.003)S(0.934)S(0.064)LIDLPTFSR	2	3.843	9	0.776			1.128	1.222	1.271	0.835	0.779		1.102	1.06			0.826		1.555		1.04		1.393		1.064
HORVU1Hr1G071580.5	615	S	ubiquitin-protein ligase 4	0.652183	3.80786e-17	120.37	VSTGTSDQNT(0.041)ES(0.652)S(0.253)PS(0.038)S(0.015)VAFESK	2	1.614	1															1
HORVU1Hr1G071580.5	334	S	ubiquitin-protein ligase 4	0.499858	0.000300847	60.708	S(0.5)S(0.5)PPLSDDTQQLENQPVMR	2	-8.5674	0
HORVU1Hr1G071580.5	637	S	ubiquitin-protein ligase 4	0.964318	0.000679153	75.969	DS(0.034)S(0.964)PES(0.001)SPSSEGITR	2	3.2854	2			0.847											1.153								1.361
HORVU1Hr1G071580.5	335	S	ubiquitin-protein ligase 4	0.499858	0.000300847	60.708	S(0.5)S(0.5)PPLSDDTQQLENQPVMR	2	-8.5674	0
HORVU1Hr1G071580.5	616	S	ubiquitin-protein ligase 4	0.657012	3.80786e-17	120.37	VSTGTSDQNT(0.006)ES(0.257)S(0.657)PS(0.055)S(0.022)VAFES(0.001)K	2	0.044931	7				0.048	1.093	1.069	1.134			1.181			1.293	1.182
HORVU1Hr1G071590.1	697	S	Serine/threonine-protein kinase ATM	0.999928	4.39193e-144	341.59	RKS(1)S(1)HETDLSAVQDQQMAPK	3	2.4102	41	0.909	0.934		1.345	1.319	1.336	1.223	1.164	1.132	0.377	1.162	0.38	1.172	1.16	0.385	1.447	8.2773e-05	1.273	0.004384	0.694	0.30196	0.983	0.75176
HORVU1Hr1G071590.1	1114	S	Serine/threonine-protein kinase ATM	0.997899	6.48624e-29	108.6	STAEAPGDETENTDAADS(0.998)LGEET(0.002)VEDK	2	2.0794	18	1.067	1.049	0.918	0.977	0.928	0.878	1.061	1.004	1.019	0.863	1.017	0.875	1.145	1.194	1.005	0.917	0.20778	1.016	0.73462	0.908	0.24288	1.102	0.2408
HORVU1Hr1G071590.1	920	S	Serine/threonine-protein kinase ATM	0.979175	0.00500822	45.587	NAADLT(0.004)ELS(0.979)DQIAT(0.014)T(0.001)DVT(0.001)AQTMK	2	1.6113	1									1
HORVU1Hr1G071590.1	565	S	Serine/threonine-protein kinase ATM	1	1.03533e-159	187.22	SQNENTAEAENAEFDVS(1)S(1)DDDAAANALTVEK	3	6.7936	12		0.922	0.634			0.729	1.246	1.419	1.212	0.467	0.693	0.551	1.546	1.36	1.221	0.937		1.661	0.042015	0.733	0.22892	1.768	0.038604
HORVU1Hr1G071590.1	700	T	Serine/threonine-protein kinase ATM	0.470947	1.49485e-10	160.09	KS(0.263)S(0.263)HET(0.471)DLS(0.003)AVQDQQMAPK	3	2.358	0
HORVU1Hr1G071590.1	1098	T	Serine/threonine-protein kinase ATM	0.499975	0.000142876	63.189	S(0.5)T(0.5)AEAPGDETENTDAADSLGEETVEDK	2	1.5302	1							1
HORVU1Hr1G071590.1	868	S	Serine/threonine-protein kinase ATM	1	1.02757e-34	223.38	AEAVQAS(1)S(1)GEQVEAVK	2	1.7556	48	0.889	1.169	0.862	0.71	0.772	0.664	1.004	1.336	1.281	0.747	0.759	1.176	1.272	1.337	1.023	0.735	0.047459	1.24	0.174201	0.918	0.60858	1.244	0.156443
HORVU1Hr1G071590.1	520	S	Serine/threonine-protein kinase ATM	0.999901	4.49248e-265	346.12	SLDSFEDLGTKS(1)PTGR	2	6.1128	27	0.89	0.922	0.893	0.985	0.907	0.957	1.142	1.046	1.083	1.08	0.987	0.98	1.042	1.03	1.057	1.053	0.126095	1.209	0.0024579	1.126	0.02366	1.157	0.00042009
HORVU1Hr1G071590.1	985	T	Serine/threonine-protein kinase ATM	0.999999	2.46487e-179	235.95	VQPET(1)PIEQEGTAAEAAQDLTEVSVQEADLK	3	6.9191	15	0.846	0.913	0.869	0.753	1.087	0.963	1.343	1.097	1.134	0.822	0.977	0.789	1.25	1.133	1.024	1.067	0.65258	1.36	0.0102587	0.985	0.79512	1.296	0.0141591
HORVU1Hr1G071590.1	867	S	Serine/threonine-protein kinase ATM	1	1.08469e-33	206.72	AEAVQAS(1)S(1)GEQVEAVK	2	1.7556	14		0.722		0.654		0.699	3.262	0.917	0.916	0.753	0.757	0.779	0.847	0.876	0.819	0.937		2.352		1.057		1.174
HORVU1Hr1G071590.1	1097	S	Serine/threonine-protein kinase ATM	0.499975	0.000142876	63.189	S(0.5)T(0.5)AEAPGDETENTDAADSLGEETVEDK	2	1.5302	1							1
HORVU1Hr1G071590.1	696	S	Serine/threonine-protein kinase ATM	0.999985	2.87047e-110	321.54	RKS(1)S(1)HETDLSAVQDQQMAPK	3	2.4102	25	0.506	0.549		1.686	0.76	0.79	0.84	1.608	0.682	0.687	1.426	1.544	1.542	0.677	0.702	2.045	0.151118	1.978	0.164498	2.311	0.102158	1.846	0.22062
HORVU1Hr1G071590.1	522	T	Serine/threonine-protein kinase ATM	0.662597	7.74794e-07	110.48	SLDSFEDLGT(0.01)KS(0.328)PT(0.663)GR	3	-4.5505	1					1
HORVU1Hr1G071590.1	564	S	Serine/threonine-protein kinase ATM	1	1.03533e-159	187.22	SQNENTAEAENAEFDVS(1)S(1)DDDAAANALTVEK	3	6.7936	12		0.922	0.634			0.729	1.246	1.419	1.212	0.467	0.693	0.551	1.546	1.36	1.221	0.937		1.661	0.042015	0.733	0.22892	1.768	0.038604
HORVU1Hr1G071590.1	512	S	Serine/threonine-protein kinase ATM	0.997818	0.0054526	63.908	S(0.001)LDS(0.998)FEDLGT(0.001)K	2	1.149	3	1.074						0.804								1.122			0.749				1.045
HORVU1Hr1G071590.1	1168	S	Serine/threonine-protein kinase ATM	0.959436	3.66535e-59	73.448	STAEAPGDETENTDAAESLGGEVGVGEAT(0.041)GDS(0.959)PDER	3	4.2953	6							0.898	1.161			0.6		1.363	1.164	0.814
HORVU1Hr1G071890.16	546	T	Phosphatidate phosphatase LPIN2	0.343277	0.000180601	42.072	SCLDLT(0.004)S(0.155)QDDGDS(0.343)GT(0.343)ELFS(0.155)PEFDHQR	3	5.9985	0
HORVU1Hr1G071890.16	505	S	Phosphatidate phosphatase LPIN2	0.997439	3.37945e-47	218.03	IPLVQNDEDCES(0.997)PS(0.003)K	2	4.8796	15	1.068	1.069	1.036	0.828	0.905	0.9	1.092	1.137	1.014	0.909	0.865	0.891	1.052	1.121	1.114	0.83	0.0035846	1.022	0.58488	0.84	0.00059733	1.036	0.197775
HORVU1Hr1G071890.16	808	S	Phosphatidate phosphatase LPIN2	0.390532	2.76578e-13	106.93	S(0.391)NS(0.391)DS(0.156)S(0.063)EDVFLDTETVLSPMDEQAPDNNK	3	3.9326	0
HORVU1Hr1G071890.16	598	S	Phosphatidate phosphatase LPIN2	0.535203	0.000378754	65.467	HMEELDVS(0.535)S(0.422)VT(0.169)S(0.86)DDNIT(0.014)R	2	3.0107	2											0.876		1.124
HORVU1Hr1G071890.16	806	S	Phosphatidate phosphatase LPIN2	0.390532	2.76578e-13	106.93	S(0.391)NS(0.391)DS(0.156)S(0.063)EDVFLDTETVLSPMDEQAPDNNK	3	3.9326	0
HORVU1Hr1G071890.16	599	S	Phosphatidate phosphatase LPIN2	0.898752	0.000378754	70.598	HMEELDVS(0.024)S(0.899)VT(0.281)S(0.791)DDNIT(0.006)R	2	3.7841	9	0.784	0.847	0.832		0.93	0.86	1.247		1.162				1.251		1.088	1.09	0.132543	1.467	0.0024186			1.424	0.0099436
HORVU1Hr1G071890.16	110	T	Phosphatidate phosphatase LPIN2	0.807852	0.000264532	72.075	ELVPGGEDSETAAEEAT(0.808)S(0.187)EPET(0.005)PLR	2	2.63	1		1
HORVU1Hr1G071890.16	653	S	Phosphatidate phosphatase LPIN2	0.713262	0.0160594	92.707	LRLS(0.286)PS(0.713)S(0.001)DRDK	3	-3.0365	2						1.007	0.993
HORVU1Hr1G071890.16	787	S	Phosphatidate phosphatase LPIN2	0.998021	0.0010797	142.08	DDSLGIS(0.002)PS(0.998)RR	2	0.50688	6	0.899	0.769			0.862			0.796	1.542		1.132					1.034		1.402	0.48712	1.357
HORVU1Hr1G071890.16	111	S	Phosphatidate phosphatase LPIN2	0.95738	2.33616e-52	112.67	ELVPGGEDSETAAEEAT(0.035)S(0.957)EPET(0.008)PLR	2	2.8838	8	0.914		0.925			0.858	1.104	1.052					1.027	1.093	1.027	0.933		1.172	0.023641			1.141	0.0168801
HORVU1Hr1G071890.16	651	S	Phosphatidate phosphatase LPIN2	0.999093	0.0145562	101.64	LRLS(0.999)PS(0.001)SDRDK	2	-0.090747	6				1.098				1.095		0.992		0.815
HORVU1Hr1G071890.16	115	T	Phosphatidate phosphatase LPIN2	0.898502	5.65917e-05	58.539	ELVPGGEDSETAAEEAT(0.031)S(0.071)EPET(0.899)PLR	2	1.7168	3													1.014	0.986
HORVU1Hr1G071890.16	601	T	Phosphatidate phosphatase LPIN2	0.504862	2.53642e-05	69.327	HMEELDVS(0.297)S(0.69)VT(0.505)S(0.505)DDNIT(0.003)R	2	4.1453	1						1
HORVU1Hr1G071890.16	602	S	Phosphatidate phosphatase LPIN2	0.936186	2.53642e-05	82.87	HMEELDVS(0.109)S(0.787)VT(0.136)S(0.936)DDNIT(0.031)R	2	3.8826	16	1.229	0.76	0.746	0.587	0.835	1.147	1.119		1.591		1.277		1.122	0.612	0.976	0.939	0.79156	1.486	0.198344	1.401		0.991	0.96038
HORVU1Hr1G071890.16	544	S	Phosphatidate phosphatase LPIN2	0.343277	0.000180601	42.072	SCLDLT(0.004)S(0.155)QDDGDS(0.343)GT(0.343)ELFS(0.155)PEFDHQR	3	5.9985	0
HORVU1Hr1G071890.16	774	T	Phosphatidate phosphatase LPIN2	0.948842	3.11508e-16	120.52	AVFGPDFSVEPIDAIPVEHQET(0.949)PNS(0.051)R	3	3.7225	8	0.878	0.88					1.252		1.131			0.48	1.162	1.104	1.113			1.356	0.105857	0.546		1.281	0.00122265
HORVU1Hr1G071890.16	810	S	Phosphatidate phosphatase LPIN2	0.293973	5.64577e-10	100.27	S(0.294)NS(0.294)DS(0.294)S(0.118)EDVFLDTETVLSPMDEQAPDNNK	3	5.88	0
HORVU1Hr1G071890.16	507	S	Phosphatidate phosphatase LPIN2	0.5	3.59054e-08	129.03	IPLVQNDEDCES(0.5)PS(0.5)K	2	3.5236	1				1
HORVU1Hr1G072140.1	90	S	respiratory burst oxidase homologue D	0.861758	0.0101471	59.731	LLAS(0.005)S(0.133)S(0.862)GHGALK	2	2.8275	3			1.258				0.923								0.819			0.734				0.651
HORVU1Hr1G072140.1	89	S	respiratory burst oxidase homologue D	0.492059	0.0206943	59.731	LLAS(0.016)S(0.492)S(0.492)GHGALK	2	2.527	0
HORVU1Hr1G072570.1	127	S	Peptidyl-prolyl cis-trans isomerase	0.925971	0.00746103	94.63	KGS(0.065)S(0.926)LGS(0.009)VSDEK	2	-2.0772	1										1
HORVU1Hr1G072650.3	103	S	Protein YIPF	0.499963	0.0106165	58.476	LIS(0.5)S(0.5)VYPMDGFFR	2	-38.176	2						0.806							1.194
HORVU1Hr1G072650.3	102	S	Protein YIPF	0.771794	0.0106165	60	LIS(0.772)S(0.228)VYPMDGFFR	2	-39.78	4				0.864		0.795	1.162						1.179
HORVU1Hr1G072780.1	353	S	Gamma-glutamyl phosphate reductase	0.989661	0.000633169	55.557	SENEADVAAAHEAGY(0.01)ES(0.99)ALVAR	3	0.98719	6	1.048				0.94	0.845	1.036					1.039			1.092	0.852		0.989		0.991		1.042
HORVU1Hr1G072780.1	78	S	Gamma-glutamyl phosphate reductase	0.893653	0	352.11	LVNS(0.894)S(0.106)FADLQKPQMELDGK	3	2.0168	6			1.178						0.895					0.926				0.76				0.786
HORVU1Hr1G072780.1	79	S	Gamma-glutamyl phosphate reductase	0.999109	0	387.3	KLVNS(0.001)S(0.999)FADLQKPQMELDGK	3	1.6294	92	0.872	0.828	0.892	1.273	1.131	1.191	0.875	0.847	0.855	1.209	1.197	1.234	0.9	0.768	0.928	1.387	0.00131627	0.994	0.83298	1.404	0.000139603	1.002	0.98382
HORVU1Hr1G072890.7	107	S	suppressor protein SRP40-like [Ananas comosus]	0.641282	0.0293066	43.168	DFY(0.001)DS(0.641)S(0.358)PHK	2	3.2467	1								1
HORVU1Hr1G073280.1	287	S	Glycosyl hydrolase family protein	0.999978	4.49405e-05	80.175	GINEGNTICS(1)PEDLER	2	4.6999	3		0.366		1.397			1.237									3.817		3.38
HORVU1Hr1G073500.4	120	S	Arginyl-tRNA--protein transferase 1	1	4.41798e-18	174.05	FLDGELDPQVGS(1)PQCK	2	8.1416	9	0.883			0.666	0.698		1.168	1.087	1.225				1.092	1.089	1.093	0.772		1.314				1.236
HORVU1Hr1G073500.4	379	S	Arginyl-tRNA--protein transferase 1	1	1.2531e-10	188.19	FLVDTPIVPVS(1)PR	2	2.0075	15	1.085	1.089	1.052	0.934	0.969	0.962	0.996	1.008	0.971	0.823	0.973	0.866	1.153	1.078	1.04	0.888	0.00164204	0.922	0.0064755	0.825	0.0185753	1.014	0.70556
HORVU1Hr1G073500.4	138	S	Arginyl-tRNA--protein transferase 1	0.929167	0.00157179	91.032	SLNEPMNS(0.929)PT(0.071)LK	2	8.2619	6		0.992		1.084				1.189		0.816			0.944	0.975		1.093		1.199		0.823		0.967
HORVU1Hr1G073500.4	140	T	Arginyl-tRNA--protein transferase 1	0.5	0.0250374	66.509	SLNEPMNS(0.5)PT(0.5)LK	2	5.2607	1		1
HORVU1Hr1G073640.1	103	S	60S acidic ribosomal protein family	1	2.18865e-295	333.04	VEEKEES(1)DDDMGFSLFD	2	6.1961	169	0.875	1.284	1.147	0.92	1.685	1.262	0.887	0.826	0.767	0.597	0.884	0.781	1.085	1.078	0.922	1.17	0.54108	0.75	0.084698	0.684	0.079397	0.933	0.6611
HORVU1Hr1G073640.1	91	S	60S acidic ribosomal protein family	1	4.03124e-82	169.41	FAAVPSGGGAIAVGAPAAAAGGAAAPAAES(1)KKEEK	3	4.2161	55	1.149	1.057	0.967	0.826	0.734	0.752	1.086	1.002	1.095	0.953	0.821	0.971	1.086	1.209	1.291	0.729	0.0068225	1.003	0.93688	0.865	0.116816	1.13	0.159336
HORVU1Hr1G073890.1	237	S	Protein transport protein SEC24	0.999999	6.48335e-05	92.319	GAAS(1)GQEPDTVLLGGR	2	1.1441	10	1.2	1.11	1.029		0.998	0.974	0.853	0.956			1.06		0.806	1.014		0.886	0.132005	0.813	0.062338	0.952		0.818	0.139281
HORVU1Hr1G074180.1	43	S	U-box domain-containing protein	0.999904	0.000198465	94.507	S(1)PVSLPTGATYDR	2	4.3933	11	1.102			1.01	0.844	0.97	1.036	0.919	1.009	0.996		0.966	1.063		1.086	0.854		0.897		0.89		0.975
HORVU1Hr1G074310.4	595	S	receptor kinase 1	0.695093	0.00171947	64.582	GS(0.305)VS(0.695)GLLDGCSADGLQPSEMLR	2	0.64876	4		0.841		1.126			0.966							1.067		1.339		1.149				1.269
HORVU1Hr1G074310.4	643	S	receptor kinase 1	0.979705	4.10121e-05	109.16	S(0.98)VT(0.02)LPVPTPPAYLVPGR	2	4.5593	15	1.174	1.217	1.085	0.957	0.913	0.932	1.181	0.958	0.915	0.885	0.788	0.748	1.102	1.127	1.017	0.806	0.0041991	0.879	0.190755	0.696	0.0038016	0.934	0.21234
HORVU1Hr1G074310.4	667	T	receptor kinase 1	0.783504	0.0042145	73.502	S(0.061)T(0.784)T(0.156)DEAHAPAGAVR	2	1.3717	1	1
HORVU1Hr1G074310.4	593	S	receptor kinase 1	0.499921	0.00247165	55.637	GS(0.5)VS(0.5)GLLDGCSADGLQPSEMLR	2	2.1225	1		1
HORVU1Hr1G074310.4	645	T	receptor kinase 1	0.5	7.48869e-05	109.16	S(0.5)VT(0.5)LPVPTPPAYLVPGR	2	4.1056	3		1.203				0.921				0.875						0.766				0.727
HORVU1Hr1G074310.4	668	T	receptor kinase 1	0.997203	5.05533e-09	174.72	ST(0.003)T(0.997)DEAHAPAGAVR	2	-43.175	9		1.203			1.097	0.159	1.104		1.164		0.848	0.956	1.392	1.076		0.522		0.943		0.75		1.026
HORVU1Hr1G074350.1	253	S	actin 7	0.989763	9.91197e-05	86.766	SYEMPDGQVIT(0.01)IGS(0.99)ER	2	5.6134	3					1.787			0.861		0.352
HORVU1Hr1G074410.4	527	S	DUF668 family protein [Medicago truncatula]	1	6.82015e-07	157.77	AANGDIRS(1)PIKS(1)PVR	2	1.1446	17	0.896	1.171	1.037	1.237	0.907	1.225		0.996	0.845	0.421		0.809	0.983	1.214	1.258	1.085	0.5755	0.89	0.40118	0.594	0.120298	1.113	0.3812
HORVU1Hr1G074410.4	523	S	DUF668 family protein [Medicago truncatula]	1	0.00690562	101.8	AANGDIRS(1)PIKS(1)PVR	2	1.1446	5										1.026				0.945	1.029
HORVU1Hr1G074410.4	357	S	DUF668 family protein [Medicago truncatula]	0.999997	0.00306648	88.42	AES(1)EESQEPVKR	2	3.834	9	1.432				1.523		0.802	0.976	0.929		0.648	0.555	0.872	1.263		1.064		0.63		0.42		0.745
HORVU1Hr1G074410.4	550	S	DUF668 family protein [Medicago truncatula]	0.685899	0.00714151	43.904	LQLDPANNS(0.304)S(0.686)PILT(0.01)PEDQDMLR	2	1.7553	1								1
HORVU1Hr1G074460.2	496	S	Amidophosphoribosyltransferase	0.944713	0.000716153	64.983	IASPPVVGSCLYGIDT(0.031)PS(0.945)DGELIS(0.024)NR	3	0.34146	3					0.91			1.053					1.036
HORVU1Hr1G074550.7	298	S	Protein NRT1/ PTR FAMILY 5.10	0.566801	0.0227789	56.08	STSPLAAS(0.567)GS(0.433)QER	2	3.7406	1	1
HORVU1Hr1G074550.7	300	S	Protein NRT1/ PTR FAMILY 5.10	0.777056	0.0113627	61.503	STSPLAAS(0.223)GS(0.777)QER	2	3.1002	3		0.863	1.215											0.922								0.887
HORVU1Hr1G074670.8	379	S	Protein kinase superfamily protein	1	9.15307e-52	180.81	SLTSGYDYADELS(1)DEEENR	2	5.1647	11	0.974	1.005	0.842	1.099	1.184	1.078	0.979	1.005	0.935		0.907				0.991	1.191	0.045059	1.035	0.56494	0.965		1.054
HORVU1Hr1G074890.1	395	S	Protein S-acyltransferase 8	1	5.35117e-22	191.98	S(1)GNWDMSSEVIGR	2	3.7291	12	0.727		1.057	0.964			1.123	0.916	0.964		1.139	0.811	0.975	1.112	1.212	1.081		1.122	0.48016	1.093	0.75062	1.233	0.262
HORVU1Hr1G074890.1	115	T	Protein S-acyltransferase 8	1	2.23686e-17	133.93	ASHPPEEDFAYGNPLAGET(1)PGR	3	-0.60159	15	0.849	0.824	0.777	1.22	1.305	1.271	0.911	0.865	0.849	1.119	1.065	1.101	0.935	0.959	0.95	1.549	0.000178428	1.071	0.10766	1.341	0.00059802	1.161	0.0052159
HORVU1Hr1G074900.1	142	S	BZIP transcription factor	0.975501	2.83668e-06	107.46	S(0.024)AS(0.976)GIGSMNMDDILR	2	6.2057	13	0.991		0.974	1.364	1.171	1.114	0.869	0.945	0.88	1.027	1.044	1.17	0.682		0.771	1.238	0.076395	0.914	0.077663	1.1	0.178544	0.739	0.039162
HORVU1Hr1G074900.1	140	S	BZIP transcription factor	0.499999	0.00849379	67.927	S(0.5)AS(0.5)GIGSMNMDDILR	2	6.1306	2			1.116												0.884							0.792
HORVU1Hr1G075030.4	33	S	like COV 2	0.989873	0.000606983	129.53	SPPRPT(0.009)S(0.99)PAT(0.001)STR	2	1.088	6		0.923	1.048		1.015						0.783			1.119	1.113	1.03				0.795		1.132	0.185125
HORVU1Hr1G075110.4	164	S	Inorganic pyrophosphatase	0.593329	4.48002e-46	128.31	IIAVCADDPEYHNLNHLS(0.593)ELS(0.406)PHR	4	3.3252	2			1
HORVU1Hr1G075110.4	167	S	Inorganic pyrophosphatase	0.999809	1.64149e-58	200.48	IIAVCADDPEYHNLNHLSELS(1)PHR	4	1.7263	26	1.123	1.171		1.309	1.402	1.378		0.89	0.829	0.878	0.862	0.828	0.791	0.78	0.76	1.188	0.0113217	0.749	0.0197389	0.746	0.00172319	0.677	0.00037936
HORVU1Hr1G075150.5	19	S	PATELLIN 2	1	0.00322596	92.428	VMS(1)PFLTQR	2	-1.1119	7		0.95	1.071			0.774		1.051	1					1.098	1.056	0.766		1.015	0.82596			1.066	0.40884
HORVU1Hr1G075270.8	132	S	Transcription elongation factor Spt5	1	0	395.68	EEELS(1)GDELEQFINDR	2	6.7491	15	1.19	1.163	1.079	0.972	0.981	0.946	1.039	0.958	0.921	0.786	0.835	0.79	1.158	1.119	1.062	0.845	0.0059584	0.85	0.024424	0.703	0.0005636	0.973	0.52164
HORVU1Hr1G075270.8	739	S	Transcription elongation factor Spt5	0.996545	2.05679e-42	195.55	KPT(0.001)S(0.003)S(0.997)ADGDSDPWGNK	2	3.7605	15	1.269	1.313	1.054	0.975	0.8	0.773	1.064	0.912	0.82	1.013	0.882	1.017	1.003	1.161	0.943	0.701	0.023119	0.769	0.060664	0.801	0.056802	0.855	0.164119
HORVU1Hr1G075530.1	203	T	Cathepsin B-like cysteine proteinase	0.999993	7.06912e-144	233.37	SYNTGCGGGLMT(1)YAYK	2	2.9997	11	1.086	1.256	1.243	1.002	1.094	1.085	0.775	0.779	0.867		1.009		0.805			0.887	0.096285	0.675	0.0027406	0.844		0.674
HORVU1Hr1G075540.3	265	S	mitochondrial processing peptidase alpha subunit	0.95017	0.0181597	68.108	PLMAT(0.011)ES(0.95)AIT(0.039)R	2	0.649	4			0.672					1.576			0.988				0.764			2.345		1.47		1.137
HORVU1Hr1G075550.1	146	S	ATP-dependent 6-phosphofructokinase 3	1	5.69229e-07	147.86	NAS(1)NVS(1)LADAAHVK	2	1.8805	27	1.094	1.108	1.115	1.346	1.349	0.203	1.08	1.037	1.017	0.15	1.156	1.242	0.941	1.114	1.047	0.874	0.56334	0.945	0.037225	0.768	0.47018	0.935	0.29674
HORVU1Hr1G075550.1	143	S	ATP-dependent 6-phosphofructokinase 3	1	1.36264e-24	219.59	NAS(1)NVS(1)LADAAHVK	2	1.8805	47	0.75	0.894	0.646	1.264	1.202	1.014	0.997	0.977	0.949	1.134	1.2	1.259	0.912	0.82	0.981	1.52	0.02134	1.276	0.117001	1.569	0.0096821	1.185	0.177159
HORVU1Hr1G075580.1	53	S	oxidative stress 3 .	0.986153	1.46528e-05	84.86	MNS(0.986)DS(0.014)IYDMSGMTAHLPAK	2	4.7357	10	0.766				0.767	0.744	1.015	1.156	1.071				1.265	1.217		0.986		1.411				1.62
HORVU1Hr1G075580.1	82	S	oxidative stress 3 .	0.995206	0.00380759	86.135	S(0.005)QS(0.995)FACMAEVR	2	3.2244	12	0.704	0.768	0.812	1.04	1.068	1.139	0.997			1.07	1.001	1.037	1.126		1.237	1.422	0.002057	1.31		1.361	0.0024995	1.552	0.0063165
HORVU1Hr1G075670.4	1037	S	Receptor-like protein kinase 5	0.999999	3.44019e-05	76.831	LSDAADGKGS(1)FDDVVLR	2	3.3301	7		1.153		0.878						0.949		1.02				0.761				0.854
HORVU1Hr1G075680.2	350	T	hexokinase 1	0.806829	0.00118953	94.63	SGNMVINT(0.807)EWGS(0.193)FK	2	5.4875	1							1
HORVU1Hr1G075680.2	354	S	hexokinase 1	0.999972	1.03832e-05	133.93	SGNMVINTEWGS(1)FK	2	4.3315	13	1.174		1.051	1.078	1.117	1.184		0.922	1.024	0.131	0.975	1.029	0.958	1.116	1.24	1.012	0.82436	0.875	0.22134	0.64	0.43832	0.993	0.92262
HORVU1Hr1G076110.4	240	S	Protein kinase superfamily protein	0.999652	0.0116551	58.794	LLDDS(1)PPFAFSSTR	2	15.951	2				1.145			0.855
HORVU1Hr1G076110.4	163	S	Protein kinase superfamily protein	0.997573	0.00208453	112.7	VCS(0.998)S(0.002)PGPYFAK	2	2.9458	14		0.771	0.813	1.106	0.929	1	1.169	1.125	1.136	0.982	0.831	0.894	1.173	1.041	1.029	1.277	0.03788	1.444	0.00066112	1.139	0.144484	1.365	0.0125646
HORVU1Hr1G076110.4	164	S	Protein kinase superfamily protein	0.997197	0.00347449	94.791	VCS(0.003)S(0.997)PGPYFAK	2	3.9886	12	2.515	0.93	0.906		0.663	0.669	0.93	0.876		0.765		0.854	0.936		0.956	0.459	0.189876	0.623	0.47618	0.558	0.36582	0.652	0.45896
HORVU1Hr1G076120.1	254	S	DUF506 family protein [Medicago truncatula]	0.858989	0.0047744	63.883	LLPAAGAPVT(0.019)AGS(0.859)PES(0.122)EK	2	36.394	3					1.416					0.849		0.735
HORVU1Hr1G076180.1	319	S	ATPase family gene 2 protein	0.999976	0.00071961	76.831	QIS(1)MDDLTKPLDEESIK	2	3.2502	8	1.063	1.021	1.173					0.975	0.976	0.879			0.966		0.947			0.899	0.125157	0.81		0.881	0.102457
HORVU1Hr1G076350.22	897	S	trehalose-6-phosphate synthase	0.403081	0.00044916	48.801	S(0.273)S(0.273)S(0.403)S(0.025)S(0.025)DHGMGNNNNQHDWR	3	3.9055	0
HORVU1Hr1G076350.22	895	S	trehalose-6-phosphate synthase	0.355529	0.00537606	41.261	S(0.356)S(0.356)S(0.248)S(0.028)S(0.013)DHGMGNNNNQHDWR	3	4.357	0
HORVU1Hr1G076350.22	896	S	trehalose-6-phosphate synthase	0.355529	0.00537606	41.261	S(0.356)S(0.356)S(0.248)S(0.028)S(0.013)DHGMGNNNNQHDWR	3	4.357	0
HORVU1Hr1G076380.1	88	S	Homeobox protein HOX1A	0.976722	0.00135957	56.064	SVADKS(0.977)PS(0.023)DAVQIAER	2	4.4755	3		1.11												0.922	0.968							0.851
HORVU1Hr1G076390.1	261	T	VQ motif-containing protein	0.804189	0.00492895	84.999	LLPLFPVT(0.804)S(0.196)PR	2	0.086582	4		1.088					1.011						0.983		0.919			0.929				0.874
HORVU1Hr1G076390.1	262	S	VQ motif-containing protein	0.730423	0.00836154	74.524	LLPLFPVT(0.27)S(0.73)PR	2	-0.97683	4			1.062				1.02						0.992		0.927			0.96				0.903
HORVU1Hr1G076480.3	63	S	trehalose phosphate synthase	0.980247	1.80901e-61	184.37	AAT(0.002)S(0.017)S(0.98)VASDVPSSAICER	2	6.2439	8	0.842	0.959	1.014	0.77		0.896							1.718		0.801	0.888	0.28148					1.342	0.49638
HORVU1Hr1G076480.3	49	S	trehalose phosphate synthase	0.999924	5.10037e-117	211.2	VMTVPGTLS(1)ELDDEDDER	2	6.8708	21	0.852	0.883	0.852	1.139	1.183	1.201	0.884	0.872	0.839	1.189	1.207	1.191	0.893	0.882	0.932	1.362	9.9017e-05	1.003	0.88664	1.387	1.7034e-05	1.046	0.092299
HORVU1Hr1G076480.3	70	S	trehalose phosphate synthase	0.999976	2.24239e-61	193.26	AATSSVASDVPS(1)S(1)AICER	2	5.6775	22	0.375	0.472	0.449	1.386	0.825	0.952	1.037	0.818	0.907	0.946	0.84	1.042	1.018	1.807	2.126	2.441	0.0067963	2.131	0.0015161	2.182	0.00112367	3.82	0.0051596
HORVU1Hr1G076480.3	71	S	trehalose phosphate synthase	0.999975	2.24239e-61	180.12	AATSSVASDVPS(1)S(1)AICER	2	5.6775	29	0.701	1.121	0.973	0.783	1.205	1.215	1.406	1.329	1.419	1.145	0.474		1.563	0.505	0.161	1.146	0.53852	1.486	0.098296	0.869	0.60436	0.797	0.42288
HORVU1Hr1G076480.3	66	S	trehalose phosphate synthase	1	7.02319e-19	146.13	AAT(0.002)S(0.727)S(0.271)VAS(1)DVPSSAICER	2	3.6537	14		0.847	1.688	0.612	0.434	0.378		1.609	0.583	0.396	1.412		1.99	1.469	0.581	0.374	0.058384	0.865	0.76404	0.713	0.58286	1.062	0.99706
HORVU1Hr1G076480.3	61	T	trehalose phosphate synthase	0.435313	3.01317e-05	116.95	AAT(0.435)S(0.435)S(0.129)VASDVPSSAICER	2	4.4399	0
HORVU1Hr1G076480.3	7	T	trehalose phosphate synthase	0.718428	2.37468e-35	141.11	S(0.282)YT(0.718)NLLDLAAGNFAALGPAGGGR	2	4.132	2							0.91						1.09
HORVU1Hr1G076480.3	43	T	trehalose phosphate synthase	0.999875	3.86351e-08	130	VMT(1)VPGTLSELDDEDDER	2	8.0715	6	0.719			0.822	0.754					1.256	1.222	1.227				1.096				1.718
HORVU1Hr1G076480.3	62	S	trehalose phosphate synthase	0.743274	7.02319e-19	146.13	AAT(0.07)S(0.743)S(0.187)VASDVPSSAICER	2	6.3001	3							0.482			1.064	1.454
HORVU1Hr1G076480.3	5	S	trehalose phosphate synthase	0.998845	1.30772e-151	287.14	S(0.999)YT(0.001)NLLDLAAGNFAALGPAGGGR	2	3.2699	12	0.779	0.904	0.868	1.471	1.377	1.382	0.496	0.612		1.092	1.283	1.072		0.665		1.658	0.00050195	0.652	0.021101	1.351	0.0143234	0.782
HORVU1Hr1G077190.1	307	S	BAG family molecular chaperone regulator 8, chloroplastic	1	4.56456e-102	244.64	AHAHQEDPPS(1)PPPPR	2	2.5331	44	1.193	1.188	1.149	1.164	1.028	0.949	0.998	1.01	1.047	0.977	0.925	0.865	1.107	0.395	1.004	0.89	0.118343	0.865	0.00149987	0.784	0.0027586	0.71	0.31506
HORVU1Hr1G077190.1	429	S	BAG family molecular chaperone regulator 8, chloroplastic	0.999724	0.00370621	47.965	EQEEMS(1)GDGAFDDYPEGCR	2	6.1736	1					1
HORVU1Hr1G077230.2	21	T	Cellulose-synthase-like C6	0.999998	0.0055432	76.23	LSDGGGGGGT(1)PVVVK	2	0.080744	8						1		0.911		1.115	0.868	1.147	0.957	0.861	1.14
HORVU1Hr1G077230.2	45	S	Cellulose-synthase-like C6	1	1.53429e-70	182.81	MENPNWSISEVEQEAVPGS(1)PAAGK	3	2.5594	39	1.05	1.004	1.022	0.878	0.868	0.92	1.032	0.977	1.019	0.878	0.945	0.943	1.156	1.16	1.148	0.867	0.0029001	0.984	0.49408	0.899	0.0177781	1.126	0.00088198
HORVU1Hr1G077230.2	600	S	Cellulose-synthase-like C6	0.532422	0.000120148	145.08	S(0.532)S(0.468)EGDLVALVEK	2	2.2016	1					1
HORVU1Hr1G077230.2	622	S	Cellulose-synthase-like C6	1	0.000617526	123.92	VGS(1)APDLAGLAK	2	-0.63653	15	1.145	1.085	1.188	0.836	0.779	0.79	0.943	0.919	0.983	1.146	0.989	1.125	1.039	0.991	1.044	0.704	0.00049898	0.832	0.0050596	0.954	0.4121	0.899	0.027458
HORVU1Hr1G077230.2	601	S	Cellulose-synthase-like C6	0.994779	0.000170822	176.97	S(0.005)S(0.995)EGDLVALVEK	2	3.6385	15	1.271	1.27	1.24	0.813		0.849	0.895	0.885	0.875	1.043	1.005	1.029	0.96	0.923	0.942	0.659	0.00021773	0.702	2.2365e-06	0.814	0.000104289	0.747	3.5464e-05
HORVU1Hr1G077270.2	100	S	undescribed protein	0.996867	0.00504502	54.418	QQGS(0.003)AAS(0.997)PAAASVPPR	2	2.1191	1												1
HORVU1Hr1G077350.1	18	S	receptor serine/threonine kinase, putative	0.846974	0.00161708	90.156	QAS(0.847)S(0.153)QNGVHEGYFPVR	2	-53.832	3				0.121								2.475			0.403
HORVU1Hr1G077350.1	19	S	receptor serine/threonine kinase, putative	0.935688	6.68758e-05	109.42	QAS(0.064)S(0.936)QNGVHEGYFPVR	2	-54.702	11	1.173		1.311	1.022	0.923	0.969	1.067	0.188	1.155		0.953		1.24			0.782	0.022301	0.647	0.42658	0.767		0.998
HORVU1Hr1G077420.1	425	T	Inositol-tetrakisphosphate 1-kinase 4	0.712283	4.89652e-12	85.443	KLES(0.009)VPCNGLDHQES(0.262)GLT(0.712)LDS(0.008)T(0.008)CPVPMV	3	5.4913	3				1.046	1.025						0.929
HORVU1Hr1G077420.1	422	S	Inositol-tetrakisphosphate 1-kinase 4	0.906847	4.21669e-09	85.443	KLES(0.074)VPCNGLDHQES(0.907)GLT(0.018)LDS(0.001)TCPVPMV	3	6.2335	4							1.011	0.924	0.928	1.137
HORVU1Hr1G077430.8	40	S	Protein kinase family protein	0.333333	0.012201	69.613	DPGKPPVDDAPS(0.333)S(0.333)AT(0.333)K	2	1.5664	0
HORVU1Hr1G077430.8	320	S	Protein kinase family protein	0.990061	0	261.77	MLAYS(0.99)T(0.01)VGTPDYIAPEVLLK	2	5.2093	13	1.266	1.28		0.656	0.692		0.847	1.262	1.082	0.574	0.852	0.732	1.397	1.326	1.034	0.529	0.00183619	0.836	0.28862	0.565	0.029337	0.984	0.84988
HORVU1Hr1G077430.8	43	T	Protein kinase family protein	0.333333	0.012201	69.613	DPGKPPVDDAPS(0.333)S(0.333)AT(0.333)K	2	1.5664	0
HORVU1Hr1G077430.8	41	S	Protein kinase family protein	0.333333	0.012201	69.613	DPGKPPVDDAPS(0.333)S(0.333)AT(0.333)K	2	1.5664	0
HORVU1Hr1G077510.5	170	S	Protein PAT1 homolog 1	0.995448	0.000438608	108.5	TS(0.004)S(0.995)YPLEPLQHR	2	2.5269	10	0.997		0.736			0.786	1.132	1.028	1.111		1.288		1.033	1.041	0.848	0.907		1.258	0.137443	1.486		1.124	0.4481
HORVU1Hr1G077510.5	98	S	Protein PAT1 homolog 1	0.999927	3.24665e-98	269	SIS(1)GTGNPGVIGDR	2	2.5046	13	0.852	0.942	0.843		1.029	0.939	1.06	1.002	1.103	0.964		1.074	1.087	1.047	1.057	1.119	0.141583	1.2	0.0152984	1.159	0.093822	1.21	0.0066617
HORVU1Hr1G077510.5	166	S	Protein PAT1 homolog 1	0.943649	1.38954e-29	115.15	QLCLQSQYLPQLQES(0.056)KPLS(0.944)R	3	2.1994	13	0.997	1.001	1.041	1.187	1.057	1.087	0.823	0.723		1.209	1.16	1.266	0.721		0.728	1.096	0.073195	0.763	0.0131613	1.196	0.0034212	0.715	0.00034341
HORVU1Hr1G077510.5	530	S	Protein PAT1 homolog 1	0.493353	0.0247621	43.177	VLQS(0.493)S(0.493)QAQDS(0.007)S(0.007)FQLR	2	2.2676	0
HORVU1Hr1G077510.5	162	S	Protein PAT1 homolog 1	0.499406	0.00291293	43.764	QLCLQSQY(0.001)LPQLQES(0.499)KPLS(0.499)R	3	2.1824	0
HORVU1Hr1G077510.5	169	S	Protein PAT1 homolog 1	0.403482	0.0050544	72.846	T(0.403)S(0.403)S(0.193)YPLEPLQHR	2	2.0514	0
HORVU1Hr1G077510.5	531	S	Protein PAT1 homolog 1	0.844777	0.00699914	76.009	VLQS(0.154)S(0.845)QAQDS(0.001)SFQLR	2	1.576	5	1.304	0.857	1.028			0.973		0.838								0.915		0.788
HORVU1Hr1G077510.5	168	T	Protein PAT1 homolog 1	0.403482	0.0050544	72.846	T(0.403)S(0.403)S(0.193)YPLEPLQHR	2	2.0514	0
HORVU1Hr1G077600.2	224	S	F-box family protein	0.779402	5.97235e-37	165.87	S(0.11)S(0.11)S(0.779)LSSSSAPHADVSHHSPSEVLR	3	4.6217	3									1.025			0.827	1.148
HORVU1Hr1G077600.2	226	S	F-box family protein	0.222934	0.0015128	53.193	S(0.223)S(0.223)S(0.223)LS(0.223)S(0.095)S(0.012)S(0.002)APHADVSHHSPSEVLR	4	4.7657	0
HORVU1Hr1G077600.2	222	S	F-box family protein	0.671794	4.0396e-22	136.96	S(0.672)S(0.259)S(0.069)LSSSSAPHADVSHHSPSEVLR	3	4.1813	1											1
HORVU1Hr1G077600.2	223	S	F-box family protein	0.596389	1.91025e-13	121.74	S(0.234)S(0.596)S(0.17)LSSSSAPHADVSHHSPSEVLR	3	5.7456	2							1.159			0.841
HORVU1Hr1G077630.2	510	S	Ubiquitin carboxyl-terminal hydrolase 25	0.999002	0.00059175	58.045	S(0.999)PEQPSSVVSSTLDK	2	0.64492	6	0.996			0.908	0.92			1.14	1.037							0.918		1.093
HORVU1Hr1G077760.1	119	S	Protein LURP-one-related 12	0.499918	6.95512e-11	111.06	S(0.5)S(0.5)ILGTGSGILVDLLAPGTAK	2	1.1658	1								1
HORVU1Hr1G077760.1	118	S	Protein LURP-one-related 12	0.499918	6.95512e-11	111.06	S(0.5)S(0.5)ILGTGSGILVDLLAPGTAK	2	1.1658	1								1
HORVU1Hr1G077910.2	253	T	NADH-quinone oxidoreductase subunit E	0.988416	0.00228825	61.067	GSDGYTYNY(0.003)Y(0.008)EDLT(0.988)PK	2	5.3645	2										1.031	0.969
HORVU1Hr1G078000.1	197	S	Tesmin/TSO1-like CXC domain-containing protein	0.166667	0.00134995	40.53	LEANAET(0.167)MEDAHNS(0.167)S(0.167)S(0.167)S(0.167)T(0.167)PPRR	3	2.2589	0
HORVU1Hr1G078000.1	286	S	Tesmin/TSO1-like CXC domain-containing protein	0.90624	0.0147305	73.655	ES(0.021)S(0.906)FQHT(0.073)PPR	2	2.0985	1												1
HORVU1Hr1G078000.1	198	S	Tesmin/TSO1-like CXC domain-containing protein	0.166667	0.00134995	40.53	LEANAET(0.167)MEDAHNS(0.167)S(0.167)S(0.167)S(0.167)T(0.167)PPRR	3	2.2589	0
HORVU1Hr1G078000.1	263	S	Tesmin/TSO1-like CXC domain-containing protein	1	4.29663e-269	313.55	FLYTGADLDHS(1)EDEHDFIVER	3	5.165	21	0.978	0.976	0.94	1.4	1.36	1.369	0.861	0.851	0.818	1.011	1.003	0.948	0.825	0.847	0.815	1.427	2.0944e-05	0.874	0.0026207	1.023	0.39254	0.859	0.00091579
HORVU1Hr1G078000.1	188	T	Tesmin/TSO1-like CXC domain-containing protein	0.166667	0.00134995	40.53	LEANAET(0.167)MEDAHNS(0.167)S(0.167)S(0.167)S(0.167)T(0.167)PPRR	3	2.2589	0
HORVU1Hr1G078000.1	199	T	Tesmin/TSO1-like CXC domain-containing protein	0.166667	0.00134995	40.53	LEANAET(0.167)MEDAHNS(0.167)S(0.167)S(0.167)S(0.167)T(0.167)PPRR	3	2.2589	0
HORVU1Hr1G078000.1	196	S	Tesmin/TSO1-like CXC domain-containing protein	0.166667	0.00134995	40.53	LEANAET(0.167)MEDAHNS(0.167)S(0.167)S(0.167)S(0.167)T(0.167)PPRR	3	2.2589	0
HORVU1Hr1G078000.1	195	S	Tesmin/TSO1-like CXC domain-containing protein	0.166667	0.00134995	40.53	LEANAET(0.167)MEDAHNS(0.167)S(0.167)S(0.167)S(0.167)T(0.167)PPRR	3	2.2589	0
HORVU1Hr1G078000.1	290	T	Tesmin/TSO1-like CXC domain-containing protein	0.999962	0.00105125	106.47	ESSFQHT(1)PPR	2	3.6992	8	1.152			1.008		1.006	1.004	0.914		0.868	1.14			0.907		0.874		0.832		0.872		0.787
HORVU1Hr1G078030.47	115	S	tRNA pseudouridine synthase D	0.999786	0.0105342	46.206	VAAGGEGEFSPVMLS(1)PDADK	2	18.84	1								1
HORVU1Hr1G078030.47	603	T	tRNA pseudouridine synthase D	0.444566	0.00886024	44.571	LEEPLET(0.001)S(0.006)MPT(0.445)S(0.445)ET(0.052)S(0.052)LVENK	2	8.8437	0
HORVU1Hr1G078030.47	604	S	tRNA pseudouridine synthase D	0.444566	0.00886024	44.571	LEEPLET(0.001)S(0.006)MPT(0.445)S(0.445)ET(0.052)S(0.052)LVENK	2	8.8437	0
HORVU1Hr1G078030.47	606	T	tRNA pseudouridine synthase D	0.445885	0.000639975	52.201	LEEPLETS(0.001)MPT(0.184)S(0.184)ET(0.446)S(0.184)LVENK	2	5.6417	0
HORVU1Hr1G078170.6	1325	S	Meprin and TRAF (MATH) homology domain-containing protein	0.481986	0.00297029	78.925	GSLADPEMMAS(0.482)AS(0.482)S(0.036)PGR	2	7.0898	0
HORVU1Hr1G078170.6	52	T	Meprin and TRAF (MATH) homology domain-containing protein	0.942149	4.02031e-06	54.696	SCDQGESGS(0.001)PS(0.007)T(0.013)S(0.025)PPFWDT(0.942)DCDDDDPGPKPS(0.007)ELY(0.003)GR	3	5.4209	2	1.024										0.976									0.953
HORVU1Hr1G078170.6	1327	S	Meprin and TRAF (MATH) homology domain-containing protein	0.735082	6.01262e-05	78.925	GSLADPEMMAS(0.165)AS(0.735)S(0.1)PGR	2	4.134	1											1
HORVU1Hr1G078170.6	1328	S	Meprin and TRAF (MATH) homology domain-containing protein	0.721234	9.93333e-06	107.43	GSLADPEMMAS(0.002)AS(0.277)S(0.721)PGR	2	5.8576	3								0.891						1.109
HORVU1Hr1G078170.6	775	S	Meprin and TRAF (MATH) homology domain-containing protein	0.523451	0.0105802	51.542	STPT(0.001)DT(0.009)DKDVS(0.523)LPS(0.234)RS(0.234)PR	3	1.623	1										1
HORVU1Hr1G078170.6	490	S	Meprin and TRAF (MATH) homology domain-containing protein	0.999998	3.1805e-22	174.46	LNDETTIDDS(1)DGLPSK	2	4.3735	6				0.954		1.613	0.85		0.827		0.86				0.896
HORVU1Hr1G078170.6	355	S	Meprin and TRAF (MATH) homology domain-containing protein	1	5.52348e-06	144.16	AALEPLPCQPVS(1)PK	2	2.3368	13	1.184	1.152	1.178	0.899		0.778	0.99	0.908	0.976	1.006	0.938	1.003	0.981	1.006		0.716	0.135456	0.818	0.00198182	0.839	0.00192296	0.848	0.00142048
HORVU1Hr1G078340.3	235	S	ENTH/ANTH/VHS superfamily protein	1	0.00112723	115.05	YDVEAERLS(1)K	2	4.6047	11		0.798	0.964	0.793	1.514	1.362		0.826	0.877	0.961	0.814	1.491			0.599	1.388	0.35124	0.967	0.7904	1.236	0.5081	0.68
HORVU1Hr1G078500.1	157	S	PREDICTED: antifreeze protein Maxi-like [Brachypodium distachyon]	1	2.17684e-93	236.04	AAAAAAAS(1)DKEGKEEEAAPSAK	3	3.9995	15	0.904	0.94	0.743	1.205	0.921	0.918	0.877	1.161					1.101	1.113	1.117	1.177	0.2406	1.182	0.33182			1.288	0.07142
HORVU1Hr1G078500.1	10	S	PREDICTED: antifreeze protein Maxi-like [Brachypodium distachyon]	0.677761	0.000107591	50.521	MENGDET(0.001)FAS(0.678)PT(0.319)AAAAEFDLGFGPALT(0.002)NGGGHAK	3	1.1601	1		1
HORVU1Hr1G078880.14	452	S	Sec14p-like phosphatidylinositol transfer family protein	0.957199	7.51993e-32	142.32	GSDASAESGSEVEDAT(0.013)S(0.957)PT(0.03)APR	2	3.0685	11		0.966	0.96		0.647	0.755	1.241	1.305	1.174		0.784	0.914		1.004	1.252	0.728	0.053475	1.288	0.0078158	0.882	0.2351	1.171	0.39982
HORVU1Hr1G078880.14	72	S	Sec14p-like phosphatidylinositol transfer family protein	1	2.82491e-08	153.23	LARPS(1)FEGFTHNDGK	3	-0.66963	14	0.952	0.903	0.927	1.09	1.012	1.073		0.942	0.937	1.119	1.062	1.166	0.972	0.944	0.901	1.141	0.0084176	1.013	0.55074	1.203	0.0040233	1.013	0.67184
HORVU1Hr1G078880.14	451	T	Sec14p-like phosphatidylinositol transfer family protein	0.539021	1.25184e-23	131.06	GSDASAESGSEVEDAT(0.539)S(0.339)PT(0.122)APR	2	2.7868	1										1
HORVU1Hr1G079170.10	139	S	NB-ARC domain-containing disease resistance protein	1	0.00424935	60	FLLCFS(1)PPR	2	-3.6251	3	0.923					1.096									0.982	1.187						1.064
HORVU1Hr1G079200.1	291	S	Lys-63-specific deubiquitinase BRCC36	0.709858	4.83186e-57	146.4	HLPIDSAIVPYEPDNSAGPSVDQDGS(0.01)DLS(0.71)PS(0.28)IQEALHR	4	2.4462	8				1.091				0.963		0.872	1.028		1.075	1.042	0.929
HORVU1Hr1G079200.1	458	S	Lys-63-specific deubiquitinase BRCC36	0.99998	0.000231177	165.72	QGGPVS(1)PSSSSR	2	1.0671	10	1.035	1.019	0.919					0.986	0.981	0.956		0.954	1.025	1.064	1.06			0.992	0.90538	0.964	0.44042	1.059	0.20778
HORVU1Hr1G079200.1	260	S	Lys-63-specific deubiquitinase BRCC36	0.98764	7.18543e-05	116.9	SQDVDLYPLDT(0.012)NPS(0.988)AR	2	7.1699	12		1.11		0.98	1.04	1.182	0.663		0.716		1.072	0.952	1.053	1.151	1.081	0.962		0.621		0.912		0.986
HORVU1Hr1G079200.1	441	S	Lys-63-specific deubiquitinase BRCC36	0.999956	8.34321e-06	146.75	AMPGGTTSGIIS(1)PR	2	3.7954	22	1.021	1.021	1.113	0.866	0.836	0.841	1.054	1.123	1.13	0.871	0.868	0.912	1.122	1.119	1.102	0.806	0.0022027	1.048	0.26234	0.84	0.0061838	1.06	0.115737
HORVU1Hr1G079200.1	288	S	Lys-63-specific deubiquitinase BRCC36	0.348999	4.81226e-40	80.309	HLPIDSAIVPYEPDNSAGPS(0.151)VDQDGS(0.349)DLS(0.349)PS(0.151)IQEALHR	4	1.9997	0
HORVU1Hr1G079200.1	293	S	Lys-63-specific deubiquitinase BRCC36	0.765352	4.83186e-57	137.12	HLPIDSAIVPYEPDNSAGPS(0.007)VDQDGS(0.035)DLS(0.193)PS(0.765)IQEALHR	4	2.5612	1		1
HORVU1Hr1G079200.1	257	T	Lys-63-specific deubiquitinase BRCC36	0.725221	0.0050856	79.235	SQDVDLY(0.001)PLDT(0.725)NPS(0.274)AR	2	0.79875	2	1.564									0.436										0.279
HORVU1Hr1G079410.3	238	S	PREDICTED: integrator complex subunit 6 homolog [Nelumbo nucifera]	0.999906	0.00353097	83.438	AMHDMDS(1)ESEE	2	3.4726	8				1.129	0.802		1.067	0.826		1.116	1.097		0.99	0.973
HORVU1Hr1G079680.1	92	S	microtubule-associated protein 65-2	0.651396	0.00102045	69.369	APVPALLPS(0.044)S(0.106)PS(0.651)S(0.199)NGR	2	4.4402	2					0.613							1.387
HORVU1Hr1G079680.1	90	S	microtubule-associated protein 65-2	0.668678	0.0086116	58.045	APVPALLPS(0.28)S(0.669)PS(0.026)S(0.026)NGR	2	0.48742	1									1
HORVU1Hr1G079730.1	488	S	histone-lysine N-methyltransferase SETD1A-like [Aegilops tauschii subsp. tauschii]	1	0.00487619	76.572	LNS(1)LLNYK	2	-2.0615	5	1.164										1.128	1.364	0.813	0.532						1.07		0.578
HORVU1Hr1G079800.1	116	T	Histone-lysine N-methyltransferase 2A	0.492314	0.0243092	51.577	SSGLNGDGEPY(0.002)S(0.039)GNQT(0.492)S(0.386)AS(0.081)GR	2	3.4667	0
HORVU1Hr1G079800.1	101	S	Histone-lysine N-methyltransferase 2A	0.499999	0.000172393	66.215	S(0.5)S(0.5)GLNGDGEPYSGNQTSASGR	2	6.7791	6			1.265	1.077		1.215		0.535					1.182	0.727		0.906		0.423				0.755
HORVU1Hr1G079800.1	102	S	Histone-lysine N-methyltransferase 2A	0.499999	0.000172393	66.215	S(0.5)S(0.5)GLNGDGEPYSGNQTSASGR	2	6.7791	6			1.265	1.077		1.215		0.535					1.182	0.727		0.906		0.423				0.755
HORVU1Hr1G079910.6	467	S	60 kDa chaperonin	0.960564	6.48723e-05	113.86	ELDQIS(0.961)T(0.028)S(0.011)HEDER	2	2.7014	13	0.956		1.125		1.001	1.005	1.004	1.136	0.994	0.93	0.981	0.909		1.015	0.945	0.964	0.75216	1.004	0.95142	0.903	0.23852	0.942	0.58562
HORVU1Hr1G079910.6	468	T	60 kDa chaperonin	0.560945	4.92834e-05	129.53	ELDQIS(0.204)T(0.561)S(0.235)HEDER	2	2.6826	1				1
HORVU1Hr1G079910.6	469	S	60 kDa chaperonin	0.970492	1.67483e-08	146.48	ELDQIS(0.004)T(0.026)S(0.97)HEDER	2	2.5257	11		1.006	1.195		1.062	0.988	0.971	0.979	0.914		0.98	0.852		1.04	1.014	0.931	0.54196	0.867	0.141385	0.832	0.24214	0.933	0.5301
HORVU1Hr1G079930.3	427	S	DNA methyltransferase 1-associated protein 1	0.924248	0.0115501	65.173	FDAPPS(0.924)PT(0.076)QGK	2	2.0982	7		0.962		1.097	1.007	1.245				0.836			0.955	0.897		1.16				0.869		0.963
HORVU1Hr1G079930.3	384	T	DNA methyltransferase 1-associated protein 1	0.533644	6.74316e-22	181.08	ESSFTEAPT(0.534)T(0.466)PKR	2	5.1118	1								1
HORVU1Hr1G079930.3	385	T	DNA methyltransferase 1-associated protein 1	0.996329	3.75194e-66	266.6	ESSFTEAPT(0.004)T(0.996)PKR	2	4.1938	27	0.764	0.813	0.821	1.077	1.243	1.161	1.043		1.032	1.029	1.024	1.025	0.944	1.046	0.976	1.452	0.00140049	1.298	0.0029954	1.284	0.008055	1.237	0.0049002
HORVU1Hr1G080360.1	78	S	IQ-domain 31	0.999931	5.83344e-108	240.21	GENSS(1)SQGEAVVQHEVNHDLDK	3	2.8056	14	1.115	1.154	1.1	0.872	0.85	0.874	1.13	1.071	1.028	0.804	0.77		1.071	1.102	1.059	0.771	0.000100773	0.958	0.2363	0.701	0.00070304	0.959	0.089041
HORVU1Hr1G080360.1	79	S	IQ-domain 31	0.993844	5.66553e-24	138.47	GENSS(0.006)S(0.994)QGEAVVQHEVNHDLDK	3	2.7378	6		1.239			0.842	0.843			1.04					1.016	1.021	0.68		0.839				0.822
HORVU1Hr1G080360.1	464	S	IQ-domain 31	0.999977	0.00346896	83.061	SREEPLSAES(1)LK	2	3.907	15	1.041	1.099		1.262		1.123	0.893	0.873	0.946	0.967	0.903	1.09	0.856	0.988	0.959	1.114	0.23802	0.845	0.0195849	0.922	0.33898	0.873	0.106141
HORVU1Hr1G080360.1	354	S	IQ-domain 31	0.499164	0.00222372	51.577	VS(0.499)S(0.499)PAT(0.001)DTPDYPEVQCEKPQR	3	4.5128	0
HORVU1Hr1G080360.1	77	S	IQ-domain 31	0.499942	5.83344e-108	211.65	GENS(0.5)S(0.5)SQGEAVVQHEVNHDLDK	3	4.6616	1							1
HORVU1Hr1G080360.1	105	S	IQ-domain 31	0.999987	2.69959e-05	105.94	QSTGGSDVLS(1)NDPER	2	3.003	6	0.993		0.844					1.393					0.873		0.897			1.517				0.964	0.72036
HORVU1Hr1G080360.1	290	S	IQ-domain 31	0.497722	0.00261875	105.71	KS(0.498)S(0.498)AMS(0.004)VESAPQTNMPLETEKPR	3	2.9149	0
HORVU1Hr1G080360.1	355	S	IQ-domain 31	0.767928	0.00121896	51.577	VS(0.227)S(0.768)PAT(0.004)DT(0.001)PDYPEVQCEKPQR	3	3.4156	1					1
HORVU1Hr1G080360.1	473	S	IQ-domain 31	0.884366	7.47562e-08	135.23	RS(0.088)S(0.884)FS(0.014)T(0.014)KPEYPENGGSK	3	-0.05127	12				1.032	1.001			0.923	0.883	1.091	1.066	1.054	1.052	0.94	0.959
HORVU1Hr1G080360.1	50	S	IQ-domain 31	0.498135	6.05273e-10	93.576	EPGFS(0.004)ES(0.498)S(0.498)PVISEPVLVTPR	2	5.5221	0
HORVU1Hr1G080360.1	280	S	IQ-domain 31	0.938679	0.0138194	65.212	ASYAMET(0.061)ES(0.939)GKLK	2	3.157	2					1.078					0.922
HORVU1Hr1G080360.1	291	S	IQ-domain 31	0.862828	5.10144e-13	124.3	KS(0.105)S(0.863)AMS(0.032)VESAPQTNMPLETEKPR	3	2.8655	8	0.638			1.32	1.251			0.515		1.095	1.084	1.077	1.021			2.015		0.807		1.701		1.6
HORVU1Hr1G080360.1	61	T	IQ-domain 31	1	3.3848e-20	153.05	EPGFSESSPVISEPVLVT(1)PR	2	5.5016	10	1.135	1.081	1.044	0.623		0.777		1.187			0.817	0.807	1.254	1.275		0.644	0.0149239	1.092		0.747	0.00272	1.164	0.0175163
HORVU1Hr1G080360.1	97	S	IQ-domain 31	0.740337	3.55024e-05	49.463	GENSS(0.001)S(0.001)QGEAVVQHEVNHDLDKQS(0.74)T(0.485)GGS(0.719)DVLS(0.054)NDPER	4	3.4508	1														1
HORVU1Hr1G080360.1	51	S	IQ-domain 31	0.983515	4.99748e-52	201.65	EPGFS(0.003)ES(0.014)S(0.984)PVISEPVLVTPR	2	4.288	13	0.913	0.915	0.865	0.952	0.95			1.052	1.09	0.947	0.939	0.957	1.122	1.135	1.163	1.059	0.092057	1.193	0.007377	1.056	0.046779	1.27	0.00035595
HORVU1Hr1G080360.1	472	S	IQ-domain 31	0.671288	0.00204274	73.532	S(0.671)S(0.278)FS(0.049)T(0.002)KPEYPENGGSK	2	3.5633	1							1
HORVU1Hr1G080360.1	101	S	IQ-domain 31	0.97808	3.55024e-05	49.463	QS(0.01)T(0.012)GGS(0.978)DVLS(1)NDPER	2	6.7971	2								1
HORVU1Hr1G080360.1	260	S	IQ-domain 31	0.999999	0.0210904	72.327	S(1)AIADAKPQTK	2	2.9064	3	0.541			1.27								1.189				2.348				2.198
HORVU1Hr1G080360.1	195	S	IQ-domain 31	0.991631	2.2316e-05	99.442	LAEQT(0.008)S(0.992)VGAKPDAWR	2	2.7396	11	0.975		0.91	0.988		0.99	0.966	0.961		1.087	0.817	0.948	1.115		1.243	1.049	0.39216	1.022	0.5802	1.009	0.98356	1.251	0.074156
HORVU1Hr1G080370.1	109	S	Mitochondrial outer membrane protein porin 2	0.999934	0.0114886	43.306	GVLS(1)LPFPYQK	2	-0.66741	2				1.117								0.883
HORVU1Hr1G080460.7	312	S	Type IV inositol polyphosphate 5-phosphatase 3	0.580898	0.00735384	72.327	TYEYS(0.032)T(0.22)S(0.581)AS(0.084)S(0.084)ER	2	6.6871	1				1
HORVU1Hr1G080460.7	311	T	Type IV inositol polyphosphate 5-phosphatase 3	0.410025	0.0264144	68.108	TYEYS(0.22)T(0.41)S(0.209)AS(0.081)S(0.081)ER	2	3.5873	0
HORVU1Hr1G080480.2	572	S	6-phosphogluconate dehydrogenase, decarboxylating 1	0.999877	0.00319088	81.578	IDRPGS(1)FHTEWTK	3	-3.3511	9		0.856	0.873	1.024		0.96	1.069	1.023			0.976			1.075	1.143	1.147	0.055543	1.21	0.0156382	1.129		1.283	0.0163632
HORVU1Hr1G080590.1	60	S	DNA-damage-repair/toleration protein (DRT102)	0.99806	1.5656e-72	198.04	AHS(0.998)S(0.002)VADVVDLGVDK	2	1.4569	14	1.002	1.035	1.015	1.085	1.048	1.126	0.957	0.908	1.083	0.902		0.911	0.996	0.984	0.948	1.068	0.045584	0.966	0.5206	0.891	0.0028359	0.959	0.07726
HORVU1Hr1G080750.1	99	S	CASC3/Barentsz eIF4AIII binding	1	2.48549e-23	101.55	AAAS(1)DEEEEEDEEADGGLPLPR	2	2.1825	9	0.28	1.106	0.986		0.956			0.861	0.961	1.273	1.257	1.318				1.209		1.152	0.63406	1.622	0.28096
HORVU1Hr1G080750.1	549	S	CASC3/Barentsz eIF4AIII binding	0.496611	0.000219958	72.311	MPSFTQPTPTVLT(0.007)EDAGVS(0.497)S(0.497)PR	2	1.0357	0
HORVU1Hr1G080750.1	550	S	CASC3/Barentsz eIF4AIII binding	0.908193	3.84415e-08	86.952	MPSFTQPTPTVLTEDAGVS(0.091)S(0.908)PR	2	2.4122	8	1.021	1.043			0.909	1.019	1.085			0.874	0.942				1.107	0.934	0.35294	1.051		0.88	0.080717	1.073
HORVU1Hr1G080920.1	471	S	Uncharacterized conserved protein (DUF2215)	0.991577	0.000140346	98.865	GMQQLLS(0.008)S(0.992)PDFNR	2	5.002	2			1.095												0.905							0.826
HORVU1Hr1G081280.1	349	T	tubulin alpha-4 chain	1	2.10296e-95	276.15	TIQFVDWCPT(1)GFK	2	6.5156	46	0.969	1.008	0.989	0.884	0.992	0.98	1.033	1.017	1.007	0.939	0.965	0.927	1.119	1.087	1.084	0.963	0.36628	1.031	0.089801	0.954	0.0471	1.109	0.0024569
HORVU1Hr1G081310.4	388	S	protein kinase family protein	1	0.000436836	113.46	QYGS(1)PGFGLR	2	0.43464	14	1.23	1.18	1.183	0.783	0.714	0.646	1.098	1.118	1.074	0.937		0.814	1.087	1.134	1.002	0.596	0.0008152	0.916	0.0077032	0.731	0.0106369	0.897	0.047059
HORVU1Hr1G081320.9	223	S	WD repeat-containing protein 55	1	0.020253	68.127	FLGHAQS(1)VDNLLK	2	2.7446	3	1.053	1.024	0.923
HORVU1Hr1G081550.1	268	S	malate dehydrogenase	0.499897	0.00892375	66.485	ARPS(0.5)VT(0.5)FTDEETEELTK	3	-0.73146	0
HORVU1Hr1G081550.1	270	T	malate dehydrogenase	0.499897	0.00892375	66.485	ARPS(0.5)VT(0.5)FTDEETEELTK	3	-0.73146	0
HORVU1Hr1G081700.1	102	S	like COV 1	1	4.91716e-265	312.39	TAAS(1)PSASAALSSSGR	2	4.0504	15	1.071	1.034	1.109	0.919	0.938	0.896	1.076	1.1	1.106	0.678	0.834	0.822	1.112	1.149	1.156	0.857	0.0030638	1.021	0.3862	0.726	0.0097018	1.063	0.059185
HORVU1Hr1G081920.5	462	S	UDP-Glycosyltransferase superfamily protein	1	0.000166507	131.22	FLS(1)DVDRR	2	-0.22046	13	0.926	0.9	1.006			0.9	1.138	1.154	1.118	0.869	0.804	0.798	1.142	1.123	1.122	0.953		1.204	0.0057194	0.873	0.034345	1.196	0.0060361
HORVU1Hr1G081950.7	120	S	respiratory burst oxidase protein F	1	0.0057293	88.24	LLQFS(1)QELK	2	0.56975	1															1
HORVU1Hr1G082010.2	32	S	Reticulon family protein	0.966192	1.42696e-93	255.42	FHGSSS(0.001)S(0.006)S(0.021)S(0.022)S(0.966)S(0.983)DDEAGR	2	2.6931	8	0.964			1.061		1.058	0.98			0.784			1.099	1.022	1.033	1.099		1.017		0.813		1.091
HORVU1Hr1G082010.2	33	S	Reticulon family protein	0.998143	0	464.79	FHGSSSSS(0.005)S(0.085)S(0.912)S(0.998)DDEAGR	2	2.7739	24	1.454	0.883	1.529	0.571	0.839	0.774	0.978	1.424	1.408	1.08	0.428	0.916	1.169	1.176	0.37	0.565	0.05786	0.986	0.9987	0.627	0.20124	0.702	0.34672
HORVU1Hr1G082010.2	30	S	Reticulon family protein	0.489912	8.50898e-08	135.15	FHGS(0.002)S(0.01)S(0.042)S(0.914)S(0.49)S(0.162)S(0.138)S(0.242)DDEAGR	2	1.7994	0
HORVU1Hr1G082010.2	10	S	Reticulon family protein	0.998257	2.36702e-08	148.7	SEQGAGQGS(0.998)KEES(0.002)LMDK	2	5.0207	11				0.934	1.004	1.17	0.903		0.91	1.063	1.093	1.097	0.917	0.94	0.968
HORVU1Hr1G082010.2	29	S	Reticulon family protein	0.914062	3.88772e-12	155.08	FHGS(0.002)S(0.01)S(0.042)S(0.914)S(0.49)S(0.162)S(0.138)S(0.242)DDEAGR	2	1.7994	3									0.163		1.398	1.439
HORVU1Hr1G082010.2	31	S	Reticulon family protein	0.836616	2.12009e-14	169.6	FHGSSSS(0.004)S(0.021)S(0.837)S(0.722)S(0.416)DDEAGR	2	4.0013	4					1.102				0.974	0.83					1.094
HORVU1Hr1G082010.2	14	S	Reticulon family protein	0.982805	0.0288821	42.446	SEQGAGQGS(0.017)KEES(0.983)LMDK	2	-12.883	1										1
HORVU1Hr1G082210.1	231	Y	FAR1-related sequence 5	1	0.0363784	44.045	S(1)ERMKY(1)LES(1)K	2	7.2643	4					0.399		2.052			0.549
HORVU1Hr1G082330.11	110	S	Enoyl-CoA delta isomerase 3	1	0.00377377	70.806	AVGIAVES(1)DEEK	2	3.9482	14	0.986	1.199	1.016	1.198	0.877	1.04	0.905	0.981	1.104	1.047	0.924	1.021	0.769		0.934	0.973	0.7862	0.934	0.46424	0.935	0.41522	0.798	0.124099
HORVU1Hr1G082660.1	225	S	Threonine synthase	0.982044	0.0034071	78.864	HCGIS(0.003)HT(0.015)GS(0.982)FK	2	1.9395	6	0.946						0.941	1.044	1.092			0.984	0.994					1.084		1.04		1.051
HORVU1Hr1G082660.1	328	S	Threonine synthase	0.990501	5.85549e-05	100.69	EVTAELPIY(0.001)LANS(0.991)LNS(0.008)LR	2	4.241	5		1.013	1.045		0.833	1.475	0.633									1.121	0.81892	0.615
HORVU1Hr1G082660.1	223	T	Threonine synthase	0.499869	0.00776484	78.864	HCGISHT(0.5)GS(0.5)FK	2	2.5232	0
HORVU1Hr1G082670.6	23	S	AP2/B3 transcription factor family protein	0.999988	0.0133163	59.625	KAS(1)PAPPAPTTKPLQR	3	-1.135	2					1.074	0.926
HORVU1Hr1G083100.15	190	S	Disease resistance protein	0.405441	1.48678e-09	63.89	AQDDDSAAPAAVS(0.187)NS(0.405)PHPHHY(0.155)AT(0.187)NS(0.029)AT(0.029)AS(0.007)ADDGGHVDK	4	3.1873	0
HORVU1Hr1G083100.15	200	S	Disease resistance protein	0.193883	7.69757e-07	58.044	AQDDDSAAPAAVS(0.194)NS(0.194)PHPHHY(0.161)AT(0.194)NS(0.194)AT(0.043)AS(0.021)ADDGGHVDK	4	4.5716	0
HORVU1Hr1G083100.15	198	T	Disease resistance protein	0.193883	7.69757e-07	58.044	AQDDDSAAPAAVS(0.194)NS(0.194)PHPHHY(0.161)AT(0.194)NS(0.194)AT(0.043)AS(0.021)ADDGGHVDK	4	4.5716	0
HORVU1Hr1G083100.15	188	S	Disease resistance protein	0.349784	7.69757e-07	58.044	AQDDDS(0.001)AAPAAVS(0.35)NS(0.35)PHPHHY(0.071)AT(0.083)NS(0.083)AT(0.041)AS(0.021)ADDGGHVDK	4	6.8034	0
HORVU1Hr1G083330.4	468	S	Quinolone resistance protein NorA	0.999981	5.92091e-05	105.19	AHHQDEES(1)PVGSLTQR	3	0.86201	10		1.259	1.267		0.99	0.873	1.016	1.052		0.721			0.952	0.715	1.155	0.738	0.039722	0.819	0.0077211	0.571		0.745	0.153237
HORVU1Hr1G083470.1	355	S	5-dehydro-2-deoxygluconokinase	0.604297	0.00926544	61.707	KGAIPALPTTATALELIS(0.604)KGS(0.396)N	3	-3.7324	2				1.176							0.824
HORVU1Hr1G083470.1	358	S	5-dehydro-2-deoxygluconokinase	0.949285	0.00204021	62.711	GAIPALPTTATALELIS(0.05)KGS(0.949)N	2	3.2613	4				1.063	1.144		0.793
HORVU1Hr1G083550.4	154	S	CRS1 / YhbY (CRM) domain-containing protein	1	0.0245972	71.912	DRES(1)DGEEVDGVKR	3	2.8312	3													0.995	1.005
HORVU1Hr1G083840.2	152	T	ATP synthase subunit beta	0.859906	0.000842882	84.266	VLNT(0.86)GS(0.14)PITVPVGR	2	2.7968	4			0.78		1.165	1.045		1.009								1.417		1.294
HORVU1Hr1G083840.2	353	S	ATP synthase subunit beta	0.995148	0.00129801	81.409	IPS(0.995)AVGY(0.005)QPTLATDLGGLQER	2	-63.595	5							0.743					1.24	1.128	0.889
HORVU1Hr1G083840.2	154	S	ATP synthase subunit beta	0.898327	0.000163882	110.06	VLNT(0.075)GS(0.898)PIT(0.027)VPVGR	2	3.3509	8				1.003			1.007		1.157	0.864		1.015	0.977	0.953	1.023
HORVU1Hr1G083840.2	342	S	ATP synthase subunit beta	0.991834	9.38143e-05	77.325	FTQANS(0.992)EVS(0.008)ALLGR	2	0.97834	2	1.318										0.682									0.517
HORVU1Hr1G083840.2	416	S	ATP synthase subunit beta	0.972266	1.94885e-82	204.43	S(0.028)IS(0.972)ELGIYPAVDPLDSTSR	2	5.0344	15	1.916	0.901	1.033	0.598	0.703	0.953	0.84	0.912	0.927	1.085	1.067	0.86	1.364	1.054	0.788	0.585	0.138285	0.696	0.32014	0.782	0.47024	0.833	0.61904
HORVU1Hr1G083840.2	414	S	ATP synthase subunit beta	0.99974	8.66949e-162	279.65	S(1)ISELGIYPAVDPLDSTSR	2	4.2753	13	1.449		1.175	0.632		0.661	1.209		0.98	1.002	0.818	0.632	1.38	1.132	0.929	0.493	0.022497	0.834	0.3462	0.623	0.082701	0.874	0.45758
HORVU1Hr1G083840.2	435	S	ATP synthase subunit beta	1	9.83772e-10	148.82	MLS(1)PHVLGMDHYNTAR	3	-0.56951	17	0.986		1.018	1.107	1.166	1.131	0.981	0.965	0.953	0.964	0.953	0.935	0.94	0.954	0.947	1.132	0.012141	0.964	0.110021	0.949	0.050302	0.945	0.0232
HORVU1Hr1G083960.3	447	S	Nucleolar protein 56	0.466151	7.93428e-05	93.576	AAIDGMT(0.015)S(0.466)T(0.338)VS(0.181)EEDKEK	2	0.96424	0
HORVU1Hr1G083960.3	448	T	Nucleolar protein 56	0.974646	4.3472e-213	328.64	AAIDGMTS(0.013)T(0.975)VS(0.012)EEDKEK	2	4.2483	16		1.174				0.937	0.876			1.055	1.06	1.08		0.948	0.87	0.798		0.746		0.907		0.774
HORVU1Hr1G083960.3	333	S	Nucleolar protein 56	0.987933	0.000103717	120.75	LISHAGS(0.012)LS(0.988)NLAK	2	3.1179	13	1.25	1.097	1.078		0.976	0.873	1.02	1.032		0.93	0.842	1.009	0.906	1.05	0.937	0.81	0.063942	0.899	0.181945	0.812	0.040844	0.845	0.059421
HORVU1Hr1G083960.3	450	S	Nucleolar protein 56	0.999961	1.46556e-265	320.76	AAIDGMTSTVS(1)EEDKEK	3	3.7931	36	1.001	1.002	0.981	0.983	1.094	1.083	0.899		0.895	1.172	1.172	1.043	0.958	0.772	0.944	1.059	0.181538	0.902	0.001444	1.135	0.033781	0.896	0.24376
HORVU1Hr1G083960.3	525	T	Nucleolar protein 56	1	7.79838e-84	199.91	LEEPQDQEMAANVDGEQDET(1)PKKK	3	2.9945	65	1.253	1.203	1.191	0.818	0.74	0.757	1.066	0.917	0.979	0.956	0.906	0.898	1.033	1.124	1.158	0.635	0.000180786	0.812	0.0105587	0.757	0.00036285	0.909	0.06228
HORVU1Hr1G083960.3	331	S	Nucleolar protein 56	0.6627	0.000103717	120.75	LISHAGS(0.663)LS(0.337)NLAK	2	3.5149	4			1.057	0.903				1.011						1.029		0.854		0.956				0.974
HORVU1Hr1G084160.1	152	S	Syntaxin-71	0.998731	2.03124e-119	280.9	FDST(0.001)S(0.999)DGNFDDEYFK	2	5.9553	15	0.873	0.897	0.835	1.001	0.996	0.915	1.118	1.158	1.177	0.956	0.942	0.941	1.064	1.083	1.045	1.118	0.036358	1.326	0.00039923	1.09	0.0158442	1.225	0.00094191
HORVU1Hr1G084160.1	127	S	Syntaxin-71	0.476986	6.63167e-05	99.668	IQSIPDGS(0.074)S(0.188)S(0.477)AT(0.261)K	2	2.1253	0
HORVU1Hr1G084160.1	200	S	Syntaxin-71	1	1.40672e-172	294.48	NMAS(1)DMNEELDR	2	6.8425	32	0.885	0.925	0.866	0.93	0.8	0.804	1.142	1.083	1.203	0.883	0.942	0.95	1.243	1.167	1.176	0.947	0.34596	1.281	0.00236	1.037	0.29654	1.34	0.00045909
HORVU1Hr1G084160.1	125	S	Syntaxin-71	0.577135	6.63167e-05	99.668	IQS(0.009)IPDGS(0.577)S(0.292)S(0.113)AT(0.009)K	2	6.306	1	1
HORVU1Hr1G084160.1	129	T	Syntaxin-71	0.801285	0.000544566	70.598	IQSIPDGS(0.066)S(0.066)S(0.066)AT(0.801)K	2	2.2057	2		0.949													1.051							1.107
HORVU1Hr1G084160.1	150	S	Syntaxin-71	0.998509	1.14124e-72	244.64	FDS(0.999)T(0.001)SDGNFDDEYFK	2	4.9954	14	0.967	0.982	0.947	0.937	0.959	1.001	1.028	1.059	1.087	0.974	0.979	0.995		1.067	1.018	1	0.99728	1.096	0.0089411	1.018	0.22082	1.08	0.040579
HORVU1Hr1G084160.1	126	S	Syntaxin-71	0.504378	6.63167e-05	99.668	IQSIPDGS(0.217)S(0.504)S(0.139)AT(0.139)KK	2	2.3823	1														1
HORVU1Hr1G084260.51	265	S	Phosphatidylserine synthase 2	0.99975	0.000347673	130.78	SLS(1)QFTPAQWDK	2	3.4717	14	0.987	0.942	0.893	0.808	0.905	1.101	1.003	0.99		0.955	0.908	0.998	1.111	1.197	1.2	0.997	0.91908	1.059	0.21814	1.014	0.7458	1.243	0.0047648
HORVU1Hr1G084370.2	639	S	Asparagine synthetase [glutamine-hydrolyzing] 2	1	0.000199498	171.09	S(1)PAHGESTLVK	2	-0.9664	7			0.715	0.512		0.363			0.467	3.942	0.442			0.559		0.612		0.653		3.066		0.782
HORVU1Hr1G084860.2	267	S	DNA replication complex GINS protein PSF2	0.999992	0.00165321	56.08	HDS(1)PQMIQQADNTGSR	2	1.8878	7	0.892			0.847		1.039						0.913	1.082	1.152	1.077	1.057				1.024		1.237
HORVU1Hr1G084980.7	124	S	O-acyltransferase (WSD1-like) family protein	0.9743	9.29176e-09	142.73	AALSVNT(0.02)S(0.974)AAGAS(0.006)GR	2	3.8835	9							0.967	0.923	0.898	1.066	1.107	1.012	1.042	0.914	1.071
HORVU1Hr1G084980.7	155	S	O-acyltransferase (WSD1-like) family protein	1	3.66953e-96	270.16	EVEGAEPVS(1)PAGR	2	2.9	15	0.905	1.027	0.961	0.893	0.963	0.898	1.053	1.075	1.128	0.948	0.963	1.044	1.17	0.969	1.003	0.952	0.33082	1.125	0.046481	1.021	0.67036	1.086	0.30512
HORVU1Hr1G085730.2	479	S	Ribosomal L1 domain-containing protein 1	0.5	0.000269696	66.485	GDSDDGEVLLDGES(0.5)T(0.5)PAAVK	2	5.3742	2		1.093				0.907										0.83
HORVU1Hr1G085730.2	468	S	Ribosomal L1 domain-containing protein 1	1	0	383.24	GDS(1)DDGEVLLDGESTPAAVK	2	4.6562	81	1.078	1.048	0.991	0.948	0.966	0.945	1.07	1.017	1.053	0.923	0.971	0.991	0.997	0.989	1.012	0.917	0.028699	1.007	0.8023	0.926	0.076581	0.962	0.20876
HORVU1Hr1G085730.2	463	S	Ribosomal L1 domain-containing protein 1	0.5	0.00164145	71.85	S(0.5)MKGDS(0.5)DDGEVLLDGESTPAAVK	3	3.9667	6	0.844	0.814		1.255										1.088		1.514						1.312
HORVU1Hr1G085730.2	283	T	Ribosomal L1 domain-containing protein 1	0.617589	4.2323e-15	184.55	LEAGEVIDAAEVET(0.618)GS(0.382)K	2	-61.066	7	1.384	1.605			0.932			0.583							0.497	0.624		0.39				0.333
HORVU1Hr1G085730.2	2	S	Ribosomal L1 domain-containing protein 1	1	0.00383985	93.561	S(1)PAPQPQLK	2	-1.6725	15	0.919	0.914	0.803	0.686	0.728	0.494	1.152	1.259	1.834	0.934	0.708	0.851	1.23	1.277	1.209	0.724	0.059341	1.61	0.037444	0.946	0.54982	1.41	0.00182371
HORVU1Hr1G085730.2	480	T	Ribosomal L1 domain-containing protein 1	0.736766	8.20262e-10	137.4	GDSDDGEVLLDGES(0.263)T(0.737)PAAVK	2	4.9798	11	0.95	0.982	0.849	0.804		0.815		1.157	1.11		1.042	1.138	1.156	0.997		0.873	0.1011	1.223	0.041164	1.176	0.089163	1.161	0.157102
HORVU1Hr1G085730.2	445	S	Ribosomal L1 domain-containing protein 1	1	0.00906628	66.66	QVPEEVEDVGS(1)KK	2	1.4295	6	1.065		1.372			0.904			0.811			0.732		1.117		0.742		0.666		0.601		0.917
HORVU1Hr1G085730.2	353	T	Ribosomal L1 domain-containing protein 1	0.999991	2.14679e-05	113.34	EAAPSVEVSAGEDLKT(1)PK	2	1.8972	12	0.976	0.934	0.869	1.003	1.116	0.962	0.838	1.196	1.08	0.835	1.064				1.127	1.109	0.139963	1.121	0.40172	1.025	0.86536	1.217
HORVU1Hr1G085730.2	409	S	Ribosomal L1 domain-containing protein 1	1	1.88627e-187	317.97	QVPEEVEVEDAS(1)PAEKK	2	1.9584	16	0.874	0.854		0.674	0.761	0.856	1.211	1.194	1.049	0.951	0.882		1.247	1.21	1.237	0.884	0.24768	1.333	0.0173819	1.061	0.2768	1.425	0.000144768
HORVU1Hr1G085730.2	372	S	Ribosomal L1 domain-containing protein 1	1	5.90401e-55	233.03	ALDMEVEDAS(1)PAEKK	2	2.7529	40	0.915	1.024	1.028	0.782	0.853	0.806	1.17	1.283	1.269	0.65	0.835		1.127	1.085	1.173	0.823	0.0133212	1.254	0.0090609	0.751	0.069203	1.141	0.04016
HORVU1Hr1G085730.2	285	S	Ribosomal L1 domain-containing protein 1	0.960455	1.29755e-43	184.55	LEAGEVIDAAEVET(0.04)GS(0.96)KGK	3	2.3233	32	2.462	0.707	0.683			0.796	1.016	1.058	0.947	0.984	0.913	0.847	0.853	0.895	0.841	0.62		0.784	0.91384	0.712	0.75924	0.672	0.67476
HORVU1Hr1G085880.3	122	S	Ninja-family protein	0.989102	0.00125405	42.218	T(0.009)PNNIGNNS(0.989)EENMPVS(0.001)S(0.001)K	2	7.7216	1														1
HORVU1Hr1G086270.1	34	S	Galactosylgalactosylxylosylprotein 3-beta-glucuronosyltransferase 1	0.669117	0.000231946	83.438	DWSQFADPS(0.669)PS(0.331)PK	2	4.9283	2			0.92				1.08											1.174
HORVU1Hr1G086270.1	36	S	Galactosylgalactosylxylosylprotein 3-beta-glucuronosyltransferase 1	0.942978	9.04837e-05	137.58	DWSQFADPS(0.057)PS(0.943)PK	2	4.866	8	0.927	0.973						1.087	1.037	0.684			1.333	1.359	0.6			1.118	0.08084	0.72		1.155	0.83434
HORVU1Hr1G086380.1	261	S	periodic tryptophan protein 2	0.999997	0.000840291	87.727	S(1)LEEPSTTPLHLAK	2	5.5891	9			0.786		0.947	1.246	0.975		0.852	1.207			0.891	1.024	1.072	1.395		1.162		1.536		1.267
HORVU1Hr1G086380.1	676	S	periodic tryptophan protein 2	1	2.23397e-64	155.75	NMTDAGPLDLIDDEDS(1)DVEDGIDQQTR	3	2.6841	20	1.076	1.031	0.857		1.197	0.88	1.082	0.787					1.208	0.903	0.979	1.051	0.78812	0.946	0.69866			1.043	0.74538
HORVU1Hr1G086390.2	246	S	TATA element modulatory factor	0.998482	6.90448e-43	228.97	TS(0.001)S(0.998)PNILDQSTVMR	2	2.7026	19	0.659	0.691	0.801	1.068	1.04		1.138	1.266	1.151	0.836	0.964		1.143	1.115	1.127	1.47	0.0147352	1.653	0.00173858	1.255	0.090423	1.574	0.0163786
HORVU1Hr1G086390.2	274	T	TATA element modulatory factor	0.676247	7.91556e-37	155.75	TEESVDAGNEVTNDGNT(0.676)S(0.324)R	2	2.9487	2					1.029		0.971
HORVU1Hr1G086390.2	221	S	TATA element modulatory factor	0.995959	1.5056e-77	168.74	ET(0.001)QGHQDS(0.003)EYS(0.996)DPNDEALPSQPSESVR	3	4.0659	11		0.743	0.737	1.103	1.056	1.081		1.061	1.066	1.064		1.013	1.073	1.003		1.459	0.000181512	1.437	0.000163461	1.403	0.0053606	1.403	0.009961
HORVU1Hr1G086390.2	925	T	TATA element modulatory factor	0.99994	8.44881e-06	169.57	SMT(1)PSAFESALR	2	1.6551	15	0.753	0.745	0.732	0.859	0.72	0.878	1.233	1.351	1.308	0.919	0.951	0.837	1.215	1.238	1.262	1.102	0.27924	1.745	3.8931e-05	1.214	0.0078769	1.666	1.5566e-06
HORVU1Hr1G086390.2	245	S	TATA element modulatory factor	0.487799	9.19785e-06	146.48	T(0.024)S(0.488)S(0.488)PNILDQSTVMR	2	2.7583	0
HORVU1Hr1G086390.2	108	S	TATA element modulatory factor	0.483626	0.0159195	59.625	VAT(0.03)KPPT(0.484)S(0.484)EADAS(0.003)EVPVTTHSPK	3	2.2711	0
HORVU1Hr1G086390.2	911	T	TATA element modulatory factor	0.499764	0.0299174	50.297	T(0.5)S(0.5)ADSNMSYYLR	2	3.7381	0
HORVU1Hr1G086390.2	121	S	TATA element modulatory factor	0.998457	3.67008e-57	225.29	VATKPPTSEADASEVPVTT(0.001)HS(0.998)PK	3	5.3155	15	0.822	0.866	0.784	0.99	1.075	1.039	1.104	1.099	1.057	0.924	0.979	0.992	1.123	1.029	1.117	1.256	0.0036576	1.319	0.00096029	1.171	0.0117841	1.322	0.0022767
HORVU1Hr1G086390.2	107	T	TATA element modulatory factor	0.483626	0.0159195	59.625	VAT(0.03)KPPT(0.484)S(0.484)EADAS(0.003)EVPVTTHSPK	3	2.2711	0
HORVU1Hr1G086390.2	912	S	TATA element modulatory factor	0.921643	0.0288459	63.421	RT(0.074)S(0.922)ADS(0.004)NMSYYLR	2	3.8198	4			0.995						1.005									1.01
HORVU1Hr1G086390.2	275	S	TATA element modulatory factor	0.934424	1.7024e-125	189.47	TEESVDAGNEVTNDGNT(0.066)S(0.934)R	2	3.8897	7				0.904			0.988	0.936	1.076	1.092				1.005	0.998
HORVU1Hr1G086680.2	251	S	sequence-specific DNA binding transcription factors	0.721869	3.51154e-05	91.1	S(0.278)ES(0.722)GSGGDGGVGELAR	2	33.634	1				1
HORVU1Hr1G086680.2	45	S	sequence-specific DNA binding transcription factors	1	1.60418e-28	168.17	EDCWS(1)EGETAALVGAWGSR	2	6.8888	12	0.964	1.111	1.071	0.892		1.072			0.924	0.769	0.872	0.816	1.212	1.191	1.105	0.936	0.49442	0.881		0.781	0.011582	1.115	0.097963
HORVU1Hr1G086930.2	159	S	Chromosome 3B, genomic scaffold, cultivar Chinese Spring	0.984389	5.61138e-06	54.261	LQIAY(0.008)EDPAQKS(0.984)EGT(0.977)APS(0.031)VFMAR	3	0.61352	2											1.073	0.927
HORVU1Hr1G086930.2	162	T	Chromosome 3B, genomic scaffold, cultivar Chinese Spring	0.977029	5.61138e-06	54.261	LQIAY(0.008)EDPAQKS(0.984)EGT(0.977)APS(0.031)VFMAR	3	0.61352	2											1.073	0.927
HORVU1Hr1G087020.1	27	S	Calcium-dependent protein kinase	1	4.20719e-05	199.3	YLHS(1)FKHPASQR	3	0.33897	52	1.004	1.021	0.947	1.389	1.267	1.263	0.585	0.924	0.902	1.086	1.067	1.071	0.642	0.913	0.919	1.319	0.0020234	0.811	0.26616	1.085	0.025004	0.832	0.179058
HORVU1Hr1G087020.1	33	S	Calcium-dependent protein kinase	1	0.00163949	134.49	YLHS(1)FKHPAS(1)QR	3	0.14866	26	0.947	0.94	0.966	1.191	0.987	0.932	1.001	0.843	0.928	1.186	1.142	1.208	0.953	0.894	0.883	1.09	0.39176	0.972	0.56922	1.239	0.00031618	0.957	0.149256
HORVU1Hr1G087020.1	24	Y	Calcium-dependent protein kinase	0.996549	0.0133479	98.865	Y(0.997)LHS(0.004)FKHPAS(1)QR	3	0.35141	2							1.025						0.975
HORVU1Hr1G087100.4	242	S	Protein DEHYDRATION-INDUCED 19	0.841763	5.68783e-05	91.457	FAVPGSQS(0.023)LS(0.842)LLS(0.136)R	2	4.1226	2										0.982		1.018
HORVU1Hr1G087180.1	953	S	homeobox-1	0.972791	1.32553e-68	243.8	SVVNLSMPS(0.014)S(0.973)PHS(0.014)K	2	3.0751	31	1.363	1.256	1.218	0.963	0.5		1.191	1.247	1.126	1.143	0.17	1.083	0.172	1.266	1.3	0.572	0.31508	0.929	0.175236	0.624	0.34722	0.714	0.42556
HORVU1Hr1G087180.1	956	S	homeobox-1	0.499631	2.20791e-25	217.77	SVVNLSMPS(0.001)S(0.5)PHS(0.5)K	2	3.8538	0
HORVU1Hr1G087180.1	1090	T	homeobox-1	0.882639	0.00572993	58.794	ADADEGNNVGECT(0.883)PT(0.117)LVQIK	2	4.5119	7	1.066	1.125					0.554			1.079		1.238	1.202	0.736				0.506		1.058	0.54112	0.885	0.60038
HORVU1Hr1G087180.1	949	S	homeobox-1	0.999676	0.00152763	91.1	SVVNLS(1)MPS(0.482)S(0.485)PHS(0.033)K	2	5.9777	8	0.928						1.027	0.844		1.036	1.063		1.011	1.144	0.947			1.008		1.131		1.114
HORVU1Hr1G087180.1	952	S	homeobox-1	0.851234	2.01322e-07	157.54	SVVNLSMPS(0.851)S(0.11)PHS(0.039)K	2	1.7109	4						1.832	0.167				1.815			0.186
HORVU1Hr1G087180.1	958	S	homeobox-1	0.999798	0.000466668	149.58	S(1)PSGLQCTVDK	2	2.0198	13	1.191	1.094	0.961		0.89	0.735	1.003	1.051	1.014	0.915	0.92	0.975	1.163	1.087		0.751	0.075735	0.945	0.456	0.866	0.098444	1.04	0.65096
HORVU1Hr1G087180.1	960	S	homeobox-1	0.499991	0.00181664	70.806	S(0.5)PS(0.5)GLQCTVDK	2	3.7424	1					1
HORVU1Hr1G087340.3	1024	T	Guanylate-binding family protein	0.859758	0.000833615	124.24	LDMLQQELT(0.86)S(0.14)VR	2	3.3419	4	0.936	1.061	1.082								0.922									0.898
HORVU1Hr1G087340.3	111	S	Guanylate-binding family protein	0.999822	1.4131e-52	153.56	GSPSAAAAADASAS(1)PAAPAAAAGGLGR	2	-0.022246	15	1.076	1.12	1.065	0.942	1.124	1.022	0.824	0.815	0.895	1.111	1.09	1.024	0.909	0.912	1.069	0.947	0.34604	0.777	0.00161711	0.989	0.71294	0.886	0.09084
HORVU1Hr1G087340.3	1025	S	Guanylate-binding family protein	0.986947	2.04608e-21	190.87	LDMLQQELT(0.013)S(0.987)VR	2	4.4798	12			1.175	1.071	1.013	1.052	0.953	0.878	0.862	1.004		1.009	0.941	1.006	1.036	0.89		0.764		0.857		0.846
HORVU1Hr1G087340.3	1098	S	Guanylate-binding family protein	0.689295	0.000436296	42.78	NNHTEDGGSVFFGEDT(0.087)NNGS(0.689)QQLEGT(0.171)ET(0.045)ET(0.006)EDY(0.001)T(0.001)K	3	6.5498	1															1
HORVU1Hr1G087340.3	99	S	Guanylate-binding family protein	0.976768	0	426.77	GS(0.977)PS(0.023)AAAAADASASPAAPAAAAGGLGR	2	3.2668	25	1.021	1.04	1.036	0.993	0.949	0.966	1.005	0.888	0.991	1.015	0.942	0.981	1.082	1.043	1.048	0.939	0.0116582	0.931	0.20712	0.949	0.075682	1.025	0.132756
HORVU1Hr1G087340.3	1050	T	Guanylate-binding family protein	1	4.23412e-09	115.78	GEAT(1)ES(1)VHYMDVDDDDTGR	2	5.102	39	1.189	1.332	1.313	1.252	1.304	1.089	0.982	1.123	0.909	1.234	0.105	0.108	1.037	1.086	0.938	0.951	0.46802	0.786	0.027041	0.377	0.178259	0.798	0.0157848
HORVU1Hr1G087340.3	101	S	Guanylate-binding family protein	0.857112	0	338.51	GS(0.143)PS(0.857)AAAAADASASPAAPAAAAGGLGR	3	4.7054	11		0.9	0.797	0.948	1.051	1.057	1.081		0.898				1.164	1.056	1.048	1.201	0.065037	1.166	0.30566			1.284	0.028305
HORVU1Hr1G087340.3	1072	S	Guanylate-binding family protein	0.997633	2.31088e-06	157.74	SKS(0.998)T(0.002)TSPFK	2	1.4484	13	0.651	0.701		0.806		1.621	1.064	1.107	1.042	0.932	0.832	0.916	0.991	1.115	1.221	1.795	0.27306	1.584	0.0010191	1.321	0.0136564	1.641	0.0095016
HORVU1Hr1G087340.3	1052	S	Guanylate-binding family protein	0.999999	8.33174e-97	235.68	GEATES(1)VHYMDVDDDDTGRR	3	2.4218	48	1.196	1.207	1.257	1.182	1.226	1.199	0.981	0.999	0.893	1.172	0.322	0.363	0.995	1.016	0.993	0.986	0.48064	0.785	0.0030592	0.507	0.171998	0.821	0.00031551
HORVU1Hr1G087340.3	1073	T	Guanylate-binding family protein	0.476047	3.06727e-06	153.25	SKS(0.476)T(0.476)T(0.047)S(0.001)PFK	2	0.1957	0
HORVU1Hr1G088040.2	120	S	60S ribosomal protein L18A-1	1	0.00275929	110.91	VRS(1)PCIQIIK	2	3.7115	4								1	1.005				1.011	0.985
HORVU1Hr1G088560.2	4	T	GDP-D-mannose 3',5'-epimerase	0.732789	2.6833e-83	224.9	GS(0.267)T(0.733)DETGTPYGEYTYAELER	2	5.9351	9	1.117		0.994		0.466				1.264	0.962	0.691			1.207	1.299	0.441		1.198		0.783	0.2812	1.187	0.12934
HORVU1Hr1G088560.2	362	T	GDP-D-mannose 3',5'-epimerase	0.714335	0.0123962	67.927	VVS(0.286)T(0.714)QAPVQLGSLR	2	4.17	2								1.178				0.822
HORVU1Hr1G088560.2	370	S	GDP-D-mannose 3',5'-epimerase	1	6.42105e-98	269	VVSTQAPVQLGS(1)LR	2	3.6656	13	0.881		0.841	0.892	0.798	0.84	1.219	1.218	1.15	0.799		0.787	1.199	1.195	1.18	0.979	0.66552	1.389	0.0016837	0.921	0.078424	1.384	0.0003985
HORVU1Hr1G088560.2	3	S	GDP-D-mannose 3',5'-epimerase	0.920374	1.21235e-96	224.9	GS(0.92)T(0.08)DETGTPYGEYTYAELER	2	4.1567	13	1.083	0.966	0.964		0.451		1.183		1.226	0.933	0.67	1.027	1.327	1.17		0.449		1.199	0.037777	0.873	0.32714	1.243	0.050159
HORVU1Hr1G088560.2	361	S	GDP-D-mannose 3',5'-epimerase	0.972019	0.00054857	94.119	VVS(0.972)T(0.028)QAPVQLGSLR	2	5.6546	10		0.84		0.912	0.947	0.864	1.053		1.117			0.805	1.097	1.136	1.227	1.081		1.292		0.958		1.373
HORVU1Hr1G088810.2	166	S	FRIGIDA-like protein	0.995033	1.90612e-22	177.79	ESGKPS(0.995)EPS(0.005)PVEAKPR	2	3.6443	3	1.073							1.032		0.895								0.962		0.834
HORVU1Hr1G088810.2	142	T	FRIGIDA-like protein	0.996406	1.43442e-22	188.19	VKT(0.996)PT(0.003)NDTSASLPSEEHTSAK	3	3.8692	29	1.129	1.058	1.032	1.102	0.997	0.96	0.919	0.975	0.939	0.93	0.916		1.064	1.039	0.941	0.95	0.34952	0.88	0.0162027	0.86	0.023443	0.946	0.2877
HORVU1Hr1G088810.2	169	S	FRIGIDA-like protein	0.999983	7.374e-42	236.82	ESGKPSEPS(1)PVEAKPR	2	3.1643	27	0.952	0.984	0.893	0.872	1.157	1.205	0.929	0.967	1.051	0.915	0.967	1.001	1.004	1.032	1.072	1.143	0.3035	1.042	0.43158	1.019	0.6484	1.099	0.050841
HORVU1Hr1G088810.2	148	S	FRIGIDA-like protein	0.780457	5.61033e-05	75.686	T(0.001)PT(0.002)NDT(0.137)S(0.78)AS(0.076)LPS(0.003)EEHTSAK	2	1.7465	2	1.009												0.991									0.982
HORVU1Hr1G088810.2	150	S	FRIGIDA-like protein	0.880317	7.73756e-44	152.19	TPTNDT(0.002)S(0.011)AS(0.88)LPS(0.105)EEHT(0.002)S(0.001)AK	2	2.3551	4			0.982		1.086		0.915								1.016	1.106		0.932				1.035
HORVU1Hr1G088810.2	153	S	FRIGIDA-like protein	0.951832	5.83004e-14	93.812	TPTNDTSAS(0.016)LPS(0.952)EEHT(0.027)S(0.005)AK	2	0.87609	5		0.988				1.148					0.863			1.001		1.162				0.873		1.013
HORVU1Hr1G089280.1	507	S	cell wall protein AWA1-like [Zea mays]	0.499992	0.00171347	50.609	S(0.5)T(0.5)ENNVELPIVEESEPIDHTDTR	3	1.1946	2			1.021							0.979										0.959
HORVU1Hr1G089280.1	508	T	cell wall protein AWA1-like [Zea mays]	0.499992	0.00171347	50.609	S(0.5)T(0.5)ENNVELPIVEESEPIDHTDTR	3	1.1946	2			1.021							0.979										0.959
HORVU1Hr1G089280.1	520	S	cell wall protein AWA1-like [Zea mays]	0.997313	4.35055e-36	158.87	STENNVELPIVEES(0.997)EPIDHT(0.002)DT(0.001)R	3	2.6421	13	0.907	0.978	1.061	0.542			1.014	1.084	1.173	0.989	1.011	0.977	1.126	1.061	1.077	0.552		1.11	0.164925	1.011	0.8021	1.108	0.098924
HORVU1Hr1G089440.11	237	S	AdoMet-dependent rRNA methyltransferase spb1	0.997787	0.00211696	66.913	ADIVADQS(0.998)DINEQS(0.002)K	2	7.6018	1									1
HORVU1Hr1G089530.4	49	S	sugar transporter protein 7	0.965977	0.000473344	101.43	QS(0.001)VGAS(0.033)S(0.966)MAVLR	2	2.6009	12	1.076		0.864	1.101	0.975		0.898		0.898	1.017	1.021	1.213	0.867	1.001	1.069	1.07	0.62426	0.926	0.58334	1.117	0.38212	1.009	0.9264
HORVU1Hr1G089530.4	10	S	sugar transporter protein 7	1	4.33352e-10	108.89	MNGGGGGDDS(1)GS(1)DHEGGGAGAR	2	2.6673	16	0.969	1.294	0.931	0.993	1.102	1.108	0.874	0.899	0.825	0.861		1.16	0.955	1.069	0.96	1.003	0.91384	0.813	0.140121	0.949	0.78372	0.934	0.6243
HORVU1Hr1G089530.4	12	S	sugar transporter protein 7	1	4.33352e-10	108.89	MNGGGGGDDS(1)GS(1)DHEGGGAGAR	2	2.6673	23	0.9	1.202	1.089	1.276	1.397	1.03	0.812	1.055	0.988	1.102	0.293	0.788	0.887	0.993	1.189	1.16	0.29886	0.895	0.39486	0.684	0.27734	0.962	0.76082
HORVU1Hr1G089530.4	44	S	sugar transporter protein 7	1	0.000512938	135.21	QS(1)VGASSMAVLR	2	0.26022	12	1.287	1.279	0.979	0.719	0.924	1.04	0.713	1.152	0.923			0.45	1.648	0.885		0.757	0.116438	0.786	0.20316	0.381		1.072	0.91622
HORVU1Hr1G089680.3	83	S	sugar transporter 1	0.999998	3.37077e-51	220.2	AGGGGGGGYES(1)GS(1)DHDTR	2	4.6468	15	1.299	1.204	1.137	1.018	1.025	1.224	0.933	1.003	0.982	0.666	0.678	0.644	1.04	1.081	1.066	0.898	0.198199	0.802	0.0075782	0.546	0.000124496	0.876	0.030724
HORVU1Hr1G089680.3	108	S	sugar transporter 1	0.999998	2.06059e-119	292.56	QSS(1)LTAGTSSMAIMR	2	4.468	63	0.869	1.159	0.981	0.929	0.713	0.815	0.761	1.283	1.143	0.931	0.708	1.039	1.391	1.041	1.236	0.817	0.149579	1.059	0.83178	0.89	0.43614	1.219	0.170064
HORVU1Hr1G089680.3	114	S	sugar transporter 1	0.826248	1.4753e-16	189.07	QSSLT(0.001)AGT(0.766)S(0.826)S(0.407)MAIMR	2	5.2798	20	0.173	0.338	1.015	1.102	0.4	1.598		0.377	1.223	1.267	1.282	1.075	1.285	1.243	1.621	2.031	0.28044	1.573	0.53692	2.375	0.161939	2.719	0.073657
HORVU1Hr1G089680.3	115	S	sugar transporter 1	0.952123	4.38148e-13	189.07	QSSLT(0.027)AGT(0.233)S(0.788)S(0.952)MAIMR	2	4.0716	8		0.741			1.782	0.814			0.854			1.066	0.894		0.85	1.752		1.152		1.439		1.177
HORVU1Hr1G089680.3	107	S	sugar transporter 1	0.994142	3.96223e-59	240.82	QS(0.994)S(0.006)LTAGTSSMAIMR	2	5.3747	3				0.676									1.324
HORVU1Hr1G089680.3	81	S	sugar transporter 1	1	8.61734e-303	337.43	AGGGGGGGYES(1)GS(1)DHDTR	2	4.9696	26	1.047	1.121	1.161	0.82	0.961	0.986	1.043	1.16	1.077	0.858	0.848	0.518	1.106	1.21	1.084	0.831	0.045276	0.985	0.75028	0.668	0.06436	1.021	0.66986
HORVU1Hr1G089680.3	98	S	sugar transporter 1	0.999999	0	354.72	KQPLLVNTGS(1)WYR	2	4.2867	29	0.869	0.863	0.831	1.239	1.24	1.227	0.986	0.978	0.95	0.921	0.915	0.918	1.013	1.021	1.027	1.446	1.67046e-05	1.137	0.00199998	1.075	0.035838	1.194	0.00025555
HORVU1Hr1G089680.3	96	T	sugar transporter 1	0.65399	7.74336e-95	249.45	QPLLVNT(0.654)GS(0.346)WYR	2	4.6128	1			1
HORVU1Hr1G089680.3	110	T	sugar transporter 1	0.747398	0.000176288	130.12	QSSLT(0.747)AGT(0.012)S(0.175)S(0.066)MAIMR	2	3.0813	1		1
HORVU1Hr1G089680.3	113	T	sugar transporter 1	0.76571	3.595e-10	138.87	QSSLT(0.001)AGT(0.766)S(0.826)S(0.407)MAIMR	2	5.2798	1						1
HORVU1Hr1G089830.1	4	S	Dehydrogenase/reductase SDR family member 12	1	1.48886e-05	188.88	MEGS(1)IHGSSEK	2	1.9117	29	1.284	1.279	1.124	1.344	1.287	1.397	0.565	0.67	0.616	1.064	1.241	1.149	0.664	0.655	0.661	1.092	0.145338	0.502	0.00046463	0.937	0.35348	0.537	0.0049804
HORVU1Hr1G090050.1	152	T	timeless family protein	0.694022	0.000355771	76.598	SSAGPQLS(0.01)ET(0.694)S(0.296)PGNECDDLPFR	3	3.1253	1											1
HORVU1Hr1G090050.1	450	S	timeless family protein	0.985413	1.151e-05	67.661	NPINEEEDTCTTQLGGDPS(0.005)S(0.01)AGS(0.985)GEK	2	1.4958	7	1.278	1.033					0.708	0.998	0.802				1.058		1.124			0.723	0.119481			0.944	0.68326
HORVU1Hr1G090050.1	887	S	timeless family protein	0.998075	8.28179e-32	141.11	HQEAPQGTY(0.001)S(0.998)DDETIGSLLSR	3	2.0502	11	0.949	0.801	0.851	0.846	0.778		1.041		1.07	0.819			1.249	1.259	1.335	0.937	0.43564	1.217	0.054557	0.945		1.478	0.00188361
HORVU1Hr1G090050.1	422	S	timeless family protein	0.867123	1.60669e-05	51.854	NPINEEDDTCTTQLGGDPS(0.028)S(0.105)AGS(0.867)GEK	2	1.4963	1														1
HORVU1Hr1G090050.1	153	S	timeless family protein	0.994889	1.49279e-41	155.75	SSAGPQLSET(0.005)S(0.995)PGNECDDLPFR	2	4.8584	15	1.118	1.212	1.034		0.551		1.075	1.167	1.029	0.796	0.727			1.29		0.491		0.972	0.66684	0.679	0.0109163	1.15
HORVU1Hr1G090110.1	6	T	WRKY family transcription factor	0.296394	0.00976233	57.053	MEDT(0.296)AT(0.296)AAT(0.296)LAT(0.111)ELDGLLAMAR	3	10.143	0
HORVU1Hr1G090110.1	4	T	WRKY family transcription factor	0.296394	0.00976233	57.053	MEDT(0.296)AT(0.296)AAT(0.296)LAT(0.111)ELDGLLAMAR	3	10.143	0
HORVU1Hr1G090110.1	9	T	WRKY family transcription factor	0.296394	0.00976233	57.053	MEDT(0.296)AT(0.296)AAT(0.296)LAT(0.111)ELDGLLAMAR	3	10.143	0
HORVU1Hr1G090110.1	12	T	WRKY family transcription factor	0.25	0.0133132	57.053	MEDT(0.25)AT(0.25)AAT(0.25)LAT(0.25)ELDGLLAMAR	3	9.3628	0
HORVU1Hr1G090410.1	304	S	PREDICTED: dentin sialophosphoprotein-like isoform X2 [Gossypium hirsutum]	0.364059	6.15349e-06	44.454	ETDQPDQWDDNWGDDWDDEEAPS(0.364)T(0.364)PS(0.18)NS(0.09)MPNLS(0.001)S(0.001)K	3	6.7885	0
HORVU1Hr1G090410.1	305	T	PREDICTED: dentin sialophosphoprotein-like isoform X2 [Gossypium hirsutum]	0.364059	6.15349e-06	44.454	ETDQPDQWDDNWGDDWDDEEAPS(0.364)T(0.364)PS(0.18)NS(0.09)MPNLS(0.001)S(0.001)K	3	6.7885	0
HORVU1Hr1G090810.1	69	S	Proteasome subunit beta type-6	0.499998	8.2482e-05	76.049	S(0.5)GS(0.5)AADTQIISDYVR	2	5.4465	2			0.996											1.004								1.008
HORVU1Hr1G090810.1	71	S	Proteasome subunit beta type-6	0.997182	1.67985e-16	155.61	S(0.003)GS(0.997)AADTQIISDYVR	2	4.3943	14	1.125	0.95	0.978	0.963		1.059	0.996	0.945	1.062	1.006	0.954	0.918	1.079	0.985	0.98	0.993	0.95238	0.984	0.82246	0.943	0.38568	0.997	0.98552
HORVU1Hr1G091230.12	115	Y	Protein kinase superfamily protein	0.43611	2.60149e-06	41.584	HEAANPS(0.023)DMT(0.18)GET(0.18)GT(0.18)LGY(0.436)MAPEVLNGNAYNR	3	4.0879	0
HORVU1Hr1G091230.12	107	T	Protein kinase superfamily protein	0.833465	3.1161e-25	138.47	HEAANPS(0.025)DMT(0.833)GET(0.123)GT(0.018)LGYMAPEVLNGNAYNR	3	2.2689	5				1.347		1.333				0.792			0.746	0.782
HORVU1Hr1G091250.1	56	T	UPF0481 protein At3g47200-like [Aegilops tauschii subsp. tauschii]	0.57403	0.0225004	58.338	ES(0.426)DT(0.574)DFDEVAAVGR	2	1.4038	1													1
HORVU1Hr1G091250.1	54	S	UPF0481 protein At3g47200-like [Aegilops tauschii subsp. tauschii]	0.999307	7.56268e-18	135.82	AAKES(0.999)DT(0.001)DFDEVAAVGR	2	0.58655	17	0.546		0.579	2.086	1.848	1.915	0.844	0.695	0.751	0.622	0.618	0.545		0.996	0.956	3.466	0.000157211	1.357	0.028457	1.058	0.42642	1.735	0.0041842
HORVU1Hr1G091460.2	124	T	sugar transporter 9	0.964791	1.98763e-13	184.27	PFLHT(0.965)GS(0.035)WYR	3	-4.7046	13	0.023	1.537				1.234		0.024	1.478	1.199	1.135				1.369	1.582		0.963	0.99958	1.496	0.54466	1.755
HORVU1Hr1G091460.2	131	S	sugar transporter 9	1	0.00540894	99.589	MS(1)AAGGGAMDR	2	1.3528	8			1.124		1.167	1.444						0.572		0.693		1.161				0.509		0.617
HORVU1Hr1G091460.2	144	S	sugar transporter 9	0.929459	0.00465931	87.895	LGS(0.071)S(0.929)AYGLR	2	-0.78798	5		0.892							1.178	0.781	0.926			1.223				1.321		0.957		1.371
HORVU1Hr1G091460.2	126	S	sugar transporter 9	0.999998	7.38303e-110	285.99	KPFLHTGS(1)WYR	2	5.7213	54	1.044	1.049	1.02	1.339	1.284	1.253	0.87	0.833	0.939	0.809	0.848	0.881	0.934	0.951	0.946	1.245	0.0004995	0.849	0.0101781	0.815	0.00143663	0.909	0.00073849
HORVU1Hr1G091460.2	143	S	sugar transporter 9	0.744308	0.00418018	90.263	LGS(0.744)S(0.256)AYGLR	2	-1.2558	2		0.878					1.122											1.278
HORVU1Hr1G091570.1	733	S	Auxilin-like protein 1	0.999954	2.02274e-87	208.23	SLILEELEGSCVTQGS(1)PR	2	7.4077	14	1.174	1.06	0.893	1.102		0.986	1.027	0.941	1.078	0.882	0.912	0.856	0.93	1.085	1.073	1.002	0.95806	0.974	0.82112	0.847	0.123165	0.988	0.93084
HORVU1Hr1G091570.1	1066	S	Auxilin-like protein 1	0.955586	6.30945e-196	319.33	S(0.956)DS(0.044)ATSNLSYENVPGVHK	2	3.6152	1					1
HORVU1Hr1G091570.1	1068	S	Auxilin-like protein 1	0.99943	0	345	S(0.001)DS(0.999)ATSNLSYENVPGVHK	2	3.4305	14	0.869	0.934	0.895	0.977		1.04	1.065	1.129	1.072	0.987	0.873	0.905	1.089	1.008	1.156	1.121	0.048976	1.211	0.0023798	1.025	0.60382	1.206	0.0143016
HORVU1Hr1G091730.19	324	S	PREDICTED: signaling mucin HKR1 [Elaeis guineensis]	0.998054	0	389.43	EISASNASGLT(0.002)S(0.998)PGPLSPSDK	2	4.0351	38	0.831	0.912	0.562	0.726	1.171	1.178	1.239	1.262	1.314	1.364	0.618	1.237	1.489	0.497	0.599	1.334	0.262	1.655	0.072376	1.397	0.3616	1.121	0.97302
HORVU1Hr1G091730.19	294	T	PREDICTED: signaling mucin HKR1 [Elaeis guineensis]	0.798636	5.76216e-31	166.69	S(0.201)FT(0.799)LEVNDDVPGDANTFEQTK	2	2.6303	1								1
HORVU1Hr1G091730.19	292	S	PREDICTED: signaling mucin HKR1 [Elaeis guineensis]	0.987766	1.18323e-82	214.01	S(0.988)FT(0.012)LEVNDDVPGDANTFEQTK	2	2.455	14	1.166	1.337	1.207	0.904	1.102	1.137	0.921		0.865	0.819	0.936	0.819	0.969	0.961	0.858	0.847	0.110296	0.722	0.0112764	0.694	0.0037844	0.751	0.007359
HORVU1Hr1G091730.19	329	S	PREDICTED: signaling mucin HKR1 [Elaeis guineensis]	0.999912	0	389.43	EISASNAS(0.002)GLT(0.171)S(0.827)PGPLS(1)PSDK	2	6.6334	34	0.902	0.552	0.589	0.778	1.228	1.179	0.888	0.853	0.887	1.423	0.904	1.344	1.051	1.445	0.977	1.559	0.101925	1.286	0.21576	1.797	0.047979	1.7	0.050515
HORVU1Hr1G091730.19	323	T	PREDICTED: signaling mucin HKR1 [Elaeis guineensis]	0.833548	0	357.53	EISASNASGLT(0.834)S(0.166)PGPLS(0.999)PS(0.001)DK	2	6.9596	4			0.683								1.049			1.134	1.134					1.536		1.66
HORVU1Hr1G091730.19	288	S	PREDICTED: signaling mucin HKR1 [Elaeis guineensis]	0.999497	1.75844e-31	130.44	EDSVGILPLGQGSDVPEGIGAAS(0.001)ANVS(0.999)APR	3	5.7437	15	1.01	1.075	1.041	0.861	1.017	0.956	1.08	1.042	1.002	0.857	0.925	0.881	1.134	1.056	1.064	0.907	0.125642	0.999	0.97912	0.852	0.0050033	1.041	0.2391
HORVU1Hr1G091730.19	331	S	PREDICTED: signaling mucin HKR1 [Elaeis guineensis]	0.49999	4.8917e-09	111.03	EISASNASGLT(0.273)S(0.727)PGPLS(0.5)PS(0.5)DK	2	7.4321	1									1
HORVU1Hr1G091820.2	67	S	Chaperone protein DnaJ	0.928616	1.86839e-40	170.13	S(0.025)VS(0.929)S(0.046)DDKSQDFSAGSDNFSSK	2	2.7477	12	0.378	1.119	0.409	1.426		0.35	1.719	1.228		1.045				1.325		1.398	0.7539	2.319	0.133117	1.645		2.086
HORVU1Hr1G091820.2	90	S	Chaperone protein DnaJ	0.469041	0.00140171	42.888	S(0.469)GS(0.469)GS(0.062)QQQDHYALLGLGNLR	3	-0.50773	0
HORVU1Hr1G091820.2	547	S	Chaperone protein DnaJ	0.674554	0.029527	42.941	AAPS(0.675)IVS(0.262)PLS(0.034)T(0.029)R	2	-1.3773	1												1
HORVU1Hr1G091820.2	83	S	Chaperone protein DnaJ	0.797923	0.00162607	100.98	SQDFSAGS(0.001)DNFS(0.798)S(0.201)K	2	6.2405	1														1
HORVU1Hr1G091820.2	68	S	Chaperone protein DnaJ	0.893611	1.86839e-40	157.79	S(0.207)VS(0.893)S(0.894)DDKS(0.005)QDFSAGSDNFSSK	2	3.7685	7	2.184		0.563	0.443		0.481	0.628		1.701							0.336	0.32592	0.848	0.94098
HORVU1Hr1G091820.2	92	S	Chaperone protein DnaJ	0.469041	0.00140171	42.888	S(0.469)GS(0.469)GS(0.062)QQQDHYALLGLGNLR	3	-0.50773	0
HORVU1Hr1G091820.2	448	T	Chaperone protein DnaJ	0.960058	0.00093005	149.02	IHANGVAGS(0.04)T(0.96)PK	2	2.9998	8			0.869				1.101	1.039	1.048	0.882	0.862			1.091	1.108			1.223		1.003		1.265
HORVU1Hr1G091820.2	59	T	Chaperone protein DnaJ	0.999999	1.21487e-64	258.61	GLDEKEDT(1)ETDDR	2	2.4907	15	1.13	1.223	0.981	0.918	0.913	0.919	1.051	1.052	1.012	0.85	0.835	0.8	1.126	1.137	1.055	0.825	0.099945	0.934	0.38548	0.745	0.0123204	0.995	0.9864
HORVU1Hr1G091820.2	447	S	Chaperone protein DnaJ	0.725406	0.00054119	112.95	IHANGVAGS(0.725)T(0.275)PK	2	3.7522	10	0.902	1.007		0.948			1.132		1.078	0.907	0.887	0.901	1.098		1.139	0.993		1.158	0.133862	0.941	0.47934	1.172	0.110324
HORVU1Hr1G091820.2	72	S	Chaperone protein DnaJ	0.999998	0.000709429	87.251	S(1)QDFSAGSDNFSSK	2	5.0304	6	1.105	0.965	1.32						0.871				1.001		0.738			0.771				0.769	0.20232
HORVU1Hr1G091820.2	65	S	Chaperone protein DnaJ	0.99698	3.44627e-70	199.86	GLDEKEDTET(0.001)DDRS(0.997)VS(0.001)SDDK	3	4.0765	18	0.695	0.709	2.741	0.704	0.813	2.65	0.749	0.756	0.733	0.786	0.736	0.742	0.737	0.713	0.737	1.005	0.95316	0.54	0.4778	0.546	0.48906	0.528	0.45608
HORVU1Hr1G091820.2	550	S	Chaperone protein DnaJ	0.938995	0.00355955	62.494	AAPSIVS(0.939)PLS(0.03)T(0.03)R	2	-1.6618	6			0.957			0.891		1.002		1.031	1.099		1.02			0.931		1.047		1.113		1.066
HORVU1Hr1G091870.5	69	S	Protein REDUCED WALL ACETYLATION 3	0.999979	4.02737e-119	294.17	AILIEGGQLKS(1)PSAK	2	2.8749	16	0.934	0.88	0.845	1.237	1.154	1.27	1.103	1.163	1.068	0.843	0.804	0.874	0.921	0.924	0.98	1.377	0.0014229	1.254	0.0040778	0.948	0.23344	1.062	0.159923
HORVU1Hr1G091870.5	71	S	Protein REDUCED WALL ACETYLATION 3	0.969649	0.00717896	77.478	AILIEGGQLKS(0.03)PS(0.97)AK	2	3.6538	6					1.127	1.3	0.915		0.917		0.697			1.044
HORVU1Hr1G091890.1	282	T	mitogen-activated protein kinase 16	0.528577	0.00506381	65.12	VAFNDTPTTVFWT(0.082)DY(0.389)VAT(0.529)R	3	0.64788	1										1
HORVU1Hr1G091890.1	279	Y	mitogen-activated protein kinase 16	0.92855	2.24163e-161	200.96	VAFNDTPTTVFWT(0.001)DY(0.929)VAT(0.07)R	2	7.364	18	1.609		1.321	0.892	0.52	0.686	1.226	0.981			0.785	0.495	1.492	1.079	0.916	0.477	0.038282	0.753	0.195865	0.437	0.077162	0.793	0.30212
HORVU1Hr1G092110.4	619	S	Asparagine synthetase [glutamine-hydrolyzing] 2	0.993516	4.3254e-137	260.06	APASVDPVVDDVS(0.006)RS(0.994)PAHDVK	3	5.5064	31	1.11	1.146	1.087	1.092	0.949	0.992	1	0.973	1.039	0.89	0.9	0.863	1.034	0.965	0.96	0.907	0.088981	0.901	0.0129783	0.794	0.00031534	0.885	0.0126231
HORVU1Hr1G092110.4	617	S	Asparagine synthetase [glutamine-hydrolyzing] 2	0.5	2.81522e-07	102.95	APASVDPVVDDVS(0.5)RS(0.5)PAHDVK	2	2.4495	3						1.07						0.93
HORVU1Hr1G092150.1	431	T	Carboxypeptidase Y homolog A	0.693823	0.000660697	69.223	ATQEMIEGWVMQT(0.694)GLFGS(0.306)GMR	3	30.328	6	0.827		0.765		1.767						0.987	1.035	0.619			2.22				1.27	0.034416	0.778
HORVU1Hr1G092150.1	436	S	Carboxypeptidase Y homolog A	0.693823	0.000660697	69.223	ATQEMIEGWVMQT(0.306)GLFGS(0.694)GMR	3	30.265	5	0.779				1.664							0.974	0.583			2.136				1.25		0.748
HORVU1Hr1G092440.3	219	S	P-loop containing nucleoside triphosphate hydrolases superfamily protein	0.921313	0.00373133	43.767	NAS(0.921)MPS(0.063)DMS(0.015)DVGS(0.001)QCSVHSAR	2	2.7041	1								1
HORVU1Hr1G092670.3	213	S	Late embryogenesis abundant protein	1	2.29937e-22	178.03	LPTLSDFFGGS(1)AK	2	-1.3218	15	0.931	0.856	0.811	0.975	1.058	0.945	1.156	1.151	1.018	1.01	0.919	0.852	1.209	1.075	1.035	1.146	0.059156	1.28	0.0130249	1.07	0.34928	1.278	0.0166236
HORVU1Hr1G092980.14	315	S	extra-large G-protein 1	0.694902	0.0225579	54.418	SVASSLYS(0.002)QHLS(0.695)IS(0.303)K	2	2.637	1						1
HORVU1Hr1G092980.14	656	S	extra-large G-protein 1	0.999999	0.000228897	108.34	TCEEES(1)IEDDYSK	2	7.0998	7				0.899			1.174	1.09	1.063	0.543				1.104	1.126
HORVU1Hr1G092980.14	317	S	extra-large G-protein 1	0.933212	0.00468854	78.75	SVASSLYSQHLS(0.067)IS(0.933)K	2	3.9236	3					1.045						1.412				0.542
HORVU1Hr1G093230.1	521	S	Protein phosphatase 2C family protein	0.638285	2.91998e-12	164.56	T(0.227)GS(0.638)GDS(0.134)PPISPPGDQI	2	3.6079	3					1.379	0.671								0.95
HORVU1Hr1G093230.1	519	T	Protein phosphatase 2C family protein	0.6936	1.40733e-12	148.57	T(0.694)GS(0.251)GDS(0.055)PPISPPGDQI	2	3.2987	1		1
HORVU1Hr1G093230.1	145	S	Protein phosphatase 2C family protein	0.97345	4.9814e-153	185.03	AMAEPGVTPAHQPLEEELEEGEGEVEEEAS(0.027)S(0.973)PER	3	5.7765	17	1.068	1.075	1.095	0.686	0.749	0.761	1.119	1.084	1.067	0.911	0.926	0.832	1.252	1.207	1.166	0.678	0.00029984	1.01	0.57418	0.824	0.0047	1.12	0.0067591
HORVU1Hr1G093230.1	524	S	Protein phosphatase 2C family protein	0.999855	2.07755e-42	230.55	TGSGDS(1)PPIS(1)PPGDQI	2	2.6684	20	0.868	0.811	0.796	0.909		0.674	1.446	1.337	0.993	0.78	1.13	1.206	1.612	1.004	0.434	0.959	0.68624	1.526	0.025018	1.259	0.197502	1.232	0.86282
HORVU1Hr1G093230.1	528	S	Protein phosphatase 2C family protein	1	2.07755e-42	230.55	TGS(0.001)GDS(0.999)PPIS(1)PPGDQI	2	3.7302	15	1.001	0.936	0.919	0.684	0.747	0.778	1.188	1.13	1.145	0.9	0.908	0.962	1.29	1.159	1.254	0.773	0.0050017	1.213	0.0029843	0.97	0.41432	1.297	0.0032632
HORVU1Hr1G093230.1	64	S	Protein phosphatase 2C family protein	0.691543	9.73196e-07	92.956	EEQQEEES(0.294)S(0.692)PDIPAT(0.007)S(0.007)AS(0.001)AVVAEAGAGVVGAAGTSK	3	2.663	3			0.859						1.085		1.056							1.263		1.229
HORVU1Hr1G093230.1	280	S	Protein phosphatase 2C family protein	1	0.0157446	41.499	RAS(1)MEDFFDIK	2	1.4604	1						1
HORVU1Hr1G093230.1	144	S	Protein phosphatase 2C family protein	0.499996	6.38989e-12	49.717	AMAEPGVTPAHQPLEEELEEGEGEVEEEAS(0.5)S(0.5)PER	3	6.1151	1														1
HORVU1Hr1G093390.2	40	S	TPR repeat-containing thioredoxin TTL1	0.999948	1.05649e-05	148.62	DVFADLGSPVS(1)PLR	2	2.3721	1					1
HORVU1Hr1G093390.2	37	S	TPR repeat-containing thioredoxin TTL1	0.999792	1.10614e-05	98.328	DVFADLGS(1)PVSPLR	2	1.4707	10	0.683		2.31	0.87	0.964	0.689	0.972	0.986		0.801		0.705			1.021	0.562	0.44806	0.654	0.7528	0.503	0.48994	0.682
HORVU1Hr1G093400.2	120	S	PREDICTED: golgin subfamily A member 4-like isoform X1 [Gossypium arboreum]	0.999876	0.0174064	58.338	HGS(1)CELHSNLYR	2	4.7654	5	1.245	1.124	0.999					0.703							0.929			0.626				0.827
HORVU1Hr1G093520.7	222	S	Structural maintenance of chromosomes protein 3	0.994232	0.0116875	49.485	S(0.994)LEY(0.001)T(0.005)ILDHELNDAR	2	6.3961	2			1.088						0.912									0.838
HORVU1Hr1G093760.13	453	T	ATP-dependent zinc metalloprotease FtsH 2	0.5	0.0296605	63.212	NDAT(0.5)EIGT(0.5)ESK	2	12.681	3							1.021					0.864		1.115
HORVU1Hr1G093760.13	449	T	ATP-dependent zinc metalloprotease FtsH 2	0.5	0.0296605	63.212	NDAT(0.5)EIGT(0.5)ESK	2	12.681	3							1.021					0.864		1.115
HORVU1Hr1G093770.7	146	S	Lysine-specific demethylase 5B	0.994998	7.51427e-05	73.805	FDS(0.005)MS(0.995)DEDS(1)DVEVVEK	2	5.7208	3					1.494	1.321		0.185
HORVU1Hr1G093770.7	887	T	Lysine-specific demethylase 5B	0.499329	0.00194698	86.036	S(0.499)PT(0.499)MIHDGT(0.001)NMKPLDSSNTSHR	4	-0.90616	0
HORVU1Hr1G093770.7	885	S	Lysine-specific demethylase 5B	0.606817	0.00194698	86.036	S(0.607)PT(0.246)MIHDGT(0.145)NMKPLDS(0.001)S(0.001)NTSHR	4	4.8555	1	1
HORVU1Hr1G093770.7	150	S	Lysine-specific demethylase 5B	0.999946	7.51427e-05	73.805	FDS(0.005)MS(0.995)DEDS(1)DVEVVEK	2	5.7208	3					1.494	1.321		0.185
HORVU1Hr1G093790.4	517	S	Trimethylguanosine synthase	0.350713	0.000400063	90.828	S(0.076)QS(0.351)S(0.351)HS(0.222)CQDLAENISNDIAK	3	3.1013	0
HORVU1Hr1G093790.4	518	S	Trimethylguanosine synthase	0.556453	0.000400063	90.828	S(0.09)QS(0.09)S(0.556)HS(0.263)CQDLAENISNDIAK	3	2.2916	1		1
HORVU1Hr1G093790.4	288	S	Trimethylguanosine synthase	0.499997	0.00442719	54.877	S(0.5)GS(0.5)PVQENQAADSFMQLNK	2	4.7235	2			0.937					1.063										1.134
HORVU1Hr1G093790.4	290	S	Trimethylguanosine synthase	0.912337	1.04682e-09	113.63	S(0.088)GS(0.912)PVQENQAADSFMQLNK	2	6.2032	9		0.537	1.115	0.437		0.358		1.264	1.196	1.102	1.512		1.479			0.481	0.21836	1.489	0.33358	1.582	0.32736	1.791
HORVU1Hr1G093790.4	515	S	Trimethylguanosine synthase	0.249998	0.00518246	44.781	S(0.25)QS(0.25)S(0.25)HS(0.25)CQDLAENISNDIAK	3	0.79816	0
HORVU1Hr1G093790.4	520	S	Trimethylguanosine synthase	0.53105	0.000400063	90.828	S(0.103)QS(0.211)S(0.154)HS(0.531)CQDLAENISNDIAK	2	5.2778	1				1
HORVU1Hr1G094050.3	467	S	Protein kinase superfamily protein	1	2.99154e-05	155.38	MLEAEDVPS(1)REDRR	3	-1.5317	18	1.041		0.953		0.862	0.935	1.233	1.228	1.157	0.761	0.706	0.721	1.222		1.18	0.901	0.22564	1.21	0.020322	0.732	0.0056769	1.205	0.058883
HORVU1Hr1G094050.3	116	S	Protein kinase superfamily protein	0.5	5.38744e-220	326.69	S(0.5)S(0.5)DADNLSQCSSAYQCDR	2	3.7689	14	1.081	1.091		0.966	0.937	0.957	1	1.086	1.012	0.825	0.858	0.838	1.097	1.113	1.139	0.878	0.00172205	0.951	0.22424	0.774	0.00044248	1.028	0.155497
HORVU1Hr1G094050.3	115	S	Protein kinase superfamily protein	0.598315	5.38744e-220	326.69	T(0.127)KS(0.598)S(0.274)DADNLSQCSSAYQCDR	2	1.9714	18	1.081	1.091		0.966	0.937	0.957	1	1.086	1.012	0.825	0.858	0.838	1.097	1.113	1.139	0.878	0.00172205	0.951	0.22424	0.774	0.00044248	1.028	0.155497
HORVU1Hr1G094050.3	113	T	Protein kinase superfamily protein	0.45755	0.0081843	95.548	T(0.458)KS(0.271)S(0.271)DADNLSQCSSAYQCDR	3	3.2775	0
HORVU1Hr1G094250.9	187	S	PREDICTED: transcription elongation factor SPT5-like [Erythranthe guttata]	0.999706	0.000134093	70.552	EFETSDEGLS(1)DDEGENDGFK	2	4.8793	8	0.763			0.667		0.804	1.361	0.911	1.123				1.169	1.203		0.964		1.483				1.554
HORVU1Hr1G094460.1	286	S	Trihelix transcription factor	0.956707	6.71503e-50	108.27	DASGDAEEDEQS(0.957)ADS(0.845)DY(0.175)EDHDEEHQAVHHS(0.023)MR	4	4.0348	5	1.221		1.226				0.831		0.765				0.957					0.652	0.009235			0.782
HORVU1Hr1G094460.1	88	S	Trihelix transcription factor	0.985809	0.000924883	42.028	NS(0.986)IS(0.993)DGEEHDVT(0.015)EDT(0.004)T(0.003)DAQSGK	3	10.211	2	1.127	0.873
HORVU1Hr1G094460.1	90	S	Trihelix transcription factor	0.996115	0.000924883	42.028	NS(0.968)IS(0.996)DGEEHDVT(0.032)EDT(0.002)T(0.002)DAQS(0.001)GK	3	10.094	2	1.127	0.873
HORVU1Hr1G094460.1	289	S	Trihelix transcription factor	0.844766	6.71503e-50	108.27	DASGDAEEDEQS(0.957)ADS(0.845)DY(0.175)EDHDEEHQAVHHS(0.023)MR	4	4.0348	6	1.34		1.345				0.912		0.839				1.05		0.513			0.652	0.0093644			0.582	0.34078
HORVU1Hr1G094460.1	291	Y	Trihelix transcription factor	0.770839	0.0169277	47.965	DASGDAEEDEQS(0.212)ADS(0.805)DY(0.771)EDHDEEHQAVHHS(0.212)MR	4	3.983	1															1
HORVU1Hr1G094480.1	197	S	ATP-dependent Clp protease proteolytic subunit 2	0.499935	0.00687958	41.499	S(0.5)S(0.5)APDLPSLLLDSR	2	-0.85289	1				1
HORVU1Hr1G094480.1	198	S	ATP-dependent Clp protease proteolytic subunit 2	0.499935	0.00687958	41.499	S(0.5)S(0.5)APDLPSLLLDSR	2	-0.85289	1				1
HORVU1Hr1G094740.1	686	S	Translation initiation factor IF-2	0.941447	0.00250502	73.532	GS(0.059)S(0.941)KDDDGDNASDLR	2	3.9607	7	1.053					1.227	0.771		0.939	0.931		0.967	1.111			1.165		0.812		0.901		1.055
HORVU1Hr1G094740.1	614	S	Translation initiation factor IF-2	1	0.00197891	88.734	S(1)WDDIDVGLPK	2	0.0075499	14	0.938	1.04	1.055	0.811	1.074	1.045	1.105	0.906	0.834		0.922	0.838	1.15	1.175	1.105	0.966	0.69398	0.938	0.48778	0.87	0.10264	1.131	0.039437
HORVU1Hr1G094740.1	665	S	Translation initiation factor IF-2	0.843802	0.0011187	71.471	NVAPPVDNS(0.005)KKS(0.844)DT(0.151)ENVR	3	3.0197	7						0.998	1	1.016	0.872	1.1	0.962				1.053
HORVU1Hr1G094800.2	51	S	V-type proton ATPase subunit C	0.962707	0.00110861	113.46	HS(0.963)FDT(0.037)PLYR	2	3.4065	1													1
HORVU1Hr1G094920.5	315	S	Protein kinase superfamily protein	0.830261	0.0149493	50.621	AMAAAAGQS(0.83)S(0.17)GMAPMANR	2	49.802	1												1
HORVU1Hr1G094920.5	414	S	Protein kinase superfamily protein	0.999637	0.00338219	72.846	TTDAS(1)PGAFQR	2	2.2319	2				0.949			1.051
HORVU1Hr1G094920.5	316	S	Protein kinase superfamily protein	0.588589	0.0149046	48.822	AMAAAAGQS(0.411)S(0.589)GMAPMANR	2	49.056	1						1
HORVU1Hr1G095100.1	49	S	ATP-dependent RNA helicase DeaD	0.49996	0.00413397	79.795	GYVGIHS(0.5)S(0.5)GFR	2	2.5772	1				1
HORVU1Hr1G095100.1	31	S	ATP-dependent RNA helicase DeaD	1	1.63695e-07	126.46	VVLEAS(1)AAKPAADAK	2	2.1307	15	1.165	1.089	0.986	0.751	0.716	0.925	1.366	1.18	1.342	0.655	0.885	0.788	1.053	1.098	1	0.738	0.029143	1.2	0.052483	0.719	0.028476	0.973	0.6608
HORVU1Hr1G095100.1	430	S	ATP-dependent RNA helicase DeaD	0.999608	0.0167262	69.276	ELPEQIDTSTYMPS(1)	2	5.0619	3	0.938												0.825	1.237								1.099
HORVU1Hr1G095100.1	48	S	ATP-dependent RNA helicase DeaD	0.982417	0.00223539	95.656	GYVGIHS(0.982)S(0.017)GFR	2	3.4259	11	1.06	1.256	1.194	1.031	0.994		0.897	0.881			1.004		0.904	0.852	0.929	0.865	0.121343	0.76	0.025097	0.858		0.765	0.0091835
HORVU1Hr1G095100.1	176	T	ATP-dependent RNA helicase DeaD	1	0.000577134	82.725	NDCPHIVVGT(1)PGR	2	-0.43817	9	0.644		2.097	0.554		0.792			0.602	0.381			1.695	1.717	0.519	0.491	0.45828	0.439		0.278		0.956	0.98612
HORVU1Hr1G095140.1	180	S	histone deacetylase 2B	0.643805	0.0231028	65.879	QVLIDT(0.117)GS(0.644)S(0.239)K	2	2.9014	1													1
HORVU1Hr1G095140.1	181	S	histone deacetylase 2B	0.644628	0.0231028	61.194	QVLIDT(0.101)GS(0.254)S(0.645)K	2	2.1715	1									1
HORVU1Hr1G095150.1	981	S	AT1 protein	1	1.24293e-20	162.41	ERPQAAIS(1)GES(1)GDGALTEAR	3	-0.1327	42	1.07	1.001	1	0.85	0.92	0.927	0.99	1.056	1.031	1.044	0.988	1.037	1.067	1.009	1.009	0.878	0.021755	1.002	0.94614	0.999	0.98818	1.005	0.87952
HORVU1Hr1G095150.1	1173	S	AT1 protein	0.432991	0.00104557	54.912	VASAPNVEAVAS(0.433)AT(0.284)ES(0.284)CNK	2	4.1176	0
HORVU1Hr1G095150.1	954	S	AT1 protein	1	0.000255867	110.93	ERPEWAIS(1)AES(1)GEAERPR	3	-0.41296	6			0.927	0.969	1.061	1.128		0.876		1.04						1.136		0.945		1.122
HORVU1Hr1G095150.1	887	S	AT1 protein	0.999851	1.43901e-08	167.22	ERPEAAVS(1)AES(1)GDTALAATRPR	3	4.5479	29		0.979	0.93		1.038	1.187	1	1.006	0.948	0.958	0.925	0.979	1.047	1.009	0.993	1.166	0.169778	1.032	0.38958	0.999	0.98802	1.065	0.109304
HORVU1Hr1G095150.1	401	S	AT1 protein	0.999966	0.00031102	180.11	KEES(1)EGMSTGLK	2	4.388	14	0.949	1.026	1.009	1.084	1.045	1.05	0.834	0.86	0.844	1.034	1.125	1.055	1.068		1.017	1.065	0.072936	0.851	0.0031183	1.077	0.099937	1.048	0.27696
HORVU1Hr1G095150.1	926	S	AT1 protein	1	3.19478e-09	134.31	ERPEGAIS(1)AES(1)GDAAFLAAR	2	5.8675	27	0.959	1.002	0.944	0.946	1.068	1.039	1.045	0.951	0.955	0.992	1.023	1.032		1.079	0.964	1.051	0.29898	1.016	0.69328	1.049	0.089736	1.055	0.35564
HORVU1Hr1G095150.1	769	T	AT1 protein	0.584778	2.8486e-09	44.454	EKPAS(0.036)ALS(0.289)AET(0.585)GVAGPDET(0.042)GDS(0.022)T(0.022)PAET(0.004)GDAAPAGIK	3	5.9727	1															1
HORVU1Hr1G095150.1	984	S	AT1 protein	1	1.24293e-20	162.41	ERPQAAIS(1)GES(1)GDGALTEAR	3	-0.1327	53	1.08	0.985	1.007	0.851	0.936	0.935	0.993	1.035	0.996	1.054	1.002	1.046	1.038	1.026	1.015	0.886	0.044861	0.984	0.64844	1.01	0.7642	1.002	0.92098
HORVU1Hr1G095150.1	532	S	AT1 protein	0.999939	0.00346865	82.822	AVS(1)AETGDGGSTGIK	2	6.1402	6		0.755				0.937			0.719	1.415			0.922	1.252		1.241		0.952		1.874		1.44
HORVU1Hr1G095150.1	884	S	AT1 protein	1	1.08019e-22	167.22	KERPEAAVS(1)AES(0.999)GDT(0.001)ALAATR	3	0.45344	37	0.178	1.204	1.15	0.18	1.089	1.059	1.206	1.212	0.994	1.167	0.97	1.027	1.271	1.251	1.041	0.919	0.95052	1.348	0.44884	1.25	0.49928	1.407	0.4215
HORVU1Hr1G095150.1	233	S	AT1 protein	0.998201	2.45432e-16	180.49	DFSDLSLVPS(0.002)AS(0.998)R	2	1.4645	18	1.252	1.136	1.124	0.239	1.01	1.028	0.966	0.782	0.939	1.192	1.133	1.198	0.942	1.061		0.648	0.32856	0.765	0.022124	1.003	0.92254	0.855	0.087757
HORVU1Hr1G095150.1	957	S	AT1 protein	1	1.28454e-60	247.73	ERPEWAIS(1)AES(1)GEAERPR	3	-0.41296	18	0.662	0.765	0.85	1.576	1.868	1.922	0.735	0.803	0.541	1.604	0.688	0.613		0.645	0.728	2.357	0.00084067	0.913	0.51586	1.276	0.65414	0.904	0.41912
HORVU1Hr1G095150.1	75	S	AT1 protein	0.99999	8.44242e-11	76.669	MVVAS(1)PPPPPLPAASPHPDYPEMIK	3	3.8186	11	1.032					0.338		1.383	1.318	0.258	0.911		1.41	1.349		0.328		1.309		0.566		1.337
HORVU1Hr1G095150.1	923	S	AT1 protein	1	3.19478e-09	134.31	ERPEGAIS(1)AES(1)GDAAFLAAR	2	5.8675	35	1.006	1.082	0.99	0.992	1.162	1.136	1.133	0.998	1.001	1.086	1.073	1.126	0.034	1.169	1.011	1.069	0.31396	1.018	0.75948	1.067	0.101238	0.719	0.44306
HORVU1Hr1G095150.1	231	S	AT1 protein	0.950511	1.6319e-16	169.05	DFSDLSLVPS(0.951)AS(0.049)R	2	2.8412	19	0.376	0.774	0.432	1.489	1.491	0.414	0.36	1.154	1.386	0.448	0.703	1.768		1.566	1.639	2.145	0.23992	1.833	0.34718	1.845	0.34212	3.039	0.026863
HORVU1Hr1G095150.1	1177	S	AT1 protein	0.866896	8.5328e-06	110.93	VASAPNVEAVAS(0.043)AT(0.09)ES(0.867)CNK	2	4.8375	9	1.116		1.1				0.978		1.058	0.899		0.956	0.895	0.983	1.014			0.919	0.165937	0.837	0.029964	0.87	0.063299
HORVU1Hr1G095150.1	1175	T	AT1 protein	0.511744	5.21223e-05	82.185	VASAPNVEAVAS(0.362)AT(0.512)ES(0.127)CNK	2	3.1985	1						1
HORVU1Hr1G095150.1	781	T	AT1 protein	0.616991	0.000528896	50.744	EKPASALSAETGVAGPDET(0.014)GDS(0.297)T(0.617)PAET(0.072)GDAAPAGIK	3	4.6797	1														1
HORVU1Hr1G095210.4	237	S	PREDICTED: micronuclear linker histone polyprotein [Citrus sinensis]	1	1.05546e-158	282.3	VDYS(1)DDDDDKEFIVK	2	6.9158	48	1.134	1.11	1.104	1.247	1.188	1.185	0.952	0.807	0.756	1.044	0.976	0.999	0.902	0.843	0.753	1.081	0.0135816	0.751	0.052077	0.902	0.0083183	0.746	0.031016
HORVU1Hr1G095220.1	200	S	RING/U-box superfamily protein	0.335274	6.17063e-36	213.35	FVFGAGDDAPAAPS(0.335)S(0.335)S(0.329)GR	2	4.99	0
HORVU1Hr1G095220.1	201	S	RING/U-box superfamily protein	0.758427	3.82697e-116	278.64	FVFGAGDDAPAAPS(0.019)S(0.758)S(0.223)GR	2	6.2436	3					0.836								1.124		1.041
HORVU1Hr1G095220.1	80	S	RING/U-box superfamily protein	0.711956	0.000516146	67.057	FCHPANTPLLPAT(0.002)T(0.014)T(0.064)AS(0.712)PS(0.208)R	3	0.11996	4	0.848				1.085								1.141	0.926		1.279						1.219
HORVU1Hr1G095220.1	226	S	RING/U-box superfamily protein	1	0.0179457	59.731	FLGDDDS(1)CCK	2	1.603	5								1.087	1.02	0.719			1.1	1.074
HORVU1Hr1G095220.1	202	S	RING/U-box superfamily protein	0.884688	6.73967e-87	238.78	FVFGAGDDAPAAPS(0.002)S(0.113)S(0.885)GR	2	5.6211	10	0.82		0.9	0.982			0.912	1.165	1.239	0.986	1.01	0.985				1.142		1.285	0.148061	1.155	0.027801
HORVU1Hr1G095220.1	82	S	RING/U-box superfamily protein	0.494777	0.00250439	57.464	FCHPANTPLLPAT(0.001)T(0.002)T(0.007)AS(0.495)PS(0.495)R	3	-0.27231	0
HORVU1Hr1G095300.15	174	S	Argonaute family protein	1	2.5114e-70	236.77	TAAGS(1)PGGNNGS(1)PGGGDQK	2	4.6158	19	1.498	0.241	0.356	0.292	1.278	1.279	1.29	1.21	1.055	1.153	1.063	0.287	1.332	1.314	1.352	1.36	0.58738	1.697	0.2675	1.195	0.66338	1.908	0.22264
HORVU1Hr1G095300.15	167	S	Argonaute family protein	1	2.5114e-70	236.77	TAAGS(1)PGGNNGS(1)PGGGDQK	2	4.6158	19	1.498	0.241	0.356	0.292	1.278	1.279	1.29	1.21	1.055	1.153	1.063	0.287	1.332	1.314	1.352	1.36	0.58738	1.697	0.2675	1.195	0.66338	1.908	0.22264
HORVU1Hr1G095400.1	62	S	Pleckstrin homology (PH) domain-containing protein	1	0.00378192	77.431	GASSLLQLLS(1)IPR	2	-2.4713	3				1.25	0.75
HORVU1Hr1G095410.3	158	S	Zinc finger protein CONSTANS-LIKE 4	1	0	401.44	AYS(1)EGDIQNLGANNTPR	2	3.6489	15	0.735	0.708	0.725	0.93	0.98	0.874	1.226	1.279	1.265	0.908	0.847	0.911	1.135	1.254	1.221	1.284	0.0020227	1.739	2.4998e-06	1.23	0.00139713	1.665	8.4182e-05
HORVU1Hr1G095410.3	120	S	Zinc finger protein CONSTANS-LIKE 4	0.999371	6.47804e-283	302.78	SVS(0.999)SGCLNSADWMNGSAAR	2	8.7758	20	0.595	0.652	0.7	1.014	1.013	0.976	1.084	1.154	1.173	0.977	0.944	0.962	1.239	1.233	1.283	1.542	0.00086258	1.752	0.00044053	1.481	0.00120011	1.929	0.000176223
HORVU1Hr1G095410.3	118	S	Zinc finger protein CONSTANS-LIKE 4	0.426017	0.00253958	63.95	S(0.426)VS(0.426)S(0.148)GCLNSADWMNGSAAR	2	3.9778	0
HORVU1Hr1G095410.3	121	S	Zinc finger protein CONSTANS-LIKE 4	0.449121	0.000121528	43.764	S(0.1)VS(0.449)S(0.449)GCLNS(0.002)ADWMNGSAAR	2	3.3476	0
HORVU2Hr1G000040.1	20	S	Histone deacetylase complex subunit SAP30	1	1.38563e-66	227.95	YES(1)GDEELTVLPR	2	4.8738	15	0.856	0.219	0.898	1.053	1.056	0.952	1.108	1.032	1.044	1.093	1.166	1.166	1.121	1.151	1.085	1.551	0.3173	1.614	0.29396	1.736	0.2575	1.701	0.2667
HORVU2Hr1G000130.2	468	S	ARID/BRIGHT DNA-binding domain;ELM2 domain protein	1	4.96529e-15	182.1	KIDS(1)DDEEETEFR	2	4.1822	12	1.231	0.084	1.211	1.271		1.332	1.31				1.243		1.276	0.041		1.546	0.3963	1.556		1.476		0.782	0.68048
HORVU2Hr1G000280.3	429	S	cysteine synthase C1	0.999997	0.000429827	106.97	LIVTVHPS(1)AGER	2	3.1869	6				1.294	1.199			0.844	0.901			0.875		0.888
HORVU2Hr1G000360.19	727	S	sequence-specific DNA binding;sequence-specific DNA binding transcription factors	0.977878	3.77071e-10	179.9	LSGQGAEIT(0.001)S(0.021)S(0.978)QLK	2	0.48601	3		0.988				0.899								1.113		0.91						1.127
HORVU2Hr1G000360.19	824	S	sequence-specific DNA binding;sequence-specific DNA binding transcription factors	0.999998	2.60326e-174	291.09	SLS(1)FEPGRPVLLIDNEGNEVGR	3	-0.16141	20	1.09	1.098	1.032	1.072	1.1	1.163	1.019	0.92	0.854	0.955	0.981	0.921	0.941	0.918	0.935	1.036	0.32326	0.867	0.057782	0.887	0.0111173	0.868	0.002483
HORVU2Hr1G000390.20	429	S	Polycomb group protein EMBRYONIC FLOWER 2	0.98709	8.38677e-07	73.711	DVHPHIT(0.007)VPGS(0.987)PGMT(0.006)MPVDQDIVELR	3	2.4759	6	1.204	1.1		1.074	0.874			0.895							0.852	0.845	0.26566	0.777				0.74
HORVU2Hr1G001360.1	322	T	tRNA-dihydrouridine(47) synthase [NAD(P)(+)]-like	1	0.00398824	92.707	VDLVAT(1)PHLR	2	3.2182	8	1.112		1.1					1.043	1.06	0.897	0.895	0.896			0.996			0.951	0.035144	0.81	0.0165173	0.901
HORVU2Hr1G001790.10	75	S	Vacuolar protein sorting-associated protein 27	0.999686	2.16381e-28	222.48	MTAGMTSMS(1)FK	2	1.7621	31	7.754	0.19	0.152	0.251	0.234	0.249	0.358	0.219	1.899		0.231	0.347		0.226	0.889	0.091	0.54972	0.306	0.92892	0.107	0.67578	0.207	0.87138
HORVU2Hr1G001790.10	73	S	Vacuolar protein sorting-associated protein 27	0.727689	8.07419e-06	193.94	MTAGMT(0.045)S(0.728)MS(0.227)FK	2	0.93106	2				1
HORVU2Hr1G001790.10	235	T	Vacuolar protein sorting-associated protein 27	1	1.20208e-21	205.45	DNESLAPIFT(1)PPR	2	1.9675	15	0.962	1.041	0.982	0.838	0.836	0.878	1.086	1.128	1.098	0.934	0.893	0.878	1.137	1.153	1.154	0.855	0.0053808	1.11	0.0163181	0.906	0.030562	1.154	0.003999
HORVU2Hr1G002040.2	197	S	Sterol 3-beta-glucosyltransferase	1	0.00425749	84.102	QLLDDKIS(1)IR	2	1.4129	3					1.126	1.167					0.707
HORVU2Hr1G002040.2	149	S	Sterol 3-beta-glucosyltransferase	0.330674	0.000849242	41.104	S(0.331)S(0.331)T(0.331)MPGVIKDT(0.005)EIT(0.003)AETTGPSNLER	3	1.2896	0
HORVU2Hr1G002040.2	683	S	Sterol 3-beta-glucosyltransferase	0.999999	1.53105e-52	180.47	TDENS(1)PPPTHGFLEFLGPVSK	3	-3.2769	15	0.969	0.857	0.868	1.198	1.221	1.115	1.01	0.938	0.931	0.966	1.004	0.948	0.969	0.957	1.048	1.312	0.0046998	1.069	0.22444	1.083	0.128878	1.104	0.107944
HORVU2Hr1G002040.2	148	S	Sterol 3-beta-glucosyltransferase	0.330674	0.000849242	41.104	S(0.331)S(0.331)T(0.331)MPGVIKDT(0.005)EIT(0.003)AETTGPSNLER	3	1.2896	0
HORVU2Hr1G002040.2	150	T	Sterol 3-beta-glucosyltransferase	0.330674	0.000849242	41.104	S(0.331)S(0.331)T(0.331)MPGVIKDT(0.005)EIT(0.003)AETTGPSNLER	3	1.2896	0
HORVU2Hr1G002260.1	99	S	fructokinase-like 2	0.999772	2.57827e-10	166.83	EGQS(1)DTEDASPEEPK	2	2.4316	11			0.765		1.388	1.279	0.807		0.897	0.779	0.843	0.94	1.081	1.096	1.126	1.743		1.114		1.116		1.439
HORVU2Hr1G002260.1	151	S	fructokinase-like 2	1	2.3729e-29	207	AAEQLS(1)DDEGEDQSK	2	3.6564	10	0.985			0.867	0.822		0.936	1.029	1.118	1.185			1.079	1.047	0.932	0.857		1.043		1.203		1.035
HORVU2Hr1G002410.2	231	S	BnaA03g10260D protein	0.922532	0.0228974	55.578	MVNS(0.077)S(0.923)PEAEAR	2	5.9627	1												1
HORVU2Hr1G002410.2	600	S	BnaA03g10260D protein	0.999994	0.000154368	113.48	LPVDPTLLNVS(1)PK	2	4.0805	6	0.99						0.989	0.882					1.146	0.987	1.006			0.945				1.057
HORVU2Hr1G002710.5	63	S	Integral membrane protein hemolysin-III homolog	0.902749	1.81594e-05	88.421	LHTDAPS(0.097)S(0.903)PVYHNVYVR	3	1.6182	10		1.005	0.923	1.001			0.872	0.942	0.987	1.112	1.114	1.054		0.99		1.038		0.969	0.60626	1.134	0.049099	1.027
HORVU2Hr1G002710.5	62	S	Integral membrane protein hemolysin-III homolog	0.902181	0.000480196	58.476	LHT(0.027)DAPS(0.902)S(0.07)PVY(0.001)HNVYVR	3	0.87818	1						1
HORVU2Hr1G003110.1	53	S	Ectonucleoside triphosphate diphosphohydrolase 5	0.733898	2.51868e-07	157.67	YAVIMDAGS(0.734)T(0.262)GT(0.004)R	2	4.3022	3	0.983	1.02	0.997
HORVU2Hr1G003350.1	366	S	Formamidopyrimidine-DNA glycosylase	1	0	368.96	S(1)PDAGGYGGEDDEEPVVAAK	2	6.2985	15	1.047	0.99	1.002	1.073	1.017	1.089	0.922	0.936	0.905	0.95	0.927	0.901	1.046	1.091	1.104	1.046	0.169838	0.909	0.0083584	0.914	0.0172181	1.066	0.052638
HORVU2Hr1G003540.3	1096	S	Disease resistance protein (CC-NBS-LRR class) family	1	2.73046e-14	131.63	RAPVLDEDNQIHGS(1)PPR	3	-0.30155	43	1.116	1.138	1.124	1.006	0.988	0.994	0.92	0.883	0.934	0.977	0.924	0.926	0.988	1.058	1.025	0.885	9.7467e-05	0.81	0.00028331	0.837	0.00073691	0.909	0.0096846
HORVU2Hr1G003540.3	1103	S	Disease resistance protein (CC-NBS-LRR class) family	0.999979	0.0233848	61.042	IPS(1)HLELDSAK	2	2.3995	4					1.033						1.047	1.011			0.91
HORVU2Hr1G003600.6	252	S	Disease resistance protein	0.997264	0.00544857	69.224	S(0.002)MS(0.997)CNFITSFGDK	2	5.3576	6										0.891	0.963	1.147	0.997	1.032	0.971
HORVU2Hr1G003600.6	89	S	Disease resistance protein	0.995453	0.00173384	71.471	KVS(0.995)LLGGS(0.004)S(0.001)PDLEDGSAAIVDK	2	2.818	2							0.947	1.053
HORVU2Hr1G003970.3	393	T	BEST Arabidopsis thaliana protein match is: glycine-rich protein .	0.314544	1.73972e-05	42.17	AT(0.315)S(0.315)AIHNDAY(0.263)AS(0.072)S(0.035)PFLLSLAEVPGASR	3	-0.99716	0
HORVU2Hr1G003970.3	394	S	BEST Arabidopsis thaliana protein match is: glycine-rich protein .	0.314544	1.73972e-05	42.17	AT(0.315)S(0.315)AIHNDAY(0.263)AS(0.072)S(0.035)PFLLSLAEVPGASR	3	-0.99716	0
HORVU2Hr1G004230.5	20	S	12-oxophytodienoate reductase 2	0.999992	8.00961e-39	228.13	MGS(1)TLDLAHR	2	3.0247	30	1.046	1.105	1.032	1.077	1.044	1.097	0.983	0.977	0.945	0.925	0.88	0.891	1.012	0.999	0.986	1.011	0.68304	0.913	0.019764	0.847	0.0029788	0.942	0.054445
HORVU2Hr1G004460.4	155	S	actin-related protein 9	0.453518	4.52393e-09	62.95	SVNSDADEDPS(0.087)QS(0.454)T(0.454)PDDGNKPNS(0.005)EENK	3	4.5701	0
HORVU2Hr1G004460.4	156	T	actin-related protein 9	0.601237	4.52393e-09	62.95	SVNSDADEDPS(0.118)QS(0.264)T(0.601)PDDGNKPNS(0.017)EENK	3	3.3638	3								0.892					1.15	0.959
HORVU2Hr1G004460.4	146	S	actin-related protein 9	0.999789	1.06038e-106	185.03	SVNS(1)DADEDPSQSTPDDGNKPNSEENK	3	5.7536	12	1.091	1.067		0.959		0.89	1.082	1.043		0.949	0.964	0.916	1.027	1.05	0.962	0.857	0.057636	0.985	0.5448	0.874	0.0078429	0.939	0.165423
HORVU2Hr1G004460.4	96	S	actin-related protein 9	0.803239	0.00686213	43.613	IPFLGEVS(0.803)PS(0.197)ENQPLPPK	2	6.2333	1															1
HORVU2Hr1G004460.4	153	S	actin-related protein 9	0.331269	8.64229e-05	56.064	SVNSDADEDPS(0.331)QS(0.331)T(0.331)PDDGNKPNS(0.006)EENK	3	4.1827	0
HORVU2Hr1G004930.1	209	S	zinc finger (Ran-binding) family protein	1	5.00625e-226	319.43	LAS(1)EELANDWDNKR	2	4.7131	30	0.916	0.986	0.9	0.879	1.004	0.949	0.986	0.988	1.073	1.01	0.986	1.119	1.027	1.028	1.147	1.011	0.84452	1.087	0.100841	1.112	0.092722	1.143	0.044944
HORVU2Hr1G005630.19	237	S	RING/U-box superfamily protein	0.997174	0.0128258	56.202	S(0.003)QS(0.997)LPMNMK	2	-0.35549	2					0.821				1.179
HORVU2Hr1G005630.19	256	S	RING/U-box superfamily protein	1	0.0172758	70.389	MNS(1)LGGVYR	2	-1.1959	2			1.179												0.821							0.696
HORVU2Hr1G005690.10	575	S	23S rRNA (uracil(747)-C(5))-methyltransferase	0.999903	9.35537e-05	97.59	NQNS(1)EEASSLVNDESVDAK	2	10.228	4					1.028			0.664					1.002	1.306
HORVU2Hr1G005690.10	108	S	23S rRNA (uracil(747)-C(5))-methyltransferase	0.946001	1.41878e-77	135.03	LHSEGPVSNNGAAT(0.016)ENS(0.038)S(0.946)DAAAPDEGTPGPEAGGGTK	3	3.1009	4					1.06	1.125			0.836			0.979
HORVU2Hr1G005690.10	117	T	23S rRNA (uracil(747)-C(5))-methyltransferase	0.999989	1.23689e-77	116.88	LHSEGPVSNNGAATENSSDAAAPDEGT(1)PGPEAGGGTK	3	4.3406	12	1.113	1.138	1.107	1.124	0.958	1.064				0.951	0.923	0.905	0.809	0.938	0.97	0.937	0.23046			0.828	0.00034263	0.809	0.062524
HORVU2Hr1G005690.10	107	S	23S rRNA (uracil(747)-C(5))-methyltransferase	0.498489	1.05106e-65	131.08	LHSEGPVSNNGAAT(0.003)ENS(0.498)S(0.498)DAAAPDEGTPGPEAGGGTK	3	3.4855	0
HORVU2Hr1G006010.1	302	S	Eukaryotic translation initiation factor 3 subunit M	1	0.0108107	63.908	VFGMPKWQS(1)LR	2	-25.141	1														1
HORVU2Hr1G006030.1	317	S	Transmembrane protein 115	1	0	375.01	MAADHAADAEAPAHS(1)AED	2	1.6252	41	0.947	0.994	0.98	1.156	1.135	1.195	0.987	0.944	0.889	0.94	0.929	0.918	0.971	1.018	0.999	1.193	0.0010583	0.965	0.34472	0.954	0.0424	1.023	0.31744
HORVU2Hr1G006030.1	286	T	Transmembrane protein 115	0.494341	0.000737944	99.127	TSEIALPVT(0.011)DPT(0.494)KAS(0.494)R	2	3.5635	0
HORVU2Hr1G006030.1	289	S	Transmembrane protein 115	0.995491	1.60472e-41	182.23	TSEIALPVTDPT(0.004)KAS(0.995)R	2	3.2208	20	0.799	0.845	0.832	1.102	1.037	1.054	1.065	1.023	1.049	0.924	0.909		1.145	1.1	1.117	1.29	0.00049999	1.267	0.00031741	1.11	0.0183192	1.358	0.000117164
HORVU2Hr1G007340.1	77	S	Protein kinase family protein	1	0.00374213	69.641	GHLLQQLVS(1)QK	2	3.0382	3				1.127						0.871	1.002
HORVU2Hr1G007760.1	766	S	ABC transporter family protein	0.328973	0.0017104	55.354	S(0.013)MS(0.329)GS(0.329)T(0.329)PHCLPGVSNAFAQER	3	2.0756	0
HORVU2Hr1G007760.1	769	T	ABC transporter family protein	0.840208	0.00125599	75.024	S(0.001)MS(0.016)GS(0.142)T(0.84)PHCLPGVSNAFAQER	3	1.3342	2													1.058		0.942
HORVU2Hr1G007760.1	768	S	ABC transporter family protein	0.487507	0.00125599	55.354	S(0.001)MS(0.024)GS(0.488)T(0.488)PHCLPGVSNAFAQER	3	1.5496	0
HORVU2Hr1G008250.12	152	S	pumilio 2	1	0.000344527	123.24	LPSADNVFHS(1)PR	2	4.6969	12		0.798		0.937	0.917	1.036	1.078	0.983	1.011	0.981		0.906	1.055	1.223	1.075	1.207		1.283		1.182		1.401
HORVU2Hr1G009840.1	356	T	Vacuolar protein sorting-associated protein 54	0.58732	0.0102406	97.594	S(0.413)PT(0.587)KLPLFQGK	2	1.5384	2	0.965														1.035							1.073
HORVU2Hr1G009840.1	319	S	Vacuolar protein sorting-associated protein 54	0.996679	2.48903e-09	90.828	NLDGNIS(0.997)PDDT(0.003)NPVVQHGGSVDFSQEK	3	5.6983	6					0.986				0.873			1.246	0.906	1.128	0.861
HORVU2Hr1G009840.1	354	S	Vacuolar protein sorting-associated protein 54	0.990448	0.002418	135.21	S(0.99)PT(0.01)KLPLFQGK	2	1.6143	10	1.012	0.964	1.005		0.873		1.13	1.04			0.743	0.887	1.165	1.181		0.879		1.092	0.097221	0.82	0.060904	1.18	0.0037819
HORVU2Hr1G009850.5	147	T	Thylakoid lumenal 15.0 kDa protein 2, chloroplastic	0.993616	0.0160861	59.67	VLAQNY(0.006)PDT(0.994)PGLAIK	2	3.1229	4						0.89	0.924			1.145		1.041
HORVU2Hr1G009890.1	524	S	Vacuolar protein-sorting-associated protein 33 homolog	0.540252	7.95727e-11	85.513	GIS(0.024)T(0.024)IS(0.086)S(0.326)S(0.54)ELLPGSGSQQSTDR	2	-2.4595	1		1
HORVU2Hr1G009890.1	522	S	Vacuolar protein-sorting-associated protein 33 homolog	0.337309	7.95727e-11	81.031	GIS(0.104)T(0.104)IS(0.337)S(0.337)S(0.117)ELLPGSGSQQSTDR	2	-4.221	0
HORVU2Hr1G009890.1	523	S	Vacuolar protein-sorting-associated protein 33 homolog	0.637898	7.95727e-11	85.513	GIS(0.017)T(0.017)IS(0.263)S(0.638)S(0.065)ELLPGSGSQQSTDR	2	-2.4842	1			1
HORVU2Hr1G009890.1	520	T	Vacuolar protein-sorting-associated protein 33 homolog	0.417446	0.0140567	55.804	GIS(0.124)T(0.417)IS(0.337)S(0.083)S(0.039)ELLPGSGSQQSTDR	2	-2.5465	0
HORVU2Hr1G010440.5	1112	S	acetyl-CoA carboxylase 2	0.965667	0.00512151	56.938	S(0.034)LS(0.966)ELEMFTEER	2	4.143	2											0.994		1.006
HORVU2Hr1G010890.2	226	S	40S ribosomal protein S6	0.999948	0.014076	112.93	SKLS(1)AATK	2	0.82767	6					0.838	0.963	1.169	0.821	1.247				0.961
HORVU2Hr1G010890.2	113	T	40S ribosomal protein S6	0.999918	2.25827e-12	186.55	KGENDLPGLT(1)DTEKPR	3	2.7629	26	1.103	1.167	1.108	0.758	0.926	1.032	1.089	0.995	0.94	0.823		0.943	1.022	1.085	1.009	0.804	0.070443	0.895	0.073301	0.784	0.021917	0.922	0.048257
HORVU2Hr1G010980.1	299	S	mRNA capping enzyme family protein	1	1.2126e-283	308.15	QDDDDDNGEPAPS(1)PEPADDK	2	2.7696	15	1.195	1.183	1.036	1.06	0.99	1.003	0.956	0.929	0.868	0.989	0.95	0.969	0.988	0.937	0.947	0.894	0.094896	0.806	0.0168438	0.852	0.028838	0.841	0.024724
HORVU2Hr1G010990.2	6	S	Aquaporin-like superfamily protein	1	0.000547489	80.379	AKEVS(1)EEPEHAAPAR	3	1.7132	9	1.217			0.981			0.755	1.191	1.131	0.725						0.806		0.843		0.596
HORVU2Hr1G011040.2	878	S	ubiquitin-protein ligase 4	0.498891	0.0176397	47.27	SESISY(0.002)PAVS(0.499)S(0.499)GK	2	0.72887	0
HORVU2Hr1G011040.2	877	S	ubiquitin-protein ligase 4	0.90967	0.00175702	87.727	SESISYPAVS(0.91)S(0.09)GK	2	-0.087846	3				0.467					0.721		1.812
HORVU2Hr1G011040.2	620	S	ubiquitin-protein ligase 4	0.714246	0.00026972	65.574	SSHTTIANSLPS(0.004)T(0.008)LES(0.714)PNT(0.137)S(0.137)IR	3	2.9604	4										0.931	0.916	1.196	0.956
HORVU2Hr1G011040.2	909	S	ubiquitin-protein ligase 4	0.999926	0.00956255	97.084	SKS(1)LADADSATK	2	1.8394	7			0.909	1.088			1.14		1.144	0.639			0.967		1.114	1.197		1.256		0.703		1.145
HORVU2Hr1G011040.2	801	S	ubiquitin-protein ligase 4	0.734112	0.0222945	59.645	FPVVIS(0.734)HS(0.266)GR	2	-13.357	4	1.012	0.918					1.135						0.934					1.176				0.968
HORVU2Hr1G011040.2	803	S	ubiquitin-protein ligase 4	0.5	0.0222945	55.235	FPVVIS(0.5)HS(0.5)GR	2	-12.41	3	0.991	0.899					1.111											1.176
HORVU2Hr1G011550.11	6	T	Endo-1,4-beta-xylanase Z	1	0.0121393	43.306	LPAAT(1)AAAALPLPPPPPR	2	-16.799	1			1
HORVU2Hr1G011580.27	273	S	Cleavage and polyadenylation specificity factor subunit 1	0.969803	0	343.21	DNS(0.97)FS(0.03)PAGS(1)VDLASASDSR	2	5.5927	4						0.258		0.765	2.187						0.791
HORVU2Hr1G011580.27	275	S	Cleavage and polyadenylation specificity factor subunit 1	0.999985	0	480.62	DNSFS(1)PAGSVDLASASDSR	2	4.3709	20	1.049		1.046	0.785			1.178	0.961	0.323	0.773	1.098	1.199	1.346	1.303	0.938	0.749		0.783	0.44224	0.977	0.79078	1.141	0.409
HORVU2Hr1G011580.27	279	S	Cleavage and polyadenylation specificity factor subunit 1	1	5.88211e-110	240.21	DNS(0.008)FS(0.992)PAGS(1)VDLASASDSR	2	5.4854	24	0.595	0.6	0.216	0.507		0.731	1.332	1.334	1.332	0.542	1.331	1.407	1.405	1.331	1.337	1.316	0.4921	2.833	0.0781	2.325	0.134502	2.887	0.076102
HORVU2Hr1G011610.15	35	S	SNARE-interacting protein KEULE	0.97679	1.39227e-97	242.35	DEYHCMSDPS(0.009)S(0.014)S(0.977)FR	2	4.093	20	0.886	0.943	0.928	1.304	1.198	1.195	0.892	0.855		0.932			0.964	0.946	0.957	1.341	0.00102271	0.95	0.177259	1.014		1.04	0.112918
HORVU2Hr1G011610.15	33	S	SNARE-interacting protein KEULE	0.402866	4.24271e-06	119.26	GELPKDEYHCMS(0.042)DPS(0.403)S(0.277)S(0.277)FR	3	1.7617	0
HORVU2Hr1G011610.15	34	S	SNARE-interacting protein KEULE	0.633336	1.39227e-97	224.97	DEYHCMSDPS(0.016)S(0.633)S(0.351)FR	2	4.7809	1											1
HORVU2Hr1G011610.15	72	S	SNARE-interacting protein KEULE	1	6.5706e-05	129.53	NS(1)DDGYSSDSVLK	2	2.5375	25	1.28	1.285	0.867	1.371	0.557	1.417	1.455	0.436	1.39	1.31	0.513	0.494	0.492	0.551	1.581	0.975	0.79576	0.956	0.7193	0.675	0.23142	0.765	0.36656
HORVU2Hr1G011610.15	78	S	SNARE-interacting protein KEULE	0.814094	0.000658364	104.76	NS(0.999)DDGY(0.001)S(0.085)S(0.814)DS(0.101)VLK	2	3.903	14	0.843	0.821		1.082	1.139	1.176	0.962	0.89	0.829	1.043	1.048	1.01	1.005	1.126	1.027	1.361	0.0025773	1.074	0.30382	1.242	0.0012165	1.265	0.0147167
HORVU2Hr1G011610.15	48	S	SNARE-interacting protein KEULE	0.886805	0.000435234	139.7	T(0.113)S(0.887)PAHQPAQSMR	2	3.4846	13	1.091	0.465	1.113		1.523		0.892	0.853	0.947	1.052	1.086	1.024	0.917	1.036		1.712		1.009	0.80512	1.185	0.48812	1.098	0.68926
HORVU2Hr1G011610.15	47	T	SNARE-interacting protein KEULE	0.5	0.000702984	119.52	T(0.5)S(0.5)PAHQPAQSMR	2	2.1747	7					1.448		0.848	0.811	0.901		1.033	0.973		0.986
HORVU2Hr1G012440.2	309	S	Dihydrolipoyllysine-residue acetyltransferase component of pyruvate dehydrogenase complex	0.994319	0.00802954	66.485	VQS(0.994)LS(0.006)ILEITK	2	2.5288	4	0.908					1.098		0.928							1.066	1.209		1.022				1.174
HORVU2Hr1G013080.1	467	S	protein kinase family protein	0.486287	0.00348129	57.62	S(0.486)HS(0.486)HPS(0.024)S(0.003)GPSLSIGQIR	3	-3.1375	0
HORVU2Hr1G013080.1	469	S	protein kinase family protein	0.486287	0.00348129	57.62	S(0.486)HS(0.486)HPS(0.024)S(0.003)GPSLSIGQIR	3	-3.1375	0
HORVU2Hr1G013370.2	783	S	Kinase interacting (KIP1-like) family protein	0.968087	3.83045e-19	61.003	DS(0.001)EET(0.017)GGMS(0.968)PVIS(0.013)EVPT(0.001)DSEDMVNHTSDSQLEK	3	5.9895	3		0.874					1.077		1.049									1.216
HORVU2Hr1G013440.2	122	S	Protein kinase superfamily protein	0.864375	0.0254431	52.863	EFVLS(0.136)NGS(0.864)EHR	2	3.5355	2				1.16							0.84
HORVU2Hr1G013550.1	84	S	PWWP domain protein-like	1	1.64904e-188	302.78	RKEEVQEADS(1)DEDWDPR	3	1.1791	91	1.112	1.124	1.007	0.869	0.782	0.732	1.12	1.225	1.346	0.591	0.646	0.706	1.224	1.284	1.231	0.735	0.0071168	1.138	0.114737	0.599	0.00116341	1.153	0.0197608
HORVU2Hr1G013550.1	98	S	PWWP domain protein-like	0.999995	3.1163e-23	208.87	GGS(1)DS(1)DTDVDIER	2	3.2623	53	0.957	1	0.84	0.985	1.076	1.025	1.169	1.157	1.132	0.739	0.782	0.766	1.208	1.119	1.046	1.103	0.159976	1.236	0.0156551	0.818	0.022303	1.206	0.048076
HORVU2Hr1G013550.1	64	S	PWWP domain protein-like	0.913137	0.00113085	107.46	EVNCDS(0.096)S(0.913)AT(0.989)PPS(0.002)R	2	4.6792	1							1
HORVU2Hr1G013550.1	66	T	PWWP domain protein-like	0.991286	0.000127871	131.48	EVNCDSS(0.008)AT(0.991)PPSR	2	2.2044	12	0.417	1.204	1.618		1.23	1.023	1.173	0.742	1.019	0.501		0.551		1.521		1.043	0.75376	0.906	0.9494	0.487	0.35988	1.409
HORVU2Hr1G013550.1	96	S	PWWP domain protein-like	1	3.1163e-23	208.87	GGS(1)DS(1)DTDVDIER	2	3.823	35	1.051	0.969	0.86	0.967	1.054	1.001	1.145	1.133	1.114	0.757	0.801	0.751	1.172	1.081	1.142	1.049	0.46728	1.178	0.10488	0.802	0.024123	1.179	0.056461
HORVU2Hr1G013550.1	100	T	PWWP domain protein-like	0.501614	0.00345171	66.553	KKGGS(0.997)DS(0.502)DT(0.502)DVDIER	2	2.5069	1						1
HORVU2Hr1G013730.2	270	S	Phosphoinositide phospholipase C 6	1	2.4814e-41	193.23	QEDDAS(1)EHRDDDEDDDDEDEQK	3	4.5581	6							1.001			1.126	1.288	1.112	0.828	0.645
HORVU2Hr1G013790.2	553	S	Symplekin	0.44914	2.79113e-167	308.89	S(0.449)PS(0.449)S(0.099)S(0.003)TIEGSQPQFSSLNAPTSQYVLPK	3	5.3155	0
HORVU2Hr1G013790.2	333	S	Symplekin	0.605478	2.58364e-29	153.18	TTEAASVDS(0.163)S(0.605)S(0.23)NQPT(0.001)PAR	2	1.7833	3					1.086							0.959			0.955
HORVU2Hr1G013790.2	468	S	Symplekin	0.41157	0.000131163	77.122	DSALVTSAAGEITPVLAS(0.177)S(0.412)PVPS(0.412)ALK	3	5.074	0
HORVU2Hr1G013790.2	280	S	Symplekin	0.660589	3.84966e-14	137.68	AESLPLTET(0.244)S(0.661)T(0.061)DNS(0.034)NKR	2	2.9596	5		1.145	1.122		0.767				0.913						1.052	0.677		0.805				0.928
HORVU2Hr1G013790.2	463	S	Symplekin	0.531303	0.000309609	77.122	DSALVTSAAGEITPVLAS(0.531)S(0.418)PVPS(0.05)ALK	3	2.4363	1				1
HORVU2Hr1G013790.2	554	S	Symplekin	0.32946	2.28641e-149	269.87	S(0.329)PS(0.329)S(0.329)S(0.011)TIEGSQPQFSSLNAPTSQYVLPK	3	5.4256	0
HORVU2Hr1G013790.2	332	S	Symplekin	0.918852	4.44384e-42	206.61	TTEAAS(0.001)VDS(0.919)S(0.079)S(0.002)NQPTPAR	2	1.0485	12	1.132	1.201		1.248		1.16	1.025	1.015	0.94	1.127	1.031		1.015	1.002	0.106	1.032	0.57296	0.852	0.030618	0.925	0.27954	0.607	0.35542
HORVU2Hr1G013790.2	288	S	Symplekin	1	4.21483e-73	213.32	S(1)LADDMNSILEDDGHSSK	2	9.3529	15	0.856		0.843	1.089	1.03	1.128	1.093	1.108	1.06	0.898	0.793	0.835	1.003	1.173	1.092	1.274	0.0060437	1.28	0.00082099	0.991	0.84268	1.282	0.0246
HORVU2Hr1G013790.2	555	S	Symplekin	0.233089	2.46531e-43	107.7	S(0.178)PS(0.178)S(0.178)S(0.233)T(0.233)IEGSQPQFSSLNAPTSQYVLPK	3	3.9654	0
HORVU2Hr1G013790.2	279	T	Symplekin	0.698565	0.000932205	96.453	AESLPLTET(0.699)S(0.21)T(0.085)DNS(0.006)NKR	2	2.0514	2						0.876		1.124
HORVU2Hr1G013790.2	258	S	Symplekin	0.999588	1.1137e-08	78.75	LLEAQNIINQGDSVAANDS(1)NAR	2	2.9721	9		0.968					0.941	1.198	0.978	0.837		0.922	1.039	1.037	1.081			1.073		0.909		1.087
HORVU2Hr1G013790.2	277	T	Symplekin	0.5499	0.00101917	57.476	AESLPLT(0.55)ET(0.148)S(0.148)T(0.148)DNS(0.005)NKR	2	2.5136	1				1
HORVU2Hr1G013790.2	464	S	Symplekin	0.86717	1.57023e-106	149.14	DSALVTSAAGEITPVLAS(0.102)S(0.867)PVPS(0.031)ALK	3	2.0001	12	0.405	1.098			1.441	1.077	1.189		0.784	0.906		1.153	0.919	0.975	1.054	1.675	0.35206	1.313	0.56418	1.37	0.49278	1.308	0.58152
HORVU2Hr1G013790.2	556	T	Symplekin	0.233089	2.46531e-43	107.7	S(0.178)PS(0.178)S(0.178)S(0.233)T(0.233)IEGSQPQFSSLNAPTSQYVLPK	3	3.9654	0
HORVU2Hr1G013790.2	551	S	Symplekin	0.806262	1.65635e-261	308.89	S(0.806)PS(0.179)S(0.015)STIEGSQPQFSSLNAPTSQYVLPK	3	5.4873	9		0.809					1.026	1.456		0.749		0.803		1.157				1.534		0.959		1.43
HORVU2Hr1G013850.3	63	S	transducin family protein / WD-40 repeat family protein	0.910782	0.0192473	50.314	LFEGS(0.089)S(0.911)DADKPR	2	3.6092	1								1
HORVU2Hr1G013900.17	993	S	Transducin family protein / WD-40 repeat family protein, putative isoform 1	0.999751	1.11436e-53	157.58	S(1)FNSQTPSELLESIFLK	2	-0.42969	8		0.856	0.531	1.483	1.772	1.615	0.671	0.764							0.308	2.341	0.0191752	1.035	0.83058			0.444
HORVU2Hr1G014000.1	9	S	26S protease regulatory subunit 6B homolog	0.999995	1.33598e-68	183.41	SAAAVAPS(1)PPAAPPSYPAAPSAPSAEDDDDLYGR	3	7.017	15	0.718	0.854	0.776	0.42	0.356	0.524	1.491	1.502	1.55	0.73	0.745	1.01	1.595	1.354	1.375	0.554	0.0080408	1.935	0.00021579	1.058	0.70194	1.842	0.00108253
HORVU2Hr1G014000.1	16	S	26S protease regulatory subunit 6B homolog	0.651704	2.37606e-19	115.01	S(0.018)AAAVAPS(0.138)PPAAPPS(0.652)Y(0.187)PAAPS(0.005)APS(0.001)AEDDDDLYGR	3	6.4782	1													1
HORVU2Hr1G014000.1	2	S	26S protease regulatory subunit 6B homolog	0.999501	1.37389e-26	124.29	S(1)AAAVAPSPPAAPPSYPAAPSAPSAEDDDDLYGR	3	6.5539	3								0.929						1.049	1.022
HORVU2Hr1G014000.1	17	Y	26S protease regulatory subunit 6B homolog	0.526065	1.62159e-11	97.733	SAAAVAPS(0.004)PPAAPPS(0.284)Y(0.526)PAAPS(0.093)APS(0.093)AEDDDDLY(0.001)GR	3	6.4216	1							1
HORVU2Hr1G014130.4	124	S	AMP deaminase	0.999838	0.000425239	165.02	EGKPTIS(1)PASNK	2	3.0556	8	0.799		0.789	1.386			0.932		1.009				1.018	1.073	0.995	1.746		1.222	0.038099			1.296	0.0030439
HORVU2Hr1G014130.4	156	S	AMP deaminase	0.999994	1.61679e-52	166.59	SSVPAVSAFESIEDS(1)DEDVDLEPDSK	2	2.6049	14	0.749	1.231	0.979	0.66	1.766	1.565	1.089	0.931	0.821				1.068	0.952	0.19	1.349	0.53008	0.96	0.87802			0.747	0.42236
HORVU2Hr1G014130.4	283	T	AMP deaminase	0.999753	1.57114e-229	307.89	EIITDPST(1)PKPNPNPFNYEHQIK	3	3.546	19	1.031	1.04	1.051		0.865	0.907	0.999	0.976	1.018	0.992	0.937	1.007	1.065	1.032	1.078	0.851	0.003479	0.959	0.034185	0.94	0.052277	1.017	0.30288
HORVU2Hr1G014130.4	207	T	AMP deaminase	0.579423	0.00331137	51.577	S(0.271)HS(0.72)AT(0.579)GS(0.429)LHGIQLNPVAADILR	2	3.477	1									1
HORVU2Hr1G014130.4	282	S	AMP deaminase	0.625884	4.13767e-106	251.11	EIITDPS(0.626)T(0.374)PKPNPNPFNYEHQIK	3	3.1993	1				1
HORVU2Hr1G014130.4	139	T	AMP deaminase	0.999976	0.00265139	180.17	LGSLVRPTT(1)PK	2	3.6135	15	0.657	0.656	0.639	1.348	1.398	1.404	0.892	0.862	0.916	1.18	1.272	1.163	0.823	0.893	0.895	2.126	5.6896e-07	1.368	9.6446e-05	1.852	2.4945e-05	1.338	0.00056122
HORVU2Hr1G014130.4	199	S	AMP deaminase	0.887202	2.48301e-68	226.73	ADQNGDISST(0.113)S(0.887)MIR	2	7.0434	10				0.771	1.357	0.824		0.865	1.032	1.11	0.753	0.792		1.268	1.228
HORVU2Hr1G014130.4	122	T	AMP deaminase	0.949838	0.0218838	115.35	EGKPT(0.95)IS(0.05)PASNK	2	4.0632	1					1
HORVU2Hr1G014130.4	79	Y	AMP deaminase	0.648161	5.42518e-100	132.83	LLPDGGDDS(0.352)DY(0.648)DREDGEEEDDGGGPPPHR	3	4.5525	1										1
HORVU2Hr1G014130.4	205	S	AMP deaminase	0.999994	0	387.74	SHS(1)ATGSLHGIQLNPVAADILR	3	1.7416	51	1.022	1.039	0.19	1.384	1.396	1.395	0.954	0.93	0.926	1.038	1.134	1.074	0.845	0.869	0.803	1.855	0.26496	1.248	0.49368	1.442	0.39156	1.118	0.59104
HORVU2Hr1G014130.4	209	S	AMP deaminase	0.999998	1.19844e-195	317.76	SHS(1)ATGS(1)LHGIQLNPVAADILR	3	-0.63916	26	0.944	1.005	3.945	0.845	0.945	0.875	0.696	0.621	0.694	0.809	0.837	0.84	0.779	0.601	0.564	0.452	0.35428	0.341	0.21412	0.422	0.31072	0.33	0.137502
HORVU2Hr1G014130.4	77	S	AMP deaminase	0.982846	1.14388e-85	137.86	LLPDGGDDS(0.983)DY(0.017)DREDGEEEDDGGGPPPHR	3	4.3552	14	0.812	0.833	0.808	1.341	1.289	1.287	0.939	0.91	0.878		1.156	1.118	0.881	0.889	0.859	1.597	4.5261e-06	1.112	0.0080803	1.391	0.00032135	1.072	0.0076798
HORVU2Hr1G014130.4	133	S	AMP deaminase	0.999999	0.00995961	91.245	LGS(1)LVRPTTPK	2	1.7871	9	0.881	0.937		1.404		1.437			0.522	1.106	1.068	1.006		0.639		1.563	0.0053837	0.574		1.166	0.036455	0.703
HORVU2Hr1G014580.1	318	S	eukaryotic translation initiation factor 2 alpha subunit	1	5.7155e-295	269.04	LAGEEVDGDEDS(1)EEEDTGMGDVDFTK	2	4.9786	47	1.114	1.074	1.076	0.841	0.881	0.848	1.044	1.014	1.028	1.018	0.951	1.011	1.045	1.039	1.015	0.787	0.00021565	0.945	0.0184013	0.913	0.020825	0.949	0.025181
HORVU2Hr1G015340.3	69	T	receptor kinase 2	1	0.0297791	47.361	LS(1)T(1)T(1)FDMQEKK	2	10.221	1											1
HORVU2Hr1G015340.3	70	T	receptor kinase 2	1	0.0297791	47.361	LS(1)T(1)T(1)FDMQEKK	2	10.221	1											1
HORVU2Hr1G015340.3	68	S	receptor kinase 2	1	0.0297791	47.361	LS(1)T(1)T(1)FDMQEKK	2	10.221	1											1
HORVU2Hr1G015480.1	323	S	Protein phosphatase 2C family protein	1	0.0243322	88.921	LKS(1)LLFR	2	-4.5194	1												1
HORVU2Hr1G015480.1	313	S	Protein phosphatase 2C family protein	1	0.000351469	124.46	LTSPQLS(1)PK	2	-1.3687	14	0.758	0.775	0.813	0.618		0.779	1.345	1.303	1.381	0.681	0.758	0.837	1.331	1.28	1.34	0.893	0.27864	1.717	3.7363e-05	0.97	0.62426	1.684	3.5912e-05
HORVU2Hr1G015670.1	526	S	PHD and RING finger domain-containing protein 1	0.872825	0.0100211	63.025	NACTS(0.001)T(0.001)DVS(0.873)PS(0.063)CS(0.063)R	2	3.2028	2				0.93				1.07
HORVU2Hr1G015710.1	159	S	PREDICTED: dentin sialophosphoprotein-like [Brachypodium distachyon]	0.498147	0.000312691	40.324	NPFDLPY(0.002)DS(0.002)HEAAIPGS(0.498)APS(0.498)ILHAR	3	-16.454	0
HORVU2Hr1G015710.1	156	S	PREDICTED: dentin sialophosphoprotein-like [Brachypodium distachyon]	0.498147	0.000312691	40.324	NPFDLPY(0.002)DS(0.002)HEAAIPGS(0.498)APS(0.498)ILHAR	3	-16.454	0
HORVU2Hr1G016250.7	15	S	unknown function	1	1.66565e-52	231.22	EVGIS(1)DDEAVSSR	2	2.4996	15	1.137	1.078	1.044	0.974	0.912	0.99	0.876	1.017	1.099	0.894	0.947	0.962	1.05	1.038	0.983	0.882	0.024056	0.918	0.27752	0.86	0.0107569	0.942	0.139238
HORVU2Hr1G016580.3	38	S	transcription factor-related	0.630485	7.87292e-13	118.98	LEQGQSGGAIMAS(0.109)NS(0.261)S(0.63)DR	2	1.2357	1										1
HORVU2Hr1G016580.3	37	S	transcription factor-related	0.860901	2.34095e-19	159.03	LEQGQSGGAIMAS(0.017)NS(0.861)S(0.122)DR	2	0.48686	9	0.954		1.039		1.089	1.22		1.205	1.067		1.118		0.102	1.205		1.159	0.175355	1.14	0.22206	1.122		0.656	0.5534
HORVU2Hr1G016650.1	402	S	Guanine nucleotide-binding protein-like 3 homolog	0.998937	0.000157722	110.14	VPS(0.999)FT(0.001)SVDDFLQK	2	2.3326	12	0.865	0.847	0.862	0.942	1.156	1.039	0.984	0.837			1.279	1.336	0.947		0.907	1.219	0.082244	1.061	0.61464	1.524	0.000179803	1.08	0.02384
HORVU2Hr1G016650.1	594	S	Guanine nucleotide-binding protein-like 3 homolog	1	2.31007e-05	100.6	DAS(1)PADDEDGDGDVSK	2	1.8844	12				0.798	1.113	1.156	0.897	1.024	1.012	1.143	1.125	1.143	0.786	0.903	0.899
HORVU2Hr1G016720.2	197	S	Protein kinase superfamily protein	0.264266	0.0152255	40.224	NFGS(0.264)T(0.264)S(0.264)Y(0.207)LGEGGFGCVYK	2	6.1696	0
HORVU2Hr1G016720.2	198	T	Protein kinase superfamily protein	0.264266	0.0152255	40.224	NFGS(0.264)T(0.264)S(0.264)Y(0.207)LGEGGFGCVYK	2	6.1696	0
HORVU2Hr1G016720.2	199	S	Protein kinase superfamily protein	0.264266	0.0152255	40.224	NFGS(0.264)T(0.264)S(0.264)Y(0.207)LGEGGFGCVYK	2	6.1696	0
HORVU2Hr1G016990.2	126	S	golgin subfamily A member 4-like [Aegilops tauschii subsp. tauschii]	0.999894	7.31729e-05	85.742	HAEDVNHYAWS(1)PER	2	3.5086	6								0.933	0.933	1.259			0.924	0.95
HORVU2Hr1G017210.2	930	S	Nuclear pore complex protein NUP214	0.977233	2.59753e-40	229.17	QISALNIS(0.977)S(0.022)PS(0.001)K	2	3.068	11	0.83	0.829				1.057	1.036	1.04	1.061	0.984	0.96		1.126	1.078		1.274		1.261	0.000156937	1.172	0.0060352	1.329	0.04878
HORVU2Hr1G017210.2	933	S	Nuclear pore complex protein NUP214	0.37354	2.59753e-40	229.17	QISALNIS(0.374)S(0.253)PS(0.374)K	2	3.8751	0
HORVU2Hr1G017210.2	931	S	Nuclear pore complex protein NUP214	0.761037	3.89176e-06	169.05	QISALNIS(0.17)S(0.761)PS(0.069)KK	2	5.0426	5							0.91	0.968						1.087	1.035
HORVU2Hr1G017400.3	2	S	NAC domain protein,	0.993601	7.00369e-08	109.16	S(0.994)DVT(0.006)EVMDLGAEEPR	2	5.5585	1	1
HORVU2Hr1G017490.4	306	S	Zinc finger CCCH domain-containing protein 53	0.974627	4.07127e-29	113.48	LAAAAGFAYSPT(0.001)GS(0.004)LPGS(0.975)PS(0.019)AAS(0.001)K	2	2.876	12	0.821		0.952	0.871	0.752	0.928	1.112	1.174	1.121		0.949	0.884	1.317	1.12		0.959	0.69082	1.281	0.024382	1.034	0.7084	1.375	0.101557
HORVU2Hr1G017490.4	221	S	Zinc finger CCCH domain-containing protein 53	0.807363	6.7029e-05	103.27	S(0.15)AS(0.807)VS(0.043)ELCFGGGDGLGWK	2	7.1672	4			0.989		0.769								1.053		1.189	0.778						1.133
HORVU2Hr1G017490.4	302	S	Zinc finger CCCH domain-containing protein 53	0.663315	0.000749685	54.261	LAAAAGFAY(0.005)S(0.039)PT(0.235)GS(0.663)LPGS(0.048)PS(0.009)AAS(0.001)K	2	-4.6143	2	1.221								0.779									0.638
HORVU2Hr1G017490.4	468	S	Zinc finger CCCH domain-containing protein 53	0.737149	4.85305e-37	186.7	VDFSSCGS(0.737)PT(0.263)GLDAR	2	5.2448	1											1
HORVU2Hr1G017490.4	219	S	Zinc finger CCCH domain-containing protein 53	0.499074	6.7029e-05	103.27	S(0.499)AS(0.499)VS(0.002)ELCFGGGDGLGWK	2	8.4079	0
HORVU2Hr1G017490.4	118	S	Zinc finger CCCH domain-containing protein 53	0.999078	0.000450648	52.202	GGGGTAPSPLSVSSPSSWAPPPVFS(0.999)R	2	1.5054	6					0.973				0.944						1.083
HORVU2Hr1G017490.4	194	S	Zinc finger CCCH domain-containing protein 53	0.988129	1.56839e-37	204.43	S(0.988)PS(0.012)GGDGGLFPYGAGWANGGPGHR	3	3.1112	37	1.138	0.949	1.154	0.28	0.296	0.783	1.097	1.134	1.28	0.954	0.873	0.875	1.403	1.395	1.389	0.419	0.044162	1.083	0.35704	0.834	0.061582	1.292	0.054104
HORVU2Hr1G017490.4	196	S	Zinc finger CCCH domain-containing protein 53	0.71445	4.4128e-06	111.27	S(0.286)PS(0.714)GGDGGLFPYGAGWANGGPGHR	3	-0.84732	2		0.626		1.374												2.195
HORVU2Hr1G017490.4	493	S	Zinc finger CCCH domain-containing protein 53	0.999997	3.2189e-98	257.34	MLQHSNS(1)ANEMLLR	3	-3.0833	34	0.867	0.705	0.839	0.753	0.825	0.894	1.077	1.318	1.225	1.418	0.895	1.082	1.14	0.972	0.991	1.025	0.75964	1.501	0.0095366	1.408	0.090999	1.287	0.035723
HORVU2Hr1G017490.4	82	S	Zinc finger CCCH domain-containing protein 53	0.358879	0.000172916	46.276	DLGLLPAS(0.001)S(0.006)GPGT(0.064)PT(0.164)S(0.164)AAAT(0.164)GHS(0.359)PFMLS(0.076)R	3	2.5708	0
HORVU2Hr1G017630.2	308	S	Protein kinase superfamily protein	0.999322	1.36994e-70	249.93	S(0.001)NS(0.999)MCGTLEYMAPEIIQGQGHDK	3	4.1885	18	1.038		1.061	1.117	1.119	1.153		0.877	0.907	0.904	0.978	0.93	0.965	0.992	0.959	1.076	0.0180376	0.85	0.0148823	0.893	0.034642	0.926	0.0163966
HORVU2Hr1G017630.2	87	S	Protein kinase superfamily protein	0.494525	0.00340905	50.131	S(0.495)HS(0.495)LVGPS(0.008)S(0.003)LVSCSLGLGK	3	-4.2309	0
HORVU2Hr1G017630.2	306	S	Protein kinase superfamily protein	0.499962	8.89715e-13	97.396	S(0.5)NS(0.5)MCGTLEYMAPEIIQGQGHDK	3	5.0307	1			1
HORVU2Hr1G017630.2	89	S	Protein kinase superfamily protein	0.991664	6.69562e-37	161.33	S(0.008)HS(0.992)LVGPSSLVSCSLGLGK	2	3.5989	17	0.976	1.008	0.943	1.16	1.136	1.214	0.903	0.936	0.91	0.95	0.987	0.908	1	0.991	0.977	1.199	0.0027167	0.939	0.047597	0.972	0.406	1.014	0.5238
HORVU2Hr1G017630.2	114	S	Protein kinase superfamily protein	0.999627	3.42972e-159	251.26	ADGS(1)SELADHTTEEK	2	2.1815	15	1.327	1.371	1.379	1.033	0.968	0.995	0.797		0.76	0.978	0.87	0.854	0.859	0.882	0.924	0.735	0.000159501	0.573	0.000162173	0.663	0.00072163	0.654	6.1996e-05
HORVU2Hr1G017630.2	115	S	Protein kinase superfamily protein	0.655584	0.000349411	82.822	ADGS(0.344)S(0.656)ELADHTTEEK	2	2.6727	2							0.311	1.689
HORVU2Hr1G017760.4	901	S	B3 domain-containing transcription factor ABI3	0.987272	0.0215867	45.826	S(0.987)PQT(0.013)DCDVIMFDK	2	4.2197	1					1
HORVU2Hr1G017960.15	245	S	thiamin pyrophosphokinase 2	0.978112	0.0101689	55.754	FGSMIS(0.009)T(0.009)S(0.004)NIVDS(0.978)DK	2	-23.798	9	0.674		0.721		1.323		1.382		1.283			0.326	1.125		1.166	1.897		1.91	0.0059581	0.467		1.642	0.0058579
HORVU2Hr1G018190.7	700	S	potassium transporter 2	1	8.12012e-08	171.14	FLVDPGS(1)PEVEDK	2	3.9895	15	1.033	0.999	0.954	1.02	0.963	0.956	1.004	1.028	0.979	0.958	0.982	1.034	1.046	0.994	1.051	0.984	0.63644	1.008	0.76448	0.996	0.90708	1.035	0.29896
HORVU2Hr1G019410.4	119	S	Serine/arginine-rich splicing factor 1B	0.413856	0.00307657	53.773	VLVTGLPS(0.172)S(0.414)AS(0.414)WQDLK	2	4.4696	0
HORVU2Hr1G019410.4	87	S	Serine/arginine-rich splicing factor 1B	0.997686	1.68645e-21	197.69	ANS(0.998)S(0.002)SLPNSHGGGGR	2	1.4309	4	1.101					0.97				0.444		1.486				0.881				0.876
HORVU2Hr1G019410.4	252	S	Serine/arginine-rich splicing factor 1B	1	3.54678e-05	67.251	S(1)RS(1)PVAAS(1)PVVNGEAAS(1)PK	2	5.0292	6	0.993						0.778	0.802							1.427			0.796				1.437
HORVU2Hr1G019410.4	250	S	Serine/arginine-rich splicing factor 1B	1	6.9867e-05	63.421	S(1)RS(1)PVAAS(1)PVVNGEAAS(1)PK	2	5.0292	4	1.006													0.994								0.988
HORVU2Hr1G019410.4	266	S	Serine/arginine-rich splicing factor 1B	1	6.39832e-35	211.07	S(1)RS(1)PVAAS(1)PVVNGEAAS(1)PK	2	5.0292	29	1.348	0.782	0.732	0.669	0.629	0.639	1.437	1.295	0.836	0.653	0.608	0.656	1.73	0.97	2.017	0.677	0.21232	1.247	0.41104	0.67	0.20454	1.648	0.170265
HORVU2Hr1G019410.4	257	S	Serine/arginine-rich splicing factor 1B	1	3.54678e-05	88.301	S(1)RS(1)PVAAS(1)PVVNGEAAS(1)PK	2	5.0292	14	1.349	0.256	0.277				1.312	1.089	0.277				1.788	0.345	2.306			1.423	0.55226			2.359	0.3261
HORVU2Hr1G019410.4	121	S	Serine/arginine-rich splicing factor 1B	0.998398	4.37287e-06	110.48	VLVTGLPSS(0.001)AS(0.998)WQDLK	2	5.5142	13	1.106	0.874	0.999	0.946		0.652	0.77	0.777	0.783	1.468	1.321	1.523		0.837	0.944	0.805	0.25602	0.782	0.071783	1.447	0.0097781	0.897	0.36128
HORVU2Hr1G019570.1	98	S	THUMP domain-containing protein	0.862874	0.00617153	45.705	IKFDDS(0.863)DS(0.418)S(0.719)DGEGEDHLVEEANNGNDAEK	3	5.2267	1				1
HORVU2Hr1G019570.1	154	S	THUMP domain-containing protein	0.995055	4.77229e-05	78.75	DGEEQVET(0.005)AGGS(0.995)APK	2	2.3639	3								1.111			0.889
HORVU2Hr1G019570.1	101	S	THUMP domain-containing protein	0.984246	0.000116265	53.872	IKFDDS(0.048)DS(0.968)S(0.984)DGEGEDHLVEEANNGNDAEK	3	4.2553	3		1.236	1.203	0.561												0.46
HORVU2Hr1G019570.1	100	S	THUMP domain-containing protein	0.967808	0.000116265	53.872	IKFDDS(0.048)DS(0.968)S(0.984)DGEGEDHLVEEANNGNDAEK	3	4.2553	2		1.013	0.987
HORVU2Hr1G019580.1	28	S	undescribed protein	1	0.00094736	101.43	SMTVEAS(1)PVEEGR	2	62.616	2										0.932	1.068
HORVU2Hr1G019580.1	41	S	undescribed protein	0.999999	0.008325	75.474	SETVEAS(1)PVEEGR	2	6.9962	1										1
HORVU2Hr1G019580.1	15	S	undescribed protein	1	0.00935593	49.155	AVAPAVGAS(1)PAEEGR	2	0.94449	1													1
HORVU2Hr1G019650.1	308	T	F-actin-capping protein subunit alpha	0.745939	0.00126704	70.638	TLFPWHNT(0.032)HAIS(0.222)LT(0.746)R	3	-0.49352	1						1
HORVU2Hr1G019650.1	306	S	F-actin-capping protein subunit alpha	0.854362	0.000204479	97.268	TLFPWHNTHAIS(0.854)LT(0.146)R	3	-2.1748	9	0.764		0.849		1.133			1.211		0.953		0.88	1.04	1.05	1.119	1.405		1.502		1.136	0.191459	1.326	0.0104409
HORVU2Hr1G019820.1	2	S	Photosystem I reaction center subunit N, chloroplastic	0.999787	0.0276069	66.087	AS(1)LTLSTR	2	-0.92418	5					0.955	0.904	1.262			0.705				1.174
HORVU2Hr1G020190.5	1114	S	MORC family CW-type zinc finger protein 4	0.323557	0.00594029	42.33	ESLLAS(0.013)EPVLHGS(0.324)S(0.324)QGNS(0.324)DKDDELVQLT(0.014)QGHAS(0.002)ER	4	0.62866	0
HORVU2Hr1G020190.5	1255	S	MORC family CW-type zinc finger protein 4	0.989922	0.000303882	65.724	AQIAPS(0.99)PLKET(0.008)HS(0.002)T(0.001)PVK	3	0.49599	8			0.689	1.111	1.455		0.875		0.889			1.053	0.966		0.963	1.862		1.28		1.528		1.4
HORVU2Hr1G020190.5	1047	S	MORC family CW-type zinc finger protein 4	0.549195	0.00966161	70.598	TSPIES(0.007)VS(0.045)S(0.549)S(0.398)PPR	2	0.31821	1										1
HORVU2Hr1G020190.5	1115	S	MORC family CW-type zinc finger protein 4	0.323557	0.00594029	42.33	ESLLAS(0.013)EPVLHGS(0.324)S(0.324)QGNS(0.324)DKDDELVQLT(0.014)QGHAS(0.002)ER	4	0.62866	0
HORVU2Hr1G020190.5	296	S	MORC family CW-type zinc finger protein 4	0.842029	4.67761e-59	248.41	IASEALSIPLLS(0.842)S(0.158)PR	2	3.9363	4			0.863				1.138				0.952		1.047					1.319		1.103		1.213
HORVU2Hr1G020190.5	1048	S	MORC family CW-type zinc finger protein 4	0.701214	0.000254548	73.305	TSPIES(0.15)VS(0.042)S(0.107)S(0.701)PPR	2	3.9524	2		1.516											0.484									0.319
HORVU2Hr1G020190.5	1459	S	MORC family CW-type zinc finger protein 4	1	6.8804e-06	116.06	DANS(1)PQVAGNHLLLAVR	3	-3.0796	12	0.878	0.806		1.373	1.322	1.244	0.91		0.875	1.09	0.946	1.024		0.72	0.81	1.559	0.0028194	1.06	0.33684	1.211	0.053659	0.909	0.31524
HORVU2Hr1G020190.5	1119	S	MORC family CW-type zinc finger protein 4	0.518471	4.50951e-05	67.849	ESLLASEPVLHGS(0.229)S(0.229)QGNS(0.518)DKDDELVQLT(0.021)QGHAS(0.003)ER	4	2.3734	1						1
HORVU2Hr1G020190.5	297	S	MORC family CW-type zinc finger protein 4	0.887363	1.78057e-47	224.07	IASEALSIPLLS(0.113)S(0.887)PR	2	2.115	12	0.984	0.961	0.886	1.009	1.03	1.018		1.141	1.064	0.946		0.904		1.043	1.015	1.08	0.073884	1.168	0.048957	0.98	0.6939	1.09	0.130182
HORVU2Hr1G020220.5	628	S	Potassium transporter family protein	0.943532	0.00020523	121.39	FIQMEAEEAAS(0.056)S(0.944)R	2	3.3381	13	1.483	1.507		1.263	0.297		1.003	1.04	0.787		1.28	1.106	1.097	0.808	0.328	0.522	0.43384	0.631	0.025658	0.798	0.089884	0.498	0.153857
HORVU2Hr1G020220.5	627	S	Potassium transporter family protein	0.717039	0.000216431	98.328	FIQMEAEEAAS(0.717)S(0.283)R	2	1.5471	7					0.375		1.265	1.312			1.615			1.019	0.414
HORVU2Hr1G020220.5	677	S	Potassium transporter family protein	0.953154	7.39988e-05	75.969	SETLQS(0.001)LQS(0.953)IY(0.045)EQESGSLSR	2	2.8272	4					1.251		0.734						1.019		0.996
HORVU2Hr1G020220.5	685	S	Potassium transporter family protein	0.876402	9.37393e-231	249.71	SETLQSLQSIYEQES(0.113)GS(0.876)LS(0.011)R	2	4.0688	9	0.921			1.055	1.065	1.155		0.982	0.909	0.93			0.988	0.995		1.185		1.027		1.01		1.077
[truncated: 9,560 more rows]
