# Supplementary material for: Global Profiling of Phosphorylation Reveals the Barley Roots Response to Phosphorus Starvation and Resupply
Source: Front Plant Sci. 2021 Jul 14;12:676432. doi: 10.3389/fpls.2021.676432 (PMC8317692; doi:10.3389/fpls.2021.676432)
Supplement: Supplementary Figure 1 — The motifs of CDPKs, MAPKs and acidic kinases in barley roots under Pi starvation/resupply. [file Data_Sheet_1.zip › Supplementary Tables/Supplementary Table 10.xlsx]

## Sheet: Pi starvation
Protein.accession	Amino.acid	Position	ID_mapping	Regulated.Type	MCODE_Cluster	MCODE_Node_Status	MCODE_Score	Degree
HORVU4Hr1G075390.1	S	295	4513.MLOC_57182.2	Up		Unclustered	0	2
HORVU1Hr1G058020.2	S	299	4513.MLOC_66120.2	Down		Unclustered	0	2
HORVU7Hr1G076780.8	S	56	4513.MLOC_5053.2	Up		Unclustered	0	2
HORVU6Hr1G032800.8	S	418	4513.MLOC_6224.1	Down		Unclustered	0	2
HORVU5Hr1G092900.2	S	104	4513.MLOC_67841.2	Up		Unclustered	0	2
HORVU5Hr1G017550.9	S	77	4513.MLOC_37038.2	Up	Cluster 4	Clustered	2	4
HORVU7Hr1G097860.2	S	281	4513.MLOC_65125.1	Up		Unclustered	2	4
HORVU6Hr1G006480.9	S	218	4513.MLOC_44788.1	Down		Unclustered	0	2
HORVU6Hr1G061010.2	S	216	4513.MLOC_10230.2	Down		Unclustered	0	2
HORVU5Hr1G050330.2	T	269	4513.MLOC_74303.1	Down		Unclustered	0	2
HORVU4Hr1G001850.2	T	465	4513.MLOC_4629.1	Up		Unclustered	0	2
HORVU6Hr1G080750.4	S	621	4513.MLOC_43860.2	Down		Unclustered	0.666667	4
HORVU2Hr1G112260.9	T	185	4513.MLOC_37457.3	Down		Unclustered	0	2
HORVU6Hr1G057870.1	T	479	4513.MLOC_33834.1	Down		Unclustered	0	2
HORVU7Hr1G074840.1	S	31	4513.MLOC_61704.1	Up		Unclustered	0	2
HORVU3Hr1G043640.24	S	496	4513.MLOC_57038.3	Down		Unclustered	0.666667	4
HORVU0Hr1G038120.1	S	226	4513.MLOC_64555.1	Up		Unclustered	0	2
HORVU3Hr1G071770.1	S	165	4513.MLOC_61930.2	Up		Unclustered	0	2
HORVU3Hr1G018170.3	S	467	4513.MLOC_72646.2	Up	Cluster 1	Clustered	4	8
HORVU7Hr1G045710.4	S	260	4513.MLOC_12924.2	Down	Cluster 6	Clustered	2	4
HORVU3Hr1G000540.2	S	1198	4513.MLOC_68482.4	Down	Cluster 4	Clustered	1.66667	6
HORVU3Hr1G023810.25	S	332	4513.MLOC_59966.3	Up	Cluster 4	Seed	2	4
HORVU2Hr1G013900.17	S	993	4513.MLOC_53186.1	Up		Unclustered	0	2
HORVU3Hr1G050920.4	S	594	4513.MLOC_68510.4	Up		Unclustered	0.666667	4
HORVU7Hr1G035280.2	S	694	4513.MLOC_19368.7	Down		Unclustered	0	2
HORVU6Hr1G067930.5	S	1420	4513.MLOC_38181.1	Down		Unclustered	0.666667	4
HORVU7Hr1G071710.1	S	146	4513.MLOC_26320.1	Up		Unclustered	0	2
HORVU5Hr1G088290.2	S	349	4513.MLOC_56502.1	Down		Unclustered	0	2
HORVU5Hr1G072420.2	S	250	4513.MLOC_5618.2	Down		Unclustered	0.666667	4
HORVU4Hr1G079900.1	S	21	4513.MLOC_60571.1	Up		Unclustered	0	2
HORVU1Hr1G057970.2	S	150	4513.MLOC_67342.2	Down		Unclustered	2	4
HORVU6Hr1G007020.2	S	305	4513.MLOC_58868.1	Up	Cluster 1	Clustered	5	14
HORVU5Hr1G088970.4	S	822	4513.MLOC_15812.1	Up	Cluster 3	Clustered	2	4
HORVU3Hr1G072800.1	S	468	4513.MLOC_19750.1	Up		Unclustered	0	2
HORVU2Hr1G013790.2	S	288	4513.MLOC_54497.1	Up		Unclustered	1.4	8
HORVU2Hr1G068360.8	S	288	4513.MLOC_74946.1	Up	Cluster 2	Seed	3.73333	16
HORVU1Hr1G073640.1	S	91	4513.MLOC_17517.1	Down	Cluster 1	Clustered	5	14
HORVU1Hr1G019330.7	T	872	4513.MLOC_63900.2	Down		Unclustered	2	10
HORVU1Hr1G076480.3	S	5	4513.MLOC_55738.1	Up	Cluster 5	Clustered	2	4
HORVU1Hr1G072780.1	S	79	4513.MLOC_37763.1	Up		Unclustered	0	2
HORVU4Hr1G066860.5	T	125	4513.MLOC_11890.1	Down		Unclustered	0.5	6
HORVU2Hr1G126010.3	S	324	4513.MLOC_61272.1	Up		Unclustered	0	2
HORVU1Hr1G007580.4	S	467	4513.MLOC_43525.1	Up		Unclustered	0	2
HORVU3Hr1G037470.19	S	756	4513.MLOC_69887.2	Up		Unclustered	1.66667	8
HORVU2Hr1G087390.3	S	508	4513.MLOC_69690.1	Up		Unclustered	1.66667	6
HORVU5Hr1G016680.2	S	111	4513.MLOC_11180.1	Up		Unclustered	1.4	8
HORVU5Hr1G047980.1	S	226	4513.MLOC_17792.1	Up	Cluster 1	Clustered	4.28571	22
HORVU6Hr1G056260.5	S	264	4513.MLOC_17939.1	Up	Cluster 1	Clustered	5	30
HORVU7Hr1G118650.8	S	267	4513.MLOC_7019.5	Up		Unclustered	2	6
HORVU7Hr1G080510.2	S	13	4513.MLOC_65944.1	Down		Unclustered	0	2
HORVU1Hr1G052260.3	S	14	4513.MLOC_16623.1	Up		Unclustered	2	8
HORVU2Hr1G025180.1	S	337	4513.MLOC_6175.1	Down	Cluster 1	Clustered	5	14
HORVU2Hr1G011580.27	S	279	4513.MLOC_4350.2	Up		Unclustered	1.2	10
HORVU5Hr1G021240.1	S	187	4513.MLOC_12549.2	Down		Unclustered	0.5	6
HORVU5Hr1G092180.1	S	1931	4513.MLOC_11872.2	Up		Unclustered	0.666667	4
HORVU3Hr1G080530.5	S	86	4513.MLOC_52687.1	Up		Unclustered	2	6
HORVU5Hr1G055350.3	S	18	4513.MLOC_10405.1	Up		Unclustered	0	2
HORVU0Hr1G008690.1	S	214	4513.MLOC_66422.2	Up		Unclustered	0	2
HORVU6Hr1G038010.1	S	12	4513.MLOC_17056.1	Down	Cluster 4	Clustered	1.66667	8
HORVU3Hr1G060780.1	S	850	4513.MLOC_70589.1	Up		Unclustered	1.66667	6
HORVU5Hr1G107510.2	S	139	4513.MLOC_19864.1	Up		Unclustered	2	4
HORVU1Hr1G044350.16	S	58	4513.MLOC_78807.1	Up		Unclustered	0.666667	4
HORVU1Hr1G063700.2	S	132	4513.MLOC_36634.2	Up		Unclustered	0.666667	4
HORVU3Hr1G089330.38	S	132	4513.MLOC_18182.3	Up	Cluster 1	Clustered	5	16
HORVU7Hr1G097740.1	Y	193	4513.MLOC_74277.1	Down	Cluster 6	Clustered	2	6
HORVU1Hr1G008230.4	S	582	4513.MLOC_56929.1	Down	Cluster 6	Seed	2	4
HORVU2Hr1G109850.1	S	382	4513.MLOC_55003.1	Up		Unclustered	0.666667	4
HORVU4Hr1G037030.4	S	129	4513.MLOC_36310.4	Up		Unclustered	0	2
HORVU5Hr1G063770.2	S	56	4513.MLOC_69668.2	Down		Unclustered	2.77778	16
HORVU7Hr1G106150.2	S	837	4513.MLOC_15661.3	Down	Cluster 1	Clustered	5	14
HORVU2Hr1G063210.2	T	4	4513.MLOC_11928.1	Down	Cluster 1	Clustered	5	12
HORVU2Hr1G106110.11	T	846	4513.MLOC_679.1	Down	Cluster 1	Clustered	5	16
HORVU1Hr1G085730.2	S	2	4513.MLOC_18827.1	Up	Cluster 1	Clustered	5	14
HORVU5Hr1G025420.11	S	706	4513.MLOC_64519.1	Up	Cluster 3	Clustered	1.66667	10
HORVU1Hr1G014010.25	T	1546	4513.MLOC_10482.5	Down	Cluster 1	Clustered	4.02778	26
HORVU1Hr1G083840.2	S	414	4513.MLOC_75792.2	Down		Unclustered	0	2
HORVU5Hr1G092630.1	S	154	4513.MLOC_58960.1	Up	Cluster 2	Clustered	3.45455	34
HORVU4Hr1G059060.2	S	308	4513.MLOC_73249.1	Up	Cluster 3	Clustered	1.66667	6
HORVU4Hr1G002880.3	T	919	4513.MLOC_72416.1	Up	Cluster 3	Clustered	2	4
HORVU2Hr1G035400.1	S	464	4513.MLOC_33306.1	Up	Cluster 2	Clustered	3	8
HORVU6Hr1G028330.1	S	216	4513.MLOC_56742.1	Down	Cluster 5	Clustered	2	4
HORVU6Hr1G084190.1	S	37	4513.MLOC_18725.3	Down	Cluster 5	Seed	2	4
HORVU6Hr1G020850.3	T	228	4513.MLOC_70787.1	Down	Cluster 1	Clustered	5	22
HORVU1Hr1G038240.1	S	18	4513.MLOC_61273.1	Up	Cluster 1	Clustered	5	10
HORVU5Hr1G009740.2	S	516	4513.MLOC_62249.2	Up		Unclustered	1.66667	8
HORVU2Hr1G104060.1	S	291	4513.MLOC_14267.2	Down		Unclustered	2	4
HORVU5Hr1G038920.1	S	154	4513.MLOC_63593.1	Up		Unclustered	2.91209	28
HORVU5Hr1G052240.6	T	11	4513.MLOC_15224.1	Down	Cluster 2	Clustered	3.55556	26
HORVU2Hr1G086240.1	S	507	4513.MLOC_74063.2	Down		Unclustered	2.2	14
HORVU5Hr1G050560.1	S	685	4513.MLOC_56330.2	Up		Unclustered	2.4	14
HORVU0Hr1G020490.5	S	232	4513.MLOC_72801.2	Up	Cluster 1	Seed	5	14
HORVU4Hr1G029030.22	S	16	4513.MLOC_12130.4	Down	Cluster 1	Clustered	4	10
HORVU3Hr1G073590.1	S	112	4513.MLOC_63636.1	Up		Unclustered	0	2
HORVU2Hr1G023120.1	S	159	4513.MLOC_60101.1	Up		Unclustered	3.2381	14

## Sheet: Pi resupply
Protein.accession	Amino.acid	Position	ID_mapping	Regulated.Type	MCODE_Cluster	MCODE_Node_Status	MCODE_Score	Degree
HORVU3Hr1G108110.26	S	881	4513.MLOC_5484.1	Up		Unclustered	0	2
HORVU4Hr1G075390.1	S	295	4513.MLOC_57182.2	Up		Unclustered	0	2
HORVU3Hr1G063860.2	S	248	4513.MLOC_56949.1	Up		Unclustered	0	2
HORVU5Hr1G094420.11	S	2056	4513.MLOC_51044.3	Up		Unclustered	0	2
HORVU7Hr1G028910.3	S	730	4513.MLOC_6480.2	Down		Unclustered	0	2
HORVU2Hr1G014000.1	S	9	4513.MLOC_36705.1	Up	Cluster 2	Clustered	2	4
HORVU1Hr1G075110.4	S	167	4513.MLOC_77595.1	Down		Unclustered	0	2
HORVU2Hr1G111640.2	T	953	4513.MLOC_75846.4	Down		Unclustered	0.666667	4
HORVU5Hr1G092900.2	S	144	4513.MLOC_67841.2	Down		Unclustered	0	2
HORVU6Hr1G050750.17	S	230	4513.MLOC_55153.1	Up		Unclustered	0	2
HORVU7Hr1G097860.2	S	569	4513.MLOC_65125.1	Up		Unclustered	0	2
HORVU2Hr1G014130.4	T	139	4513.MLOC_50786.1	Up		Unclustered	0	2
HORVU1Hr1G055440.1	S	118	4513.MLOC_43889.4	Up		Unclustered	0	2
HORVU0Hr1G038120.1	S	226	4513.MLOC_64555.1	Up		Unclustered	0.666667	4
HORVU3Hr1G071770.1	S	165	4513.MLOC_61930.2	Up		Unclustered	0	2
HORVU5Hr1G039370.2	S	379	4513.MLOC_13753.1	Up		Unclustered	0	2
HORVU3Hr1G000540.2	S	1198	4513.MLOC_68482.4	Down	Cluster 4	Clustered	2	4
HORVU3Hr1G023810.25	S	332	4513.MLOC_59966.3	Up	Cluster 4	Clustered	2	4
HORVU3Hr1G080530.5	S	86	4513.MLOC_52687.1	Up		Unclustered	0	2
HORVU4Hr1G033300.1	S	598	4513.MLOC_9994.3	Down		Unclustered	0	2
HORVU3Hr1G004520.12	S	108	4513.MLOC_36532.1	Up		Unclustered	0.666667	4
HORVU1Hr1G063700.2	S	132	4513.MLOC_36634.2	Up		Unclustered	0	2
HORVU4Hr1G002170.5	S	468	4513.MLOC_23906.4	Down		Unclustered	0	2
HORVU5Hr1G088290.2	S	349	4513.MLOC_56502.1	Down		Unclustered	0	2
HORVU5Hr1G072420.2	S	250	4513.MLOC_5618.2	Down		Unclustered	0	2
HORVU4Hr1G088210.35	S	794	4513.MLOC_38100.2	Up		Unclustered	0.666667	4
HORVU2Hr1G126010.3	S	324	4513.MLOC_61272.1	Up		Unclustered	0.666667	4
HORVU2Hr1G068360.8	S	288	4513.MLOC_74946.1	Up	Cluster 1	Clustered	4	14
HORVU3Hr1G072800.1	S	468	4513.MLOC_19750.1	Up		Unclustered	0	2
HORVU3Hr1G113850.2	S	866	4513.MLOC_58756.4	Up		Unclustered	0	2
HORVU4Hr1G066290.8	S	569	4513.MLOC_69036.1	Up		Unclustered	0	2
HORVU1Hr1G009900.2	S	145	4513.MLOC_55368.3	Up		Unclustered	0.666667	4
HORVU2Hr1G013790.2	S	288	4513.MLOC_54497.1	Up		Unclustered	2	6
HORVU2Hr1G112000.1	S	389	4513.MLOC_29589.1	Up		Unclustered	2	6
HORVU5Hr1G123590.1	S	208	4513.MLOC_60310.1	Down	Cluster 3	Clustered	2	4
HORVU3Hr1G076220.1	S	698	4513.MLOC_78437.1	Up		Unclustered	0	2
HORVU4Hr1G011450.1	S	610	4513.MLOC_12820.1	Up		Unclustered	0	2
HORVU5Hr1G092570.1	S	137	4513.MLOC_5598.1	Down		Unclustered	0	2
HORVU3Hr1G037470.19	S	756	4513.MLOC_69887.2	Up		Unclustered	0.666667	4
HORVU2Hr1G087390.3	S	508	4513.MLOC_69690.1	Up		Unclustered	0.666667	4
HORVU2Hr1G025140.16	S	284	4513.MLOC_62732.1	Up		Unclustered	0.5	6
HORVU5Hr1G033930.8	T	2367	4513.MLOC_54346.5	Up		Unclustered	0	2
HORVU2Hr1G086240.1	S	507	4513.MLOC_74063.2	Up	Cluster 1	Clustered	4	12
HORVU4Hr1G008310.9	S	201	4513.MLOC_74533.1	Up		Unclustered	0.5	6
HORVU2Hr1G019650.1	S	306	4513.MLOC_71816.3	Up		Unclustered	0	2
HORVU3Hr1G018170.3	S	467	4513.MLOC_72646.2	Up	Cluster 1	Clustered	4	8
HORVU5Hr1G063770.2	S	56	4513.MLOC_69668.2	Down	Cluster 1	Clustered	3.44444	20
HORVU5Hr1G009740.2	S	516	4513.MLOC_62249.2	Up		Unclustered	0	2
HORVU3Hr1G020020.4	S	314	4513.MLOC_58158.1	Down		Unclustered	0	2
HORVU6Hr1G094660.5	S	940	4513.MLOC_44102.4	Up		Unclustered	0	2
HORVU7Hr1G080510.2	S	13	4513.MLOC_65944.1	Down		Unclustered	0	2
HORVU1Hr1G052260.3	S	14	4513.MLOC_16623.1	Up		Unclustered	3	10
HORVU2Hr1G058800.2	S	4	4513.MLOC_61904.6	Up		Unclustered	0.666667	4
HORVU6Hr1G038010.1	S	12	4513.MLOC_17056.1	Down	Cluster 4	Seed	2	8
HORVU3Hr1G060780.1	S	850	4513.MLOC_70589.1	Up		Unclustered	0.666667	4
HORVU5Hr1G107510.2	S	139	4513.MLOC_19864.1	Up		Unclustered	0	2
HORVU1Hr1G014010.25	T	1546	4513.MLOC_10482.5	Down	Cluster 1	Clustered	3.88889	20
HORVU7Hr1G083070.5	T	465	4513.MLOC_14924.2	Down	Cluster 1	Clustered	4.10714	20
HORVU3Hr1G089330.38	S	132	4513.MLOC_18182.3	Up	Cluster 1	Clustered	3.73333	12
HORVU2Hr1G106110.11	T	846	4513.MLOC_679.1	Down		Unclustered	2.88889	16
HORVU2Hr1G109850.1	S	382	4513.MLOC_55003.1	Up		Unclustered	0	2
HORVU4Hr1G037030.4	S	126	4513.MLOC_36310.4	Up		Unclustered	0	2
HORVU1Hr1G059960.2	S	3	4513.MLOC_13565.1	Up	Cluster 1	Seed	4.10714	18
HORVU7Hr1G076910.2	S	75	4513.MLOC_55883.2	Up		Unclustered	0	2
HORVU7Hr1G106150.2	S	837	4513.MLOC_15661.3	Down		Unclustered	3.73333	12
HORVU2Hr1G063210.2	T	4	4513.MLOC_11928.1	Down		Unclustered	4	8
HORVU6Hr1G070560.1	S	987	4513.MLOC_21728.3	Down		Unclustered	0	2
HORVU1Hr1G087340.3	S	1072	4513.MLOC_17457.1	Up		Unclustered	0	2
HORVU4Hr1G066510.7	T	52	4513.MLOC_67.1	Up		Unclustered	0	2
HORVU1Hr1G076480.3	S	70	4513.MLOC_55738.1	Up		Unclustered	0	2
HORVU4Hr1G059060.2	S	308	4513.MLOC_73249.1	Up	Cluster 3	Clustered	2	4
HORVU4Hr1G002880.3	T	919	4513.MLOC_72416.1	Up	Cluster 3	Seed	2	4
HORVU2Hr1G035400.1	S	464	4513.MLOC_33306.1	Up		Unclustered	2.7	8
HORVU5Hr1G052240.6	T	11	4513.MLOC_15224.1	Down	Cluster 2	Clustered	2.10256	30
HORVU6Hr1G020850.3	S	84	4513.MLOC_70787.1	Down	Cluster 1	Clustered	3.73333	16
HORVU1Hr1G038240.1	S	18	4513.MLOC_61273.1	Up	Cluster 1	Clustered	4	8
HORVU6Hr1G007020.2	S	305	4513.MLOC_58868.1	Up	Cluster 1	Clustered	4	14
HORVU0Hr1G020490.5	S	232	4513.MLOC_72801.2	Up	Cluster 1	Clustered	3.73333	10
HORVU2Hr1G034400.4	S	4	4513.MLOC_7292.1	Up		Unclustered	4	8
HORVU1Hr1G042220.1	S	159	4513.MLOC_57634.1	Down		Unclustered	3	22
HORVU4Hr1G029030.22	S	16	4513.MLOC_12130.4	Down	Cluster 1	Clustered	4	8
HORVU5Hr1G122640.6	S	250	4513.MLOC_11572.1	Up	Cluster 1	Clustered	3.73333	12
HORVU5Hr1G092630.1	S	154	4513.MLOC_58960.1	Up	Cluster 2	Seed	2.32727	26
HORVU2Hr1G016650.1	S	402	4513.MLOC_56743.1	Up	Cluster 1	Clustered	3.42857	14
