# Supplementary material for: Global Profiling of Phosphorylation Reveals the Barley Roots Response to Phosphorus Starvation and Resupply
Source: Front Plant Sci. 2021 Jul 14;12:676432. doi: 10.3389/fpls.2021.676432 (PMC8317692; doi:10.3389/fpls.2021.676432)
Supplement: Supplementary Figure 1 — The motifs of CDPKs, MAPKs and acidic kinases in barley roots under Pi starvation/resupply. [file Data_Sheet_1.zip › Supplementary Tables/Supplementary Table 2.xlsx]

## Sheet: motif-x
	Motif Logo				Motif	Motif Score	Foreground		Background		.
							Matches	Size	Matches	Size
					xxxxPx_S_Pxxxxx	32.00	414	9679	5723	876683	6.6
					xxExxx_S_Pxxxxx	25.58	154	9265	2205	870960	6.6
					xxDxxx_S_Pxxxxx	25.53	152	9111	2247	868755	6.5
					xxxxxx_S_PxKxxx	23.84	112	8959	1665	866508	6.5
					xxxRSx_S_xxxxxx	32.00	318	8847	6292	864843	4.9
					xxxxxx_S_PxxSxx	24.34	268	8529	5133	858551	5.3
					xxxxxx_S_SPxxxx	32.00	307	8261	7383	853418	4.3
					xxxxxx_S_xSPxxx	32.00	206	7954	6471	846035	3.4
					xxxGxx_S_Pxxxxx	23.28	148	7748	2706	839564	5.9
					xxxxSx_S_Pxxxxx	32.00	155	7600	4575	836858	3.7
					xxxxxS_S_Pxxxxx	32.00	126	7445	3576	832283	3.9
					xxxxxR_S_xSxxxx	32.00	155	7319	5352	828707	3.3
					xxxRxS_S_xxxxxx	32.00	125	7164	4687	823355	3.1
					xxxxSx_S_xxDxxx	25.64	113	7039	4461	818668	2.9
					xxxxSx_S_DxExxx	30.99	27	6926	396	814207	8.0
					xxxxxx_S_PSxxxx	31.68	83	6899	2381	813811	4.1
					xxxxSP_S_xxxxxx	24.10	111	6816	5032	811430	2.6
					xxxSxx_S_DDxxxx	39.99	30	6705	341	806398	10.6
					xxxxxx_S_xSDxxx	25.82	86	6675	3524	806057	2.9
					xxxKSx_S_xxxxxx	22.78	63	6589	2620	802533	2.9
					xxxxxx_S_PxRxxx	23.70	97	6526	1649	799913	7.2
					xxxxRx_S_Sxxxxx	32.00	128	6429	5366	798264	3.0
					xxxxSx_S_xxxxxx	16.00	769	6301	67580	792898	1.4
					xLxRxx_S_xxxxxx	30.61	156	5532	4469	725318	4.6
					xxxxxx_S_Pxxxxx	16.00	679	5376	22073	720849	4.1
					xxxxxS_S_xDxxxx	22.79	70	4697	3753	698776	2.8
					xxxxxx_S_SGxxxx	22.92	91	4627	5644	695023	2.4
					xxxxxx_S_DDExxx	45.47	63	4536	295	689379	32.5
					xxxRxx_S_xSxxxx	22.10	58	4473	2814	689084	3.2
					xxxxxS_S_Dxxxxx	22.82	61	4415	3306	686270	2.9
					xxxxxx_S_xSxxxx	16.00	557	4354	56896	682964	1.5
					xxxxxD_S_DExxxx	38.43	23	3797	161	626068	23.6
					xxxRxx_S_xExxxx	22.65	53	3774	1921	625907	4.6
					xxxxxD_S_DxExxx	39.63	30	3721	157	623986	32.0
					xxxxxG_S_Dxxxxx	24.18	54	3691	2370	623829	3.9
					xxxxxx_S_DDDxxx	37.67	28	3637	281	621459	17.0
					xxxxxx_S_EExxxx	22.57	68	3609	3006	621178	3.9
					xxxxxD_S_xDxxxx	25.94	57	3541	1765	618172	5.6
					xxxRxx_S_xGxxxx	29.21	61	3484	2392	616407	4.5
					xxxxxG_S_xDxxxx	22.20	52	3423	2864	614015	3.3
					xxxxxE_S_DxExxx	38.45	23	3371	145	611151	28.8
					xxxxxx_S_DxDxxx	29.84	56	3348	1645	611006	6.2
					xxxxxx_S_DxExxx	32.00	58	3292	1491	609361	7.2
					xxxxxx_S_xExxxx	16.00	328	3234	32054	607870	1.9
					xxxRxx_S_xDxxxx	23.03	42	2906	1583	575816	5.3
					xxxxxS_S_xxxxxx	16.00	403	2864	52931	574233	1.5
					xxxxxG_S_xxxxxx	16.00	307	2461	39211	521302	1.7
					xxxxEx_S_xDxxxx	23.27	41	2154	1644	482091	5.6
					xxxRTx_S_xxxxxx	24.00	38	2113	1290	480447	6.7
					xxxxxx_S_xDxxxx	16.00	223	2075	25058	479157	2.1
					xxxRxx_S_xxxxxx	16.00	202	1852	21581	454099	2.3
					xxxxxx_S_TPxxxx	23.56	43	1650	2293	432518	4.9
					xxxxAx_S_xGxxxx	22.24	53	1607	3660	430225	3.9
					xxxSxx_S_xxxxDx	19.89	34	1554	2105	426565	4.4
					xxxKxx_S_xxxxxx	13.35	150	1520	21748	424460	1.9
					xxxSxx_S_xxxxxx	10.09	207	1370	38722	402712	1.6
					xxxxxx_S_ExDxxx	16.17	22	1163	1056	363990	6.5
					xxxxxx_S_Sxxxxx	9.74	165	1141	31742	362934	1.7
					xxxxxx_S_Dxxxxx	8.83	93	976	16208	331192	1.9
					xxxxxx_S_ExExxx	15.05	24	883	1406	314984	6.1
					xxxxxx_S_xxxSxx	8.06	127	859	27655	313578	1.7
					xxxxPx_T_Pxxxxx	27.90	98	1701	3345	519354	8.9
					xxxxxx_T_SPxxxx	32.00	85	1603	2957	516009	9.3
					xxxxxx_T_Pxxxxx	16.00	352	1518	28932	513052	4.1
					xxxxxS_T_Sxxxxx	29.65	85	1166	5347	484120	6.6
					xxxxSP_T_xxxxxx	32.00	77	1081	2657	478773	12.8
					xxxxxR_T_xSxxxx	26.52	42	1004	2490	476116	8.0
					xxxxSx_T_Dxxxxx	24.12	32	962	1977	473626	8.0
					xxxxxx_T_Sxxxxx	16.00	185	930	37356	471649	2.5
					xxxSxS_T_xxxxxx	23.69	47	745	4304	434293	6.4
					xxxxxS_T_xxxxxx	16.00	134	698	34490	429989	2.4
					xxxxxx_T_xSxxxx	16.00	110	564	29612	395499	2.6
					xxxxSx_T_xxxxxx	16.00	88	454	25872	365887	2.7
					xxxxxx_T_DExxxx	20.69	22	366	1528	340015	13.4
					xxxSxx_T_xxxxxx	9.05	63	344	27319	338487	2.3
					xxxxxD_Y_xxxxxx	6.49	21	109	14611	272163	3.6

## Sheet: S.motif.model
Amino	-6	-5	-4	-3	-2	-1	S	1	2	3	4	5	6
A	1.89	0	-0.01	-2.2	3.98	-3.19	0	-10	-10	0	-0.13	0	0.34
C	-10	-10	-10	-10	-10	-10	0	-10	-10	-10	-10	-10	-10
D	5.82	10	10	9.59	1.75	10	0	10	10	10	10	10	10
E	10	10	10	9.04	6.65	2.56	0	2.54	10	10	10	10	10
F	-10	-2.35	-9.06	-10	-10	-10	0	0.44	-10	-7.68	-10	-10	-10
G	7.4	-0.2	1.54	4.4	-0.2	10	0	-0.91	8.99	9.79	2.01	5.17	2.43
H	-0.87	-0.3	-1.54	1.85	0.77	3.11	0	-7.09	-0.59	0.11	-1.17	-2.62	-0.94
I	-7.95	-3.79	-8.93	-10	-10	-10	0	-10	-10	-10	-8.97	-10	-9.63
K	4.17	-2.34	0.56	3.29	-9.67	-0.79	0	-10	-0.33	-0.71	-0.19	0.18	-0.21
L	-10	2.83	-10	-10	-10	-10	0	-10	-10	-10	-9.3	-10	-10
M	-0.04	2.6	-1.45	-2.73	-7.03	-0.65	0	-4.17	-10	-5.93	-1.9	-2.25	-1.05
N	1.08	0.68	0.93	-0.83	0.26	3.23	0	-10	-0.46	0.65	0.24	1.42	1.62
P	2.81	5.38	2.08	3.34	10	3.75	0	10	10	7.25	5.88	10	7.33
Q	0.98	-0.16	1.61	0.1	3.24	0.69	0	-5.11	-1.3	-0.01	-0.1	2.56	0.69
R	4.83	-0.2	1.01	10	1.31	0.26	0	-10	-3.37	-0.13	-0.5	0.42	0.75
S	8.67	2.45	10	10	10	10	0	10	10	10	10	10	10
T	-0.1	-1.09	-0.18	-4.07	2.92	0.16	0	-8.66	0.57	-3.72	-0.81	-1.12	0.09
V	-5.52	-5.44	-8.06	-10	-6.99	-10	0	-10	-10	-10	-7.6	-10	-3.84
W	-10	-10	-10	-10	-10	-10	0	-10	-10	-9.21	-10	-10	-10
Y	-3.96	-1.98	-7.84	-10	-7.22	-3.45	0	-10	-10	-5.87	-9.04	-6.88	-10

## Sheet: T.motif.model
Amino	-6	-5	-4	-3	-2	-1	T	1	2	3	4	5	6
A	0.74	0.24	0.58	0.05	-0.26	-1.18	0	-6.41	-3.85	-0.35	-0.26	0.89	0.3
C	-5.9	-3.13	-3.99	-6.31	-1.42	-6.72	0	-5.79	-2.27	-6.18	-4.36	-5.02	-3.78
D	6.22	2.71	0.27	0.1	0.54	1.46	0	5.08	2.76	5.47	4.98	3.77	2.59
E	2.2	6.16	4.39	0.74	-1.25	0.61	0	-0.02	2.68	5.83	10	9.01	1.73
F	-2.37	-5.07	-4.13	-3.94	-2.97	-5.87	0	-6.61	-1.85	-7.27	-2.69	-2.81	-1.03
G	0.17	-1.17	0.71	2.24	-0.75	-0.26	0	-2.79	0.03	1.06	4.84	-0.22	-0.02
H	0.12	0.72	-0.5	0.27	-0.94	-0.16	0	-1.97	-1.66	-0.12	0.19	-0.8	-1.53
I	-1.8	-3.35	-5.55	-7.04	-4.53	-10	0	-10	-9.28	-7.59	-5.62	-4.62	-3.32
K	-1.29	0.59	0.28	-0.09	-1.99	-2.67	0	-6.11	0.11	1.35	0.64	2.87	0.06
L	-3.83	-1.52	-4.18	-5.77	-8.9	-10	0	-10	-7.94	-8.49	-10	-6.58	-2.05
M	-0.8	0.06	-0.69	0.83	-1.03	0.44	0	-7.71	-3.72	-1.24	-0.37	-0.34	0.85
N	0.07	-0.49	-0.88	-1.17	-1.15	-0.68	0	-0.72	-2.03	-0.02	0.16	0.13	0.07
P	4.26	1.29	6.66	1.96	10	10	0	10	10	5.27	3.17	3.18	6.81
Q	0.08	0.81	0.47	0.6	0.43	0.2	0	-4.75	-3.62	-0.99	-1.06	0.6	0
R	-0.1	-0.29	-0.22	3.73	-0.33	0	0	-7.59	-1.18	0.42	0	-0.3	0.17
S	4.7	3.5	6.38	10	10	10	0	10	10	8.76	5.38	3.99	1.09
T	-0.08	0.41	0.99	-0.1	0.61	0.95	0	-0.26	0.77	0.5	0.02	1.32	0.15
V	-1.71	-1.43	-1.83	-4.46	-3.48	-5.69	0	-10	-2.96	-1.92	-3.18	-4.59	-1.6
W	-1.61	-1.1	-2.36	-2.28	-6.5	-4.41	0	-6.18	-1.32	-4.16	-4.42	-5.91	-1.42
Y	-1.67	-2.18	-1.67	-3.61	-4.09	-3.18	0	-7.56	-3.15	-2.26	-4.83	-3.51	-0.38

## Sheet: motif annotation
Protein accession	Position	Amino acid	Motif logo
HORVU3Hr1G081100.1	45	S	xxxSxx_S_xxxxxx
HORVU3Hr1G008420.5	374	S	xxxxxx_S_Dxxxxx
HORVU6Hr1G052500.5	384	T	xxxxxR_T_xSxxxx
HORVU7Hr1G025620.5	511	S	xxxxSx_S_xxxxxx
HORVU1Hr1G030630.6	406	S	xxxxxx_S_xSPxxx
HORVU3Hr1G115020.1	118	S	xxxRxS_S_xxxxxx
HORVU4Hr1G019460.1	603	S	xxxxxG_S_xxxxxx
HORVU0Hr1G012510.2	185	S	xxxRxx_S_xSxxxx
HORVU3Hr1G089160.3	600	S	xxxxAx_S_xGxxxx
HORVU4Hr1G026690.1	588	S	xxxxxx_S_xxxSxx
HORVU1Hr1G044120.9	78	S	xxxxxx_S_xxxSxx
HORVU1Hr1G003160.1	167	S	xxxSxx_S_xxxxxx
HORVU4Hr1G042140.2	375	T	xxxxxx_T_Pxxxxx
HORVU1Hr1G047110.10	14	S	xxxxxx_S_xSPxxx
HORVU7Hr1G068320.3	348	S	xxxxSx_S_xxxxxx
HORVU6Hr1G050140.2	67	S	xxxxAx_S_xGxxxx
HORVU7Hr1G021510.2	783	S	xxxRSx_S_xxxxxx
HORVU1Hr1G091820.2	65	S	xxxxxR_S_xSxxxx
HORVU5Hr1G070400.3	65	S	xxxxxG_S_xxxxxx
HORVU5Hr1G035800.7	1643	T	xxxxxx_T_Pxxxxx
HORVU6Hr1G028610.2	30	S	xxxxSx_S_Pxxxxx
HORVU2Hr1G004460.4	156	T	xxxxxx_T_Pxxxxx
HORVU2Hr1G036380.5	1045	S	xxxxxx_S_Pxxxxx
HORVU7Hr1G005270.1	256	T	xxxxSx_T_xxxxxx
HORVU7Hr1G078800.10	577	T	xxxxxx_T_Pxxxxx
HORVU6Hr1G077400.2	409	S	xxxRxx_S_xxxxxx
HORVU7Hr1G055440.12	941	S	xxxxPx_S_Pxxxxx
HORVU3Hr1G002540.1	569	S	xLxRxx_S_xxxxxx
HORVU3Hr1G066800.6	404	S	xxxxxx_S_Dxxxxx
HORVU2Hr1G100290.1	202	S	xxxxxx_S_xExxxx
HORVU4Hr1G002010.2	403	S	xxxxxx_S_Pxxxxx
HORVU4Hr1G009390.7	1129	S	xxxxxx_S_DDExxx
HORVU5Hr1G096370.1	395	T	xxxxSP_T_xxxxxx
HORVU3Hr1G030900.7	389	S	xxxxxS_S_xxxxxx
HORVU2Hr1G120590.2	248	T	xxxxxx_T_Pxxxxx
HORVU4Hr1G079900.1	125	S	xxxxxx_S_xSxxxx
HORVU7Hr1G110470.6	252	T	xxxSxx_T_xxxxxx
HORVU5Hr1G053840.1	1151	S	xxxxxx_S_xExxxx
HORVU1Hr1G095150.1	887	S	xxxxxx_S_xDxxxx
HORVU2Hr1G066510.2	175	S	xxxxxx_S_xExxxx
HORVU7Hr1G096990.2	54	T	xxxxxx_T_Pxxxxx
HORVU7Hr1G108810.7	306	S	xxxxxx_S_xDxxxx
HORVU2Hr1G092960.1	56	S	xxxxxx_S_Pxxxxx
HORVU6Hr1G021750.1	360	S	xxxxxS_S_xxxxxx
HORVU4Hr1G033300.1	430	S	xxxSxx_S_xxxxxx
HORVU6Hr1G080920.22	647	T	xxxSxx_T_xxxxxx
HORVU2Hr1G127500.4	342	T	xxxxxS_T_xxxxxx
HORVU4Hr1G088910.12	11	S	xxxRxx_S_xxxxxx
HORVU1Hr1G037460.15	140	S	xxxxxS_S_xxxxxx
HORVU1Hr1G044810.5	867	S	xxxxSx_S_xxxxxx
HORVU3Hr1G065510.9	672	T	xxxxxx_T_Pxxxxx
HORVU5Hr1G062200.3	197	S	xxxxSx_S_xxxxxx
HORVU7Hr1G050270.3	56	S	xxxxxx_S_SPxxxx
HORVU2Hr1G030820.1	57	T	xxxxxS_T_Sxxxxx
HORVU3Hr1G097420.1	199	S	xxxxxx_S_SPxxxx
HORVU2Hr1G093580.4	70	S	xxxxxx_S_xSxxxx
HORVU2Hr1G079920.4	9	T	xxxxxx_T_xSxxxx
HORVU4Hr1G076720.2	235	S	xxxxxR_S_xSxxxx
HORVU6Hr1G083840.4	227	S	xxxxSx_S_Pxxxxx
HORVU6Hr1G013670.17	138	S	xxxxxx_S_xExxxx
HORVU2Hr1G034440.1	555	S	xxxxRx_S_Sxxxxx
HORVU4Hr1G006760.1	238	T	xxxxxS_T_Sxxxxx
HORVU4Hr1G078030.4	309	S	xLxRxx_S_xxxxxx
HORVU6Hr1G081250.1	692	S	xxxxSx_S_xxDxxx
HORVU5Hr1G022360.3	327	S	xxxxxx_S_TPxxxx
HORVU1Hr1G014730.6	167	S	xxxxxx_S_PxxSxx
HORVU2Hr1G100660.2	137	T	xxxxxx_T_Pxxxxx
HORVU7Hr1G008690.19	161	T	xxxxxS_T_xxxxxx
HORVU5Hr1G085070.61	380	S	xxxxxx_S_xSxxxx
HORVU2Hr1G029780.1	375	S	xxxxxx_S_xSxxxx
HORVU1Hr1G011610.3	160	S	xxxKxx_S_xxxxxx
HORVU1Hr1G043660.1	354	S	xxxKSx_S_xxxxxx
HORVU4Hr1G088910.12	187	S	xxxRxx_S_xxxxxx
HORVU6Hr1G084960.1	397	S	xxxxxx_S_xExxxx
HORVU7Hr1G053300.5	91	S	xxxRxx_S_xGxxxx
HORVU4Hr1G075840.3	333	S	xxxxSx_S_xxxxxx
HORVU6Hr1G015500.1	19	S	xxxxxS_S_xxxxxx
HORVU5Hr1G121530.2	221	S	xxxxxx_S_PxRxxx
HORVU3Hr1G071570.3	108	S	xxxxxx_S_Sxxxxx
HORVU5Hr1G036740.1	700	S	xxxxxx_S_xDxxxx
HORVU6Hr1G013670.17	222	S	xxxxxG_S_xxxxxx
HORVU6Hr1G091010.36	964	S	xxxxxR_S_xSxxxx
HORVU6Hr1G050750.17	114	S	xxxxxG_S_Dxxxxx
HORVU6Hr1G069560.1	971	S	xxxxxx_S_EExxxx
HORVU6Hr1G067430.2	19	S	xxxxSx_S_xxxxxx
HORVU3Hr1G049120.14	382	S	xxxxSx_S_xxxxxx
HORVU7Hr1G065280.2	14	S	xxxxxS_S_xxxxxx
HORVU6Hr1G038010.1	12	S	xxxxxx_S_Pxxxxx
HORVU5Hr1G119370.2	93	S	xxxxSx_S_xxxxxx
HORVU7Hr1G049900.8	57	S	xxxxxx_S_PxxSxx
HORVU3Hr1G092520.2	57	S	xxxxxG_S_xxxxxx
HORVU3Hr1G021190.1	190	S	xxxxxx_S_Sxxxxx
HORVU5Hr1G031300.2	55	S	xxxxxx_S_SPxxxx
HORVU4Hr1G022720.9	225	S	xxxxxG_S_xxxxxx
HORVU2Hr1G063210.2	78	S	xxxxxx_S_Sxxxxx
HORVU1Hr1G066100.1	104	S	xxxxPx_S_Pxxxxx
HORVU3Hr1G062130.2	24	S	xxExxx_S_Pxxxxx
HORVU2Hr1G058170.4	418	S	xxxRxx_S_xSxxxx
HORVU3Hr1G015620.5	187	S	xxxxxx_S_xSDxxx
HORVU6Hr1G069310.1	131	T	xxxxxx_T_Pxxxxx
HORVU3Hr1G113850.2	548	T	xxxxxx_T_xSxxxx
HORVU2Hr1G073590.3	174	S	xxExxx_S_Pxxxxx
HORVU4Hr1G015420.3	212	S	xxxxxx_S_Pxxxxx
HORVU5Hr1G068810.2	53	S	xxxxPx_S_Pxxxxx
HORVU4Hr1G040660.1	18	S	xxxKxx_S_xxxxxx
HORVU7Hr1G040550.1	93	S	xxxSxx_S_xxxxxx
HORVU3Hr1G117790.1	450	S	xxxxxx_S_PxxSxx
HORVU7Hr1G115870.4	765	S	xxxxPx_S_Pxxxxx
HORVU3Hr1G086020.2	188	S	xxxRSx_S_xxxxxx
HORVU1Hr1G056870.1	972	S	xxExxx_S_Pxxxxx
HORVU1Hr1G068430.3	249	S	xxxxxx_S_xSxxxx
HORVU2Hr1G063950.1	526	S	xxxxxx_S_Pxxxxx
HORVU2Hr1G076510.1	86	S	xxxxSx_S_xxxxxx
HORVU2Hr1G092230.2	284	S	xxxxxx_S_Pxxxxx
HORVU7Hr1G073780.1	163	S	xxxGxx_S_Pxxxxx
HORVU2Hr1G062680.1	128	S	xxxRxS_S_xxxxxx
HORVU7Hr1G077230.1	373	S	xxxRxx_S_xDxxxx
HORVU7Hr1G082220.1	128	S	xxxxxx_S_Pxxxxx
HORVU1Hr1G029110.2	113	S	xxxxPx_S_Pxxxxx
HORVU1Hr1G056220.9	309	S	xxxxxx_S_xDxxxx
HORVU7Hr1G061070.4	82	S	xxxxSx_S_xxxxxx
HORVU7Hr1G048880.10	393	T	xxxxxx_T_Pxxxxx
HORVU0Hr1G038120.1	752	S	xxxxxS_S_xxxxxx
HORVU5Hr1G043380.1	419	S	xxxxxx_S_SPxxxx
HORVU2Hr1G082860.3	198	S	xxxRxx_S_xGxxxx
HORVU3Hr1G113910.3	351	S	xxxxPx_S_Pxxxxx
HORVU2Hr1G034400.4	4	S	xxxxSx_S_xxxxxx
HORVU1Hr1G095150.1	1173	S	xxxxxx_S_xxxSxx
HORVU6Hr1G042840.16	154	S	xxDxxx_S_Pxxxxx
HORVU5Hr1G078780.1	1094	T	xxxxxx_T_SPxxxx
HORVU7Hr1G009890.15	205	S	xxxRSx_S_xxxxxx
HORVU7Hr1G110470.6	258	S	xxxxxx_S_xxxSxx
HORVU1Hr1G056220.9	146	S	xxxxxx_S_xSPxxx
HORVU3Hr1G032480.1	182	T	xxxxxS_T_Sxxxxx
HORVU2Hr1G024610.13	683	S	xxxxPx_S_Pxxxxx
HORVU4Hr1G060270.6	453	S	xxxxxx_S_xExxxx
HORVU2Hr1G093950.4	123	S	xxxxSx_S_xxxxxx
HORVU5Hr1G021180.4	271	S	xxDxxx_S_Pxxxxx
HORVU3Hr1G028540.1	315	S	xxxxxG_S_xxxxxx
HORVU7Hr1G088370.13	514	S	xxxKxx_S_xxxxxx
HORVU2Hr1G123320.1	623	S	xxxxxS_S_xxxxxx
HORVU4Hr1G086500.9	81	S	xxxRSx_S_xxxxxx
HORVU2Hr1G025430.3	38	S	xxxxxx_S_Pxxxxx
HORVU2Hr1G031030.1	393	S	xxxRxx_S_xxxxxx
HORVU5Hr1G094420.11	1906	S	xxxxxS_S_xDxxxx
HORVU4Hr1G003840.4	2695	S	xxxxPx_S_Pxxxxx
HORVU4Hr1G026870.4	169	T	xxxxxx_T_SPxxxx
HORVU6Hr1G064940.1	144	S	xxxxxS_S_Pxxxxx
HORVU2Hr1G020190.5	1115	S	xxxxxS_S_xxxxxx
HORVU4Hr1G059250.3	363	S	xxxxxS_S_Pxxxxx
HORVU6Hr1G045310.1	168	S	xxxxRx_S_Sxxxxx
HORVU3Hr1G089630.1	322	T	xxxxxx_T_Sxxxxx
HORVU2Hr1G077080.3	705	S	xxxxxx_S_xSxxxx
HORVU2Hr1G036780.3	316	S	xxxRxx_S_xxxxxx
HORVU5Hr1G116320.2	477	S	xxxxxG_S_xDxxxx
HORVU6Hr1G065530.14	207	S	xxxxxx_S_Pxxxxx
HORVU1Hr1G056220.9	1601	S	xxxxxx_S_xSxxxx
HORVU2Hr1G050640.1	20	S	xxxxSx_S_xxxxxx
HORVU3Hr1G117890.7	830	S	xxxxxG_S_xxxxxx
HORVU2Hr1G077500.5	469	S	xxxxxx_S_xExxxx
HORVU5Hr1G075470.5	651	S	xxxxxx_S_xDxxxx
HORVU6Hr1G067930.5	1349	S	xxxxxx_S_DxDxxx
HORVU5Hr1G077570.3	358	S	xLxRxx_S_xxxxxx
HORVU2Hr1G111640.2	593	S	xxxxxx_S_Sxxxxx
HORVU1Hr1G077430.8	41	S	xxxxxS_S_xxxxxx
HORVU3Hr1G032400.4	3	S	xxxxxG_S_xxxxxx
HORVU3Hr1G080530.5	339	S	xxxxxx_S_Pxxxxx
HORVU5Hr1G079490.1	366	S	xxxKxx_S_xxxxxx
HORVU3Hr1G010030.10	66	S	xxxxPx_S_Pxxxxx
HORVU3Hr1G018170.3	323	S	xxxxxx_S_Pxxxxx
HORVU3Hr1G006830.32	634	S	xxxRxx_S_xSxxxx
HORVU6Hr1G045360.5	86	S	xxxKxx_S_xxxxxx
HORVU4Hr1G072210.1	416	S	xxxxxx_S_PxxSxx
HORVU5Hr1G065370.1	282	S	xxxxxx_S_SPxxxx
HORVU5Hr1G035820.8	145	S	xLxRxx_S_xxxxxx
HORVU7Hr1G055560.1	132	S	xxxRxS_S_xxxxxx
HORVU4Hr1G058480.3	88	S	xxxxxS_S_xxxxxx
HORVU1Hr1G034630.9	449	T	xxxxxx_T_SPxxxx
HORVU1Hr1G060010.4	13	S	xxxxSx_S_Pxxxxx
HORVU3Hr1G094210.2	183	S	xxxxxx_S_xExxxx
HORVU6Hr1G014700.1	173	S	xxxxSx_S_xxxxxx
HORVU3Hr1G117730.2	1358	S	xxxxxx_S_SPxxxx
HORVU4Hr1G072770.2	178	S	xxxxxx_S_xExxxx
HORVU7Hr1G053300.5	125	S	xxxxxx_S_xExxxx
HORVU1Hr1G043680.7	259	S	xxxxxx_S_Pxxxxx
HORVU4Hr1G064230.5	582	S	xxxxxx_S_PxxSxx
HORVU6Hr1G061060.2	629	T	xxxxxx_T_Pxxxxx
HORVU2Hr1G083720.2	468	S	xxxxxx_S_DxDxxx
HORVU6Hr1G050750.17	174	S	xxxxxx_S_Pxxxxx
HORVU1Hr1G089530.4	10	S	xxxxxx_S_xSDxxx
HORVU4Hr1G078030.4	419	S	xxxxxx_S_xSxxxx
HORVU3Hr1G095420.3	594	S	xxxxSx_S_xxxxxx
HORVU3Hr1G037470.19	324	S	xxxxxx_S_Pxxxxx
HORVU5Hr1G051100.8	236	S	xxxxxG_S_Dxxxxx
HORVU2Hr1G028230.14	4	S	xxxxSx_S_xxxxxx
HORVU5Hr1G050820.6	40	S	xxxGxx_S_Pxxxxx
HORVU5Hr1G081290.3	624	S	xxxxxS_S_Pxxxxx
HORVU1Hr1G061010.1	328	S	xxxxxx_S_xSPxxx
HORVU6Hr1G064690.4	84	S	xxxxxx_S_PSxxxx
HORVU3Hr1G096920.6	201	S	xxxRxx_S_xDxxxx
HORVU1Hr1G030140.3	369	S	xxxxSx_S_xxDxxx
HORVU0Hr1G038890.1	180	T	xxxxxS_T_xxxxxx
HORVU6Hr1G076430.4	1923	S	xxxxSP_S_xxxxxx
HORVU5Hr1G053150.4	435	S	xxxxxx_S_xExxxx
HORVU2Hr1G076830.3	193	S	xxxxxx_S_SPxxxx
HORVU6Hr1G076220.2	772	S	xxxxxx_S_xSxxxx
HORVU7Hr1G021910.1	85	S	xxxxxx_S_SGxxxx
HORVU6Hr1G062230.1	168	S	xxxxSx_S_xxxxxx
HORVU2Hr1G025180.1	337	S	xxxxxx_S_xDxxxx
HORVU3Hr1G070050.7	357	S	xxxSxx_S_xxxxxx
HORVU4Hr1G078780.5	313	S	xxxRSx_S_xxxxxx
HORVU1Hr1G051200.12	677	S	xxxxxx_S_Pxxxxx
HORVU6Hr1G078160.2	135	S	xxxRxS_S_xxxxxx
HORVU7Hr1G058140.13	124	S	xxxxPx_S_Pxxxxx
HORVU3Hr1G100240.10	372	T	xxxxxx_T_SPxxxx
HORVU1Hr1G078000.1	198	S	xxxxSx_S_xxxxxx
HORVU1Hr1G085730.2	285	S	xxxxxG_S_xxxxxx
HORVU5Hr1G097800.2	81	S	xxxxxG_S_xxxxxx
HORVU5Hr1G125620.13	560	S	xxxxxx_S_xDxxxx
HORVU4Hr1G073290.3	1010	S	xxxxxx_S_Sxxxxx
HORVU2Hr1G036050.1	324	S	xxxxSx_S_xxxxxx
HORVU3Hr1G076220.1	703	S	xxxxSx_S_Pxxxxx
HORVU5Hr1G115250.2	26	S	xxxRxx_S_xxxxxx
HORVU4Hr1G033300.1	344	S	xxxxxx_S_xSDxxx
HORVU3Hr1G067530.4	112	S	xxxxxx_S_PSxxxx
HORVU7Hr1G051400.3	329	S	xxxKxx_S_xxxxxx
HORVU7Hr1G109590.8	429	S	xxxRSx_S_xxxxxx
HORVU4Hr1G019090.7	128	S	xxxxxx_S_PxxSxx
HORVU0Hr1G020800.3	157	S	xxxxPx_S_Pxxxxx
HORVU5Hr1G054880.2	105	S	xxxxSx_S_Pxxxxx
HORVU7Hr1G088630.12	525	S	xxxxxG_S_xxxxxx
HORVU6Hr1G093660.3	693	T	xxxxxx_T_SPxxxx
HORVU2Hr1G003970.3	394	S	xxxRxx_S_xxxxxx
HORVU7Hr1G021350.1	47	T	xxxxSx_T_xxxxxx
HORVU2Hr1G098580.1	166	S	xxxKSx_S_xxxxxx
HORVU1Hr1G070270.3	296	S	xxxxxx_S_xExxxx
HORVU1Hr1G056220.9	310	S	xxxxxS_S_Dxxxxx
HORVU4Hr1G007580.1	147	S	xxxxxx_S_Pxxxxx
HORVU3Hr1G087690.1	459	S	xxxxxx_S_xDxxxx
HORVU3Hr1G017020.13	306	S	xxxxxx_S_xDxxxx
HORVU3Hr1G081050.2	544	S	xxxxxx_S_PxxSxx
HORVU3Hr1G079500.2	514	S	xxxSxx_S_xxxxxx
HORVU3Hr1G093280.1	35	S	xxxKSx_S_xxxxxx
HORVU7Hr1G090840.1	359	S	xxxxxG_S_xxxxxx
HORVU3Hr1G076220.1	698	S	xxxxxx_S_xExxxx
HORVU4Hr1G007400.1	303	S	xxxSxx_S_xxxxxx
HORVU7Hr1G120280.1	119	T	xxxxxx_T_SPxxxx
HORVU3Hr1G023220.7	785	S	xxxxSx_S_xxxxxx
HORVU1Hr1G050110.1	176	T	xxxSxS_T_xxxxxx
HORVU2Hr1G082540.6	370	T	xxxxxx_T_Pxxxxx
HORVU3Hr1G049120.14	379	S	xxxxxG_S_xxxxxx
HORVU2Hr1G014130.4	199	S	xxxxSx_S_xxxxxx
HORVU5Hr1G066570.1	49	S	xxxxPx_S_Pxxxxx
HORVU1Hr1G011900.6	813	S	xxxxxx_S_PxKxxx
HORVU3Hr1G008420.5	276	S	xxxxPx_S_Pxxxxx
HORVU5Hr1G114920.20	48	S	xxxxAx_S_xGxxxx
HORVU1Hr1G040450.9	572	S	xxxxxx_S_Pxxxxx
HORVU1Hr1G000520.5	685	T	xxxxxx_T_Pxxxxx
HORVU5Hr1G092820.4	11	S	xxxxxx_S_xSDxxx
HORVU1Hr1G093790.4	515	S	xxxxxR_S_xSxxxx
HORVU2Hr1G046980.2	82	S	xxxxxx_S_DDDxxx
HORVU4Hr1G012420.5	646	S	xxxxxx_S_PxxSxx
HORVU4Hr1G003840.4	2691	S	xxxxxx_S_xxxSxx
HORVU7Hr1G076910.2	386	S	xxxxxx_S_xExxxx
HORVU3Hr1G046180.1	896	S	xxxRSx_S_xxxxxx
HORVU2Hr1G060380.1	85	S	xxxGxx_S_Pxxxxx
HORVU0Hr1G017160.1	23	S	xxxRSx_S_xxxxxx
HORVU2Hr1G082540.6	378	S	xxxxxR_S_xSxxxx
HORVU3Hr1G078270.1	103	S	xxxRxS_S_xxxxxx
HORVU0Hr1G018200.1	33	S	xxxxxx_S_xSxxxx
HORVU6Hr1G063210.3	178	T	xxxxxS_T_Sxxxxx
HORVU2Hr1G078700.1	142	S	xxxRSx_S_xxxxxx
HORVU1Hr1G087180.1	949	S	xxxxxx_S_xxxSxx
HORVU2Hr1G036380.5	575	S	xxExxx_S_Pxxxxx
HORVU5Hr1G079460.1	214	S	xxxxxx_S_SPxxxx
HORVU4Hr1G005770.4	544	S	xxxxxx_S_PSxxxx
HORVU7Hr1G056490.1	317	S	xxxxxR_S_xSxxxx
HORVU1Hr1G063310.1	94	S	xxxxRx_S_Sxxxxx
HORVU6Hr1G067930.5	1420	S	xxxxxx_S_PxKxxx
HORVU6Hr1G069280.5	533	S	xxxxxS_S_Pxxxxx
HORVU4Hr1G072210.1	593	T	xxxxxx_T_Sxxxxx
HORVU6Hr1G054560.6	40	S	xxDxxx_S_Pxxxxx
HORVU4Hr1G004460.2	37	S	xxxxxS_S_xDxxxx
HORVU5Hr1G097010.3	390	S	xxxxxx_S_SPxxxx
HORVU1Hr1G093790.4	518	S	xxxxxx_S_xSxxxx
HORVU2Hr1G087310.1	250	S	xxxxxx_S_PSxxxx
HORVU7Hr1G092940.2	57	S	xxxxxS_S_Pxxxxx
HORVU1Hr1G076480.3	7	T	xxxxSx_T_xxxxxx
HORVU1Hr1G075680.2	354	S	xxxxxG_S_xxxxxx
HORVU7Hr1G105490.3	406	S	xxxxEx_S_xDxxxx
HORVU0Hr1G038890.1	205	S	xxxxxx_S_xDxxxx
HORVU3Hr1G088000.1	172	S	xxxxxS_S_xxxxxx
HORVU7Hr1G047400.1	1044	T	xxxxxS_T_xxxxxx
HORVU5Hr1G090020.3	142	S	xxxRxx_S_xGxxxx
HORVU0Hr1G039250.32	936	S	xxxxxx_S_DDExxx
HORVU4Hr1G071210.1	20	T	xxxxxx_T_xSxxxx
HORVU4Hr1G046940.6	96	S	xxxRSx_S_xxxxxx
HORVU2Hr1G076710.2	328	S	xxxxxD_S_DExxxx
HORVU3Hr1G079760.1	289	S	xxxxxG_S_xDxxxx
HORVU5Hr1G059430.56	76	S	xxxxPx_S_Pxxxxx
HORVU5Hr1G056280.13	824	S	xxxxxG_S_xDxxxx
HORVU4Hr1G042800.4	583	S	xxxxxx_S_SPxxxx
HORVU5Hr1G058850.1	307	S	xxxRSx_S_xxxxxx
HORVU2Hr1G069600.1	87	T	xxxxPx_T_Pxxxxx
HORVU7Hr1G118370.1	1030	S	xxxxxS_S_xxxxxx
HORVU1Hr1G083100.15	198	T	xxxxxx_T_xSxxxx
HORVU3Hr1G071320.1	283	S	xxxxxS_S_Pxxxxx
HORVU5Hr1G001090.3	467	S	xxxxSx_S_xxDxxx
HORVU5Hr1G115100.2	70	T	xxxSxx_T_xxxxxx
HORVU3Hr1G043640.24	496	S	xxExxx_S_Pxxxxx
HORVU1Hr1G054180.4	572	S	xxxxxx_S_xSxxxx
HORVU2Hr1G091030.9	755	T	xxxxxS_T_Sxxxxx
HORVU4Hr1G084290.1	816	S	xxxxSx_S_xxDxxx
HORVU6Hr1G054060.2	1729	S	xxxxxS_S_Dxxxxx
HORVU4Hr1G050660.1	308	S	xxxRSx_S_xxxxxx
HORVU1Hr1G017120.3	78	S	xxxxxG_S_xxxxxx
HORVU1Hr1G050110.1	174	T	xxxxxS_T_Sxxxxx
HORVU2Hr1G114260.1	30	S	xxDxxx_S_Pxxxxx
HORVU2Hr1G055140.1	432	S	xxxxxx_S_SGxxxx
HORVU6Hr1G025270.1	223	S	xxxKxx_S_xxxxxx
HORVU1Hr1G064530.1	87	S	xxxxxx_S_PxRxxx
HORVU4Hr1G012420.5	653	S	xxxxSx_S_xxxxxx
HORVU4Hr1G062950.9	326	T	xxxxSx_T_Dxxxxx
HORVU4Hr1G063810.1	435	S	xxxRxS_S_xxxxxx
HORVU7Hr1G038180.1	146	S	xxxxAx_S_xGxxxx
HORVU2Hr1G000040.1	20	S	xLxRxx_S_xxxxxx
HORVU3Hr1G021950.3	1322	S	xxxxSx_S_xxxxxx
HORVU7Hr1G041920.2	1132	S	xxxxxx_S_SPxxxx
HORVU1Hr1G030480.3	167	S	xxxxSx_S_xxxxxx
HORVU1Hr1G017050.3	43	S	xxxxxx_S_Pxxxxx
HORVU7Hr1G000370.12	510	S	xxxxxx_S_xSPxxx
HORVU7Hr1G090920.9	246	S	xxxRSx_S_xxxxxx
HORVU7Hr1G122590.2	35	S	xxxxxx_S_xSPxxx
HORVU3Hr1G055990.1	675	S	xxxxSx_S_DxExxx
HORVU5Hr1G036690.3	531	S	xxxxSx_S_xxxxxx
HORVU4Hr1G082280.2	923	S	xxxxxG_S_xxxxxx
HORVU2Hr1G102780.3	86	S	xxxRxx_S_xxxxxx
HORVU4Hr1G006200.5	295	S	xxxGxx_S_Pxxxxx
HORVU2Hr1G076890.1	105	S	xxxxSx_S_xxxxxx
HORVU4Hr1G083190.3	434	S	xxxxxx_S_Pxxxxx
HORVU1Hr1G077760.1	119	S	xxxRxS_S_xxxxxx
HORVU6Hr1G034570.2	387	S	xxxxxx_S_Sxxxxx
HORVU7Hr1G109940.1	473	S	xxxRSx_S_xxxxxx
HORVU1Hr1G073500.4	138	S	xxExxx_S_Pxxxxx
HORVU2Hr1G078330.12	89	T	xxxxxS_T_Sxxxxx
HORVU2Hr1G100660.2	108	S	xxxxxG_S_xxxxxx
HORVU5Hr1G094420.11	2012	S	xxxxxx_S_PxxSxx
HORVU4Hr1G039890.13	855	S	xxxxPx_S_Pxxxxx
HORVU7Hr1G034290.3	115	S	xxxxxx_S_Dxxxxx
HORVU3Hr1G026980.2	61	S	xxxxSx_S_Pxxxxx
HORVU5Hr1G035800.7	1793	S	xxxxxx_S_Sxxxxx
HORVU6Hr1G043010.3	16	S	xxxxxx_S_xSxxxx
HORVU2Hr1G075030.6	483	S	xxxxxS_S_xxxxxx
HORVU5Hr1G092800.9	302	T	xxxxxx_T_Sxxxxx
HORVU7Hr1G092560.2	192	S	xxxxxE_S_DxExxx
HORVU2Hr1G081400.8	450	S	xxxRxx_S_xExxxx
HORVU7Hr1G049190.1	326	S	xxxxxx_S_PxRxxx
HORVU2Hr1G086980.7	20	S	xxxxxx_S_xxxSxx
HORVU5Hr1G074350.1	59	S	xxxxxS_S_Pxxxxx
HORVU4Hr1G007550.1	309	S	xxxxPx_S_Pxxxxx
HORVU4Hr1G082280.2	1107	S	xxxxxD_S_xDxxxx
HORVU2Hr1G083720.2	232	S	xxDxxx_S_Pxxxxx
HORVU2Hr1G058170.4	411	T	xxxxxS_T_xxxxxx
HORVU1Hr1G060250.1	224	T	xxxxxx_T_Sxxxxx
HORVU6Hr1G061060.2	582	S	xxxSxx_S_xxxxxx
HORVU4Hr1G084510.2	501	T	xxxxxS_T_xxxxxx
HORVU2Hr1G016720.2	198	T	xxxxxS_T_Sxxxxx
HORVU1Hr1G074310.4	645	T	xxxxSx_T_xxxxxx
HORVU7Hr1G078800.10	364	T	xxxxxx_T_Pxxxxx
HORVU1Hr1G050340.8	8	S	xxxxPx_S_Pxxxxx
HORVU6Hr1G010780.3	66	S	xxxxxx_S_xSPxxx
HORVU2Hr1G110900.9	808	S	xxxxxx_S_xSPxxx
HORVU4Hr1G039890.13	387	T	xxxxxx_T_Pxxxxx
HORVU5Hr1G093660.1	282	S	xxxRSx_S_xxxxxx
HORVU6Hr1G054910.7	75	S	xxxxxx_S_xSPxxx
HORVU2Hr1G029660.12	122	S	xxxxSx_S_Pxxxxx
HORVU3Hr1G113910.3	490	S	xxxxxx_S_xExxxx
HORVU2Hr1G063260.4	858	S	xxxxxx_S_xDxxxx
HORVU4Hr1G005770.4	242	S	xxxRSx_S_xxxxxx
HORVU6Hr1G058820.1	343	S	xxxxxx_S_Pxxxxx
HORVU3Hr1G117180.29	691	S	xxxxSx_S_xxxxxx
HORVU5Hr1G028000.1	24	S	xxxxxG_S_xxxxxx
HORVU2Hr1G081180.4	261	S	xxxxxx_S_PxKxxx
HORVU5Hr1G076110.2	227	T	xxxxSx_T_Dxxxxx
HORVU1Hr1G044080.1	31	S	xxxxxS_S_xxxxxx
HORVU6Hr1G005010.1	529	S	xxxxxx_S_xExxxx
HORVU4Hr1G051320.3	186	S	xxxxxG_S_xxxxxx
HORVU5Hr1G094760.2	302	S	xxxxxx_S_xDxxxx
HORVU3Hr1G095420.3	1335	S	xxxRSx_S_xxxxxx
HORVU4Hr1G058480.3	85	S	xxxxxx_S_xSxxxx
HORVU2Hr1G086710.1	646	S	xxxxxx_S_PxxSxx
HORVU4Hr1G086770.7	194	T	xxxxxx_T_Pxxxxx
HORVU1Hr1G070480.1	3	S	xxxxxx_S_Pxxxxx
HORVU7Hr1G118650.8	207	S	xxxxxx_S_Pxxxxx
HORVU4Hr1G062110.1	491	S	xxxRxx_S_xxxxxx
HORVU4Hr1G078620.5	205	S	xxxxxx_S_xxxSxx
HORVU4Hr1G042140.2	370	S	xxxxSx_S_xxxxxx
HORVU3Hr1G053300.1	329	S	xxxxxx_S_xSxxxx
HORVU2Hr1G123650.2	289	S	xxxKSx_S_xxxxxx
HORVU1Hr1G088810.2	142	T	xxxxxx_T_Pxxxxx
HORVU5Hr1G052250.1	87	S	xxxxxx_S_Sxxxxx
HORVU1Hr1G085730.2	2	S	xxxxxx_S_Pxxxxx
HORVU1Hr1G064250.4	194	S	xxxxxx_S_xExxxx
HORVU4Hr1G064160.8	259	S	xxxxxG_S_xDxxxx
HORVU2Hr1G025020.7	166	S	xxxxxx_S_Pxxxxx
HORVU6Hr1G093060.3	27	S	xLxRxx_S_xxxxxx
HORVU1Hr1G003300.1	442	S	xxxxSx_S_xxxxxx
HORVU3Hr1G090540.1	274	S	xxxxxx_S_xExxxx
HORVU7Hr1G091790.1	258	S	xxxxxx_S_xSxxxx
HORVU5Hr1G021180.4	10	S	xxxxxx_S_Pxxxxx
HORVU3Hr1G075790.2	577	S	xxxxxx_S_xSxxxx
HORVU5Hr1G107290.3	236	S	xxxxxS_S_Dxxxxx
HORVU2Hr1G093410.4	52	S	xxxxxx_S_xDxxxx
HORVU6Hr1G091010.36	800	S	xxxRSx_S_xxxxxx
HORVU2Hr1G010440.5	1112	S	xxxRSx_S_xxxxxx
HORVU3Hr1G087500.2	344	S	xxxxxx_S_xSxxxx
HORVU5Hr1G020200.13	507	S	xxxxxx_S_Pxxxxx
HORVU3Hr1G035720.1	331	T	xxxxxx_T_Pxxxxx
HORVU3Hr1G019010.1	127	S	xxxxSx_S_Pxxxxx
HORVU3Hr1G057390.6	379	S	xxxxxx_S_Pxxxxx
HORVU3Hr1G017020.13	622	S	xxxxSx_S_xxxxxx
HORVU7Hr1G121230.4	1286	T	xxxxSP_T_xxxxxx
HORVU7Hr1G074870.11	8	S	xxxRxx_S_xDxxxx
HORVU6Hr1G059290.1	434	S	xxxxxx_S_ExExxx
HORVU5Hr1G080250.3	184	S	xxxxxG_S_xxxxxx
HORVU7Hr1G038700.2	255	S	xxxRxS_S_xxxxxx
HORVU7Hr1G008700.1	107	S	xxxxxG_S_Dxxxxx
HORVU7Hr1G008760.1	85	S	xxxxSx_S_xxxxxx
HORVU3Hr1G050010.11	778	S	xxxxSx_S_xxxxxx
HORVU6Hr1G080190.4	21	S	xxExxx_S_Pxxxxx
HORVU2Hr1G098580.1	265	T	xxxxxx_T_SPxxxx
HORVU3Hr1G072880.3	167	T	xxxxxR_T_xSxxxx
HORVU2Hr1G082540.6	380	S	xxxRSx_S_xxxxxx
HORVU4Hr1G066290.8	573	S	xxxxAx_S_xGxxxx
HORVU7Hr1G070450.2	335	S	xxxSxx_S_xxxxxx
HORVU7Hr1G050980.1	107	S	xxxRxS_S_xxxxxx
HORVU2Hr1G000130.2	468	S	xxxxxx_S_DDExxx
HORVU1Hr1G070480.1	180	S	xxxxxx_S_xSxxxx
HORVU1Hr1G019330.7	872	T	xxxxPx_T_Pxxxxx
HORVU5Hr1G125620.13	855	S	xxxxxx_S_SPxxxx
HORVU5Hr1G045600.1	67	S	xxxxxS_S_xxxxxx
HORVU1Hr1G040980.1	119	S	xxxxxx_S_PxKxxx
HORVU1Hr1G082330.11	110	S	xxxxxE_S_DxExxx
HORVU7Hr1G115520.1	257	S	xxxxxx_S_xSxxxx
HORVU4Hr1G055270.2	104	S	xxxxSx_S_xxDxxx
HORVU1Hr1G022250.2	186	S	xxxxxG_S_xxxxxx
HORVU1Hr1G068770.1	49	S	xxxxxS_S_Pxxxxx
HORVU7Hr1G056570.13	682	S	xxxxxx_S_SGxxxx
HORVU3Hr1G080530.5	79	S	xxxxxx_S_DDDxxx
HORVU7Hr1G035280.2	687	S	xxxxxx_S_Pxxxxx
HORVU3Hr1G062320.1	75	T	xxxxxR_T_xSxxxx
HORVU7Hr1G111360.2	541	S	xxxxxx_S_Pxxxxx
HORVU2Hr1G109990.2	164	S	xxxxxx_S_xDxxxx
HORVU2Hr1G094080.1	154	S	xxxxxx_S_SPxxxx
HORVU2Hr1G089940.1	284	S	xxxxxx_S_xSxxxx
HORVU2Hr1G085030.1	361	S	xxxxPx_S_Pxxxxx
HORVU0Hr1G010760.1	224	S	xxxxPx_S_Pxxxxx
HORVU7Hr1G008760.1	57	S	xxxRxS_S_xxxxxx
HORVU2Hr1G100660.2	128	S	xxxxxx_S_SGxxxx
HORVU7Hr1G056490.1	76	T	xxxxxx_T_Pxxxxx
HORVU6Hr1G080190.4	90	S	xxxxxx_S_xSxxxx
HORVU2Hr1G094340.3	39	S	xxxxxx_S_DxDxxx
HORVU0Hr1G015220.3	65	S	xxxxxS_S_xxxxxx
HORVU3Hr1G061860.2	169	S	xxxKxx_S_xxxxxx
HORVU2Hr1G119540.2	264	S	xxxxSP_S_xxxxxx
HORVU6Hr1G076430.4	1172	S	xxxRxx_S_xGxxxx
HORVU2Hr1G016720.2	199	S	xxxxSx_S_xxxxxx
HORVU3Hr1G117840.7	517	S	xxxxxS_S_xxxxxx
HORVU2Hr1G023110.1	505	S	xxxxAx_S_xGxxxx
HORVU3Hr1G061860.2	96	S	xxxRSx_S_xxxxxx
HORVU1Hr1G056220.9	1602	S	xxxxxS_S_xxxxxx
HORVU1Hr1G086380.1	676	S	xxxxxD_S_DxExxx
HORVU5Hr1G050330.2	634	S	xxxxxx_S_PxxSxx
HORVU5Hr1G036690.3	47	S	xxxKxx_S_xxxxxx
HORVU6Hr1G028730.1	282	S	xxxxSx_S_xxxxxx
HORVU5Hr1G094420.11	1442	T	xxxxxR_T_xSxxxx
HORVU7Hr1G118370.1	1029	S	xxxxxx_S_Sxxxxx
HORVU6Hr1G025980.1	192	S	xxxxxx_S_DxDxxx
HORVU5Hr1G115010.4	218	T	xxxxxx_T_Sxxxxx
HORVU2Hr1G109850.1	589	T	xxxxxx_T_SPxxxx
HORVU1Hr1G030630.6	407	S	xxxxxx_S_SPxxxx
HORVU4Hr1G011460.1	121	S	xxxxxx_S_xSxxxx
HORVU6Hr1G092910.1	1597	S	xxxxxx_S_ExDxxx
HORVU2Hr1G014130.4	283	T	xxxxPx_T_Pxxxxx
HORVU2Hr1G070690.2	42	S	xxxxxx_S_SGxxxx
HORVU3Hr1G065390.1	638	S	xxxSxx_S_xxxxxx
HORVU2Hr1G025140.16	1914	S	xxxxxx_S_xxxSxx
HORVU7Hr1G046230.2	23	S	xxxxxx_S_SGxxxx
HORVU4Hr1G034110.2	72	S	xxxxPx_S_Pxxxxx
HORVU1Hr1G078500.1	157	S	xxxxxx_S_DxExxx
HORVU3Hr1G076320.33	353	S	xxxxSx_S_DxExxx
HORVU5Hr1G027160.1	366	S	xxxxxx_S_Pxxxxx
HORVU4Hr1G015110.6	387	S	xxxxxx_S_xDxxxx
HORVU3Hr1G080650.6	335	S	xxxSxx_S_xxxxxx
HORVU1Hr1G016240.1	47	S	xxxxxx_S_xSPxxx
HORVU4Hr1G061170.3	228	S	xxxxSx_S_xxxxxx
HORVU1Hr1G078170.6	490	S	xxxxxx_S_Dxxxxx
HORVU4Hr1G072020.1	86	T	xxxxSx_T_Dxxxxx
HORVU1Hr1G040980.1	111	S	xxxRxS_S_xxxxxx
HORVU4Hr1G008700.1	457	S	xxxSxx_S_xxxxxx
HORVU4Hr1G070090.5	1266	T	xxxxxx_T_Sxxxxx
HORVU4Hr1G050990.2	15	S	xxxxxx_S_xSxxxx
HORVU3Hr1G000340.2	517	T	xxxxxR_T_xSxxxx
HORVU1Hr1G073500.4	140	T	xxxxSP_T_xxxxxx
HORVU1Hr1G049440.1	231	S	xxxxSx_S_xxxxxx
HORVU3Hr1G026420.1	186	S	xxxxxS_S_Pxxxxx
HORVU1Hr1G000530.9	104	S	xxxxxx_S_Pxxxxx
HORVU1Hr1G028890.3	74	S	xxxxRx_S_Sxxxxx
HORVU7Hr1G000370.12	104	T	xxxxxx_T_Pxxxxx
HORVU7Hr1G049080.2	57	T	xxxxxx_T_Sxxxxx
HORVU6Hr1G078660.4	5	T	xxxxPx_T_Pxxxxx
HORVU1Hr1G058020.2	299	S	xxxxxx_S_Pxxxxx
HORVU5Hr1G096370.1	393	S	xxxxPx_S_Pxxxxx
HORVU7Hr1G088980.1	199	S	xxxSxx_S_xxxxxx
HORVU2Hr1G071880.2	24	S	xxxxSx_S_xxxxxx
HORVU2Hr1G047550.1	113	S	xxxxxD_S_xDxxxx
HORVU1Hr1G053840.2	322	S	xxxxxS_S_xxxxxx
HORVU1Hr1G095150.1	926	S	xxxxxx_S_xDxxxx
HORVU3Hr1G086590.1	514	S	xxxxxx_S_Pxxxxx
HORVU1Hr1G071590.1	564	S	xxxxxx_S_xDxxxx
HORVU3Hr1G061660.13	334	S	xxxxSx_S_Pxxxxx
HORVU2Hr1G123320.1	609	S	xxxxxS_S_xxxxxx
HORVU1Hr1G070620.4	423	S	xxxxxx_S_xSPxxx
HORVU7Hr1G096660.1	35	S	xxxxxR_S_xSxxxx
HORVU5Hr1G084240.1	246	T	xxxxxx_T_xSxxxx
HORVU2Hr1G020190.5	1255	S	xxxxxx_S_PxKxxx
HORVU5Hr1G106440.1	168	T	xxxxPx_T_Pxxxxx
HORVU6Hr1G090510.2	253	S	xxxxxx_S_xDxxxx
HORVU1Hr1G049520.3	196	S	xxxxxx_S_Pxxxxx
HORVU2Hr1G071850.6	150	S	xxxxxS_S_xxxxxx
HORVU2Hr1G046160.2	391	S	xxxxxx_S_PxxSxx
HORVU7Hr1G041920.2	567	S	xxxxxx_S_xSxxxx
HORVU4Hr1G025090.1	4	S	xxxxxR_S_xSxxxx
HORVU6Hr1G092910.1	1726	S	xxxKxx_S_xxxxxx
HORVU3Hr1G085990.1	157	T	xxxxSP_T_xxxxxx
HORVU6Hr1G069560.1	16	S	xxxxxx_S_Pxxxxx
HORVU2Hr1G041550.1	639	S	xxxxxS_S_Pxxxxx
HORVU1Hr1G085730.2	463	S	xxxKxx_S_xxxxxx
HORVU3Hr1G117840.7	681	S	xxxRTx_S_xxxxxx
HORVU7Hr1G121700.1	99	S	xxxRxx_S_xxxxxx
HORVU6Hr1G041140.15	179	S	xxxxxx_S_xExxxx
HORVU2Hr1G110850.1	196	Y	xxxxxD_Y_xxxxxx
HORVU3Hr1G108110.26	913	S	xxxSxx_S_xxxxxx
HORVU4Hr1G077220.4	672	S	xxxxxx_S_xSxxxx
HORVU2Hr1G038220.10	10	S	xxxRSx_S_xxxxxx
HORVU1Hr1G058000.10	93	S	xxxxxG_S_xxxxxx
HORVU2Hr1G120830.2	850	S	xxxRTx_S_xxxxxx
HORVU7Hr1G055370.6	255	T	xxxxxx_T_Sxxxxx
HORVU4Hr1G015530.1	213	T	xxxxSP_T_xxxxxx
HORVU0Hr1G014110.1	164	S	xxxxxx_S_PxxSxx
HORVU4Hr1G066290.8	724	S	xxxxxx_S_xSxxxx
HORVU4Hr1G009620.19	19	T	xxxxPx_T_Pxxxxx
HORVU0Hr1G021100.1	316	S	xxxxxx_S_xSDxxx
HORVU5Hr1G022360.3	232	S	xxxxxx_S_xSxxxx
HORVU2Hr1G103890.12	354	S	xxxxxR_S_xSxxxx
HORVU6Hr1G013720.4	609	S	xxxxPx_S_Pxxxxx
HORVU3Hr1G059140.1	465	T	xxxxxx_T_Pxxxxx
HORVU4Hr1G072210.1	400	S	xxxxxR_S_xSxxxx
HORVU5Hr1G036690.3	453	S	xxxxxx_S_xSPxxx
HORVU6Hr1G093360.11	345	T	xxxxxx_T_Pxxxxx
HORVU0Hr1G022270.4	123	S	xxxxSx_S_Pxxxxx
HORVU5Hr1G000780.2	957	T	xxxxSx_T_xxxxxx
HORVU7Hr1G074840.1	514	S	xxxxxx_S_xSxxxx
HORVU5Hr1G051290.5	647	S	xxxxxx_S_PxxSxx
HORVU3Hr1G008420.5	238	S	xxxxSx_S_xxxxxx
HORVU4Hr1G063180.2	319	T	xxxxxS_T_xxxxxx
HORVU7Hr1G093620.9	180	S	xxxxxx_S_PxxSxx
HORVU2Hr1G099220.5	491	S	xxxSxx_S_xxxxxx
HORVU0Hr1G018090.1	101	T	xxxxxx_T_xSxxxx
HORVU2Hr1G027390.1	180	S	xxxSxx_S_DDxxxx
HORVU3Hr1G069980.3	125	S	xxxxxx_S_Pxxxxx
HORVU5Hr1G000590.2	229	S	xxxRSx_S_xxxxxx
HORVU3Hr1G087500.2	400	S	xxxRxx_S_xGxxxx
HORVU3Hr1G073040.5	109	S	xxxGxx_S_Pxxxxx
HORVU7Hr1G028460.1	163	S	xxxxSx_S_xxxxxx
HORVU3Hr1G101930.10	293	S	xxxSxx_S_xxxxxx
HORVU3Hr1G022710.1	36	S	xxxxxx_S_DDExxx
HORVU1Hr1G002740.1	739	S	xxxxxx_S_Pxxxxx
HORVU3Hr1G096450.1	67	S	xxxxRx_S_Sxxxxx
HORVU7Hr1G082230.1	16	S	xxxxxx_S_Pxxxxx
HORVU2Hr1G027390.1	220	S	xxxRxx_S_xExxxx
HORVU1Hr1G093760.13	453	T	xxxxxx_T_xSxxxx
HORVU0Hr1G012630.24	299	S	xxxxxx_S_DDExxx
HORVU3Hr1G023810.25	701	S	xxxxSx_S_xxxxxx
HORVU4Hr1G066290.8	569	S	xxxRxS_S_xxxxxx
HORVU7Hr1G113510.1	543	S	xxxxxG_S_xxxxxx
HORVU6Hr1G071910.3	915	S	xxxxSx_S_xxxxxx
HORVU2Hr1G004930.1	209	S	xxxRxx_S_xExxxx
HORVU4Hr1G057910.1	10	S	xxxxxx_S_Pxxxxx
HORVU0Hr1G017080.1	532	S	xxxxxx_S_xDxxxx
HORVU7Hr1G049220.10	149	S	xxxxxS_S_xxxxxx
HORVU4Hr1G081480.3	110	S	xxxRxx_S_xxxxxx
HORVU4Hr1G079040.1	1027	T	xxxxxx_T_SPxxxx
HORVU1Hr1G079730.1	488	S	xLxRxx_S_xxxxxx
HORVU5Hr1G125050.30	406	S	xxxxSx_S_xxxxxx
HORVU3Hr1G087140.16	821	S	xxxxxx_S_Pxxxxx
HORVU1Hr1G062980.2	347	S	xxxRxx_S_xxxxxx
HORVU6Hr1G080550.2	573	T	xxxxSx_T_xxxxxx
HORVU7Hr1G039880.3	111	T	xxxxxx_T_xSxxxx
HORVU1Hr1G020530.3	7	S	xxxGxx_S_Pxxxxx
HORVU3Hr1G010530.2	240	S	xxxxxx_S_Dxxxxx
HORVU3Hr1G055910.5	368	S	xxxxxx_S_PxRxxx
HORVU2Hr1G013790.2	556	T	xxxSxS_T_xxxxxx
HORVU6Hr1G078060.1	11	S	xxxxSx_S_Pxxxxx
HORVU6Hr1G080430.2	281	T	xxxxxx_T_Pxxxxx
HORVU6Hr1G040540.8	30	S	xxxxPx_S_Pxxxxx
HORVU2Hr1G097080.22	181	T	xxxxxS_T_Sxxxxx
HORVU6Hr1G080500.1	110	T	xxxxxx_T_Pxxxxx
HORVU7Hr1G034850.5	405	S	xxxGxx_S_Pxxxxx
HORVU3Hr1G005400.7	723	S	xxExxx_S_Pxxxxx
HORVU3Hr1G037470.19	421	S	xxxxxx_S_PSxxxx
HORVU5Hr1G098720.1	357	S	xxxxxG_S_xDxxxx
HORVU4Hr1G051250.3	1094	S	xxxxxx_S_PxxSxx
HORVU0Hr1G021100.1	53	S	xxxxSx_S_xxDxxx
HORVU2Hr1G058850.2	179	S	xxxxxx_S_SPxxxx
HORVU2Hr1G060380.1	852	S	xxxxxx_S_xSxxxx
HORVU1Hr1G070760.1	140	S	xxxRSx_S_xxxxxx
HORVU2Hr1G010980.1	299	S	xxExxx_S_Pxxxxx
HORVU6Hr1G050750.17	245	S	xxxxxx_S_xExxxx
HORVU4Hr1G050190.1	39	S	xxxRxx_S_xxxxxx
HORVU1Hr1G010800.1	1246	T	xxxxxx_T_Pxxxxx
HORVU4Hr1G059980.1	579	T	xxxxxx_T_DExxxx
HORVU4Hr1G037160.3	106	S	xxxxSx_S_xxxxxx
HORVU6Hr1G061020.1	94	S	xxxxxx_S_PxxSxx
HORVU1Hr1G072140.1	89	S	xxxxxx_S_SGxxxx
HORVU7Hr1G073510.3	331	S	xxxxSx_S_xxxxxx
HORVU2Hr1G086240.1	446	S	xxxxPx_S_Pxxxxx
HORVU1Hr1G004200.1	210	S	xxxxSx_S_xxxxxx
HORVU5Hr1G111810.2	378	S	xxxxSx_S_DxExxx
HORVU3Hr1G017020.13	312	T	xxxxxS_T_Sxxxxx
HORVU7Hr1G070700.3	246	S	xxxxxD_S_xDxxxx
HORVU3Hr1G021950.3	1316	S	xxxxxx_S_xxxSxx
HORVU2Hr1G062850.3	56	S	xxxxSx_S_xxxxxx
HORVU6Hr1G083270.16	799	S	xxxxxS_S_xxxxxx
HORVU2Hr1G036590.4	513	S	xxxxxG_S_xxxxxx
HORVU7Hr1G057760.2	208	S	xxxxxx_S_PxRxxx
HORVU6Hr1G076220.2	553	S	xxxxSx_S_xxxxxx
HORVU1Hr1G056220.9	1603	S	xxxxSx_S_xxxxxx
HORVU6Hr1G012010.1	125	S	xxxxxx_S_xSDxxx
HORVU4Hr1G016340.4	378	S	xxxxxx_S_xSxxxx
HORVU0Hr1G021390.2	144	S	xxxxxG_S_xxxxxx
HORVU5Hr1G103380.18	267	S	xxxxxx_S_xExxxx
HORVU2Hr1G046160.2	247	S	xxxxAx_S_xGxxxx
HORVU2Hr1G017490.4	306	S	xxxxPx_S_Pxxxxx
HORVU2Hr1G106020.2	315	S	xxxxSx_S_xxxxxx
HORVU4Hr1G053550.2	73	S	xxxxxx_S_xDxxxx
HORVU6Hr1G050750.17	195	S	xxxxxx_S_xExxxx
HORVU2Hr1G068630.1	19	S	xxxxSx_S_xxxxxx
HORVU3Hr1G047230.5	70	S	xxxxxx_S_SPxxxx
HORVU4Hr1G058480.3	160	S	xxxxSx_S_xxxxxx
HORVU2Hr1G079620.1	455	T	xxxxxx_T_Pxxxxx
HORVU6Hr1G043010.3	82	S	xxxxxx_S_Sxxxxx
HORVU3Hr1G066420.1	1151	S	xxxxxx_S_TPxxxx
HORVU2Hr1G108840.1	1255	S	xxxxxx_S_ExDxxx
HORVU3Hr1G115860.2	90	S	xxxRxx_S_xxxxxx
HORVU3Hr1G037470.19	731	S	xxxxxx_S_xSxxxx
HORVU1Hr1G008330.5	557	S	xxxxxx_S_SPxxxx
HORVU1Hr1G052350.1	370	S	xxxxPx_S_Pxxxxx
HORVU2Hr1G020190.5	297	S	xxxxxS_S_Pxxxxx
HORVU4Hr1G003800.5	458	S	xxxxSx_S_xxDxxx
HORVU1Hr1G010800.1	691	T	xxxxxx_T_Pxxxxx
HORVU4Hr1G013030.7	162	S	xxxxxx_S_SGxxxx
HORVU7Hr1G041920.2	571	S	xxxxSx_S_xxxxxx
HORVU5Hr1G000200.1	573	S	xxxxEx_S_xDxxxx
HORVU4Hr1G078030.4	502	S	xxxxRx_S_Sxxxxx
HORVU1Hr1G025250.2	901	S	xxxxSx_S_xxDxxx
HORVU3Hr1G071830.1	562	S	xxxxxx_S_xDxxxx
HORVU1Hr1G059220.10	2425	S	xxxxxG_S_xxxxxx
HORVU2Hr1G062680.1	127	S	xxxxRx_S_Sxxxxx
HORVU3Hr1G041640.1	383	S	xxxxxS_S_xxxxxx
HORVU1Hr1G021530.1	479	S	xxxxxx_S_Pxxxxx
HORVU0Hr1G002690.2	576	T	xxxxxx_T_xSxxxx
HORVU1Hr1G056250.1	83	T	xxxSxS_T_xxxxxx
HORVU3Hr1G095750.3	323	S	xxxGxx_S_Pxxxxx
HORVU5Hr1G111360.2	330	S	xxxxxx_S_PSxxxx
HORVU6Hr1G011910.30	310	S	xxxxxx_S_Pxxxxx
HORVU1Hr1G087340.3	111	S	xxDxxx_S_Pxxxxx
HORVU6Hr1G069350.9	220	S	xxxxxx_S_xDxxxx
HORVU1Hr1G085730.2	283	T	xxxxxx_T_xSxxxx
HORVU1Hr1G010380.2	838	T	xxxxSx_T_xxxxxx
HORVU2Hr1G118570.2	258	S	xxxxxG_S_xxxxxx
HORVU4Hr1G083600.1	23	T	xxxxSP_T_xxxxxx
HORVU6Hr1G054010.6	326	S	xxxxxx_S_xxxSxx
HORVU1Hr1G095150.1	884	S	xxxxxx_S_xExxxx
HORVU4Hr1G023860.1	213	S	xLxRxx_S_xxxxxx
HORVU1Hr1G085730.2	468	S	xxxxxD_S_xDxxxx
HORVU6Hr1G017570.5	529	T	xxxxxx_T_Pxxxxx
HORVU3Hr1G022030.2	236	S	xxxxSx_S_Pxxxxx
HORVU2Hr1G092690.9	11	S	xxxxxx_S_xxxSxx
HORVU7Hr1G018350.2	344	S	xxxSxx_S_xxxxDx
HORVU3Hr1G017020.13	313	S	xxxKSx_S_xxxxxx
HORVU3Hr1G057390.6	387	T	xxxxPx_T_Pxxxxx
HORVU2Hr1G021020.4	488	S	xxxxxx_S_SPxxxx
HORVU4Hr1G019360.6	15	S	xxxxxS_S_Pxxxxx
HORVU4Hr1G050520.1	554	S	xxxxxx_S_Pxxxxx
HORVU1Hr1G071590.1	1098	T	xxxxxS_T_xxxxxx
HORVU4Hr1G027970.1	115	S	xxExxx_S_Pxxxxx
HORVU7Hr1G050540.1	27	S	xLxRxx_S_xxxxxx
HORVU1Hr1G060480.1	116	S	xxxRxS_S_xxxxxx
HORVU3Hr1G098670.1	692	S	xxxxSP_S_xxxxxx
HORVU4Hr1G066290.8	727	T	xxxSxS_T_xxxxxx
HORVU3Hr1G059140.1	464	S	xxxxxx_S_TPxxxx
HORVU1Hr1G094050.3	116	S	xxxxxS_S_Dxxxxx
HORVU5Hr1G078170.27	242	S	xxDxxx_S_Pxxxxx
HORVU2Hr1G029780.1	965	T	xxxxSx_T_xxxxxx
HORVU3Hr1G040270.4	720	S	xxxSxx_S_xxxxDx
HORVU1Hr1G078880.14	72	S	xxxxxx_S_xExxxx
HORVU1Hr1G081950.7	120	S	xxxxxx_S_xExxxx
HORVU5Hr1G097010.3	391	S	xxxxPx_S_Pxxxxx
HORVU7Hr1G074820.5	15	S	xLxRxx_S_xxxxxx
HORVU2Hr1G116540.19	540	S	xxxxxx_S_DDExxx
HORVU1Hr1G093230.1	519	T	xxxxxx_T_xSxxxx
HORVU2Hr1G070720.25	597	S	xxxxxx_S_SPxxxx
HORVU6Hr1G076220.2	1003	S	xxxxSx_S_Pxxxxx
HORVU4Hr1G058480.3	158	S	xxxxxx_S_xSxxxx
HORVU6Hr1G070560.1	987	S	xxxGxx_S_Pxxxxx
HORVU6Hr1G061010.2	216	S	xxxxSx_S_Pxxxxx
HORVU5Hr1G083360.5	149	T	xxxxxR_T_xSxxxx
HORVU2Hr1G001790.10	75	S	xxxxSx_S_xxxxxx
HORVU2Hr1G125280.1	51	S	xxxxxD_S_xDxxxx
HORVU3Hr1G042500.2	425	S	xxxxxx_S_xSxxxx
HORVU1Hr1G038840.2	257	S	xxxxxx_S_xSDxxx
HORVU7Hr1G108600.7	215	S	xxxSxx_S_xxxxxx
HORVU5Hr1G007320.2	44	T	xxxxxS_T_Sxxxxx
HORVU1Hr1G080920.1	471	S	xxxxxS_S_Pxxxxx
HORVU1Hr1G061780.1	153	S	xxxxxx_S_SGxxxx
HORVU2Hr1G115180.1	638	S	xxxRSx_S_xxxxxx
HORVU6Hr1G057170.4	187	S	xxxxxx_S_Sxxxxx
HORVU5Hr1G050800.5	153	S	xxxxxx_S_SPxxxx
HORVU6Hr1G065530.14	412	S	xxxxxx_S_Pxxxxx
HORVU4Hr1G073630.1	111	S	xxxRxx_S_xxxxxx
HORVU6Hr1G094650.5	265	S	xxxRxx_S_xGxxxx
HORVU6Hr1G074650.1	81	T	xxxxxx_T_SPxxxx
HORVU5Hr1G095990.5	41	S	xxxxxx_S_DxExxx
HORVU1Hr1G093520.7	222	S	xxxxxx_S_xExxxx
HORVU5Hr1G103790.1	151	T	xxxxxx_T_xSxxxx
HORVU7Hr1G043790.5	116	S	xxxxSx_S_xxxxxx
HORVU4Hr1G077220.4	535	S	xxxxxx_S_xExxxx
HORVU3Hr1G008420.5	220	S	xxxxSx_S_xxxxxx
HORVU2Hr1G034130.5	187	S	xxDxxx_S_Pxxxxx
HORVU5Hr1G033930.8	2255	T	xxxxxS_T_Sxxxxx
HORVU2Hr1G044640.4	234	S	xxxxSx_S_xxxxxx
HORVU6Hr1G088570.2	172	S	xxxxxx_S_Pxxxxx
HORVU5Hr1G114030.4	421	S	xxxxxG_S_xxxxxx
HORVU2Hr1G029660.12	87	S	xxxRSx_S_xxxxxx
HORVU5Hr1G070450.1	527	S	xxxKxx_S_xxxxxx
HORVU2Hr1G030880.1	117	T	xxxxxx_T_Sxxxxx
HORVU2Hr1G041760.1	919	S	xxxxxG_S_xxxxxx
HORVU7Hr1G073780.1	161	S	xxxxxx_S_xSPxxx
HORVU7Hr1G079210.2	58	S	xxxxxR_S_xSxxxx
HORVU2Hr1G093580.4	510	S	xxxKxx_S_xxxxxx
HORVU6Hr1G057630.1	237	S	xxxxxx_S_SPxxxx
HORVU1Hr1G052040.1	451	S	xxxxxx_S_xDxxxx
HORVU1Hr1G041250.5	192	S	xxxxSx_S_xxxxxx
HORVU6Hr1G080920.22	33	S	xxxxSx_S_Pxxxxx
HORVU2Hr1G013550.1	66	T	xxxxxx_T_Pxxxxx
HORVU3Hr1G092200.1	169	S	xxxxxS_S_xxxxxx
HORVU4Hr1G066900.1	379	S	xxxxxx_S_xExxxx
HORVU2Hr1G027370.1	90	S	xxxxxx_S_PxKxxx
HORVU4Hr1G023390.10	715	S	xxxxxx_S_DxExxx
HORVU6Hr1G080260.1	358	S	xxxxxx_S_xSxxxx
HORVU5Hr1G035800.7	102	S	xxxxxx_S_Pxxxxx
HORVU6Hr1G084720.10	1630	T	xxxxxx_T_Sxxxxx
HORVU3Hr1G010530.2	215	S	xxxxxx_S_xSxxxx
HORVU3Hr1G008420.5	422	S	xxxxxS_S_xxxxxx
HORVU2Hr1G015480.1	313	S	xxxxxx_S_PxRxxx
HORVU3Hr1G113850.2	820	S	xxxxxx_S_Pxxxxx
HORVU4Hr1G075310.3	69	S	xxxxSx_S_Pxxxxx
HORVU3Hr1G032170.1	522	S	xxxxxx_S_Pxxxxx
HORVU4Hr1G079830.2	173	T	xxxSxx_T_xxxxxx
HORVU5Hr1G031300.2	56	S	xxxxPx_S_Pxxxxx
HORVU5Hr1G003820.2	1379	S	xxxxxS_S_xxxxxx
HORVU3Hr1G117730.2	1471	S	xxDxxx_S_Pxxxxx
HORVU6Hr1G080620.6	430	S	xxxxxx_S_xSPxxx
HORVU7Hr1G056980.1	59	S	xxxxxx_S_Pxxxxx
HORVU0Hr1G021390.2	174	S	xxxxxx_S_xExxxx
HORVU3Hr1G047230.5	71	S	xxxxxx_S_PxxSxx
HORVU7Hr1G001370.2	874	S	xxxxSx_S_xxxxxx
HORVU1Hr1G043680.7	385	S	xxxxxx_S_xSxxxx
HORVU2Hr1G023110.1	685	S	xxxxxS_S_xxxxxx
HORVU5Hr1G033640.1	175	S	xxxxSx_S_xxxxxx
HORVU1Hr1G093770.7	146	S	xxxxSx_S_xxDxxx
HORVU3Hr1G035170.2	286	S	xxxxxx_S_Dxxxxx
HORVU5Hr1G047080.1	532	S	xxxxPx_S_Pxxxxx
HORVU6Hr1G056610.7	107	S	xxxKxx_S_xxxxxx
HORVU3Hr1G037470.19	740	S	xxxxxG_S_xxxxxx
HORVU1Hr1G086390.2	912	S	xLxRxx_S_xxxxxx
HORVU4Hr1G054920.1	425	T	xxxxxx_T_Pxxxxx
HORVU4Hr1G069060.6	1313	S	xxxxxS_S_Pxxxxx
HORVU1Hr1G017460.1	651	S	xxxxSx_S_xxxxxx
HORVU4Hr1G083270.2	253	S	xxxxxx_S_xxxSxx
HORVU6Hr1G014700.1	169	T	xxxxxR_T_xSxxxx
HORVU0Hr1G001240.6	681	S	xxxxxx_S_xSxxxx
HORVU1Hr1G062650.1	273	S	xxxxSx_S_xxxxxx
HORVU6Hr1G064620.1	76	S	xxxxRx_S_Sxxxxx
HORVU6Hr1G009400.2	138	S	xxxxxx_S_TPxxxx
HORVU3Hr1G108110.26	789	S	xxxxxS_S_xDxxxx
HORVU7Hr1G065280.2	13	S	xxxxxx_S_xExxxx
HORVU5Hr1G041930.10	378	S	xxxRxx_S_xGxxxx
HORVU2Hr1G120590.2	160	S	xxDxxx_S_Pxxxxx
HORVU6Hr1G054910.7	166	S	xxxRSx_S_xxxxxx
HORVU4Hr1G023030.1	52	S	xxxxxx_S_xSxxxx
HORVU1Hr1G070230.1	242	S	xxxxxx_S_Pxxxxx
HORVU5Hr1G092630.1	254	S	xxxxxx_S_xDxxxx
HORVU1Hr1G052770.4	17	S	xxxxxx_S_SPxxxx
HORVU4Hr1G007880.1	43	S	xxxKxx_S_xxxxxx
HORVU7Hr1G106960.3	165	S	xxxxxx_S_Pxxxxx
HORVU5Hr1G109160.2	756	S	xxxxxx_S_PxxSxx
HORVU4Hr1G034360.6	95	S	xxxxxG_S_Dxxxxx
HORVU3Hr1G061700.1	1123	S	xxxRxx_S_xGxxxx
HORVU4Hr1G007850.2	243	S	xxxxxx_S_xExxxx
HORVU1Hr1G042250.8	133	S	xLxRxx_S_xxxxxx
HORVU6Hr1G062230.1	160	S	xxxxxx_S_DxExxx
HORVU7Hr1G121230.4	1112	S	xxxxxx_S_PxxSxx
HORVU6Hr1G068770.2	183	S	xxxxxx_S_Pxxxxx
HORVU5Hr1G051700.1	120	T	xxxxSx_T_xxxxxx
HORVU1Hr1G036500.57	1246	S	xxxxxD_S_xDxxxx
HORVU3Hr1G055990.1	674	T	xxxxxS_T_Sxxxxx
HORVU3Hr1G074480.3	849	S	xxxRxx_S_xSxxxx
HORVU0Hr1G005020.4	208	S	xxxRxx_S_xSxxxx
HORVU1Hr1G014010.25	1618	S	xxxxSx_S_xxxxxx
HORVU2Hr1G109850.1	386	S	xxxRSx_S_xxxxxx
HORVU5Hr1G097010.3	325	S	xxDxxx_S_Pxxxxx
HORVU4Hr1G078780.5	209	S	xxxxxx_S_xSxxxx
HORVU1Hr1G057800.2	285	S	xxxxxG_S_xxxxxx
HORVU6Hr1G057170.4	188	S	xxxxxS_S_xxxxxx
HORVU4Hr1G079420.62	172	T	xxxxxx_T_xSxxxx
HORVU2Hr1G014000.1	9	S	xxxxxx_S_Pxxxxx
HORVU7Hr1G106450.1	137	S	xxxxRx_S_Sxxxxx
HORVU4Hr1G007440.1	113	S	xxxxxx_S_DDExxx
HORVU4Hr1G079950.13	30	T	xxxxSx_T_xxxxxx
HORVU3Hr1G094220.6	60	T	xxxxPx_T_Pxxxxx
HORVU6Hr1G095330.1	16	S	xxxxRx_S_Sxxxxx
HORVU1Hr1G070230.1	262	S	xxxxxx_S_SGxxxx
HORVU4Hr1G068950.1	12	S	xxxxxG_S_xxxxxx
HORVU2Hr1G014130.4	205	S	xxxRSx_S_xxxxxx
HORVU5Hr1G094760.2	652	S	xxxxxG_S_Dxxxxx
HORVU5Hr1G095970.2	617	S	xxxSxx_S_xxxxxx
HORVU5Hr1G074350.1	4	S	xxxxxx_S_xSPxxx
HORVU1Hr1G093790.4	517	S	xxxRSx_S_xxxxxx
HORVU5Hr1G062200.3	212	S	xxxSxx_S_xxxxxx
HORVU7Hr1G061070.4	95	S	xxxxxx_S_xSxxxx
HORVU1Hr1G068650.1	711	S	xxxxxx_S_EExxxx
HORVU1Hr1G032900.1	861	S	xxxxxx_S_PxRxxx
HORVU7Hr1G076840.1	32	S	xxxRxS_S_xxxxxx
HORVU7Hr1G065140.1	168	S	xxxxxx_S_Pxxxxx
HORVU4Hr1G047430.1	193	T	xxxxSP_T_xxxxxx
HORVU5Hr1G078630.1	54	S	xxxxSx_S_xxxxxx
HORVU2Hr1G087810.2	997	S	xxxxSx_S_xxDxxx
HORVU3Hr1G066420.1	654	S	xxxxxx_S_xSPxxx
HORVU2Hr1G110900.9	788	S	xxxxxx_S_xSxxxx
HORVU7Hr1G069070.2	519	S	xxxxxx_S_xExxxx
HORVU2Hr1G083720.2	273	S	xxxxxx_S_xDxxxx
HORVU1Hr1G053340.2	611	S	xxxxxx_S_xExxxx
HORVU3Hr1G020020.4	265	S	xxxxxx_S_xDxxxx
HORVU0Hr1G021390.2	137	S	xxxxSx_S_xxxxxx
HORVU1Hr1G071890.16	110	T	xxxxxx_T_Sxxxxx
HORVU5Hr1G077190.10	156	T	xxxxSP_T_xxxxxx
HORVU3Hr1G008420.5	41	S	xxxxxD_S_xDxxxx
HORVU5Hr1G043520.1	369	S	xxxxxx_S_xSxxxx
HORVU3Hr1G098720.3	398	S	xxxxxx_S_PxxSxx
HORVU3Hr1G071770.1	163	S	xxxxxx_S_xSxxxx
HORVU1Hr1G060250.1	248	S	xxxxPx_S_Pxxxxx
HORVU7Hr1G056470.6	295	S	xxxxxx_S_xExxxx
HORVU4Hr1G019590.13	207	S	xxxSxx_S_xxxxxx
HORVU2Hr1G096080.12	431	S	xxxxSx_S_xxxxxx
HORVU2Hr1G075030.6	482	S	xxxxxx_S_SGxxxx
HORVU1Hr1G070140.1	168	S	xxxxSx_S_xxxxxx
HORVU5Hr1G037760.3	211	S	xxxxxR_S_xSxxxx
HORVU1Hr1G069380.3	278	S	xxxxxx_S_Pxxxxx
HORVU4Hr1G051120.4	623	S	xxxxxx_S_xxxSxx
HORVU5Hr1G113810.3	173	S	xxxxxS_S_xxxxxx
HORVU3Hr1G037470.19	762	T	xxxxxx_T_xSxxxx
HORVU6Hr1G056490.2	943	T	xxxxxx_T_Sxxxxx
HORVU6Hr1G029550.2	12	S	xxxxxG_S_xxxxxx
HORVU2Hr1G119540.2	96	S	xxxxSx_S_Pxxxxx
HORVU2Hr1G065910.1	861	S	xxxxxG_S_xxxxxx
HORVU2Hr1G009890.1	522	S	xxxxxx_S_xSxxxx
HORVU7Hr1G120520.1	822	T	xxxxxS_T_Sxxxxx
HORVU1Hr1G062330.8	732	S	xxxxxx_S_Pxxxxx
HORVU1Hr1G037760.6	247	S	xxxRxx_S_xxxxxx
HORVU2Hr1G114660.3	129	S	xxxxxx_S_PxRxxx
HORVU3Hr1G087930.1	210	S	xxxxxG_S_xDxxxx
HORVU0Hr1G000600.1	53	S	xxxxxS_S_xxxxxx
HORVU3Hr1G057390.6	384	S	xxxxxx_S_Pxxxxx
HORVU5Hr1G087880.12	190	S	xxxxxD_S_DExxxx
HORVU3Hr1G083290.4	305	S	xxxxSx_S_xxxxxx
HORVU5Hr1G111540.3	146	S	xxxxxS_S_Pxxxxx
HORVU7Hr1G057140.38	63	T	xxxxxS_T_Sxxxxx
HORVU3Hr1G054050.2	307	S	xxxxPx_S_Pxxxxx
HORVU1Hr1G034980.3	211	T	xxxxxS_T_Sxxxxx
HORVU2Hr1G112620.15	417	S	xxxKxx_S_xxxxxx
HORVU5Hr1G083360.5	150	S	xxxxxx_S_xSPxxx
HORVU1Hr1G006890.1	203	S	xxxxxx_S_DDExxx
HORVU4Hr1G002440.1	719	S	xxxxxx_S_DDExxx
HORVU7Hr1G018340.9	88	S	xxxxxx_S_Dxxxxx
HORVU5Hr1G056280.13	34	S	xxxRSx_S_xxxxxx
HORVU7Hr1G018350.2	343	T	xxxxxx_T_Sxxxxx
HORVU4Hr1G076640.27	223	S	xxxxxx_S_PxKxxx
HORVU4Hr1G009340.1	779	S	xxxxSx_S_xxxxxx
HORVU0Hr1G008860.2	707	S	xxxxxx_S_xExxxx
HORVU6Hr1G029950.2	128	S	xxxxxx_S_DxDxxx
HORVU1Hr1G095210.4	237	S	xxxxxx_S_DDDxxx
HORVU3Hr1G101930.10	290	S	xxxxxx_S_Pxxxxx
HORVU5Hr1G040040.6	155	S	xxxxSx_S_xxxxxx
HORVU3Hr1G037050.3	312	S	xxxGxx_S_Pxxxxx
HORVU5Hr1G027590.2	662	S	xxxxxD_S_xDxxxx
HORVU2Hr1G022720.4	142	S	xxxxxS_S_Pxxxxx
HORVU0Hr1G038890.1	179	S	xxxxxx_S_xDxxxx
HORVU2Hr1G031030.1	575	T	xxxxxx_T_SPxxxx
HORVU4Hr1G007620.2	90	T	xxxxxx_T_Sxxxxx
HORVU6Hr1G064940.1	139	T	xxxxxx_T_SPxxxx
HORVU3Hr1G061240.1	1550	S	xxxxxx_S_xSPxxx
HORVU7Hr1G035850.1	249	S	xxxxxG_S_xxxxxx
HORVU5Hr1G073990.1	458	S	xxxxxx_S_xSxxxx
HORVU2Hr1G098940.15	654	S	xxxxxx_S_xSDxxx
HORVU6Hr1G091310.3	40	S	xxxxxR_S_xSxxxx
HORVU2Hr1G112620.15	401	S	xxxxSP_S_xxxxxx
HORVU1Hr1G030140.3	349	S	xxxxxx_S_xExxxx
HORVU1Hr1G087180.1	958	S	xxxxSx_S_Pxxxxx
HORVU6Hr1G020850.3	275	T	xxxxxx_T_Pxxxxx
HORVU3Hr1G046180.1	326	S	xxxxxx_S_DDDxxx
HORVU3Hr1G092610.1	381	S	xxxxxx_S_DxExxx
HORVU3Hr1G010030.10	60	S	xxxxxx_S_xSDxxx
HORVU5Hr1G053470.18	537	T	xxxxxx_T_SPxxxx
HORVU0Hr1G012940.6	25	S	xxxxSx_S_xxxxxx
HORVU6Hr1G053310.1	308	S	xxxRxx_S_xExxxx
HORVU3Hr1G055780.2	241	S	xxxRxx_S_xxxxxx
HORVU2Hr1G078330.12	83	S	xxxxPx_S_Pxxxxx
HORVU1Hr1G015060.3	202	S	xxxxxx_S_Pxxxxx
HORVU7Hr1G088620.8	931	S	xxxxxx_S_Pxxxxx
HORVU6Hr1G065530.14	373	S	xxxxxG_S_xxxxxx
HORVU3Hr1G081100.1	183	T	xxxxxS_T_Sxxxxx
HORVU1Hr1G050340.8	3	T	xxxxxx_T_SPxxxx
HORVU2Hr1G080630.1	243	T	xxxSxx_T_xxxxxx
HORVU6Hr1G092290.1	12	S	xxxGxx_S_Pxxxxx
HORVU0Hr1G025920.1	422	S	xxxxxx_S_PxKxxx
HORVU6Hr1G001760.2	1719	S	xxxxxx_S_Pxxxxx
HORVU5Hr1G087810.2	419	S	xxxSxx_S_xxxxDx
HORVU7Hr1G085250.2	19	S	xxxxxx_S_DxExxx
HORVU7Hr1G102060.1	578	S	xxxxxS_S_xxxxxx
HORVU3Hr1G019010.1	107	S	xxxxSx_S_xxDxxx
HORVU5Hr1G064260.3	206	S	xxxxxx_S_Pxxxxx
HORVU3Hr1G015150.11	93	S	xxxxxS_S_xxxxxx
HORVU6Hr1G071910.3	833	S	xxxxxx_S_DxExxx
HORVU7Hr1G049470.1	325	S	xxxRxx_S_xSxxxx
HORVU7Hr1G002820.16	108	S	xxxxxG_S_xxxxxx
HORVU6Hr1G075850.2	281	S	xLxRxx_S_xxxxxx
HORVU5Hr1G070740.7	589	S	xxxxSx_S_xxxxxx
HORVU4Hr1G052110.7	718	S	xxxxSP_S_xxxxxx
HORVU4Hr1G020680.1	514	S	xxxxxx_S_xSxxxx
HORVU7Hr1G012780.1	260	S	xxxRSx_S_xxxxxx
HORVU7Hr1G085110.1	79	S	xxxxxx_S_xSxxxx
HORVU1Hr1G007580.4	496	S	xxxxxS_S_Dxxxxx
HORVU5Hr1G093660.1	280	S	xxxxxR_S_xSxxxx
HORVU2Hr1G041760.1	697	S	xxxxxx_S_xSxxxx
HORVU7Hr1G121510.2	149	S	xxExxx_S_Pxxxxx
HORVU1Hr1G036640.15	313	S	xxxxAx_S_xGxxxx
HORVU2Hr1G114590.1	408	T	xxxxxx_T_Sxxxxx
HORVU2Hr1G020340.7	201	T	xxxxxR_T_xSxxxx
HORVU6Hr1G076220.2	758	S	xxxxxx_S_PxxSxx
HORVU7Hr1G031180.5	27	S	xxxxPx_S_Pxxxxx
HORVU3Hr1G019010.1	139	S	xxxxxx_S_xSxxxx
HORVU5Hr1G124610.8	507	S	xxxSxx_S_xxxxxx
HORVU4Hr1G079900.1	268	S	xxxRSx_S_xxxxxx
HORVU3Hr1G056550.8	22	S	xxxRxx_S_xSxxxx
HORVU1Hr1G074900.1	140	S	xxxxxR_S_xSxxxx
HORVU3Hr1G044880.3	698	Y	xxxxxD_Y_xxxxxx
HORVU2Hr1G045860.9	552	S	xxxxxx_S_PSxxxx
HORVU4Hr1G019850.1	16	S	xxxxSP_S_xxxxxx
HORVU7Hr1G111360.2	662	S	xxxxEx_S_xDxxxx
HORVU5Hr1G053150.4	376	S	xxxxxx_S_xDxxxx
HORVU5Hr1G083360.5	413	T	xxxSxS_T_xxxxxx
HORVU6Hr1G027190.1	412	S	xxxRSx_S_xxxxxx
HORVU4Hr1G039890.13	687	S	xxxxxx_S_PxxSxx
HORVU7Hr1G121230.4	1153	S	xxxRxx_S_xGxxxx
HORVU3Hr1G065240.1	629	S	xxxxxR_S_xSxxxx
HORVU2Hr1G086830.1	248	S	xxxxSx_S_xxDxxx
HORVU5Hr1G117770.4	195	S	xxxxPx_S_Pxxxxx
HORVU2Hr1G054100.3	206	S	xxxxSx_S_xxxxxx
HORVU3Hr1G074660.7	108	T	xxxSxx_T_xxxxxx
HORVU4Hr1G011360.1	44	S	xxDxxx_S_Pxxxxx
HORVU2Hr1G100330.2	8	S	xxxxxx_S_PxxSxx
HORVU4Hr1G034110.2	54	S	xxxSxx_S_xxxxxx
HORVU3Hr1G096050.1	406	S	xxxxxS_S_xxxxxx
HORVU4Hr1G009340.1	391	S	xxxxSx_S_Pxxxxx
HORVU7Hr1G075370.8	177	S	xxxxxx_S_xExxxx
HORVU7Hr1G018230.3	64	S	xxxxxx_S_PxxSxx
HORVU0Hr1G011700.1	47	S	xxxxxG_S_xxxxxx
HORVU4Hr1G007620.2	191	T	xxxxxx_T_xSxxxx
HORVU0Hr1G022460.1	64	S	xxxxxx_S_xSDxxx
HORVU4Hr1G078820.3	207	S	xLxRxx_S_xxxxxx
HORVU3Hr1G019510.1	230	S	xxxxxx_S_PxRxxx
HORVU4Hr1G077510.7	517	S	xxxxxx_S_xExxxx
HORVU3Hr1G077400.1	370	S	xxxxxx_S_EExxxx
HORVU3Hr1G031380.1	218	S	xxxxxx_S_SPxxxx
HORVU4Hr1G007540.1	703	S	xxxxxx_S_PxxSxx
HORVU5Hr1G035800.7	1642	T	xxxxxS_T_xxxxxx
HORVU7Hr1G085310.1	139	S	xxxxxx_S_xSPxxx
HORVU1Hr1G063610.4	558	T	xxxxxS_T_xxxxxx
HORVU4Hr1G024790.3	731	S	xxxxxx_S_Dxxxxx
HORVU2Hr1G023350.3	953	T	xxxxSP_T_xxxxxx
HORVU3Hr1G017150.1	319	S	xxxxSx_S_xxxxxx
HORVU4Hr1G043120.8	760	S	xxxxxx_S_SGxxxx
HORVU4Hr1G059060.2	288	S	xxxRxx_S_xGxxxx
HORVU4Hr1G061170.3	226	S	xxxRxx_S_xSxxxx
HORVU1Hr1G070270.3	314	S	xLxRxx_S_xxxxxx
HORVU1Hr1G014800.4	308	S	xxxxxx_S_DDExxx
HORVU3Hr1G026840.1	183	S	xxxxxx_S_Pxxxxx
HORVU5Hr1G006900.3	427	S	xxExxx_S_Pxxxxx
HORVU1Hr1G056220.9	145	S	xxxxxx_S_xDxxxx
HORVU4Hr1G008270.8	392	T	xxxxxx_T_SPxxxx
HORVU5Hr1G046230.1	246	S	xxxGxx_S_Pxxxxx
HORVU5Hr1G053680.3	103	T	xxxxSx_T_xxxxxx
HORVU4Hr1G039890.13	868	S	xxxxxx_S_PxKxxx
HORVU6Hr1G083930.3	642	S	xxxGxx_S_Pxxxxx
HORVU7Hr1G049080.2	112	S	xxxxxx_S_Pxxxxx
HORVU3Hr1G047530.7	2080	S	xxxxxG_S_xxxxxx
HORVU4Hr1G066290.8	730	S	xxxxxx_S_Pxxxxx
HORVU7Hr1G102060.1	577	S	xxxKxx_S_xxxxxx
HORVU5Hr1G111010.1	603	S	xxxxxG_S_Dxxxxx
HORVU4Hr1G004410.4	192	S	xxxxSx_S_xxxxxx
HORVU5Hr1G082770.2	129	S	xxxxxG_S_Dxxxxx
HORVU3Hr1G074570.5	595	S	xxxxxx_S_xExxxx
HORVU7Hr1G074690.1	256	S	xxxxxx_S_xDxxxx
HORVU7Hr1G049190.1	2	S	xxxxxx_S_TPxxxx
HORVU6Hr1G067120.1	113	S	xxxRxx_S_xxxxxx
HORVU5Hr1G041880.1	533	T	xxxxxx_T_xSxxxx
HORVU2Hr1G035400.1	464	S	xxxxxx_S_DDExxx
HORVU4Hr1G054400.15	759	T	xxxxxx_T_Sxxxxx
HORVU6Hr1G091310.3	230	S	xxxxxx_S_PxxSxx
HORVU4Hr1G019410.3	47	S	xxxSxx_S_xxxxDx
HORVU2Hr1G102840.1	33	S	xxxxxx_S_xSxxxx
HORVU2Hr1G003350.1	366	S	xxxxxx_S_Pxxxxx
HORVU1Hr1G077230.2	600	S	xxxxxx_S_xExxxx
HORVU1Hr1G079200.1	441	S	xxxGxx_S_Pxxxxx
HORVU6Hr1G093660.3	726	S	xxxxxx_S_Pxxxxx
HORVU5Hr1G003820.2	877	S	xxxxxx_S_xSPxxx
HORVU3Hr1G061860.2	177	Y	xxxxxD_Y_xxxxxx
HORVU7Hr1G091790.1	283	S	xxxxxx_S_xDxxxx
HORVU4Hr1G016620.1	44	S	xxxRSx_S_xxxxxx
HORVU4Hr1G027410.11	543	S	xxxxxx_S_Pxxxxx
HORVU4Hr1G033420.2	10	S	xxxxxx_S_PxxSxx
HORVU2Hr1G046680.19	316	S	xxxxxS_S_xxxxxx
HORVU0Hr1G038650.5	458	S	xxExxx_S_Pxxxxx
HORVU7Hr1G078800.10	363	S	xxxxxx_S_TPxxxx
HORVU7Hr1G053070.22	163	T	xxxxxx_T_xSxxxx
HORVU6Hr1G091210.2	80	S	xxDxxx_S_Pxxxxx
HORVU2Hr1G060380.1	597	S	xxxxRx_S_Sxxxxx
HORVU6Hr1G071890.3	16	T	xxxxxx_T_Pxxxxx
HORVU5Hr1G006670.1	243	S	xxxxPx_S_Pxxxxx
HORVU7Hr1G073720.5	309	S	xxxxxE_S_DxExxx
HORVU3Hr1G035170.2	205	S	xxDxxx_S_Pxxxxx
HORVU7Hr1G000370.12	581	S	xxxxxG_S_xxxxxx
HORVU5Hr1G094420.11	1957	S	xxxxxx_S_PSxxxx
HORVU5Hr1G092570.1	127	T	xxxxxx_T_DExxxx
HORVU1Hr1G076390.1	261	T	xxxxxx_T_SPxxxx
HORVU7Hr1G070270.15	64	S	xxxxxx_S_SPxxxx
HORVU1Hr1G050520.1	375	S	xxxxxx_S_xSxxxx
HORVU3Hr1G095420.3	577	S	xxxxxx_S_Pxxxxx
HORVU3Hr1G113850.2	852	S	xxxxxx_S_xSPxxx
HORVU3Hr1G114270.1	202	S	xxxSxx_S_xxxxxx
HORVU7Hr1G011890.2	487	S	xxxxxx_S_EExxxx
HORVU3Hr1G096040.3	110	S	xxxRxx_S_xxxxxx
HORVU1Hr1G059810.2	160	S	xxxxPx_S_Pxxxxx
HORVU3Hr1G109740.1	37	S	xxxxxx_S_Sxxxxx
HORVU3Hr1G026230.3	181	S	xxxxxS_S_Dxxxxx
HORVU7Hr1G025300.3	158	T	xxxSxS_T_xxxxxx
HORVU4Hr1G005770.4	593	S	xxxxxx_S_SPxxxx
HORVU6Hr1G022770.1	492	S	xxDxxx_S_Pxxxxx
HORVU2Hr1G042280.3	192	S	xxExxx_S_Pxxxxx
HORVU4Hr1G060770.3	285	S	xxxxxx_S_Pxxxxx
HORVU1Hr1G066100.1	128	S	xxxxPx_S_Pxxxxx
HORVU1Hr1G045160.1	319	T	xxxxSP_T_xxxxxx
HORVU3Hr1G035930.1	200	S	xxxxxx_S_xExxxx
HORVU4Hr1G087630.1	100	S	xxxxxG_S_xxxxxx
HORVU2Hr1G017630.2	308	S	xxxRSx_S_xxxxxx
HORVU5Hr1G112790.6	94	S	xxxxxx_S_ExDxxx
HORVU7Hr1G088620.8	949	S	xxxxxx_S_SPxxxx
HORVU3Hr1G086020.2	432	T	xxxxxx_T_Pxxxxx
HORVU5Hr1G020280.5	282	T	xxxxSx_T_Dxxxxx
HORVU6Hr1G083900.6	64	S	xxxxxx_S_PSxxxx
HORVU2Hr1G013370.2	783	S	xxxxxx_S_PxxSxx
HORVU3Hr1G072800.1	430	S	xxxxxx_S_DxExxx
HORVU2Hr1G064470.7	172	S	xxxxxx_S_xSDxxx
HORVU3Hr1G026350.1	138	T	xxxxSP_T_xxxxxx
HORVU2Hr1G017210.2	930	S	xxxxxx_S_SPxxxx
HORVU7Hr1G073780.1	263	S	xxxRxx_S_xExxxx
HORVU3Hr1G090670.1	94	S	xxxxxx_S_PxRxxx
HORVU7Hr1G045640.2	23	S	xxxxPx_S_Pxxxxx
HORVU7Hr1G090840.1	346	S	xxxRSx_S_xxxxxx
HORVU6Hr1G025270.1	3	S	xxxxxS_S_xxxxxx
HORVU2Hr1G020190.5	1048	S	xxxxSx_S_Pxxxxx
HORVU6Hr1G038010.1	399	S	xxxxxx_S_DxExxx
HORVU3Hr1G035170.2	212	T	xxxxxx_T_SPxxxx
HORVU3Hr1G113910.3	337	S	xxxxxx_S_Pxxxxx
HORVU7Hr1G091220.2	290	S	xxxxSx_S_xxxxxx
HORVU1Hr1G069100.5	944	S	xxxxxS_S_xxxxxx
HORVU1Hr1G047110.10	964	S	xxExxx_S_Pxxxxx
HORVU1Hr1G050880.1	28	S	xxxRxx_S_xGxxxx
HORVU4Hr1G011360.1	42	S	xxxxxx_S_xSPxxx
HORVU1Hr1G054300.19	1239	T	xxxxxx_T_Sxxxxx
HORVU3Hr1G014950.2	567	S	xxxRSx_S_xxxxxx
HORVU6Hr1G059290.1	457	S	xxxxxx_S_EExxxx
HORVU7Hr1G055440.12	967	S	xxxxxx_S_PxxSxx
HORVU0Hr1G026480.4	463	S	xxxxxx_S_Pxxxxx
HORVU5Hr1G067630.1	18	S	xxxxxx_S_DxExxx
HORVU3Hr1G000540.2	721	S	xxxxPx_S_Pxxxxx
HORVU6Hr1G058560.1	54	S	xxxKxx_S_xxxxxx
HORVU5Hr1G117720.3	234	S	xxxxxG_S_xxxxxx
HORVU0Hr1G038250.7	125	S	xxxRxx_S_xSxxxx
HORVU2Hr1G029120.5	642	S	xxxxxS_S_xxxxxx
HORVU2Hr1G030820.1	544	S	xxxxxx_S_xDxxxx
HORVU5Hr1G078170.27	244	S	xxExxx_S_Pxxxxx
HORVU4Hr1G005770.4	660	S	xxxxxx_S_xSxxxx
HORVU1Hr1G002740.1	609	S	xxxxxx_S_xSxxxx
HORVU5Hr1G016730.2	329	S	xxxRxx_S_xxxxxx
HORVU2Hr1G063840.2	841	S	xxxxxx_S_xDxxxx
HORVU1Hr1G043440.2	751	S	xxxxSx_S_xxxxxx
HORVU6Hr1G053490.2	390	S	xxxRSx_S_xxxxxx
HORVU5Hr1G062030.9	49	S	xxxGxx_S_Pxxxxx
HORVU4Hr1G009620.19	70	S	xxxRSx_S_xxxxxx
HORVU2Hr1G041760.1	702	S	xxExxx_S_Pxxxxx
HORVU3Hr1G020210.2	474	T	xxxxxR_T_xSxxxx
HORVU6Hr1G069560.1	839	S	xxxxxx_S_xSxxxx
HORVU3Hr1G008420.5	287	S	xxxxxx_S_xSxxxx
HORVU1Hr1G056220.9	1267	S	xxxxxx_S_xSxxxx
HORVU6Hr1G088300.1	320	S	xxxxxG_S_Dxxxxx
HORVU5Hr1G055920.8	363	S	xxxGxx_S_Pxxxxx
HORVU6Hr1G078320.1	65	S	xxxRxx_S_xxxxxx
HORVU2Hr1G023000.5	649	S	xxxxxx_S_SGxxxx
HORVU2Hr1G054040.19	534	T	xxxxxx_T_Sxxxxx
HORVU1Hr1G052350.1	42	S	xxxxxx_S_xSxxxx
HORVU6Hr1G019540.3	272	S	xxxSxx_S_xxxxxx
HORVU6Hr1G080750.4	621	S	xxxRxx_S_xSxxxx
HORVU3Hr1G017150.1	318	S	xxxxSx_S_xxDxxx
HORVU4Hr1G033300.1	314	S	xxxxxx_S_xSxxxx
HORVU5Hr1G095970.2	619	T	xxxxSx_T_xxxxxx
HORVU2Hr1G084440.18	123	S	xxxxSP_S_xxxxxx
HORVU1Hr1G074310.4	593	S	xxxxxx_S_xSxxxx
HORVU2Hr1G013790.2	332	S	xxxxxx_S_xSxxxx
HORVU2Hr1G063210.2	11	S	xxxxxx_S_xxxSxx
HORVU5Hr1G003820.2	895	S	xxxxxS_S_Pxxxxx
HORVU5Hr1G124610.8	504	S	xxxxPx_S_Pxxxxx
HORVU2Hr1G041780.2	337	S	xxxxxx_S_PxRxxx
HORVU2Hr1G111700.1	309	S	xxxxxx_S_xExxxx
HORVU4Hr1G082710.2	186	T	xxxxxx_T_Sxxxxx
HORVU2Hr1G078330.12	80	S	xxxxxS_S_Pxxxxx
HORVU7Hr1G091790.1	193	S	xxxxxS_S_xDxxxx
HORVU1Hr1G004200.1	513	S	xxxGxx_S_Pxxxxx
HORVU5Hr1G024350.1	146	S	xxxxSx_S_xxxxxx
HORVU5Hr1G117080.1	581	S	xxxxxx_S_xExxxx
HORVU7Hr1G035630.7	18	T	xxxxPx_T_Pxxxxx
HORVU7Hr1G006180.4	169	T	xxxxxx_T_xSxxxx
HORVU2Hr1G118320.7	538	S	xxxxxx_S_DDExxx
HORVU7Hr1G047760.2	355	S	xxxxxx_S_Pxxxxx
HORVU2Hr1G045970.3	7	S	xxxxxx_S_xSxxxx
HORVU3Hr1G108110.26	882	S	xxxxxS_S_Dxxxxx
HORVU5Hr1G041880.1	535	S	xxxxxx_S_xExxxx
HORVU3Hr1G112690.2	778	S	xxxxxS_S_Pxxxxx
HORVU5Hr1G094510.2	16	S	xxxxxx_S_xSxxxx
HORVU7Hr1G088630.12	557	S	xxxxSx_S_xxxxxx
HORVU2Hr1G017490.4	118	S	xxxxxx_S_xSxxxx
HORVU3Hr1G073230.1	553	S	xxxxxx_S_xSxxxx
HORVU4Hr1G035360.12	708	S	xxxxRx_S_Sxxxxx
HORVU7Hr1G021910.1	315	S	xxxxxx_S_xSxxxx
HORVU1Hr1G078500.1	10	S	xxExxx_S_Pxxxxx
HORVU6Hr1G042840.16	64	S	xxxxxG_S_xxxxxx
HORVU3Hr1G026880.1	23	S	xxxxxx_S_Sxxxxx
HORVU5Hr1G035800.7	2565	S	xxxxPx_S_Pxxxxx
HORVU2Hr1G002410.2	231	S	xxxxxS_S_Pxxxxx
HORVU3Hr1G106880.5	78	S	xxxxxx_S_Pxxxxx
HORVU7Hr1G045250.3	31	S	xLxRxx_S_xxxxxx
HORVU6Hr1G003890.3	517	S	xxxxxx_S_PxxSxx
HORVU5Hr1G103590.3	52	S	xxxxxG_S_xxxxxx
HORVU7Hr1G031130.2	76	S	xxxxxx_S_PSxxxx
HORVU4Hr1G006760.1	78	S	xxxxPx_S_Pxxxxx
HORVU5Hr1G077570.3	432	S	xxxxxx_S_xSPxxx
HORVU2Hr1G089660.7	261	S	xxxxxS_S_Pxxxxx
HORVU2Hr1G098650.1	195	S	xxxxxx_S_Pxxxxx
HORVU6Hr1G016750.9	3748	S	xxxxEx_S_xDxxxx
HORVU2Hr1G078350.3	18	T	xxxxxx_T_xSxxxx
HORVU3Hr1G047230.5	88	T	xxxxxx_T_Sxxxxx
HORVU4Hr1G088910.12	536	S	xxxxSx_S_xxxxxx
HORVU3Hr1G043640.24	124	S	xxxxSx_S_Pxxxxx
HORVU4Hr1G075390.1	295	S	xxxxxS_S_xxxxxx
HORVU4Hr1G032920.1	287	S	xxxxxx_S_xSxxxx
HORVU2Hr1G102800.6	567	S	xxxKSx_S_xxxxxx
HORVU3Hr1G079010.5	146	T	xxxxxx_T_SPxxxx
HORVU2Hr1G125280.1	16	S	xxxxPx_S_Pxxxxx
HORVU5Hr1G050330.2	464	S	xxxxSx_S_xxxxxx
HORVU4Hr1G058580.2	683	S	xxxxxx_S_xSPxxx
HORVU3Hr1G098720.3	496	T	xxxxxS_T_Sxxxxx
HORVU5Hr1G110330.1	278	S	xxxxSx_S_xxxxxx
HORVU7Hr1G001370.2	1537	S	xxxxSx_S_Pxxxxx
HORVU3Hr1G062130.2	26	S	xxDxxx_S_Pxxxxx
HORVU1Hr1G002740.1	611	S	xxxxSx_S_xxxxxx
HORVU6Hr1G009930.2	36	S	xxxxxx_S_SPxxxx
HORVU6Hr1G076070.6	362	S	xxxxSx_S_xxxxxx
HORVU5Hr1G054500.5	293	S	xxxRxx_S_xxxxxx
HORVU7Hr1G121230.4	1233	S	xxxxSx_S_xxxxxx
HORVU4Hr1G055050.2	163	S	xxxxSx_S_xxDxxx
HORVU2Hr1G068630.1	13	S	xxxxxx_S_PxxSxx
HORVU7Hr1G061070.4	183	T	xxxxxS_T_xxxxxx
HORVU4Hr1G089360.1	494	S	xxxKSx_S_xxxxxx
HORVU6Hr1G072040.2	7	S	xxxxxx_S_SPxxxx
HORVU7Hr1G097010.5	459	S	xxxxxR_S_xSxxxx
HORVU1Hr1G069100.5	663	S	xxxRxx_S_xSxxxx
HORVU3Hr1G004520.12	741	S	xxxRxx_S_xxxxxx
HORVU6Hr1G053310.1	306	T	xxxxxR_T_xSxxxx
HORVU2Hr1G005630.19	256	S	xxxRxx_S_xGxxxx
HORVU6Hr1G094660.5	761	S	xxxKxx_S_xxxxxx
HORVU1Hr1G056250.1	81	S	xxxxxS_S_xxxxxx
HORVU5Hr1G091160.5	360	S	xxxxSx_S_Pxxxxx
HORVU6Hr1G016750.9	3390	S	xxxxxx_S_xDxxxx
HORVU4Hr1G019090.7	132	S	xxxxxx_S_SGxxxx
HORVU5Hr1G020900.4	145	S	xxxxxx_S_Pxxxxx
HORVU3Hr1G113850.2	839	S	xxxRxx_S_xxxxxx
HORVU3Hr1G071770.1	165	S	xxxxSx_S_xxxxxx
HORVU7Hr1G055440.12	417	S	xxxxSx_S_xxxxxx
HORVU4Hr1G055150.1	741	S	xxxxxG_S_xxxxxx
HORVU7Hr1G081590.1	489	T	xxxxxx_T_Sxxxxx
HORVU6Hr1G015500.1	8	S	xxxxSx_S_xxxxxx
HORVU6Hr1G088370.6	230	S	xxxxPx_S_Pxxxxx
HORVU1Hr1G095140.1	181	S	xxxxxx_S_xSxxxx
HORVU3Hr1G062980.1	264	S	xxxxSx_S_xxxxxx
HORVU7Hr1G039640.20	405	S	xxxxxG_S_xDxxxx
HORVU7Hr1G114650.5	298	S	xxxxxx_S_xSDxxx
HORVU6Hr1G069560.1	819	Y	xxxxxD_Y_xxxxxx
HORVU5Hr1G125620.13	609	S	xxxxRx_S_Sxxxxx
HORVU6Hr1G094470.10	1516	S	xxxRSx_S_xxxxxx
HORVU4Hr1G083010.3	640	S	xxDxxx_S_Pxxxxx
HORVU5Hr1G076080.1	105	S	xxExxx_S_Pxxxxx
HORVU5Hr1G046230.1	103	T	xxxxxx_T_Pxxxxx
HORVU7Hr1G043790.5	53	S	xxxxxx_S_PxKxxx
HORVU6Hr1G063910.1	148	S	xxDxxx_S_Pxxxxx
HORVU6Hr1G080550.2	603	S	xxxSxx_S_xxxxxx
HORVU7Hr1G083160.12	1800	S	xxxRxx_S_xxxxxx
HORVU6Hr1G025980.1	258	S	xxxxxS_S_xxxxxx
HORVU2Hr1G084440.18	359	T	xxxxxx_T_Pxxxxx
HORVU2Hr1G071880.2	25	T	xxxSxS_T_xxxxxx
HORVU3Hr1G071770.1	162	S	xxxRTx_S_xxxxxx
HORVU7Hr1G071710.1	253	S	xxxxSx_S_xxxxxx
HORVU7Hr1G045770.7	611	T	xxxxPx_T_Pxxxxx
HORVU2Hr1G057860.12	931	S	xxxxxx_S_Pxxxxx
HORVU4Hr1G055030.24	524	S	xxxSxx_S_xxxxxx
HORVU3Hr1G038830.1	892	S	xxxxSx_S_xxxxxx
HORVU7Hr1G018340.9	105	S	xxxxxx_S_Dxxxxx
HORVU2Hr1G100660.2	74	S	xxxRxx_S_xGxxxx
HORVU3Hr1G032170.1	813	S	xxxxxS_S_xDxxxx
HORVU2Hr1G093150.1	498	S	xxxxxx_S_xSxxxx
HORVU2Hr1G011610.15	33	S	xxxxxx_S_xSxxxx
HORVU7Hr1G000370.12	490	S	xxxSxx_S_xxxxxx
HORVU3Hr1G068020.2	709	S	xxxRSx_S_xxxxxx
HORVU6Hr1G031470.1	202	S	xxDxxx_S_Pxxxxx
HORVU4Hr1G052390.3	703	S	xxxxxx_S_Pxxxxx
HORVU0Hr1G010760.1	480	S	xxxxxx_S_xSDxxx
HORVU2Hr1G101360.7	313	S	xxxSxx_S_xxxxxx
HORVU1Hr1G077230.2	21	T	xxxxxx_T_Pxxxxx
HORVU1Hr1G033390.3	205	S	xxxSxx_S_xxxxxx
HORVU3Hr1G078470.2	184	T	xxxxxx_T_Pxxxxx
HORVU1Hr1G083100.15	188	S	xxxxxx_S_xSPxxx
HORVU3Hr1G087740.1	9	S	xxxxRx_S_Sxxxxx
HORVU2Hr1G087810.2	1034	S	xxxxxx_S_Pxxxxx
HORVU2Hr1G026340.3	134	S	xxxxxx_S_xSxxxx
HORVU5Hr1G097530.9	92	S	xxxxxS_S_xxxxxx
HORVU7Hr1G078760.2	236	S	xxxxxx_S_xExxxx
HORVU5Hr1G083170.1	387	S	xxxxSx_S_xxxxxx
HORVU2Hr1G071440.2	57	S	xxxKxx_S_xxxxxx
HORVU2Hr1G039990.4	485	T	xxxxSx_T_xxxxxx
HORVU4Hr1G051210.1	71	S	xxxxxR_S_xSxxxx
HORVU3Hr1G112690.2	791	S	xxxxxx_S_xSDxxx
HORVU3Hr1G022620.4	14	S	xxxxxS_S_Pxxxxx
HORVU4Hr1G081210.1	187	S	xLxRxx_S_xxxxxx
HORVU5Hr1G097800.2	473	S	xxxxxD_S_xDxxxx
HORVU2Hr1G081510.1	178	S	xxxxxx_S_Pxxxxx
HORVU2Hr1G000390.20	429	S	xxxxPx_S_Pxxxxx
HORVU7Hr1G001880.1	112	S	xxxxxD_S_DxExxx
HORVU4Hr1G089290.7	852	S	xxxxxx_S_PxxSxx
HORVU1Hr1G000020.4	226	S	xxxxSx_S_xxxxxx
HORVU3Hr1G015180.14	331	S	xxxxPx_S_Pxxxxx
HORVU5Hr1G038920.1	164	S	xxxxxx_S_Pxxxxx
HORVU2Hr1G114610.8	207	S	xLxRxx_S_xxxxxx
HORVU6Hr1G067360.10	182	S	xxxxxx_S_Dxxxxx
HORVU1Hr1G082660.1	225	S	xxxxxG_S_xxxxxx
HORVU4Hr1G046140.4	85	S	xxxxxx_S_DDExxx
HORVU4Hr1G063180.2	1554	S	xxxxxx_S_xDxxxx
HORVU4Hr1G007540.1	567	S	xxxxxx_S_PxKxxx
HORVU2Hr1G113830.11	372	S	xxxxxx_S_Pxxxxx
HORVU4Hr1G035180.1	829	S	xxxxxx_S_DxDxxx
HORVU5Hr1G115100.2	67	S	xxxxPx_S_Pxxxxx
HORVU1Hr1G083840.2	152	T	xxxxxx_T_xSxxxx
HORVU4Hr1G075310.3	61	S	xxxxxS_S_xxxxxx
HORVU2Hr1G053480.6	106	S	xxxxxx_S_Pxxxxx
HORVU1Hr1G066100.1	109	S	xxxxPx_S_Pxxxxx
HORVU3Hr1G042290.2	124	S	xxxSxx_S_xxxxxx
HORVU4Hr1G042140.2	372	S	xxxxSx_S_xxxxxx
HORVU2Hr1G011580.27	275	S	xxDxxx_S_Pxxxxx
HORVU4Hr1G063270.5	931	S	xxxxxS_S_xxxxxx
HORVU2Hr1G085060.2	268	S	xxxxSx_S_xxxxxx
HORVU7Hr1G077230.1	341	S	xxxxxx_S_Pxxxxx
HORVU6Hr1G092820.1	329	S	xxxxSx_S_xxxxxx
HORVU4Hr1G069920.28	431	S	xxxxSx_S_xxxxxx
HORVU5Hr1G107250.1	554	T	xxxxPx_T_Pxxxxx
HORVU6Hr1G017370.3	132	S	xxxxxx_S_DxDxxx
HORVU3Hr1G112720.1	401	S	xxxxxS_S_xxxxxx
HORVU7Hr1G038180.1	91	S	xxxxxx_S_PxxSxx
HORVU4Hr1G014800.1	443	S	xxxxxS_S_Pxxxxx
HORVU3Hr1G008420.5	188	S	xxxxxx_S_Sxxxxx
HORVU4Hr1G005900.1	525	S	xxxKxx_S_xxxxxx
HORVU3Hr1G051850.2	850	T	xxxxxx_T_Pxxxxx
HORVU5Hr1G036740.1	555	S	xxxxxS_S_Pxxxxx
HORVU2Hr1G086460.1	70	S	xxxxSx_S_xxxxxx
HORVU7Hr1G009610.5	34	S	xxxxSx_S_xxxxxx
HORVU7Hr1G051430.5	729	S	xxxxxx_S_xSxxxx
HORVU5Hr1G124940.5	271	S	xxxxxx_S_xSxxxx
HORVU3Hr1G097580.2	675	S	xxxGxx_S_Pxxxxx
HORVU7Hr1G044270.1	170	S	xxExxx_S_Pxxxxx
HORVU4Hr1G021040.1	545	S	xxxxxx_S_SGxxxx
HORVU2Hr1G088110.10	53	S	xxxxxx_S_Pxxxxx
HORVU3Hr1G048310.2	194	S	xxxKxx_S_xxxxxx
HORVU4Hr1G014270.1	110	S	xxxRxx_S_xxxxxx
HORVU1Hr1G013600.3	639	S	xxxxxx_S_PxxSxx
HORVU5Hr1G097010.3	506	S	xxxSxx_S_xxxxxx
HORVU7Hr1G122350.2	323	S	xxxxxx_S_Sxxxxx
HORVU6Hr1G031530.1	14	S	xxxxxG_S_xDxxxx
HORVU5Hr1G056350.4	564	S	xxxxxR_S_xSxxxx
HORVU4Hr1G056060.2	558	S	xxxxxx_S_Pxxxxx
HORVU2Hr1G100740.27	988	T	xxxxxx_T_Sxxxxx
HORVU7Hr1G100230.1	13	S	xxxxAx_S_xGxxxx
HORVU5Hr1G092840.15	939	S	xxxxxG_S_xDxxxx
HORVU2Hr1G093150.1	499	S	xxxxxx_S_SGxxxx
HORVU7Hr1G056570.13	727	S	xxxxSx_S_xxxxxx
HORVU4Hr1G079100.5	644	S	xxxxxG_S_Dxxxxx
HORVU7Hr1G026150.2	162	S	xxxxxx_S_PxxSxx
HORVU6Hr1G016750.9	588	S	xxxxxx_S_xExxxx
HORVU2Hr1G060560.4	700	S	xxxRxS_S_xxxxxx
HORVU7Hr1G040030.2	6	S	xxxRSx_S_xxxxxx
HORVU5Hr1G038920.1	183	S	xxxKxx_S_xxxxxx
HORVU1Hr1G008300.3	279	S	xxxxPx_S_Pxxxxx
HORVU1Hr1G063610.4	284	S	xxxxxG_S_xxxxxx
HORVU1Hr1G030540.7	184	S	xxxxxS_S_Pxxxxx
HORVU1Hr1G048410.4	152	S	xxxxxE_S_DxExxx
HORVU7Hr1G092330.2	694	S	xxxRxx_S_xDxxxx
HORVU4Hr1G011460.1	123	S	xxxxSx_S_xxxxxx
HORVU5Hr1G053150.4	431	S	xxxxxx_S_DxExxx
HORVU6Hr1G031590.2	79	S	xxxRSx_S_xxxxxx
HORVU4Hr1G059060.2	511	S	xxxxSx_S_xxDxxx
HORVU5Hr1G035100.10	520	S	xxxxxG_S_xxxxxx
HORVU5Hr1G021300.3	636	S	xxxxAx_S_xGxxxx
HORVU3Hr1G067840.2	419	S	xxxSxx_S_xxxxxx
HORVU4Hr1G011360.1	129	S	xLxRxx_S_xxxxxx
HORVU1Hr1G002740.1	599	T	xxxxxS_T_xxxxxx
HORVU6Hr1G042840.16	70	S	xxxSxx_S_xxxxxx
HORVU5Hr1G050160.1	270	S	xxxxxx_S_xExxxx
HORVU3Hr1G078470.2	88	T	xxxxxx_T_xSxxxx
HORVU4Hr1G060270.6	571	S	xxxxxS_S_xDxxxx
HORVU7Hr1G088140.2	100	S	xxxxxx_S_xSxxxx
HORVU2Hr1G100660.2	101	S	xxxxSx_S_xxxxxx
HORVU5Hr1G111360.2	211	S	xxxxxx_S_PSxxxx
HORVU5Hr1G002010.1	69	S	xxxRxx_S_xxxxxx
HORVU3Hr1G037470.19	547	S	xxxxxx_S_xSPxxx
HORVU1Hr1G070480.1	212	S	xxxxPx_S_Pxxxxx
HORVU5Hr1G038070.1	124	S	xxxxPx_S_Pxxxxx
HORVU6Hr1G017900.14	409	S	xxxxxx_S_xExxxx
HORVU6Hr1G033380.2	28	S	xxxxxx_S_Pxxxxx
HORVU4Hr1G020190.1	306	T	xxxSxx_T_xxxxxx
HORVU1Hr1G030140.3	371	S	xxxxSx_S_xxDxxx
HORVU3Hr1G038830.1	171	S	xxxGxx_S_Pxxxxx
HORVU4Hr1G063180.2	285	T	xxxxxR_T_xSxxxx
HORVU4Hr1G014370.1	367	S	xxxxxx_S_xSPxxx
HORVU2Hr1G115180.1	643	S	xxxxxx_S_Sxxxxx
HORVU3Hr1G117730.2	1091	S	xxxxxx_S_xDxxxx
HORVU5Hr1G055380.2	326	S	xxxxSx_S_xxxxxx
HORVU7Hr1G096980.1	119	T	xxxSxS_T_xxxxxx
HORVU5Hr1G115510.3	307	S	xxxxxS_S_xDxxxx
HORVU2Hr1G060380.1	75	T	xxxxPx_T_Pxxxxx
HORVU6Hr1G078660.4	181	T	xxxxPx_T_Pxxxxx
HORVU4Hr1G083270.2	257	S	xxxxxx_S_xSxxxx
HORVU3Hr1G071430.2	18	T	xxxxxx_T_Pxxxxx
HORVU3Hr1G117730.2	1359	S	xxExxx_S_Pxxxxx
HORVU2Hr1G064070.2	326	S	xxExxx_S_Pxxxxx
HORVU6Hr1G021750.1	336	T	xxxxxx_T_Sxxxxx
HORVU4Hr1G020050.1	17	S	xxxKSx_S_xxxxxx
HORVU3Hr1G072800.1	468	S	xxxxxS_S_Pxxxxx
HORVU1Hr1G056250.1	84	T	xxxxSx_T_xxxxxx
HORVU1Hr1G063310.1	95	S	xxxRxS_S_xxxxxx
HORVU2Hr1G066650.2	633	S	xxxxSx_S_xxxxxx
HORVU1Hr1G095150.1	981	S	xxxxxx_S_xExxxx
HORVU2Hr1G086710.1	481	S	xxxxxS_S_Dxxxxx
HORVU2Hr1G023000.5	536	S	xxxxxD_S_DxExxx
HORVU7Hr1G009610.5	33	T	xxxxxS_T_Sxxxxx
HORVU6Hr1G040540.8	467	S	xxxxSP_S_xxxxxx
HORVU3Hr1G002540.1	203	S	xxDxxx_S_Pxxxxx
HORVU6Hr1G001560.3	180	S	xxxxxx_S_Pxxxxx
HORVU1Hr1G035440.2	34	S	xxxxPx_S_Pxxxxx
HORVU4Hr1G088910.12	190	T	xxxSxx_T_xxxxxx
HORVU4Hr1G040770.2	62	S	xxxxxx_S_Sxxxxx
HORVU6Hr1G067480.1	375	S	xxxxxD_S_DxExxx
HORVU1Hr1G074350.1	253	S	xxxxxG_S_xxxxxx
HORVU0Hr1G016350.1	153	S	xxxxSx_S_xxDxxx
HORVU4Hr1G001840.2	676	S	xxxxxx_S_PxxSxx
HORVU4Hr1G008820.1	104	T	xxxxxx_T_Pxxxxx
HORVU5Hr1G051310.1	168	S	xxExxx_S_Pxxxxx
HORVU6Hr1G038010.1	423	S	xxxRxx_S_xGxxxx
HORVU4Hr1G012390.1	195	T	xxxSxx_T_xxxxxx
HORVU6Hr1G071910.3	653	T	xxxxSx_T_Dxxxxx
HORVU5Hr1G031300.2	549	S	xxxxxG_S_xxxxxx
HORVU5Hr1G021180.4	284	S	xxxxxx_S_PxxSxx
HORVU4Hr1G089750.1	137	S	xxxxxG_S_xxxxxx
HORVU5Hr1G026730.1	314	S	xxxxxD_S_DExxxx
HORVU2Hr1G118930.1	123	S	xxxxxx_S_Pxxxxx
HORVU5Hr1G111810.2	380	S	xxxxSx_S_xxxxxx
HORVU3Hr1G054600.23	410	S	xxExxx_S_Pxxxxx
HORVU6Hr1G076070.6	688	T	xxxxxS_T_Sxxxxx
HORVU5Hr1G050330.2	633	S	xxxxxx_S_SPxxxx
HORVU5Hr1G036690.3	77	S	xxxxxG_S_xxxxxx
HORVU2Hr1G055640.5	319	S	xxxxxx_S_Sxxxxx
HORVU3Hr1G019720.2	193	S	xxxxxx_S_SPxxxx
HORVU2Hr1G094080.1	155	S	xxxxxS_S_Pxxxxx
HORVU5Hr1G013220.1	1146	S	xxExxx_S_Pxxxxx
HORVU7Hr1G076840.1	31	S	xxxxRx_S_Sxxxxx
HORVU2Hr1G074910.6	360	S	xxExxx_S_Pxxxxx
HORVU3Hr1G035750.1	429	S	xxxxxx_S_Pxxxxx
HORVU1Hr1G015720.3	32	S	xxxxxx_S_SPxxxx
HORVU4Hr1G005770.4	227	S	xxxxxx_S_SPxxxx
HORVU3Hr1G034630.6	251	S	xxxxxx_S_Pxxxxx
HORVU3Hr1G000540.2	1198	S	xxxxAx_S_xGxxxx
HORVU5Hr1G120230.3	2	S	xxxxxx_S_xSxxxx
HORVU4Hr1G072020.1	82	S	xxxxxx_S_xSxxxx
HORVU1Hr1G069380.3	12	S	xxDxxx_S_Pxxxxx
HORVU7Hr1G025300.3	159	T	xxxxxx_T_Sxxxxx
HORVU3Hr1G109760.1	684	S	xxxxxG_S_xDxxxx
HORVU7Hr1G062190.2	131	S	xxxxxx_S_xSxxxx
HORVU2Hr1G107580.20	1168	T	xxxxxx_T_Pxxxxx
HORVU1Hr1G003750.21	331	S	xxxxSx_S_xxxxxx
HORVU5Hr1G125620.13	856	S	xxxGxx_S_Pxxxxx
HORVU5Hr1G059970.1	309	S	xxxxxS_S_Dxxxxx
HORVU5Hr1G097800.2	576	S	xxxRSx_S_xxxxxx
HORVU7Hr1G085550.2	7	S	xxxxxx_S_xSxxxx
HORVU6Hr1G095020.1	289	S	xxxxxG_S_xxxxxx
HORVU0Hr1G008620.1	86	S	xxxxxR_S_xSxxxx
HORVU4Hr1G073380.1	2244	S	xxxxPx_S_Pxxxxx
HORVU4Hr1G051120.4	615	S	xxxxxx_S_xDxxxx
HORVU2Hr1G013440.2	122	S	xxxxxG_S_xxxxxx
HORVU1Hr1G038370.1	495	S	xxxxxx_S_PxxSxx
HORVU4Hr1G007540.1	870	S	xxxxSx_S_xxxxxx
HORVU3Hr1G094260.3	599	S	xxxxxx_S_SGxxxx
HORVU5Hr1G118160.5	317	S	xxxRxx_S_xxxxxx
HORVU2Hr1G016580.3	38	S	xxxxxS_S_Dxxxxx
HORVU4Hr1G060880.1	1011	S	xxxSxx_S_xxxxDx
HORVU5Hr1G053430.1	700	S	xxxxxx_S_Pxxxxx
HORVU1Hr1G081700.1	102	S	xxxxxx_S_PxxSxx
HORVU4Hr1G069400.3	273	S	xxxxxR_S_xSxxxx
HORVU4Hr1G063180.2	289	T	xxxxxS_T_xxxxxx
HORVU5Hr1G120280.1	194	S	xxxxxD_S_xDxxxx
HORVU3Hr1G108110.26	905	S	xxxxxx_S_PSxxxx
HORVU3Hr1G082170.11	559	S	xxxxxx_S_PxxSxx
HORVU2Hr1G119540.2	262	S	xxxxPx_S_Pxxxxx
HORVU3Hr1G098720.3	495	S	xxxxxR_S_xSxxxx
HORVU5Hr1G107290.3	184	S	xxxxPx_S_Pxxxxx
HORVU7Hr1G115520.1	254	S	xxxxxx_S_Pxxxxx
HORVU3Hr1G112370.1	262	S	xxxxxx_S_xExxxx
HORVU1Hr1G019590.2	94	S	xxxxSP_S_xxxxxx
HORVU1Hr1G055220.1	54	T	xxxxPx_T_Pxxxxx
HORVU4Hr1G069920.28	415	S	xxxxSx_S_xxxxxx
HORVU5Hr1G076130.3	75	S	xxxxSx_S_Pxxxxx
HORVU6Hr1G040540.8	465	S	xxxxPx_S_Pxxxxx
HORVU6Hr1G093360.11	344	T	xxxxSx_T_xxxxxx
HORVU5Hr1G049560.12	198	S	xxxxxx_S_PxKxxx
HORVU2Hr1G092690.9	477	S	xxxSxx_S_xxxxDx
HORVU7Hr1G045250.3	163	S	xxxxxS_S_xxxxxx
HORVU4Hr1G043970.8	477	T	xxxxxx_T_Pxxxxx
HORVU6Hr1G043010.3	51	S	xxxxxx_S_xSxxxx
HORVU3Hr1G079440.1	753	S	xxxGxx_S_Pxxxxx
HORVU5Hr1G092820.4	604	S	xxxRxx_S_xDxxxx
HORVU5Hr1G009740.2	497	T	xxxxxS_T_xxxxxx
HORVU5Hr1G031300.2	134	T	xxxxxS_T_xxxxxx
HORVU1Hr1G069570.1	218	S	xxxxSx_S_xxxxxx
HORVU4Hr1G052210.3	82	S	xxxxxx_S_EExxxx
HORVU7Hr1G082280.1	181	S	xxxKxx_S_xxxxxx
HORVU5Hr1G022360.3	67	S	xxxRxx_S_xGxxxx
HORVU4Hr1G020050.1	225	S	xxxRxx_S_xGxxxx
HORVU2Hr1G086920.2	287	T	xxxSxS_T_xxxxxx
HORVU4Hr1G005810.7	529	S	xxxxxG_S_xxxxxx
HORVU6Hr1G076870.8	198	S	xxxxxx_S_PxRxxx
HORVU1Hr1G070270.3	20	T	xxxxxx_T_Sxxxxx
HORVU5Hr1G079100.1	52	S	xxxxxx_S_Pxxxxx
HORVU7Hr1G050540.1	130	S	xLxRxx_S_xxxxxx
HORVU1Hr1G042050.17	608	S	xxxxxx_S_xxxSxx
HORVU1Hr1G049320.22	851	S	xxxxxS_S_xxxxxx
HORVU3Hr1G037470.19	484	S	xxxxxx_S_xSxxxx
HORVU7Hr1G055220.4	358	S	xLxRxx_S_xxxxxx
HORVU0Hr1G008280.1	439	S	xxxxxx_S_Pxxxxx
HORVU7Hr1G105880.1	274	S	xxxxSx_S_xxxxxx
HORVU5Hr1G049160.23	280	S	xxxxxx_S_xExxxx
HORVU4Hr1G047430.1	189	T	xxxxxx_T_xSxxxx
HORVU7Hr1G000510.3	408	T	xxxxxx_T_Pxxxxx
HORVU1Hr1G049320.22	753	S	xxxxxG_S_xDxxxx
HORVU3Hr1G090670.1	77	S	xxxxxx_S_xSPxxx
HORVU1Hr1G042220.1	72	S	xxxxxx_S_xxxSxx
HORVU7Hr1G018670.3	16	S	xxxxxS_S_Pxxxxx
HORVU4Hr1G033300.1	814	T	xxxxSx_T_xxxxxx
HORVU6Hr1G003500.1	810	S	xxxxxR_S_xSxxxx
HORVU7Hr1G100740.1	15	S	xxxxxx_S_xSxxxx
HORVU7Hr1G006180.4	651	S	xxxxxD_S_xDxxxx
HORVU5Hr1G045070.3	247	S	xxxxxS_S_xxxxxx
HORVU5Hr1G096070.1	521	S	xxxRxx_S_xxxxxx
HORVU3Hr1G055780.2	266	S	xxxxxx_S_xSxxxx
HORVU2Hr1G071100.8	275	S	xxxRxx_S_xDxxxx
HORVU6Hr1G045130.3	218	S	xxxxxx_S_Pxxxxx
HORVU3Hr1G117730.2	1573	S	xxxxxx_S_SPxxxx
HORVU1Hr1G039790.5	281	S	xxxxxS_S_xDxxxx
HORVU5Hr1G050870.3	228	S	xxxxxG_S_xDxxxx
HORVU4Hr1G014270.1	112	T	xxxxSx_T_Dxxxxx
HORVU7Hr1G109770.1	158	S	xxxRxx_S_xxxxxx
HORVU5Hr1G125710.2	159	S	xxxxxx_S_xDxxxx
HORVU1Hr1G030140.3	370	S	xxxxxS_S_xDxxxx
HORVU5Hr1G025430.1	399	S	xxxSxx_S_xxxxDx
HORVU6Hr1G016750.9	3091	S	xxxxxx_S_xExxxx
HORVU5Hr1G098360.1	59	S	xxxRSx_S_xxxxxx
HORVU1Hr1G051370.2	252	S	xxDxxx_S_Pxxxxx
HORVU1Hr1G070390.1	147	S	xLxRxx_S_xxxxxx
HORVU5Hr1G048070.9	51	S	xxxxxx_S_Pxxxxx
HORVU3Hr1G061750.6	174	S	xxDxxx_S_Pxxxxx
HORVU3Hr1G095450.1	113	S	xxxxxx_S_xExxxx
HORVU4Hr1G056060.2	8	S	xxxxxx_S_Pxxxxx
HORVU7Hr1G106960.3	8	S	xxxxxx_S_Pxxxxx
HORVU7Hr1G079210.2	146	S	xxExxx_S_Pxxxxx
HORVU7Hr1G054730.9	99	S	xxExxx_S_Pxxxxx
HORVU1Hr1G074310.4	668	T	xxxxSx_T_Dxxxxx
HORVU1Hr1G092980.14	656	S	xxxxxx_S_xExxxx
HORVU2Hr1G022720.4	1423	S	xxxxxx_S_xDxxxx
HORVU4Hr1G081480.3	327	S	xxxxxG_S_xxxxxx
HORVU6Hr1G061020.1	48	S	xxxxxS_S_xxxxxx
HORVU3Hr1G021190.1	192	T	xxxxxS_T_xxxxxx
HORVU4Hr1G046720.2	283	S	xxxxxx_S_xSxxxx
HORVU7Hr1G006160.4	482	S	xxxxxG_S_xxxxxx
HORVU5Hr1G067090.1	1213	S	xxxxxS_S_Dxxxxx
HORVU4Hr1G058580.2	775	S	xxxxPx_S_Pxxxxx
HORVU2Hr1G032540.2	487	S	xxxxSx_S_xxxxxx
HORVU5Hr1G094230.3	89	T	xxxxxx_T_xSxxxx
HORVU2Hr1G096350.1	330	S	xxxxxx_S_xSPxxx
HORVU3Hr1G097420.1	200	S	xxxxxS_S_Pxxxxx
HORVU1Hr1G002510.3	415	S	xxxxxx_S_DDDxxx
HORVU0Hr1G011700.1	43	S	xxxxSx_S_xxxxxx
HORVU2Hr1G011610.15	72	S	xxxxxx_S_xDxxxx
HORVU1Hr1G042050.17	614	T	xxxxxS_T_xxxxxx
HORVU1Hr1G000310.1	39	S	xxxxPx_S_Pxxxxx
HORVU3Hr1G110470.8	124	S	xxxxxx_S_Pxxxxx
HORVU7Hr1G038700.2	246	S	xxxxxS_S_xxxxxx
HORVU7Hr1G080670.9	225	S	xxxxxx_S_Pxxxxx
HORVU0Hr1G015990.1	172	S	xxxxxx_S_Pxxxxx
HORVU1Hr1G059310.3	98	S	xxxRSx_S_xxxxxx
HORVU3Hr1G089090.2	123	S	xxxxxx_S_SPxxxx
HORVU7Hr1G043800.7	284	S	xxxxPx_S_Pxxxxx
HORVU3Hr1G092580.2	110	S	xxxxxx_S_xSxxxx
HORVU6Hr1G035880.1	367	S	xxxxxx_S_xExxxx
HORVU3Hr1G055990.1	673	S	xxxxxx_S_xSDxxx
HORVU4Hr1G075840.3	334	S	xxxxxx_S_xSxxxx
HORVU7Hr1G067060.1	138	S	xxxxxx_S_TPxxxx
HORVU7Hr1G120520.1	12	S	xxxRxx_S_xxxxxx
HORVU4Hr1G025660.3	85	S	xxxxAx_S_xGxxxx
HORVU6Hr1G091520.9	53	T	xxxxPx_T_Pxxxxx
HORVU2Hr1G029600.3	108	S	xxDxxx_S_Pxxxxx
HORVU1Hr1G056220.9	1819	S	xxxxxx_S_Dxxxxx
HORVU7Hr1G056470.6	487	S	xxxxSx_S_xxxxxx
HORVU1Hr1G061120.2	12	S	xxxxxG_S_xxxxxx
HORVU5Hr1G097800.2	54	S	xxxxEx_S_xDxxxx
HORVU1Hr1G061160.6	520	T	xxxxxx_T_Sxxxxx
HORVU6Hr1G089250.20	911	S	xxxRxS_S_xxxxxx
HORVU1Hr1G060010.4	619	S	xxxRTx_S_xxxxxx
HORVU5Hr1G079100.1	93	T	xxxxxS_T_Sxxxxx
HORVU5Hr1G093390.2	265	S	xxDxxx_S_Pxxxxx
HORVU5Hr1G003820.2	903	S	xxxxxG_S_xxxxxx
HORVU1Hr1G013210.1	427	T	xxxxxx_T_Pxxxxx
HORVU5Hr1G087880.12	231	S	xxxSxx_S_xxxxxx
HORVU5Hr1G010440.3	349	S	xxxxxD_S_xDxxxx
HORVU3Hr1G026350.1	136	S	xxxxxx_S_PxxSxx
HORVU7Hr1G053940.1	29	S	xxxxSP_S_xxxxxx
HORVU7Hr1G041450.33	643	S	xLxRxx_S_xxxxxx
HORVU3Hr1G113910.3	365	S	xxxxxx_S_PSxxxx
HORVU7Hr1G034080.8	72	S	xxxxSx_S_xxxxxx
HORVU7Hr1G118370.1	1033	S	xxxxxG_S_xDxxxx
HORVU3Hr1G022500.4	324	S	xxxRSx_S_xxxxxx
HORVU4Hr1G003270.1	850	T	xxxxxx_T_Pxxxxx
HORVU6Hr1G054600.5	657	S	xxxxxx_S_Pxxxxx
HORVU2Hr1G076180.1	401	S	xxxxxx_S_PSxxxx
HORVU6Hr1G013670.17	119	S	xxxxSx_S_xxxxxx
HORVU4Hr1G060270.6	483	S	xxxxxx_S_PxKxxx
HORVU4Hr1G011260.1	926	S	xxxxxx_S_xExxxx
HORVU6Hr1G071890.3	273	S	xxxGxx_S_Pxxxxx
HORVU6Hr1G078630.1	46	T	xxxxxx_T_Pxxxxx
HORVU4Hr1G005770.4	664	S	xxxxSx_S_xxxxxx
HORVU4Hr1G063180.2	64	S	xxxxPx_S_Pxxxxx
HORVU1Hr1G042050.17	612	S	xxxxxx_S_Sxxxxx
HORVU5Hr1G054080.1	6	S	xxxxxS_S_xxxxxx
HORVU4Hr1G003990.3	286	S	xxxxxG_S_xxxxxx
HORVU1Hr1G013210.1	453	S	xxxxPx_S_Pxxxxx
HORVU5Hr1G041880.1	531	S	xxxxxx_S_Dxxxxx
HORVU2Hr1G064130.1	259	S	xxExxx_S_Pxxxxx
HORVU5Hr1G090020.3	103	S	xxxxAx_S_xGxxxx
HORVU5Hr1G097530.9	93	T	xxxxxx_T_Pxxxxx
HORVU5Hr1G052340.1	343	S	xxxxRx_S_Sxxxxx
HORVU7Hr1G080980.2	440	S	xxxxxx_S_Sxxxxx
HORVU5Hr1G025420.11	924	S	xxxxxE_S_DxExxx
HORVU5Hr1G050330.2	372	S	xxxxxx_S_xSxxxx
HORVU2Hr1G096350.1	210	S	xxxxSx_S_Pxxxxx
HORVU3Hr1G060780.1	850	S	xxxRxx_S_xxxxxx
HORVU6Hr1G080620.6	431	S	xxxxxx_S_SPxxxx
HORVU5Hr1G061360.1	69	S	xxxxPx_S_Pxxxxx
HORVU1Hr1G036280.1	367	S	xxxxxx_S_Pxxxxx
HORVU5Hr1G009830.3	88	S	xxxxxx_S_SPxxxx
HORVU5Hr1G124610.8	339	S	xxxxSx_S_xxDxxx
HORVU4Hr1G014230.3	300	S	xxxxxx_S_PxRxxx
HORVU5Hr1G077190.10	313	S	xxxxxx_S_xSxxxx
HORVU4Hr1G053650.1	681	S	xxxRSx_S_xxxxxx
HORVU4Hr1G033300.1	349	S	xxxSxx_S_xxxxxx
HORVU7Hr1G095930.1	488	S	xxxxxx_S_xSxxxx
HORVU3Hr1G062620.2	51	S	xxxxxS_S_xDxxxx
HORVU0Hr1G022510.9	270	S	xxxRxx_S_xExxxx
HORVU7Hr1G107050.3	229	S	xxxxxE_S_DxExxx
HORVU2Hr1G127320.1	40	S	xxxxSx_S_Pxxxxx
HORVU2Hr1G060380.1	371	T	xxxxxS_T_Sxxxxx
HORVU6Hr1G080620.6	427	S	xxxxxx_S_xxxSxx
HORVU4Hr1G035360.12	378	T	xxxxSP_T_xxxxxx
HORVU0Hr1G038330.13	60	S	xxxRxx_S_xxxxxx
HORVU6Hr1G025980.1	257	S	xxxxxx_S_Sxxxxx
HORVU2Hr1G119540.2	14	S	xLxRxx_S_xxxxxx
HORVU2Hr1G023000.5	516	S	xxxxxx_S_xSxxxx
HORVU6Hr1G056260.5	264	S	xxxxxx_S_DDExxx
HORVU2Hr1G110900.9	790	S	xxxxSx_S_xxxxxx
HORVU5Hr1G041840.2	162	S	xxExxx_S_Pxxxxx
HORVU5Hr1G111540.3	140	S	xxxxxx_S_xSPxxx
HORVU4Hr1G005770.4	661	S	xxxxxS_S_xxxxxx
HORVU2Hr1G068780.1	24	S	xxxxxx_S_xSxxxx
HORVU3Hr1G038830.1	28	S	xxxxxx_S_xDxxxx
HORVU0Hr1G018090.1	118	T	xxxxxx_T_Pxxxxx
HORVU4Hr1G060270.6	751	S	xxxxxx_S_DxExxx
HORVU7Hr1G065140.1	536	T	xxxxxx_T_Pxxxxx
HORVU2Hr1G041760.1	650	S	xxxxxx_S_xSPxxx
HORVU2Hr1G100740.27	989	S	xxxxxx_S_SPxxxx
HORVU3Hr1G023220.7	783	S	xxxxxx_S_xSxxxx
HORVU4Hr1G057510.1	55	T	xxxxPx_T_Pxxxxx
HORVU5Hr1G036740.1	692	S	xxxxxx_S_PxKxxx
HORVU1Hr1G091570.1	733	S	xxxxxx_S_Pxxxxx
HORVU7Hr1G071710.1	187	S	xxxxxx_S_DDDxxx
HORVU5Hr1G094510.2	20	S	xxxxSx_S_xxxxxx
HORVU5Hr1G063770.2	58	T	xxxxxx_T_xSxxxx
HORVU7Hr1G076910.2	390	S	xxxxxx_S_Sxxxxx
HORVU4Hr1G059010.3	461	S	xxxxxx_S_PxKxxx
HORVU4Hr1G088910.12	477	S	xxxRTx_S_xxxxxx
HORVU6Hr1G000380.1	152	T	xxxxxx_T_Pxxxxx
HORVU1Hr1G091460.2	126	S	xxxxxG_S_xxxxxx
HORVU2Hr1G014130.4	133	S	xxxxxG_S_xxxxxx
HORVU3Hr1G070050.7	365	T	xxxxxx_T_Sxxxxx
HORVU5Hr1G071840.1	90	S	xxDxxx_S_Pxxxxx
HORVU1Hr1G057080.5	720	S	xxxxSx_S_xxxxxx
HORVU1Hr1G001750.6	185	T	xxxxxx_T_Pxxxxx
HORVU0Hr1G004330.1	100	S	xxxxxS_S_xxxxxx
HORVU5Hr1G095970.2	244	S	xxxRxx_S_xSxxxx
HORVU6Hr1G091720.6	77	S	xxxxxx_S_xDxxxx
HORVU4Hr1G059060.2	547	S	xxxxxx_S_xSxxxx
HORVU4Hr1G071470.2	253	S	xxxKSx_S_xxxxxx
HORVU5Hr1G022740.1	763	S	xxxSxx_S_xxxxDx
HORVU4Hr1G062880.3	275	S	xxxxxx_S_xExxxx
HORVU6Hr1G012510.5	152	S	xxxxxS_S_xxxxxx
HORVU4Hr1G050400.5	115	S	xxxRSx_S_xxxxxx
HORVU5Hr1G028180.1	182	T	xxxxxx_T_Sxxxxx
HORVU6Hr1G080550.2	633	S	xxxxSx_S_xxxxxx
HORVU5Hr1G036690.3	81	T	xxxxPx_T_Pxxxxx
HORVU3Hr1G051080.3	451	S	xxxxSx_S_xxxxxx
HORVU2Hr1G041760.1	735	T	xxxSxS_T_xxxxxx
HORVU2Hr1G025580.1	428	T	xxxxxx_T_Pxxxxx
HORVU4Hr1G015940.2	3	T	xxxxxS_T_Sxxxxx
HORVU5Hr1G078780.1	1084	S	xxxxxx_S_Pxxxxx
HORVU3Hr1G053600.1	681	T	xxxxSx_T_xxxxxx
HORVU7Hr1G035850.1	251	T	xxxxSx_T_Dxxxxx
HORVU4Hr1G060770.3	291	S	xxxxxx_S_xSxxxx
HORVU1Hr1G062330.8	549	S	xxxxxG_S_Dxxxxx
HORVU5Hr1G075200.2	196	S	xxxKSx_S_xxxxxx
HORVU6Hr1G071910.3	875	S	xxxxxx_S_xExxxx
HORVU1Hr1G000530.9	330	S	xxxxxG_S_xxxxxx
HORVU5Hr1G057840.1	11	T	xxxxxx_T_Sxxxxx
HORVU2Hr1G017490.4	468	S	xxxxxx_S_Pxxxxx
HORVU1Hr1G070620.4	424	S	xxxxxx_S_SPxxxx
HORVU1Hr1G074410.4	523	S	xxxxxx_S_PxKxxx
HORVU1Hr1G056920.1	571	S	xxxxSx_S_xxxxxx
HORVU1Hr1G012460.13	616	S	xxxxxx_S_DxExxx
HORVU5Hr1G058410.2	96	S	xxxxPx_S_Pxxxxx
HORVU5Hr1G000830.3	560	S	xxxxxx_S_SPxxxx
HORVU4Hr1G074120.3	259	S	xxxxxx_S_TPxxxx
HORVU0Hr1G039250.32	798	S	xxxxxx_S_xExxxx
HORVU4Hr1G078840.3	82	T	xxxxxx_T_xSxxxx
HORVU0Hr1G025920.1	450	S	xxxxSx_S_Pxxxxx
HORVU6Hr1G080460.1	496	S	xLxRxx_S_xxxxxx
HORVU3Hr1G091150.3	508	S	xxxxxx_S_Pxxxxx
HORVU5Hr1G070740.7	577	S	xxxxxx_S_xExxxx
HORVU2Hr1G003110.1	53	S	xxxxxG_S_xxxxxx
HORVU2Hr1G093580.4	75	S	xxxSxx_S_xxxxxx
HORVU5Hr1G050330.2	462	S	xxxxxx_S_xSxxxx
HORVU3Hr1G019320.2	551	S	xxxxxx_S_SPxxxx
HORVU4Hr1G027410.11	539	S	xxxxxx_S_xxxSxx
HORVU5Hr1G084240.1	243	T	xxxxSx_T_xxxxxx
HORVU3Hr1G053380.1	832	S	xxxxxx_S_xSxxxx
HORVU2Hr1G013790.2	464	S	xxxxxx_S_PxxSxx
HORVU7Hr1G042100.8	99	T	xxxxPx_T_Pxxxxx
HORVU4Hr1G024320.1	321	S	xxxxxx_S_PxKxxx
HORVU2Hr1G109990.2	167	S	xxxSxx_S_xxxxxx
HORVU7Hr1G042100.8	11	T	xxxxxx_T_Sxxxxx
HORVU1Hr1G069570.1	220	S	xxxxSx_S_xxxxxx
HORVU1Hr1G095150.1	923	S	xxxxxx_S_xExxxx
HORVU5Hr1G097010.3	330	T	xxxxxx_T_Sxxxxx
HORVU6Hr1G093210.3	136	S	xxxxxx_S_Pxxxxx
HORVU2Hr1G076510.1	81	S	xxxxSx_S_xxxxxx
HORVU0Hr1G018030.1	25	S	xxxxxx_S_TPxxxx
HORVU4Hr1G027930.3	21	S	xxxRSx_S_xxxxxx
HORVU5Hr1G071250.1	422	S	xxxRSx_S_xxxxxx
HORVU1Hr1G059860.2	433	S	xxxxxx_S_PxxSxx
HORVU7Hr1G052580.1	264	S	xxxRSx_S_xxxxxx
HORVU4Hr1G016080.1	770	S	xxxxxx_S_xSxxxx
HORVU7Hr1G088430.1	1034	S	xxxRxx_S_xSxxxx
HORVU6Hr1G001760.2	934	S	xxxxxx_S_xExxxx
HORVU4Hr1G066730.1	1229	S	xxxxSP_S_xxxxxx
HORVU7Hr1G122590.2	191	T	xxxxxx_T_Pxxxxx
HORVU4Hr1G019410.3	44	S	xxxxSx_S_xxxxxx
HORVU6Hr1G027460.24	247	S	xxxxxx_S_Pxxxxx
HORVU3Hr1G026880.1	35	S	xxxxxx_S_xExxxx
HORVU5Hr1G039370.2	393	S	xxxxxx_S_xExxxx
HORVU7Hr1G096270.1	592	S	xxxxxS_S_Dxxxxx
HORVU5Hr1G052890.2	23	S	xxxxxx_S_PxKxxx
HORVU7Hr1G100500.1	592	S	xxxxxx_S_xDxxxx
HORVU5Hr1G054450.1	316	S	xxxxPx_S_Pxxxxx
HORVU7Hr1G109770.1	47	S	xxxxxx_S_ExExxx
HORVU4Hr1G063180.2	76	S	xxxxPx_S_Pxxxxx
HORVU4Hr1G014130.1	29	S	xxxxxx_S_Pxxxxx
HORVU6Hr1G070900.1	588	S	xxxxPx_S_Pxxxxx
HORVU4Hr1G042450.6	124	S	xxxxxx_S_DxExxx
HORVU1Hr1G049460.1	493	S	xxxxxx_S_Pxxxxx
HORVU3Hr1G017420.4	58	S	xxxxSx_S_xxDxxx
HORVU1Hr1G061010.1	992	S	xxxxSx_S_xxxxxx
HORVU7Hr1G076840.1	223	S	xxxxxx_S_xExxxx
HORVU1Hr1G044020.1	1285	S	xxxxxx_S_xxxSxx
HORVU3Hr1G059320.2	175	S	xxxxPx_S_Pxxxxx
HORVU5Hr1G098300.1	263	S	xLxRxx_S_xxxxxx
HORVU4Hr1G002290.3	130	S	xxxxxx_S_Pxxxxx
HORVU7Hr1G027480.3	8	S	xxxxPx_S_Pxxxxx
HORVU5Hr1G082670.2	205	S	xxxxSx_S_xxxxxx
HORVU0Hr1G015780.8	321	T	xxxxxx_T_Sxxxxx
HORVU6Hr1G022890.1	1361	S	xxxxxx_S_xExxxx
HORVU5Hr1G033930.8	2081	S	xxxxSx_S_xxDxxx
HORVU2Hr1G037750.1	410	S	xxxxSx_S_xxxxxx
HORVU2Hr1G079780.3	42	T	xxxxxS_T_xxxxxx
HORVU4Hr1G037030.4	458	S	xxDxxx_S_Pxxxxx
HORVU2Hr1G014130.4	209	S	xxxxxG_S_xxxxxx
HORVU3Hr1G084120.1	219	S	xxxKxx_S_xxxxxx
HORVU5Hr1G013220.1	487	S	xxxRSx_S_xxxxxx
HORVU3Hr1G038830.1	890	S	xxxxxx_S_xSxxxx
HORVU6Hr1G076220.2	926	T	xxxxSP_T_xxxxxx
HORVU4Hr1G089290.7	1001	S	xxxxxx_S_Pxxxxx
HORVU7Hr1G066930.5	704	S	xxxxxS_S_Pxxxxx
HORVU3Hr1G061860.2	44	S	xxxxSx_S_Pxxxxx
HORVU2Hr1G109850.1	330	S	xxxxxx_S_Pxxxxx
HORVU6Hr1G069310.1	141	S	xxxxxS_S_xxxxxx
HORVU5Hr1G055970.1	168	S	xxxxSx_S_xxxxxx
HORVU4Hr1G063180.2	72	S	xxxxxx_S_TPxxxx
HORVU5Hr1G036690.3	130	S	xxxxxx_S_xSxxxx
HORVU3Hr1G021190.1	255	S	xxxRxx_S_xxxxxx
HORVU4Hr1G007540.1	886	S	xxxxxx_S_Pxxxxx
HORVU5Hr1G047080.1	528	T	xxxxxx_T_Pxxxxx
HORVU3Hr1G087500.2	401	T	xxxxxS_T_xxxxxx
HORVU4Hr1G021270.2	395	T	xxxxSP_T_xxxxxx
HORVU5Hr1G097010.3	364	T	xxxxxx_T_Pxxxxx
HORVU2Hr1G118320.7	557	S	xxxRxS_S_xxxxxx
HORVU1Hr1G041250.5	243	S	xxxRxx_S_xxxxxx
HORVU5Hr1G093430.4	269	S	xLxRxx_S_xxxxxx
HORVU2Hr1G092690.9	36	S	xxxxxS_S_Pxxxxx
HORVU4Hr1G034110.2	176	S	xxxxPx_S_Pxxxxx
HORVU5Hr1G086500.2	144	S	xxxxxx_S_DDExxx
HORVU1Hr1G019580.2	392	S	xxxxxx_S_DxExxx
HORVU2Hr1G095890.1	107	S	xxxxxx_S_xSDxxx
HORVU1Hr1G077430.8	43	T	xxxxSx_T_xxxxxx
HORVU7Hr1G075720.1	58	S	xxxRSx_S_xxxxxx
HORVU3Hr1G092220.2	356	S	xxxxxx_S_DxExxx
HORVU1Hr1G066100.1	141	S	xxxxSx_S_Pxxxxx
HORVU6Hr1G081890.3	51	S	xxxxxx_S_xSxxxx
HORVU3Hr1G081380.4	145	S	xxxxSx_S_xxxxxx
HORVU6Hr1G089000.8	918	S	xxxGxx_S_Pxxxxx
HORVU4Hr1G035180.1	290	S	xxxRxx_S_xxxxxx
HORVU1Hr1G012460.13	597	S	xxxxxG_S_xDxxxx
HORVU4Hr1G005870.3	227	S	xxxxxG_S_Dxxxxx
HORVU2Hr1G017630.2	306	S	xxxxxR_S_xSxxxx
HORVU1Hr1G000090.3	297	S	xxxxxx_S_Dxxxxx
HORVU1Hr1G091820.2	72	S	xxxxxx_S_xDxxxx
HORVU5Hr1G033930.8	2056	T	xxxxxx_T_Sxxxxx
HORVU7Hr1G061070.4	191	T	xxxxxx_T_Sxxxxx
HORVU5Hr1G125710.2	566	S	xxxxxx_S_xSDxxx
HORVU5Hr1G125620.13	15	T	xxxxxx_T_Pxxxxx
HORVU6Hr1G079710.2	334	S	xxxxxx_S_PxxSxx
HORVU2Hr1G095870.1	334	S	xxxxxx_S_PxKxxx
HORVU5Hr1G000180.1	273	S	xxxxxx_S_xExxxx
HORVU4Hr1G027600.1	207	S	xxxxPx_S_Pxxxxx
HORVU6Hr1G067930.5	1311	S	xxxxxx_S_PxxSxx
HORVU6Hr1G062230.1	162	T	xxxxSx_T_xxxxxx
HORVU7Hr1G085550.2	9	S	xxxxSx_S_xxxxxx
HORVU1Hr1G064600.1	111	S	xxxxxx_S_ExExxx
HORVU1Hr1G059810.2	177	S	xxxxxG_S_Dxxxxx
HORVU5Hr1G039660.1	224	S	xxxRSx_S_xxxxxx
HORVU7Hr1G122590.2	193	T	xxxxxx_T_Pxxxxx
HORVU7Hr1G118370.1	1046	T	xxxxxx_T_Pxxxxx
HORVU7Hr1G073650.1	529	T	xxxxxx_T_Sxxxxx
HORVU1Hr1G046940.6	631	S	xxxxxx_S_Pxxxxx
HORVU7Hr1G055860.1	193	T	xxxxxx_T_SPxxxx
HORVU3Hr1G042920.3	157	S	xxxRSx_S_xxxxxx
HORVU3Hr1G050010.11	781	S	xxxxxx_S_Pxxxxx
HORVU7Hr1G105490.3	327	T	xxxxxx_T_Pxxxxx
HORVU4Hr1G032120.1	179	S	xxxxxR_S_xSxxxx
HORVU5Hr1G041930.10	446	S	xxxxxx_S_PxxSxx
HORVU1Hr1G086390.2	108	S	xxxxxx_S_ExDxxx
HORVU1Hr1G077600.2	223	S	xxxRxS_S_xxxxxx
HORVU2Hr1G077080.3	100	S	xxxxxx_S_xDxxxx
HORVU6Hr1G036640.14	162	S	xxxGxx_S_Pxxxxx
HORVU5Hr1G098170.4	424	S	xxxxxx_S_ExExxx
HORVU1Hr1G002890.1	6	S	xxxxPx_S_Pxxxxx
HORVU6Hr1G025270.1	122	S	xxxxxx_S_xxxSxx
HORVU3Hr1G053380.1	834	S	xxxxSx_S_xxxxxx
HORVU7Hr1G077200.6	792	S	xxxxxx_S_xExxxx
HORVU5Hr1G094570.1	55	S	xxxxxS_S_xxxxxx
HORVU6Hr1G091700.4	645	S	xxxxxx_S_xExxxx
HORVU1Hr1G008230.4	634	T	xxxxxS_T_Sxxxxx
HORVU2Hr1G042490.6	758	S	xxxxxR_S_xSxxxx
HORVU6Hr1G020850.3	404	T	xxxxxx_T_Pxxxxx
HORVU7Hr1G095750.1	13	S	xxxRxS_S_xxxxxx
HORVU3Hr1G094260.3	789	S	xxxxxx_S_TPxxxx
HORVU6Hr1G071910.3	206	S	xxxRxx_S_xxxxxx
HORVU6Hr1G054520.3	221	S	xxxxxx_S_Sxxxxx
HORVU2Hr1G017490.4	221	S	xxxRSx_S_xxxxxx
HORVU1Hr1G050520.1	200	S	xxxxPx_S_Pxxxxx
HORVU2Hr1G013790.2	554	S	xxxxxS_S_xxxxxx
HORVU6Hr1G069920.5	511	S	xxxxxx_S_SPxxxx
HORVU7Hr1G082540.2	78	S	xxxSxx_S_xxxxxx
HORVU6Hr1G001560.3	183	T	xxxSxx_T_xxxxxx
HORVU1Hr1G062650.1	276	S	xxxxxx_S_SPxxxx
HORVU4Hr1G073020.3	33	S	xxxxSP_S_xxxxxx
HORVU4Hr1G002440.1	360	T	xxxxxx_T_Sxxxxx
HORVU1Hr1G051510.2	46	S	xLxRxx_S_xxxxxx
HORVU7Hr1G078170.32	151	S	xxxxxS_S_Pxxxxx
HORVU5Hr1G124410.12	140	S	xxxxxx_S_xSDxxx
HORVU4Hr1G027930.3	170	S	xxxxxx_S_xSPxxx
HORVU7Hr1G074840.1	515	S	xxxxxS_S_xxxxxx
HORVU7Hr1G000370.12	85	T	xxxxxS_T_Sxxxxx
HORVU2Hr1G075470.2	162	T	xxxxxx_T_Pxxxxx
HORVU2Hr1G036950.1	399	S	xxxxxx_S_PxKxxx
HORVU7Hr1G041920.2	570	T	xxxxxS_T_Sxxxxx
HORVU7Hr1G110470.6	390	T	xxxxxx_T_Pxxxxx
HORVU1Hr1G078000.1	196	S	xxxxxx_S_xSxxxx
HORVU5Hr1G078270.1	132	S	xxxxxx_S_xSPxxx
HORVU6Hr1G003890.3	262	S	xxxxxx_S_xDxxxx
HORVU7Hr1G092940.2	56	S	xxxxxx_S_SPxxxx
HORVU4Hr1G005810.7	490	S	xxxxxx_S_SPxxxx
HORVU1Hr1G000290.3	214	S	xxxxRx_S_Sxxxxx
HORVU7Hr1G061070.4	74	S	xxxRxx_S_xGxxxx
HORVU3Hr1G030900.7	71	S	xxxxxx_S_xSxxxx
HORVU7Hr1G047400.1	1100	S	xxxxxx_S_xExxxx
HORVU4Hr1G016810.14	352	S	xxxxxx_S_xxxSxx
HORVU4Hr1G074360.15	471	S	xxxxSx_S_xxxxxx
HORVU6Hr1G083220.5	356	S	xxxxxx_S_Pxxxxx
HORVU2Hr1G104030.4	791	S	xxxxxS_S_xxxxxx
HORVU5Hr1G059010.1	229	S	xxxxxG_S_xxxxxx
HORVU3Hr1G065390.1	617	S	xxxRSx_S_xxxxxx
HORVU3Hr1G067840.2	68	S	xxxxPx_S_Pxxxxx
HORVU0Hr1G021050.5	138	S	xxxxxx_S_Dxxxxx
HORVU4Hr1G075150.2	377	T	xxxxxx_T_SPxxxx
HORVU7Hr1G095930.1	490	S	xxxxSx_S_xxxxxx
HORVU6Hr1G015500.1	5	S	xxxxxx_S_Sxxxxx
HORVU6Hr1G015020.3	11	T	xxxSxS_T_xxxxxx
HORVU0Hr1G039250.32	636	S	xxxxxD_S_xDxxxx
HORVU5Hr1G086500.2	87	S	xxxxxx_S_Pxxxxx
HORVU3Hr1G096920.6	294	S	xxxxPx_S_Pxxxxx
HORVU1Hr1G076180.1	319	S	xLxRxx_S_xxxxxx
HORVU2Hr1G043680.1	81	S	xxxKxx_S_xxxxxx
HORVU0Hr1G019840.2	65	S	xxxxxG_S_xxxxxx
HORVU4Hr1G061170.3	206	T	xxxxxx_T_Sxxxxx
HORVU2Hr1G022340.8	175	S	xxxxxS_S_xDxxxx
HORVU4Hr1G061170.3	203	S	xxxxxS_S_xDxxxx
HORVU5Hr1G050160.1	3	S	xxxxxS_S_xxxxxx
HORVU3Hr1G117890.7	837	T	xxxxxS_T_xxxxxx
HORVU6Hr1G054520.3	232	S	xxxRxx_S_xxxxxx
HORVU4Hr1G054600.6	179	S	xxxxSx_S_xxxxxx
HORVU4Hr1G038960.2	15	T	xxxxPx_T_Pxxxxx
HORVU5Hr1G003820.2	897	S	xxxxSP_S_xxxxxx
HORVU4Hr1G049680.1	401	S	xxxxxx_S_xExxxx
HORVU4Hr1G001850.2	13	S	xxxRxx_S_xSxxxx
HORVU5Hr1G041840.2	155	S	xxxxSx_S_xxxxxx
HORVU3Hr1G092250.1	386	S	xxxxxx_S_xSxxxx
HORVU5Hr1G087810.2	42	S	xxxRxx_S_xExxxx
HORVU2Hr1G086710.1	494	T	xxxxxx_T_DExxxx
HORVU5Hr1G123590.1	396	S	xxxxxx_S_xSxxxx
HORVU6Hr1G017900.14	408	T	xxxxxx_T_Sxxxxx
HORVU4Hr1G061170.3	602	S	xxxxxx_S_xSxxxx
HORVU3Hr1G096450.1	217	S	xxxxxx_S_Pxxxxx
HORVU7Hr1G070490.1	29	S	xxxxxG_S_Dxxxxx
HORVU3Hr1G010530.2	243	S	xxxxxx_S_xDxxxx
HORVU3Hr1G029160.3	15	S	xxxxxx_S_Pxxxxx
HORVU2Hr1G020190.5	296	S	xxxxxx_S_SPxxxx
HORVU1Hr1G089280.1	507	S	xxxxxx_S_xExxxx
HORVU1Hr1G055220.1	46	S	xxxxPx_S_Pxxxxx
HORVU7Hr1G053130.2	738	S	xxxxxx_S_PxRxxx
HORVU5Hr1G067480.1	497	S	xxxxxG_S_xxxxxx
HORVU3Hr1G083290.4	325	S	xxxxxx_S_xxxSxx
HORVU6Hr1G077610.1	96	S	xxxxxS_S_xxxxxx
HORVU1Hr1G071590.1	1114	S	xxxxAx_S_xGxxxx
HORVU4Hr1G033300.1	278	S	xxxxxx_S_Sxxxxx
HORVU4Hr1G059060.2	308	S	xxxRSx_S_xxxxxx
HORVU2Hr1G071830.18	109	T	xxxxxx_T_Sxxxxx
HORVU2Hr1G035230.1	168	S	xxxxxS_S_Pxxxxx
HORVU6Hr1G054910.7	121	S	xxxSxx_S_xxxxxx
HORVU1Hr1G038810.3	304	S	xxxxxS_S_xxxxxx
HORVU0Hr1G004330.1	37	S	xxxxAx_S_xGxxxx
HORVU2Hr1G087390.3	447	S	xxxxxG_S_xxxxxx
HORVU3Hr1G062620.2	50	S	xxxSxx_S_xxxxxx
HORVU2Hr1G019580.1	28	S	xxxxxx_S_Pxxxxx
HORVU4Hr1G015180.3	127	S	xxxxxx_S_xSxxxx
HORVU7Hr1G121230.4	873	S	xxxxxx_S_xDxxxx
HORVU3Hr1G067750.5	391	S	xxxxxx_S_xSxxxx
HORVU7Hr1G080510.2	136	T	xxxxxx_T_xSxxxx
HORVU2Hr1G095720.1	23	S	xxxxxS_S_xDxxxx
HORVU5Hr1G111540.3	159	S	xxxxxx_S_Pxxxxx
HORVU5Hr1G059010.1	27	T	xxxxxx_T_Pxxxxx
HORVU4Hr1G089290.7	856	S	xxxxSx_S_xxxxxx
HORVU5Hr1G103380.18	206	S	xxxxxx_S_xSxxxx
HORVU4Hr1G082280.2	944	S	xxxxxx_S_PxKxxx
HORVU2Hr1G127070.1	893	T	xxxxxS_T_Sxxxxx
HORVU6Hr1G009330.1	38	S	xxxxxx_S_ExExxx
HORVU5Hr1G092180.1	1924	S	xxxxPx_S_Pxxxxx
HORVU6Hr1G071910.3	650	T	xxxxxx_T_Sxxxxx
HORVU7Hr1G028460.1	174	S	xxxxEx_S_xDxxxx
HORVU5Hr1G048380.2	7	S	xxxxSx_S_xxxxxx
HORVU2Hr1G011040.2	620	S	xxxxxx_S_PxxSxx
HORVU5Hr1G041840.2	52	S	xxxxxx_S_PSxxxx
HORVU3Hr1G094260.3	790	T	xxxxxx_T_Pxxxxx
HORVU4Hr1G060270.6	372	S	xxxxxx_S_xSPxxx
HORVU1Hr1G072890.7	107	S	xxxxxx_S_SPxxxx
HORVU7Hr1G007000.26	477	T	xxxxxx_T_Pxxxxx
HORVU7Hr1G039980.1	29	S	xxxxSx_S_xxxxxx
HORVU6Hr1G022770.1	330	S	xxxxxx_S_PxxSxx
HORVU5Hr1G017390.1	52	S	xxxGxx_S_Pxxxxx
HORVU4Hr1G089890.1	631	S	xxxxxx_S_xSxxxx
HORVU3Hr1G008420.5	284	S	xxxxxS_S_xxxxxx
HORVU3Hr1G052950.4	472	S	xxxRxx_S_xDxxxx
HORVU4Hr1G072940.4	307	T	xxxxxx_T_Pxxxxx
HORVU4Hr1G089290.7	854	S	xxxxSP_S_xxxxxx
HORVU5Hr1G056280.13	32	S	xxxxxR_S_xSxxxx
HORVU6Hr1G071930.4	336	S	xxxxxx_S_Pxxxxx
HORVU3Hr1G090460.1	288	T	xxxxSx_T_Dxxxxx
HORVU6Hr1G016750.9	70	S	xLxRxx_S_xxxxxx
HORVU2Hr1G028260.5	681	T	xxxxSP_T_xxxxxx
HORVU1Hr1G085730.2	445	S	xxxxxG_S_xxxxxx
HORVU2Hr1G109990.2	171	S	xxxxxx_S_Pxxxxx
HORVU7Hr1G081220.2	154	S	xxxxxx_S_PSxxxx
HORVU4Hr1G066290.8	568	S	xxxxRx_S_Sxxxxx
HORVU3Hr1G051010.2	195	T	xxxxxS_T_xxxxxx
HORVU3Hr1G116150.4	136	T	xxxxxS_T_Sxxxxx
HORVU3Hr1G094610.2	233	S	xxxRSx_S_xxxxxx
HORVU5Hr1G056280.13	838	S	xxxxxx_S_PxKxxx
HORVU5Hr1G086770.1	350	S	xxxRSx_S_xxxxxx
HORVU3Hr1G089510.1	204	S	xxxxxx_S_xExxxx
HORVU6Hr1G082920.1	65	S	xxxxSx_S_xxxxxx
HORVU0Hr1G010760.1	509	S	xxxxxx_S_PxxSxx
HORVU2Hr1G100360.1	67	T	xxxxxR_T_xSxxxx
HORVU1Hr1G050880.1	254	S	xxxxxx_S_PxKxxx
HORVU1Hr1G080360.1	472	S	xxxxRx_S_Sxxxxx
HORVU3Hr1G035850.1	418	S	xxExxx_S_Pxxxxx
HORVU4Hr1G001840.2	895	S	xxxxxx_S_PxxSxx
HORVU1Hr1G017730.1	135	S	xxxxSx_S_Pxxxxx
HORVU4Hr1G088190.9	339	S	xxxxxx_S_xSxxxx
HORVU6Hr1G057170.4	282	S	xxDxxx_S_Pxxxxx
HORVU3Hr1G086020.2	344	S	xLxRxx_S_xxxxxx
HORVU3Hr1G057440.1	119	S	xxxRxx_S_xGxxxx
HORVU6Hr1G091740.1	44	S	xxxSxx_S_xxxxxx
HORVU4Hr1G035890.7	647	S	xxxxPx_S_Pxxxxx
HORVU5Hr1G012090.6	13	S	xxxxxD_S_DExxxx
HORVU2Hr1G092230.2	280	S	xxxxxx_S_PxxSxx
HORVU5Hr1G050330.2	269	T	xxxxxx_T_Pxxxxx
HORVU6Hr1G036640.14	249	S	xxxxxS_S_Pxxxxx
HORVU5Hr1G055350.3	759	S	xxxxxG_S_xxxxxx
HORVU4Hr1G079710.1	319	S	xxxxxx_S_xSxxxx
HORVU2Hr1G086240.1	558	T	xxxxxx_T_xSxxxx
HORVU5Hr1G103380.18	167	S	xxxxxx_S_xExxxx
HORVU3Hr1G089450.13	578	S	xxxxRx_S_Sxxxxx
HORVU5Hr1G054450.1	320	S	xxxxxx_S_Pxxxxx
HORVU4Hr1G088270.14	384	S	xxxxxD_S_DxExxx
HORVU7Hr1G039640.20	8	S	xxxxxG_S_xxxxxx
HORVU7Hr1G080290.2	359	S	xxxxSx_S_xxDxxx
HORVU3Hr1G035230.2	390	S	xxxxxx_S_DxExxx
HORVU4Hr1G069320.1	43	S	xxxxSx_S_xxDxxx
HORVU6Hr1G085720.1	1069	S	xxxxSx_S_Pxxxxx
HORVU7Hr1G100500.1	230	S	xxxxSx_S_xxxxxx
HORVU7Hr1G110470.6	270	S	xxxxRx_S_Sxxxxx
[truncated: 8,429 more rows]
