# Supplementary material for: Global Profiling of Phosphorylation Reveals the Barley Roots Response to Phosphorus Starvation and Resupply
Source: Front Plant Sci. 2021 Jul 14;12:676432. doi: 10.3389/fpls.2021.676432 (PMC8317692; doi:10.3389/fpls.2021.676432)
Supplement: Supplementary Figure 1 — The motifs of CDPKs, MAPKs and acidic kinases in barley roots under Pi starvation/resupply. [file Data_Sheet_1.zip › Supplementary Tables/Supplementary Table 3.xlsx]

## Sheet: GO terms
GO Terms Level 1	GO Terms Level 2	Identified
Biological Process	metabolic process	3586
	response to stimulus	1941
	cellular process	1761
	biological regulation	1100
	localization	703
	developmental process	629
	biosynthetic process	280
	signal transduction	244
	other	701
Molecular Function	binding	1696
	catalytic activity	819
	transmembrane transporter activity	116
	signaling receptor activity	53
	structural molecule activity	48
	other	29
Cellular Component	organelle	3804
	cell	3791
	membrane	1644
	complex	391
	other	199

## Sheet: Subcellular Location
Subcellular Location	Identified
nucleus	1328
chloroplast	1158
cytoplasm	526
plasma membrane	323
mitochondria	150
endoplasmic reticulum	25
extracellular	23
other	101
