# Supplementary material for: Global Profiling of Phosphorylation Reveals the Barley Roots Response to Phosphorus Starvation and Resupply
Source: Front Plant Sci. 2021 Jul 14;12:676432. doi: 10.3389/fpls.2021.676432 (PMC8317692; doi:10.3389/fpls.2021.676432)
Supplement: Supplementary Figure 1 — The motifs of CDPKs, MAPKs and acidic kinases in barley roots under Pi starvation/resupply. [file Data_Sheet_1.zip › Supplementary Tables/Supplementary Table 4.xlsx]

## Sheet: P6-CK
Protein accession	Position	P6/CK Ratio	Regulated Type	P6/CK P value	Amino acid	Protein description	Localization probability	PEP	Score	Modified sequence	Charge	Mass error [ppm]	MS/MS Count	Subcellular localization	Biological Process	Cellular Component	Molecular Function	KEGG KO No.	KEGG Gene	KEGG pathway	Pfam ID	Domain description
HORVU0Hr1G008280.1	433	1.561	Up	0.00099727	S	RNA-binding protein 1	0.98305	0	275.55	S(0.017)GS(0.983)ELDGTSPFGYGLGNAASDVTAK	2	3.7176	14	nucleus	GO:0009987 cellular process; GO:0030154 cell differentiation; GO:0032502 developmental process; GO:0048468 cell development; GO:0048856 anatomical structure development; GO:0048863 stem cell differentiation; GO:0048864 stem cell development; GO:0048869 cellular developmental process;	GO:0005622 intracellular; GO:0005623 cell; GO:0005737 cytoplasm; GO:0005844 polysome; GO:0032991 macromolecular complex; GO:0044424 intracellular part; GO:0044464 cell part; GO:1990904 ribonucleoprotein complex;	GO:0003676 nucleic acid binding; GO:0003723 RNA binding; GO:0003727 single-stranded RNA binding; GO:0005488 binding; GO:0008187 poly-pyrimidine tract binding; GO:0008266 poly(U) RNA binding; GO:0097159 organic cyclic compound binding; GO:1901363 heterocyclic compound binding;	K14411	MSI; RNA-binding protein Musashi	osa03015 mRNA surveillance pathway - Oryza sativa japonica (Japanese rice) (RefSeq);	PF00076	RNA recognition motif. (a.k.a. RRM, RBD, or RNP domain)
HORVU0Hr1G008690.1	214	1.679	Up	0.0042834	S	TOPLESS-related 1	1	1.25244e-59	254.73	APS(1)PANNPLLGSIPK	2	4.6061	15	endoplasmic reticulum
HORVU0Hr1G012940.6	23	0.204	Down	0.000197159	S	Alcohol dehydrogenase	0.966328	5.48487e-22	217.16	DESGLLSPYS(0.966)FS(0.034)R	2	4.3489	9	cytoplasm				K00083	E1.1.1.195; cinnamyl-alcohol dehydrogenase [EC:1.1.1.195]	osa00940 Phenylpropanoid biosynthesis - Oryza sativa japonica (Japanese rice) (RefSeq); osa01100 Metabolic pathways - Oryza sativa japonica (Japanese rice) (RefSeq); osa01110 Biosynthesis of secondary metabolites - Oryza sativa japonica (Japanese rice) (RefSeq);	PF08240	Alcohol dehydrogenase GroES-like domain
HORVU0Hr1G012940.6	20	0.417	Down	0.0025192	S	Alcohol dehydrogenase	0.999983	1.6319e-16	186.39	DESGLLS(1)PYSFSR	2	4.09	7	cytoplasm				K00083	E1.1.1.195; cinnamyl-alcohol dehydrogenase [EC:1.1.1.195]	osa00940 Phenylpropanoid biosynthesis - Oryza sativa japonica (Japanese rice) (RefSeq); osa01100 Metabolic pathways - Oryza sativa japonica (Japanese rice) (RefSeq); osa01110 Biosynthesis of secondary metabolites - Oryza sativa japonica (Japanese rice) (RefSeq);	PF08240	Alcohol dehydrogenase GroES-like domain
HORVU0Hr1G020490.5	232	1.724	Up	0.00045574	S	ATP-dependent RNA helicase DBP2	1	1.01797e-05	152.02	KWTLDGEES(1)DEEDVKK	3	0.20348	14	nucleus	GO:0000375 RNA splicing, via transesterification reactions; GO:0000377 RNA splicing, via transesterification reactions with bulged adenosine as nucleophile; GO:0000398 mRNA splicing, via spliceosome; GO:0006139 nucleobase-containing compound metabolic process; GO:0006396 RNA processing; GO:0006397 mRNA processing; GO:0006725 cellular aromatic compound metabolic process; GO:0006807 nitrogen compou…	GO:0005622 intracellular; GO:0005623 cell; GO:0005634 nucleus; GO:0005730 nucleolus; GO:0005737 cytoplasm; GO:0031974 membrane-enclosed lumen; GO:0031981 nuclear lumen; GO:0043226 organelle; GO:0043227 membrane-bounded organelle; GO:0043228 non-membrane-bounded organelle; GO:0043229 intracellular organelle; GO:0043231 intracellular membrane-bounded organelle; GO:0043232 intracellular non-membrane…	GO:0003724 RNA helicase activity; GO:0003824 catalytic activity; GO:0004004 ATP-dependent RNA helicase activity; GO:0004386 helicase activity; GO:0008026 ATP-dependent helicase activity; GO:0008186 RNA-dependent ATPase activity; GO:0016462 pyrophosphatase activity; GO:0016787 hydrolase activity; GO:0016817 hydrolase activity, acting on acid anhydrides; GO:0016818 hydrolase activity, acting on aci…	K12811	DDX46, PRP5; ATP-dependent RNA helicase DDX46/PRP5 [EC:3.6.4.13]	osa03040 Spliceosome - Oryza sativa japonica (Japanese rice) (RefSeq);	PF00270	DEAD/DEAH box helicase
HORVU0Hr1G021390.2	153	0.39	Down	0.00037687	T	Vesicle-associated membrane protein-associated protein A	1	3.59238e-54	196.04	SFENGT(1)PNSTMPQSVFR	2	5.7747	15	Golgi apparatus		GO:0005622 intracellular; GO:0005623 cell; GO:0005737 cytoplasm; GO:0005783 endoplasmic reticulum; GO:0012505 endomembrane system; GO:0043226 organelle; GO:0043227 membrane-bounded organelle; GO:0043229 intracellular organelle; GO:0043231 intracellular membrane-bounded organelle; GO:0044424 intracellular part; GO:0044444 cytoplasmic part; GO:0044464 cell part;					PF00635	MSP (Major sperm protein) domain
HORVU0Hr1G038120.1	226	9.69	Up	0.027541	S	cellulose synthase 1	1	8.5432e-220	286.05	LTSGQQIS(1)GEIPDASPDR	2	5.2422	24	nucleus	GO:0000271 polysaccharide biosynthetic process; GO:0000278 mitotic cell cycle; GO:0000281 mitotic cytokinesis; GO:0000910 cytokinesis; GO:0005975 carbohydrate metabolic process; GO:0005976 polysaccharide metabolic process; GO:0006073 cellular glucan metabolic process; GO:0006950 response to stress; GO:0006970 response to osmotic stress; GO:0006972 hyperosmotic response; GO:0007049 cell cycle; GO:…	GO:0005622 intracellular; GO:0005623 cell; GO:0005737 cytoplasm; GO:0005768 endosome; GO:0005794 Golgi apparatus; GO:0005802 trans-Golgi network; GO:0005886 plasma membrane; GO:0012505 endomembrane system; GO:0016020 membrane; GO:0031410 cytoplasmic vesicle; GO:0031982 vesicle; GO:0031984 organelle subcompartment; GO:0043226 organelle; GO:0043227 membrane-bounded organelle; GO:0043229 intracellul…	GO:0003824 catalytic activity; GO:0016740 transferase activity; GO:0016757 transferase activity, transferring glycosyl groups; GO:0016758 transferase activity, transferring hexosyl groups; GO:0016759 cellulose synthase activity; GO:0046527 glucosyltransferase activity;	K10999	CESA; cellulose synthase A [EC:2.4.1.12]
HORVU0Hr1G039250.32	636	1.67	Up	0.00030168	S	Sister chromatid cohesion protein PDS5 homolog A	1	1.17012e-42	185.21	ADS(1)NDKDLVASPTSTK	2	2.3367	30	nucleus				K11267	PDS5; sister chromatid cohesion protein PDS5
HORVU0Hr1G039250.32	936	1.692	Up	3.5225e-05	S	Sister chromatid cohesion protein PDS5 homolog A	1	2.4674e-196	327.31	KES(1)DDETLSVWK	2	3.6048	15	nucleus				K11267	PDS5; sister chromatid cohesion protein PDS5
HORVU0Hr1G039250.32	914	1.878	Up	0.00046458	S	Sister chromatid cohesion protein PDS5 homolog A	1	8.7603e-201	301.27	TENES(1)AEDMELEEK	2	4.3057	35	nucleus				K11267	PDS5; sister chromatid cohesion protein PDS5
HORVU0Hr1G039250.32	616	1.802	Up	0.024495	S	Sister chromatid cohesion protein PDS5 homolog A	0.99666	7.7361e-10	155.57	DSDELLVHS(0.003)VS(0.997)K	2	4.2973	13	nucleus				K11267	PDS5; sister chromatid cohesion protein PDS5
HORVU1Hr1G007580.4	467	1.527	Up	0.025316	S	E3 UFM1-protein ligase 1 homolog	0.819884	9.98015e-05	98.868	HSAGQGTPMNMNS(0.82)S(0.129)S(0.051)EHR	3	3.3009	10	chloroplast				K22755
HORVU1Hr1G008230.4	582	0.505	Down	0.030803	S	dual specificity protein phosphatase 1	0.999962	8.48851e-07	144.47	VYS(1)DSALIR	2	-0.067695	15	nucleus	GO:0000188 inactivation of MAPK activity; GO:0001704 formation of primary germ layer; GO:0001706 endoderm formation; GO:0001932 regulation of protein phosphorylation; GO:0001933 negative regulation of protein phosphorylation; GO:0006464 cellular protein modification process; GO:0006469 negative regulation of protein kinase activity; GO:0006470 protein dephosphorylation; GO:0006793 phosphorus meta…	GO:0005622 intracellular; GO:0005623 cell; GO:0005634 nucleus; GO:0005654 nucleoplasm; GO:0005737 cytoplasm; GO:0005829 cytosol; GO:0031974 membrane-enclosed lumen; GO:0031981 nuclear lumen; GO:0043226 organelle; GO:0043227 membrane-bounded organelle; GO:0043229 intracellular organelle; GO:0043231 intracellular membrane-bounded organelle; GO:0043233 organelle lumen; GO:0044422 organelle part; GO:…	GO:0003824 catalytic activity; GO:0004721 phosphoprotein phosphatase activity; GO:0004722 protein serine/threonine phosphatase activity; GO:0004725 protein tyrosine phosphatase activity; GO:0008138 protein tyrosine/serine/threonine phosphatase activity; GO:0008330 protein tyrosine/threonine phosphatase activity; GO:0016787 hydrolase activity; GO:0016788 hydrolase activity, acting on ester bonds; …				PF00782	Dual specificity phosphatase, catalytic domain
HORVU1Hr1G008330.5	16	1.505	Up	0.037659	S	evolutionarily conserved C-terminal region 5	1	2.91396e-06	166.65	AGTMDS(1)PEPR	2	0.64076	18	nucleus							PF04146	YT521-B-like domain
HORVU1Hr1G014010.25	1546	0.626	Down	0.021962	T	30S ribosomal protein S1	0.999998	1.105e-240	233.37	ESYFDSDMT(1)DDENDNENDGER	2	3.9402	34	nucleus	GO:0000460 maturation of 5.8S rRNA; GO:0000462 maturation of SSU-rRNA from tricistronic rRNA transcript (SSU-rRNA, 5.8S rRNA, LSU-rRNA); GO:0000466 maturation of 5.8S rRNA from tricistronic rRNA transcript (SSU-rRNA, 5.8S rRNA, LSU-rRNA); GO:0006139 nucleobase-containing compound metabolic process; GO:0006364 rRNA processing; GO:0006396 RNA processing; GO:0006725 cellular aromatic compound metabo…	GO:0005622 intracellular; GO:0005623 cell; GO:0005634 nucleus; GO:0005654 nucleoplasm; GO:0005730 nucleolus; GO:0005886 plasma membrane; GO:0016020 membrane; GO:0030684 preribosome; GO:0031974 membrane-enclosed lumen; GO:0031981 nuclear lumen; GO:0032040 small-subunit processome; GO:0032991 macromolecular complex; GO:0043226 organelle; GO:0043227 membrane-bounded organelle; GO:0043228 non-membran…	GO:0003676 nucleic acid binding; GO:0003723 RNA binding; GO:0005488 binding; GO:0005515 protein binding; GO:0008134 transcription factor binding; GO:0097159 organic cyclic compound binding; GO:1901363 heterocyclic compound binding;	K14792	RRP5, PDCD11; rRNA biogenesis protein RRP5		PF00575	S1 RNA binding domain
HORVU1Hr1G021840.1	589	1.643	Up	0.048741	S	Translocase of chloroplast 159, chloroplastic	0.999981	0	410.79	ELGEGSSSGS(1)PVSGLSSSR	2	4.5434	18	nucleus							PF04548	AIG1 family
HORVU1Hr1G043940.3	728	0.653	Down	0.029142	S	Protein TIC110, chloroplastic	0.997275	0	260.44	GELTTAEPATSSATSEPETT(0.003)ES(0.997)EEEDEDYEWESLETLK	3	7.4852	15	chloroplast	GO:0006605 protein targeting; GO:0006810 transport; GO:0006886 intracellular protein transport; GO:0006996 organelle organization; GO:0008104 protein localization; GO:0009657 plastid organization; GO:0009658 chloroplast organization; GO:0009987 cellular process; GO:0015031 protein transport; GO:0015833 peptide transport; GO:0016043 cellular component organization; GO:0017038 protein import; GO:00…	GO:0005622 intracellular; GO:0005623 cell; GO:0005737 cytoplasm; GO:0009507 chloroplast; GO:0009526 plastid envelope; GO:0009528 plastid inner membrane; GO:0009536 plastid; GO:0009706 chloroplast inner membrane; GO:0009941 chloroplast envelope; GO:0016020 membrane; GO:0019866 organelle inner membrane; GO:0031090 organelle membrane; GO:0031897 Tic complex; GO:0031967 organelle envelope; GO:0031969…
HORVU1Hr1G044350.16	58	1.625	Up	0.000159634	S	DNA ligase 1	1	1.2245e-228	317.76	TADGATAEPAVDEKPPS(1)PVKS(1)PVK	3	4.803	46	cytoplasm	GO:0000012 single strand break repair; GO:0006139 nucleobase-containing compound metabolic process; GO:0006259 DNA metabolic process; GO:0006260 DNA replication; GO:0006261 DNA-dependent DNA replication; GO:0006266 DNA ligation; GO:0006271 DNA strand elongation involved in DNA replication; GO:0006273 lagging strand elongation; GO:0006281 DNA repair; GO:0006302 double-strand break repair; GO:00063…	GO:0005622 intracellular; GO:0005623 cell; GO:0005634 nucleus; GO:0005730 nucleolus; GO:0005737 cytoplasm; GO:0005739 mitochondrion; GO:0031974 membrane-enclosed lumen; GO:0031981 nuclear lumen; GO:0043226 organelle; GO:0043227 membrane-bounded organelle; GO:0043228 non-membrane-bounded organelle; GO:0043229 intracellular organelle; GO:0043231 intracellular membrane-bounded organelle; GO:0043232 …	GO:0003824 catalytic activity; GO:0003909 DNA ligase activity; GO:0003910 DNA ligase (ATP) activity; GO:0016874 ligase activity; GO:0016886 ligase activity, forming phosphoric ester bonds;	K10747	LIG1; DNA ligase 1 [EC:6.5.1.1 6.5.1.6 6.5.1.7]	osa03030 DNA replication - Oryza sativa japonica (Japanese rice) (RefSeq); osa03410 Base excision repair - Oryza sativa japonica (Japanese rice) (RefSeq); osa03420 Nucleotide excision repair - Oryza sativa japonica (Japanese rice) (RefSeq); osa03430 Mismatch repair - Oryza sativa japonica (Japanese rice) (RefSeq);	PF01068	ATP dependent DNA ligase domain
HORVU1Hr1G052040.1	503	0.361	Down	1.55627e-05	S	polyol/monosaccharide transporter 5	1	2.84228e-31	154.78	DLIEQQLAGPAMVHPS(1)EAVAK	3	-1.596	17	plasma membrane	GO:0006810 transport; GO:0006811 ion transport; GO:0006812 cation transport; GO:0008643 carbohydrate transport; GO:0008645 hexose transport; GO:0009605 response to external stimulus; GO:0009607 response to biotic stimulus; GO:0009624 response to nematode; GO:0015672 monovalent inorganic cation transport; GO:0015749 monosaccharide transport; GO:0034219 carbohydrate transmembrane transport; GO:0034…	GO:0000325 plant-type vacuole; GO:0005622 intracellular; GO:0005623 cell; GO:0005737 cytoplasm; GO:0005773 vacuole; GO:0005774 vacuolar membrane; GO:0005794 Golgi apparatus; GO:0009705 plant-type vacuole membrane; GO:0012505 endomembrane system; GO:0016020 membrane; GO:0031090 organelle membrane; GO:0043226 organelle; GO:0043227 membrane-bounded organelle; GO:0043229 intracellular organelle; GO:0…	GO:0005215 transporter activity; GO:0005351 sugar:proton symporter activity; GO:0005355 glucose transmembrane transporter activity; GO:0005402 cation:sugar symporter activity; GO:0008324 cation transmembrane transporter activity; GO:0015075 ion transmembrane transporter activity; GO:0015077 monovalent inorganic cation transmembrane transporter activity; GO:0015078 hydrogen ion transmembrane trans…
HORVU1Hr1G052040.1	283	0.511	Down	0.000121198	S	polyol/monosaccharide transporter 5	1	1.91076e-65	245.78	GGGQS(1)ALGS(1)ALGLMSR	2	4.2145	64	plasma membrane	GO:0006810 transport; GO:0006811 ion transport; GO:0006812 cation transport; GO:0008643 carbohydrate transport; GO:0008645 hexose transport; GO:0009605 response to external stimulus; GO:0009607 response to biotic stimulus; GO:0009624 response to nematode; GO:0015672 monovalent inorganic cation transport; GO:0015749 monosaccharide transport; GO:0034219 carbohydrate transmembrane transport; GO:0034…	GO:0000325 plant-type vacuole; GO:0005622 intracellular; GO:0005623 cell; GO:0005737 cytoplasm; GO:0005773 vacuole; GO:0005774 vacuolar membrane; GO:0005794 Golgi apparatus; GO:0009705 plant-type vacuole membrane; GO:0012505 endomembrane system; GO:0016020 membrane; GO:0031090 organelle membrane; GO:0043226 organelle; GO:0043227 membrane-bounded organelle; GO:0043229 intracellular organelle; GO:0…	GO:0005215 transporter activity; GO:0005351 sugar:proton symporter activity; GO:0005355 glucose transmembrane transporter activity; GO:0005402 cation:sugar symporter activity; GO:0008324 cation transmembrane transporter activity; GO:0015075 ion transmembrane transporter activity; GO:0015077 monovalent inorganic cation transmembrane transporter activity; GO:0015078 hydrogen ion transmembrane trans…
HORVU1Hr1G052040.1	279	0.547	Down	1.96671e-05	S	polyol/monosaccharide transporter 5	1	0	394.4	GGGQS(1)ALGS(1)ALGLMSR	2	4.9017	66	plasma membrane	GO:0006810 transport; GO:0006811 ion transport; GO:0006812 cation transport; GO:0008643 carbohydrate transport; GO:0008645 hexose transport; GO:0009605 response to external stimulus; GO:0009607 response to biotic stimulus; GO:0009624 response to nematode; GO:0015672 monovalent inorganic cation transport; GO:0015749 monosaccharide transport; GO:0034219 carbohydrate transmembrane transport; GO:0034…	GO:0000325 plant-type vacuole; GO:0005622 intracellular; GO:0005623 cell; GO:0005737 cytoplasm; GO:0005773 vacuole; GO:0005774 vacuolar membrane; GO:0005794 Golgi apparatus; GO:0009705 plant-type vacuole membrane; GO:0012505 endomembrane system; GO:0016020 membrane; GO:0031090 organelle membrane; GO:0043226 organelle; GO:0043227 membrane-bounded organelle; GO:0043229 intracellular organelle; GO:0…	GO:0005215 transporter activity; GO:0005351 sugar:proton symporter activity; GO:0005355 glucose transmembrane transporter activity; GO:0005402 cation:sugar symporter activity; GO:0008324 cation transmembrane transporter activity; GO:0015075 ion transmembrane transporter activity; GO:0015077 monovalent inorganic cation transmembrane transporter activity; GO:0015078 hydrogen ion transmembrane trans…
HORVU1Hr1G052040.1	322	0.633	Down	0.0102006	S	polyol/monosaccharide transporter 5	1	6.93989e-07	150.21	MPEVMGS(1)MR	2	-0.323	68	plasma membrane	GO:0006810 transport; GO:0006811 ion transport; GO:0006812 cation transport; GO:0008643 carbohydrate transport; GO:0008645 hexose transport; GO:0009605 response to external stimulus; GO:0009607 response to biotic stimulus; GO:0009624 response to nematode; GO:0015672 monovalent inorganic cation transport; GO:0015749 monosaccharide transport; GO:0034219 carbohydrate transmembrane transport; GO:0034…	GO:0000325 plant-type vacuole; GO:0005622 intracellular; GO:0005623 cell; GO:0005737 cytoplasm; GO:0005773 vacuole; GO:0005774 vacuolar membrane; GO:0005794 Golgi apparatus; GO:0009705 plant-type vacuole membrane; GO:0012505 endomembrane system; GO:0016020 membrane; GO:0031090 organelle membrane; GO:0043226 organelle; GO:0043227 membrane-bounded organelle; GO:0043229 intracellular organelle; GO:0…	GO:0005215 transporter activity; GO:0005351 sugar:proton symporter activity; GO:0005355 glucose transmembrane transporter activity; GO:0005402 cation:sugar symporter activity; GO:0008324 cation transmembrane transporter activity; GO:0015075 ion transmembrane transporter activity; GO:0015077 monovalent inorganic cation transmembrane transporter activity; GO:0015078 hydrogen ion transmembrane trans…
HORVU1Hr1G057970.2	150	0.473	Down	0.00064041	S	nascent polypeptide-associated complex subunit alpha-like protein 3	1	0	465.49	APDLSSVIS(1)NPEASTAAQEDDEDCDETGVEPK	3	6.7065	15	nucleus				K03626	EGD2, NACA; nascent polypeptide-associated complex subunit alpha
HORVU1Hr1G058020.2	299	0.628	Down	0.02718	S	RNA binding	0.999997	6.40109e-53	234.93	GVSSELS(1)PNSVAR	2	4.0854	14	nucleus	GO:0000003 reproduction; GO:0002376 immune system process; GO:0003006 developmental process involved in reproduction; GO:0006139 nucleobase-containing compound metabolic process; GO:0006401 RNA catabolic process; GO:0006402 mRNA catabolic process; GO:0006725 cellular aromatic compound metabolic process; GO:0006807 nitrogen compound metabolic process; GO:0006950 response to stress; GO:0006952 defe…	GO:0005622 intracellular; GO:0005623 cell; GO:0005737 cytoplasm; GO:0044424 intracellular part; GO:0044464 cell part;	GO:0003676 nucleic acid binding; GO:0003723 RNA binding; GO:0003729 mRNA binding; GO:0005488 binding; GO:0097159 organic cyclic compound binding; GO:1901363 heterocyclic compound binding;	K13207	CUGBP, BRUNOL, CELF; CUG-BP- and ETR3-like factor		PF00076	RNA recognition motif. (a.k.a. RRM, RBD, or RNP domain)
HORVU1Hr1G059810.2	79	2.213	Up	1.77356e-05	S	AMP deaminase	0.986322	0	282.26	AAAGSS(0.014)S(0.986)LPDLSSIYAAGGVAR	2	4.0564	15	chloroplast	GO:0000003 reproduction; GO:0001101 response to acid chemical; GO:0003006 developmental process involved in reproduction; GO:0007275 multicellular organism development; GO:0009719 response to endogenous stimulus; GO:0009725 response to hormone; GO:0009737 response to abscisic acid; GO:0009790 embryo development; GO:0009791 post-embryonic development; GO:0009793 embryo development ending in seed d…	GO:0005622 intracellular; GO:0005623 cell; GO:0005634 nucleus; GO:0005737 cytoplasm; GO:0005739 mitochondrion; GO:0005740 mitochondrial envelope; GO:0005741 mitochondrial outer membrane; GO:0005829 cytosol; GO:0016020 membrane; GO:0016021 integral component of membrane; GO:0019867 outer membrane; GO:0031090 organelle membrane; GO:0031224 intrinsic component of membrane; GO:0031300 intrinsic compo…	GO:0005488 binding; GO:0005515 protein binding; GO:0019899 enzyme binding; GO:0019900 kinase binding; GO:0019901 protein kinase binding; GO:0043424 protein histidine kinase binding;	K01490	AMPD; AMP deaminase [EC:3.5.4.6]	osa00230 Purine metabolism - Oryza sativa japonica (Japanese rice) (RefSeq); osa01100 Metabolic pathways - Oryza sativa japonica (Japanese rice) (RefSeq); osa01110 Biosynthesis of secondary metabolites - Oryza sativa japonica (Japanese rice) (RefSeq);	PF00962	Adenosine/AMP deaminase
HORVU1Hr1G059810.2	177	1.969	Up	0.0065994	S	AMP deaminase	1	1.8875e-242	287.14	SPVASASTLESAEGS(1)DEDVVTK	2	2.5774	46	chloroplast	GO:0000003 reproduction; GO:0001101 response to acid chemical; GO:0003006 developmental process involved in reproduction; GO:0007275 multicellular organism development; GO:0009719 response to endogenous stimulus; GO:0009725 response to hormone; GO:0009737 response to abscisic acid; GO:0009790 embryo development; GO:0009791 post-embryonic development; GO:0009793 embryo development ending in seed d…	GO:0005622 intracellular; GO:0005623 cell; GO:0005634 nucleus; GO:0005737 cytoplasm; GO:0005739 mitochondrion; GO:0005740 mitochondrial envelope; GO:0005741 mitochondrial outer membrane; GO:0005829 cytosol; GO:0016020 membrane; GO:0016021 integral component of membrane; GO:0019867 outer membrane; GO:0031090 organelle membrane; GO:0031224 intrinsic component of membrane; GO:0031300 intrinsic compo…	GO:0005488 binding; GO:0005515 protein binding; GO:0019899 enzyme binding; GO:0019900 kinase binding; GO:0019901 protein kinase binding; GO:0043424 protein histidine kinase binding;	K01490	AMPD; AMP deaminase [EC:3.5.4.6]	osa00230 Purine metabolism - Oryza sativa japonica (Japanese rice) (RefSeq); osa01100 Metabolic pathways - Oryza sativa japonica (Japanese rice) (RefSeq); osa01110 Biosynthesis of secondary metabolites - Oryza sativa japonica (Japanese rice) (RefSeq);	PF00962	Adenosine/AMP deaminase
HORVU1Hr1G063700.2	177	1.697	Up	4.3999e-06	T	DNA helicase MCM8	1	2.84483e-24	171.03	MLHDQDT(1)DEDMNFR	2	3.6012	17	chloroplast	GO:0006139 nucleobase-containing compound metabolic process; GO:0006259 DNA metabolic process; GO:0006260 DNA replication; GO:0006261 DNA-dependent DNA replication; GO:0006268 DNA unwinding involved in DNA replication; GO:0006725 cellular aromatic compound metabolic process; GO:0006807 nitrogen compound metabolic process; GO:0006996 organelle organization; GO:0008152 metabolic process; GO:0009058…			K02540	MCM2; DNA replication licensing factor MCM2 [EC:3.6.4.12]	osa03030 DNA replication - Oryza sativa japonica (Japanese rice) (RefSeq);	PF00493	MCM2/3/5 family
HORVU1Hr1G066100.1	127	0.031	Down	0.0190636	S	Adenine nucleotide alpha hydrolases-like superfamily protein	0.75755	9.9768e-220	328.19	LAASQAAAVAAIQPS(0.758)S(0.242)PR	2	4.9679	58	chloroplast							PF00582	Universal stress protein family
HORVU1Hr1G069100.5	943	1.643	Up	0.00086363	S	Protein kinase superfamily protein	0.733412	1.1306e-136	206.72	S(0.733)S(0.267)YGGAGDASDYMPYFEVKPK	3	2.196	21	plasma membrane							PF07714	Protein tyrosine kinase
HORVU1Hr1G069100.5	944	1.614	Up	0.000142206	S	Protein kinase superfamily protein	0.727503	1.1306e-136	206.72	S(0.272)S(0.728)YGGAGDASDYMPYFEVKPK	2	5.7247	28	plasma membrane							PF07714	Protein tyrosine kinase
HORVU1Hr1G072780.1	79	1.524	Up	0.0008156	S	Gamma-glutamyl phosphate reductase	0.999109	0	387.3	KLVNS(0.001)S(0.999)FADLQKPQMELDGK	3	1.6294	92	chloroplast	GO:0006082 organic acid metabolic process; GO:0006520 cellular amino acid metabolic process; GO:0006560 proline metabolic process; GO:0006561 proline biosynthetic process; GO:0006807 nitrogen compound metabolic process; GO:0008152 metabolic process; GO:0008652 cellular amino acid biosynthetic process; GO:0009058 biosynthetic process; GO:0009064 glutamine family amino acid metabolic process; GO:00…		GO:0003824 catalytic activity; GO:0004350 glutamate-5-semialdehyde dehydrogenase activity; GO:0016491 oxidoreductase activity; GO:0016620 oxidoreductase activity, acting on the aldehyde or oxo group of donors, NAD or NADP as acceptor; GO:0016903 oxidoreductase activity, acting on the aldehyde or oxo group of donors;	K12657	ALDH18A1, P5CS; delta-1-pyrroline-5-carboxylate synthetase [EC:2.7.2.11 1.2.1.41]	osa00330 Arginine and proline metabolism - Oryza sativa japonica (Japanese rice) (RefSeq); osa01100 Metabolic pathways - Oryza sativa japonica (Japanese rice) (RefSeq); osa01110 Biosynthesis of secondary metabolites - Oryza sativa japonica (Japanese rice) (RefSeq); osa01230 Biosynthesis of amino acids - Oryza sativa japonica (Japanese rice) (RefSeq);
HORVU1Hr1G073640.1	91	0.599	Down	0.0044001	S	60S acidic ribosomal protein family	1	4.03124e-82	169.41	FAAVPSGGGAIAVGAPAAAAGGAAAPAAES(1)KKEEK	3	4.2161	55	chloroplast		GO:0005622 intracellular; GO:0005623 cell; GO:0005737 cytoplasm; GO:0005829 cytosol; GO:0005840 ribosome; GO:0015934 large ribosomal subunit; GO:0022625 cytosolic large ribosomal subunit; GO:0022626 cytosolic ribosome; GO:0032991 macromolecular complex; GO:0043226 organelle; GO:0043228 non-membrane-bounded organelle; GO:0043229 intracellular organelle; GO:0043232 intracellular non-membrane-bounde…	GO:0003735 structural constituent of ribosome; GO:0005198 structural molecule activity; GO:0005488 binding; GO:0044877 macromolecular complex binding;	K02943	RP-LP2, RPLP2; large subunit ribosomal protein LP2	osa03010 Ribosome - Oryza sativa japonica (Japanese rice) (RefSeq);
HORVU1Hr1G076480.3	49	1.644	Up	0.00020168	S	trehalose phosphate synthase	0.999924	5.1004e-117	211.2	VMTVPGTLS(1)ELDDEDDER	2	6.8708	21	chloroplast				K16055	TPS; trehalose 6-phosphate synthase/phosphatase [EC:2.4.1.15 3.1.3.12]	osa00500 Starch and sucrose metabolism - Oryza sativa japonica (Japanese rice) (RefSeq); osa01100 Metabolic pathways - Oryza sativa japonica (Japanese rice) (RefSeq);
HORVU1Hr1G076480.3	70	2.997	Up	0.0053434	S	trehalose phosphate synthase	0.999976	2.24239e-61	193.26	AATSSVASDVPS(1)S(1)AICER	2	5.6775	22	chloroplast				K16055	TPS; trehalose 6-phosphate synthase/phosphatase [EC:2.4.1.15 3.1.3.12]	osa00500 Starch and sucrose metabolism - Oryza sativa japonica (Japanese rice) (RefSeq); osa01100 Metabolic pathways - Oryza sativa japonica (Japanese rice) (RefSeq);
HORVU1Hr1G076480.3	5	2.013	Up	0.00038388	S	trehalose phosphate synthase	0.998845	1.3077e-151	287.14	S(0.999)YT(0.001)NLLDLAAGNFAALGPAGGGR	2	3.2699	12	chloroplast				K16055	TPS; trehalose 6-phosphate synthase/phosphatase [EC:2.4.1.15 3.1.3.12]	osa00500 Starch and sucrose metabolism - Oryza sativa japonica (Japanese rice) (RefSeq); osa01100 Metabolic pathways - Oryza sativa japonica (Japanese rice) (RefSeq);
HORVU1Hr1G077430.8	320	0.587	Down	0.0122161	S	Protein kinase family protein	0.990061	0	261.77	MLAYS(0.99)T(0.01)VGTPDYIAPEVLLK	2	5.2093	13	nucleus				K08790	STK38, NDR; serine/threonine kinase 38 [EC:2.7.11.1]		PF00069	Protein kinase domain
HORVU1Hr1G082010.2	33	0.459	Down	0.023483	S	Reticulon family protein	0.998143	0	464.79	FHGSSSSS(0.005)S(0.085)S(0.912)S(0.998)DDEAGR	2	2.7739	24	plasma membrane
HORVU1Hr1G083840.2	414	0.471	Down	0.0120768	S	ATP synthase subunit beta	0.99974	8.6695e-162	279.65	S(1)ISELGIYPAVDPLDSTSR	2	4.2753	13	mitochondria	GO:0006139 nucleobase-containing compound metabolic process; GO:0006163 purine nucleotide metabolic process; GO:0006164 purine nucleotide biosynthetic process; GO:0006725 cellular aromatic compound metabolic process; GO:0006753 nucleoside phosphate metabolic process; GO:0006754 ATP biosynthetic process; GO:0006793 phosphorus metabolic process; GO:0006796 phosphate-containing compound metabolic pr…	GO:0005622 intracellular; GO:0005623 cell; GO:0005737 cytoplasm; GO:0005739 mitochondrion; GO:0005740 mitochondrial envelope; GO:0005743 mitochondrial inner membrane; GO:0016020 membrane; GO:0019866 organelle inner membrane; GO:0031090 organelle membrane; GO:0031966 mitochondrial membrane; GO:0031967 organelle envelope; GO:0031975 envelope; GO:0043226 organelle; GO:0043227 membrane-bounded organe…	GO:0000166 nucleotide binding; GO:0005488 binding; GO:0005524 ATP binding; GO:0008144 drug binding; GO:0017076 purine nucleotide binding; GO:0030554 adenyl nucleotide binding; GO:0032553 ribonucleotide binding; GO:0032555 purine ribonucleotide binding; GO:0032559 adenyl ribonucleotide binding; GO:0035639 purine ribonucleoside triphosphate binding; GO:0036094 small molecule binding; GO:0043167 ion…	K02133	ATPeF1B, ATP5B, ATP2; F-type H+-transporting ATPase subunit beta [EC:3.6.3.14]	osa00190 Oxidative phosphorylation - Oryza sativa japonica (Japanese rice) (RefSeq); osa01100 Metabolic pathways - Oryza sativa japonica (Japanese rice) (RefSeq);	PF02874; PF00006	ATP synthase alpha/beta family, beta-barrel domain; ATP synthase alpha/beta family, nucleotide-binding domain
HORVU1Hr1G095150.1	957	2.189	Up	0.0021351	S	AT1 protein	1	1.28454e-60	247.73	ERPEWAIS(1)AES(1)GEAERPR	3	-0.41296	18	nucleus		GO:0005622 intracellular; GO:0005623 cell; GO:0005634 nucleus; GO:0005694 chromosome; GO:0005730 nucleolus; GO:0005737 cytoplasm; GO:0005739 mitochondrion; GO:0031974 membrane-enclosed lumen; GO:0031981 nuclear lumen; GO:0043226 organelle; GO:0043227 membrane-bounded organelle; GO:0043228 non-membrane-bounded organelle; GO:0043229 intracellular organelle; GO:0043231 intracellular membrane-bounded…
HORVU2Hr1G013900.17	993	2.55	Up	0.013057	S	Transducin family protein / WD-40 repeat family protein, putative isoform 1	0.999751	1.11436e-53	157.58	S(1)FNSQTPSELLESIFLK	2	-0.42969	8	chloroplast	GO:0000902 cell morphogenesis; GO:0000904 cell morphogenesis involved in differentiation; GO:0002791 regulation of peptide secretion; GO:0002792 negative regulation of peptide secretion; GO:0002793 positive regulation of peptide secretion; GO:0006810 transport; GO:0006892 post-Golgi vesicle-mediated transport; GO:0006893 Golgi to plasma membrane transport; GO:0006996 organelle organization; GO:00…	GO:0000137 Golgi cis cisterna; GO:0000139 Golgi membrane; GO:0005622 intracellular; GO:0005623 cell; GO:0005737 cytoplasm; GO:0005768 endosome; GO:0005769 early endosome; GO:0005794 Golgi apparatus; GO:0005795 Golgi stack; GO:0005802 trans-Golgi network; GO:0005856 cytoskeleton; GO:0005886 plasma membrane; GO:0005938 cell cortex; GO:0010008 endosome membrane; GO:0012505 endomembrane system; GO:00…	GO:0000149 SNARE binding; GO:0005096 GTPase activator activity; GO:0005198 structural molecule activity; GO:0005488 binding; GO:0005515 protein binding; GO:0008047 enzyme activator activity; GO:0017016 Ras GTPase binding; GO:0017137 Rab GTPase binding; GO:0019899 enzyme binding; GO:0019900 kinase binding; GO:0019901 protein kinase binding; GO:0019905 syntaxin binding; GO:0030234 enzyme regulator …	K08518	STXBP5, SRO7_77; syntaxin-binding protein 5
HORVU2Hr1G014000.1	9	0.495	Down	0.0053609	S	26S protease regulatory subunit 6B homolog	0.999995	1.33598e-68	183.41	SAAAVAPS(1)PPAAPPSYPAAPSAPSAEDDDDLYGR	3	7.017	15	cytoplasm				K03063	PSMC4, RPT3; 26S proteasome regulatory subunit T3	osa03050 Proteasome - Oryza sativa japonica (Japanese rice) (RefSeq);	PF00004	ATPase family associated with various cellular activities (AAA)
HORVU2Hr1G014130.4	139	2.211	Up	2.4465e-06	T	AMP deaminase	0.999976	0.00265139	180.17	LGSLVRPTT(1)PK	2	3.6135	15	chloroplast	GO:0000003 reproduction; GO:0001101 response to acid chemical; GO:0003006 developmental process involved in reproduction; GO:0007275 multicellular organism development; GO:0009719 response to endogenous stimulus; GO:0009725 response to hormone; GO:0009737 response to abscisic acid; GO:0009790 embryo development; GO:0009791 post-embryonic development; GO:0009793 embryo development ending in seed d…	GO:0005622 intracellular; GO:0005623 cell; GO:0005634 nucleus; GO:0005737 cytoplasm; GO:0005739 mitochondrion; GO:0005740 mitochondrial envelope; GO:0005741 mitochondrial outer membrane; GO:0005829 cytosol; GO:0016020 membrane; GO:0016021 integral component of membrane; GO:0019867 outer membrane; GO:0031090 organelle membrane; GO:0031224 intrinsic component of membrane; GO:0031300 intrinsic compo…	GO:0005488 binding; GO:0005515 protein binding; GO:0019899 enzyme binding; GO:0019900 kinase binding; GO:0019901 protein kinase binding; GO:0043424 protein histidine kinase binding;	K01490	AMPD; AMP deaminase [EC:3.5.4.6]	osa00230 Purine metabolism - Oryza sativa japonica (Japanese rice) (RefSeq); osa01100 Metabolic pathways - Oryza sativa japonica (Japanese rice) (RefSeq); osa01110 Biosynthesis of secondary metabolites - Oryza sativa japonica (Japanese rice) (RefSeq);	PF00962	Adenosine/AMP deaminase
HORVU2Hr1G014130.4	77	1.66	Up	1.80945e-05	S	AMP deaminase	0.982846	1.14388e-85	137.86	LLPDGGDDS(0.983)DY(0.017)DREDGEEEDDGGGPPPHR	3	4.3552	14	chloroplast	GO:0000003 reproduction; GO:0001101 response to acid chemical; GO:0003006 developmental process involved in reproduction; GO:0007275 multicellular organism development; GO:0009719 response to endogenous stimulus; GO:0009725 response to hormone; GO:0009737 response to abscisic acid; GO:0009790 embryo development; GO:0009791 post-embryonic development; GO:0009793 embryo development ending in seed d…	GO:0005622 intracellular; GO:0005623 cell; GO:0005634 nucleus; GO:0005737 cytoplasm; GO:0005739 mitochondrion; GO:0005740 mitochondrial envelope; GO:0005741 mitochondrial outer membrane; GO:0005829 cytosol; GO:0016020 membrane; GO:0016021 integral component of membrane; GO:0019867 outer membrane; GO:0031090 organelle membrane; GO:0031224 intrinsic component of membrane; GO:0031300 intrinsic compo…	GO:0005488 binding; GO:0005515 protein binding; GO:0019899 enzyme binding; GO:0019900 kinase binding; GO:0019901 protein kinase binding; GO:0043424 protein histidine kinase binding;	K01490	AMPD; AMP deaminase [EC:3.5.4.6]	osa00230 Purine metabolism - Oryza sativa japonica (Japanese rice) (RefSeq); osa01100 Metabolic pathways - Oryza sativa japonica (Japanese rice) (RefSeq); osa01110 Biosynthesis of secondary metabolites - Oryza sativa japonica (Japanese rice) (RefSeq);	PF00962	Adenosine/AMP deaminase
HORVU2Hr1G014130.4	133	1.668	Up	0.0045196	S	AMP deaminase	0.999999	0.00995961	91.245	LGS(1)LVRPTTPK	2	1.7871	9	chloroplast	GO:0000003 reproduction; GO:0001101 response to acid chemical; GO:0003006 developmental process involved in reproduction; GO:0007275 multicellular organism development; GO:0009719 response to endogenous stimulus; GO:0009725 response to hormone; GO:0009737 response to abscisic acid; GO:0009790 embryo development; GO:0009791 post-embryonic development; GO:0009793 embryo development ending in seed d…	GO:0005622 intracellular; GO:0005623 cell; GO:0005634 nucleus; GO:0005737 cytoplasm; GO:0005739 mitochondrion; GO:0005740 mitochondrial envelope; GO:0005741 mitochondrial outer membrane; GO:0005829 cytosol; GO:0016020 membrane; GO:0016021 integral component of membrane; GO:0019867 outer membrane; GO:0031090 organelle membrane; GO:0031224 intrinsic component of membrane; GO:0031300 intrinsic compo…	GO:0005488 binding; GO:0005515 protein binding; GO:0019899 enzyme binding; GO:0019900 kinase binding; GO:0019901 protein kinase binding; GO:0043424 protein histidine kinase binding;	K01490	AMPD; AMP deaminase [EC:3.5.4.6]	osa00230 Purine metabolism - Oryza sativa japonica (Japanese rice) (RefSeq); osa01100 Metabolic pathways - Oryza sativa japonica (Japanese rice) (RefSeq); osa01110 Biosynthesis of secondary metabolites - Oryza sativa japonica (Japanese rice) (RefSeq);	PF00962	Adenosine/AMP deaminase
HORVU2Hr1G023120.1	159	1.535	Up	0.0058222	S	30S ribosomal protein S9	1	8.9014e-154	297.96	LDS(1)EDEKDDPFAAR	2	5.312	54	mitochondria	GO:0000462 maturation of SSU-rRNA from tricistronic rRNA transcript (SSU-rRNA, 5.8S rRNA, LSU-rRNA); GO:0006139 nucleobase-containing compound metabolic process; GO:0006364 rRNA processing; GO:0006396 RNA processing; GO:0006412 translation; GO:0006518 peptide metabolic process; GO:0006725 cellular aromatic compound metabolic process; GO:0006807 nitrogen compound metabolic process; GO:0007275 mult…	GO:0005622 intracellular; GO:0005623 cell; GO:0005737 cytoplasm; GO:0005739 mitochondrion; GO:0005840 ribosome; GO:0015935 small ribosomal subunit; GO:0032991 macromolecular complex; GO:0043226 organelle; GO:0043227 membrane-bounded organelle; GO:0043228 non-membrane-bounded organelle; GO:0043229 intracellular organelle; GO:0043231 intracellular membrane-bounded organelle; GO:0043232 intracellula…	GO:0003676 nucleic acid binding; GO:0003723 RNA binding; GO:0003735 structural constituent of ribosome; GO:0005198 structural molecule activity; GO:0005488 binding; GO:0097159 organic cyclic compound binding; GO:1901363 heterocyclic compound binding;	K02996	RP-S9, MRPS9, rpsI; small subunit ribosomal protein S9	osa03010 Ribosome - Oryza sativa japonica (Japanese rice) (RefSeq);
HORVU2Hr1G028230.14	4	1.749	Up	0.02082	S	Protein kinase superfamily protein	1	0	377.15	S(1)GS(1)EEEAAAHAAGR	2	4.016	36	cytoplasm	GO:0006464 cellular protein modification process; GO:0006468 protein phosphorylation; GO:0006793 phosphorus metabolic process; GO:0006796 phosphate-containing compound metabolic process; GO:0006807 nitrogen compound metabolic process; GO:0007154 cell communication; GO:0007165 signal transduction; GO:0008152 metabolic process; GO:0009653 anatomical structure morphogenesis; GO:0009987 cellular proc…	GO:0005622 intracellular; GO:0005623 cell; GO:0005737 cytoplasm; GO:0044424 intracellular part; GO:0044464 cell part;	GO:0003824 catalytic activity; GO:0004672 protein kinase activity; GO:0004712 protein serine/threonine/tyrosine kinase activity; GO:0004713 protein tyrosine kinase activity; GO:0016301 kinase activity; GO:0016740 transferase activity; GO:0016772 transferase activity, transferring phosphorus-containing groups; GO:0016773 phosphotransferase activity, alcohol group as acceptor;				PF07714	Protein tyrosine kinase
HORVU2Hr1G035400.1	464	3.404	Up	0.0131809	S	Eukaryotic peptide chain release factor subunit 1-3	1	0	377.15	SFDEVS(1)DDEGLYEDSD	2	6.6173	14	cytoplasm	GO:0006412 translation; GO:0006415 translational termination; GO:0006518 peptide metabolic process; GO:0006807 nitrogen compound metabolic process; GO:0008152 metabolic process; GO:0009058 biosynthetic process; GO:0009059 macromolecule biosynthetic process; GO:0009987 cellular process; GO:0010467 gene expression; GO:0016043 cellular component organization; GO:0019538 protein metabolic process; GO…	GO:0005622 intracellular; GO:0005623 cell; GO:0005737 cytoplasm; GO:0005829 cytosol; GO:0005886 plasma membrane; GO:0016020 membrane; GO:0044424 intracellular part; GO:0044444 cytoplasmic part; GO:0044464 cell part; GO:0071944 cell periphery;	GO:0003676 nucleic acid binding; GO:0003723 RNA binding; GO:0003747 translation release factor activity; GO:0005488 binding; GO:0008079 translation termination factor activity; GO:0008135 translation factor activity, RNA binding; GO:0097159 organic cyclic compound binding; GO:1901363 heterocyclic compound binding;	K03265	ETF1, ERF1; peptide chain release factor subunit 1	osa03015 mRNA surveillance pathway - Oryza sativa japonica (Japanese rice) (RefSeq);	PF03463; PF03464; PF03465	eRF1 domain 1; eRF1 domain 2; eRF1 domain 3
HORVU2Hr1G036050.1	474	0.556	Down	5.7026e-05	S	Calcium-dependent lipid-binding (CaLB domain) family protein	0.999998	3.3406e-280	294.44	SGSGPAAAS(1)PTDSSGTDSSAAAK	2	1.7448	15	nucleus
HORVU2Hr1G042460.1	25	0.468	Down	3.9476e-05	T	Adenine nucleotide alpha hydrolases-like superfamily protein	0.999362	2.31816e-81	144.91	APT(0.999)PRPPPPAS(0.001)LQPDS(0.998)PGVFFT(0.002)NAAAAAPLGSAHR	4	3.9062	16	chloroplast							PF00582	Universal stress protein family
HORVU2Hr1G042460.1	107	0.462	Down	0.0041414	T	Adenine nucleotide alpha hydrolases-like superfamily protein	0.968813	2.60916e-77	184.07	STNVLYGADWGS(0.007)VT(0.969)PT(0.023)S(0.001)PEDDAEVAAR	3	4.3383	24	chloroplast							PF00582	Universal stress protein family
HORVU2Hr1G042490.6	765	1.808	Up	0.00119553	S	receptor kinase 3	0.99994	1.63215e-29	227.47	SHSIGTVS(1)MTQLHGR	3	0.46831	22	chloroplast	GO:0006464 cellular protein modification process; GO:0006468 protein phosphorylation; GO:0006793 phosphorus metabolic process; GO:0006796 phosphate-containing compound metabolic process; GO:0006807 nitrogen compound metabolic process; GO:0008152 metabolic process; GO:0009987 cellular process; GO:0016310 phosphorylation; GO:0019538 protein metabolic process; GO:0036211 protein modification process…	GO:0005623 cell; GO:0005886 plasma membrane; GO:0016020 membrane; GO:0044464 cell part; GO:0071944 cell periphery;	GO:0003824 catalytic activity; GO:0004672 protein kinase activity; GO:0004674 protein serine/threonine kinase activity; GO:0005488 binding; GO:0005515 protein binding; GO:0005516 calmodulin binding; GO:0016301 kinase activity; GO:0016740 transferase activity; GO:0016772 transferase activity, transferring phosphorus-containing groups; GO:0016773 phosphotransferase activity, alcohol group as accept…				PF00954; PF08276; PF07714	S-locus glycoprotein family; PAN-like domain; Protein tyrosine kinase
HORVU2Hr1G042490.6	760	2.014	Up	0.00087919	S	receptor kinase 3	0.999999	0	324.49	SHS(1)IGTVSMTQLHGR	2	3.5937	41	chloroplast	GO:0006464 cellular protein modification process; GO:0006468 protein phosphorylation; GO:0006793 phosphorus metabolic process; GO:0006796 phosphate-containing compound metabolic process; GO:0006807 nitrogen compound metabolic process; GO:0008152 metabolic process; GO:0009987 cellular process; GO:0016310 phosphorylation; GO:0019538 protein metabolic process; GO:0036211 protein modification process…	GO:0005623 cell; GO:0005886 plasma membrane; GO:0016020 membrane; GO:0044464 cell part; GO:0071944 cell periphery;	GO:0003824 catalytic activity; GO:0004672 protein kinase activity; GO:0004674 protein serine/threonine kinase activity; GO:0005488 binding; GO:0005515 protein binding; GO:0005516 calmodulin binding; GO:0016301 kinase activity; GO:0016740 transferase activity; GO:0016772 transferase activity, transferring phosphorus-containing groups; GO:0016773 phosphotransferase activity, alcohol group as accept…				PF00954; PF08276; PF07714	S-locus glycoprotein family; PAN-like domain; Protein tyrosine kinase
HORVU2Hr1G046660.6	32	1.503	Up	2.0878e-05	T	calcium-dependent protein kinase 33	0.999989	7.52744e-61	186.81	QAQT(1)PPSYNNAQPPPQAEVR	2	2.4541	16	chloroplast	GO:0001101 response to acid chemical; GO:0006464 cellular protein modification process; GO:0006468 protein phosphorylation; GO:0006793 phosphorus metabolic process; GO:0006796 phosphate-containing compound metabolic process; GO:0006807 nitrogen compound metabolic process; GO:0007154 cell communication; GO:0007165 signal transduction; GO:0008152 metabolic process; GO:0009719 response to endogenous…	GO:0005622 intracellular; GO:0005623 cell; GO:0005634 nucleus; GO:0005737 cytoplasm; GO:0005829 cytosol; GO:0005886 plasma membrane; GO:0005911 cell-cell junction; GO:0009506 plasmodesma; GO:0016020 membrane; GO:0030054 cell junction; GO:0043226 organelle; GO:0043227 membrane-bounded organelle; GO:0043229 intracellular organelle; GO:0043231 intracellular membrane-bounded organelle; GO:0044424 int…	GO:0003824 catalytic activity; GO:0004672 protein kinase activity; GO:0004674 protein serine/threonine kinase activity; GO:0004683 calmodulin-dependent protein kinase activity; GO:0005488 binding; GO:0005515 protein binding; GO:0005516 calmodulin binding; GO:0009931 calcium-dependent protein serine/threonine kinase activity; GO:0010857 calcium-dependent protein kinase activity; GO:0016301 kinase …	K13412	CPK; calcium-dependent protein kinase [EC:2.7.11.1]	osa04626 Plant-pathogen interaction - Oryza sativa japonica (Japanese rice) (RefSeq);	PF00069; PF13499	Protein kinase domain; EF-hand domain pair
HORVU2Hr1G046660.6	13	1.704	Up	8.277e-05	S	calcium-dependent protein kinase 33	0.999983	4.51976e-31	174.4	ATSPDS(1)VQGGANGYGYSHQPK	3	3.7591	25	chloroplast	GO:0001101 response to acid chemical; GO:0006464 cellular protein modification process; GO:0006468 protein phosphorylation; GO:0006793 phosphorus metabolic process; GO:0006796 phosphate-containing compound metabolic process; GO:0006807 nitrogen compound metabolic process; GO:0007154 cell communication; GO:0007165 signal transduction; GO:0008152 metabolic process; GO:0009719 response to endogenous…	GO:0005622 intracellular; GO:0005623 cell; GO:0005634 nucleus; GO:0005737 cytoplasm; GO:0005829 cytosol; GO:0005886 plasma membrane; GO:0005911 cell-cell junction; GO:0009506 plasmodesma; GO:0016020 membrane; GO:0030054 cell junction; GO:0043226 organelle; GO:0043227 membrane-bounded organelle; GO:0043229 intracellular organelle; GO:0043231 intracellular membrane-bounded organelle; GO:0044424 int…	GO:0003824 catalytic activity; GO:0004672 protein kinase activity; GO:0004674 protein serine/threonine kinase activity; GO:0004683 calmodulin-dependent protein kinase activity; GO:0005488 binding; GO:0005515 protein binding; GO:0005516 calmodulin binding; GO:0009931 calcium-dependent protein serine/threonine kinase activity; GO:0010857 calcium-dependent protein kinase activity; GO:0016301 kinase …	K13412	CPK; calcium-dependent protein kinase [EC:2.7.11.1]	osa04626 Plant-pathogen interaction - Oryza sativa japonica (Japanese rice) (RefSeq);	PF00069; PF13499	Protein kinase domain; EF-hand domain pair
HORVU2Hr1G055640.5	95	1.523	Up	0.00091769	S	Peptidyl-prolyl cis-trans isomerase D	1	8.35459e-23	185.57	MQQQLMS(1)NPDLIK	2	4.8838	17	nucleus
HORVU2Hr1G060380.1	544	1.602	Up	0.0155797	S	Nuclear-interacting partner of ALK	0.995879	9.899e-10	149.57	NLEEGGS(0.996)T(0.004)ADKPINR	2	-0.12306	11	nucleus	GO:0009966 regulation of signal transduction; GO:0009968 negative regulation of signal transduction; GO:0010646 regulation of cell communication; GO:0010648 negative regulation of cell communication; GO:0010941 regulation of cell death; GO:0023051 regulation of signaling; GO:0023057 negative regulation of signaling; GO:0042981 regulation of apoptotic process; GO:0043066 negative regulation of apo…	GO:0005622 intracellular; GO:0005623 cell; GO:0005634 nucleus; GO:0005635 nuclear envelope; GO:0012505 endomembrane system; GO:0016020 membrane; GO:0031090 organelle membrane; GO:0031965 nuclear membrane; GO:0031967 organelle envelope; GO:0031975 envelope; GO:0043226 organelle; GO:0043227 membrane-bounded organelle; GO:0043229 intracellular organelle; GO:0043231 intracellular membrane-bounded org…	GO:0005488 binding; GO:0005515 protein binding; GO:0019899 enzyme binding; GO:0019900 kinase binding; GO:0019901 protein kinase binding;				PF07967	C3HC zinc finger-like
HORVU2Hr1G063210.2	4	0.178	Down	0.00029552	T	Eukaryotic translation initiation factor 5A-1	1	6.6069e-246	338.42	S(1)DT(1)DEHHFESK	2	3.355	154	cytoplasm				K03263	EIF5A; translation initiation factor 5A		PF01287	Eukaryotic elongation factor 5A hypusine, DNA-binding OB fold
HORVU2Hr1G065120.1	14	0.594	Down	0.0051588	S	Pyridoxal 5'-phosphate synthase subunit PdxS	0.996072	1.04813e-21	91.1	ASDGSGVVTVY(0.002)GS(0.996)GNNGAGT(0.002)QLEPK	2	-0.086377	13	cytoplasm				K06215	pdxS, pdx1; pyridoxal 5'-phosphate synthase pdxS subunit [EC:4.3.3.6]	osa00750 Vitamin B6 metabolism - Oryza sativa japonica (Japanese rice) (RefSeq);	PF01680	SOR/SNZ family
HORVU2Hr1G068360.8	288	1.533	Up	0.0071626	S	Eukaryotic translation initiation factor 3 subunit H	1	0.00340822	112.73	QQS(1)QQQAWLQK	2	2.5099	13	chloroplast	GO:0001101 response to acid chemical; GO:0006417 regulation of translation; GO:0006446 regulation of translational initiation; GO:0009719 response to endogenous stimulus; GO:0009725 response to hormone; GO:0009733 response to auxin; GO:0009737 response to abscisic acid; GO:0009743 response to carbohydrate; GO:0009744 response to sucrose; GO:0009746 response to hexose; GO:0009749 response to gluco…	GO:0005622 intracellular; GO:0005623 cell; GO:0005737 cytoplasm; GO:0005829 cytosol; GO:0005840 ribosome; GO:0005844 polysome; GO:0032991 macromolecular complex; GO:0042788 polysomal ribosome; GO:0043226 organelle; GO:0043228 non-membrane-bounded organelle; GO:0043229 intracellular organelle; GO:0043232 intracellular non-membrane-bounded organelle; GO:0044424 intracellular part; GO:0044444 cytopl…		K03247	EIF3H; translation initiation factor 3 subunit H	osa03013 RNA transport - Oryza sativa japonica (Japanese rice) (RefSeq);
HORVU2Hr1G074320.2	63	0.242	Down	0.0053028	T	Exocyst complex component 2	0.99997	0.000965133	143.22	ALTSVQT(1)LPK	2	-1.1203	13	nucleus	GO:0000003 reproduction; GO:0001927 exocyst assembly; GO:0006810 transport; GO:0006887 exocytosis; GO:0006904 vesicle docking involved in exocytosis; GO:0007154 cell communication; GO:0008037 cell recognition; GO:0009856 pollination; GO:0009875 pollen-pistil interaction; GO:0009987 cellular process; GO:0016043 cellular component organization; GO:0016192 vesicle-mediated transport; GO:0022406 memb…	GO:0000145 exocyst; GO:0005576 extracellular region; GO:0005615 extracellular space; GO:0005622 intracellular; GO:0005623 cell; GO:0005737 cytoplasm; GO:0005829 cytosol; GO:0005886 plasma membrane; GO:0005911 cell-cell junction; GO:0005938 cell cortex; GO:0009506 plasmodesma; GO:0016020 membrane; GO:0030054 cell junction; GO:0031982 vesicle; GO:0032991 macromolecular complex; GO:0043226 organelle…		K17637	EXOC2, SEC5; exocyst complex component 2
HORVU2Hr1G086240.1	560	1.745	Up	0.0021768	S	eukaryotic translation initiation factor 4G	0.982983	0	318.25	SALLGTGGPPSRPSTLTASPTPLAAQT(0.001)T(0.003)LS(0.983)PKPS(0.007)S(0.003)AT(0.003)PASVPVPDK	4	5.3885	44	cytoplasm		GO:0005622 intracellular; GO:0005623 cell; GO:0005634 nucleus; GO:0005737 cytoplasm; GO:0005829 cytosol; GO:0043226 organelle; GO:0043227 membrane-bounded organelle; GO:0043229 intracellular organelle; GO:0043231 intracellular membrane-bounded organelle; GO:0044424 intracellular part; GO:0044444 cytoplasmic part; GO:0044464 cell part;	GO:0003676 nucleic acid binding; GO:0003723 RNA binding; GO:0003729 mRNA binding; GO:0005488 binding; GO:0097159 organic cyclic compound binding; GO:1901363 heterocyclic compound binding;	K03260	EIF4G; translation initiation factor 4G	osa03013 RNA transport - Oryza sativa japonica (Japanese rice) (RefSeq);
HORVU2Hr1G087390.3	508	2.695	Up	0.0145604	S	Polyadenylate-binding protein 2	1	2.4372e-135	280.3	DAGVS(1)PAPPIGTLTSALANATPEQQR	3	1.3159	15	cytoplasm	GO:0006412 translation; GO:0006413 translational initiation; GO:0006417 regulation of translation; GO:0006446 regulation of translational initiation; GO:0006518 peptide metabolic process; GO:0006807 nitrogen compound metabolic process; GO:0006950 response to stress; GO:0006970 response to osmotic stress; GO:0008152 metabolic process; GO:0009058 biosynthetic process; GO:0009059 macromolecule biosy…	GO:0005622 intracellular; GO:0005623 cell; GO:0005737 cytoplasm; GO:0005829 cytosol; GO:0044424 intracellular part; GO:0044444 cytoplasmic part; GO:0044464 cell part;	GO:0003676 nucleic acid binding; GO:0003723 RNA binding; GO:0003729 mRNA binding; GO:0003743 translation initiation factor activity; GO:0005488 binding; GO:0008135 translation factor activity, RNA binding; GO:0097159 organic cyclic compound binding; GO:1901363 heterocyclic compound binding;	K13126	PABPC; polyadenylate-binding protein	osa03013 RNA transport - Oryza sativa japonica (Japanese rice) (RefSeq); osa03015 mRNA surveillance pathway - Oryza sativa japonica (Japanese rice) (RefSeq); osa03018 RNA degradation - Oryza sativa japonica (Japanese rice) (RefSeq);	PF00076	RNA recognition motif. (a.k.a. RRM, RBD, or RNP domain)
HORVU2Hr1G087810.2	1094	0.62	Down	0.0125049	S	CLIP-associating protein 1-A	1	2.2346e-195	354.56	LDFSQLHS(1)PDGHNAVGSNTGK	3	2.6257	17	cytoplasm	GO:0000226 microtubule cytoskeleton organization; GO:0000278 mitotic cell cycle; GO:0000902 cell morphogenesis; GO:0006996 organelle organization; GO:0007010 cytoskeleton organization; GO:0007017 microtubule-based process; GO:0007020 microtubule nucleation; GO:0007026 negative regulation of microtubule depolymerization; GO:0007049 cell cycle; GO:0009653 anatomical structure morphogenesis; GO:0009…	GO:0005622 intracellular; GO:0005623 cell; GO:0005737 cytoplasm; GO:0005819 spindle; GO:0005856 cytoskeleton; GO:0005874 microtubule; GO:0005876 spindle microtubule; GO:0005886 plasma membrane; GO:0005911 cell-cell junction; GO:0005938 cell cortex; GO:0009506 plasmodesma; GO:0009524 phragmoplast; GO:0015630 microtubule cytoskeleton; GO:0016020 membrane; GO:0030054 cell junction; GO:0043226 organe…	GO:0005488 binding; GO:0005515 protein binding; GO:0008017 microtubule binding; GO:0008092 cytoskeletal protein binding; GO:0015631 tubulin binding; GO:0051010 microtubule plus-end binding;	K16578	CLASP1_2; CLIP-associating protein 1/2
HORVU2Hr1G094650.1	130	0.617	Down	0.00091901	S	Superoxide dismutase [Cu-Zn]	0.999969	1.74422e-14	165.72	VEATFSGLS(1)PGK	2	1.6074	14	cytoplasm	GO:0006873 cellular ion homeostasis; GO:0006875 cellular metal ion homeostasis; GO:0006878 cellular copper ion homeostasis; GO:0009987 cellular process; GO:0019725 cellular homeostasis; GO:0030003 cellular cation homeostasis; GO:0042592 homeostatic process; GO:0043085 positive regulation of catalytic activity; GO:0044093 positive regulation of molecular function; GO:0046916 cellular transition me…	GO:0005622 intracellular; GO:0005623 cell; GO:0005737 cytoplasm; GO:0009507 chloroplast; GO:0009532 plastid stroma; GO:0009536 plastid; GO:0009570 chloroplast stroma; GO:0043226 organelle; GO:0043227 membrane-bounded organelle; GO:0043229 intracellular organelle; GO:0043231 intracellular membrane-bounded organelle; GO:0044422 organelle part; GO:0044424 intracellular part; GO:0044434 chloroplast p…	GO:0005488 binding; GO:0005507 copper ion binding; GO:0008047 enzyme activator activity; GO:0008270 zinc ion binding; GO:0016530 metallochaperone activity; GO:0016531 copper chaperone activity; GO:0016532 superoxide dismutase copper chaperone activity; GO:0030234 enzyme regulator activity; GO:0043167 ion binding; GO:0043169 cation binding; GO:0046872 metal ion binding; GO:0046914 transition metal…	K04569	CCS; copper chaperone for superoxide dismutase		PF00403; PF00080	Heavy-metal-associated domain; Copper/zinc superoxide dismutase (SODC)
HORVU2Hr1G103620.5	210	0.583	Down	1.88904e-05	S	ABC transporter C family member 2	1	2.7938e-167	218.79	S(1)ELLVDNTDYEPLPGGEQICPER	2	3.2406	29	plasma membrane	GO:0006810 transport; GO:0006811 ion transport; GO:0006812 cation transport; GO:0006820 anion transport; GO:0015698 inorganic anion transport; GO:0015700 arsenite transport; GO:0034220 ion transmembrane transport; GO:0042221 response to chemical; GO:0042946 glucoside transport; GO:0046685 response to arsenic-containing substance; GO:0050896 response to stimulus; GO:0051179 localization; GO:005123…	GO:0000325 plant-type vacuole; GO:0005622 intracellular; GO:0005623 cell; GO:0005737 cytoplasm; GO:0005773 vacuole; GO:0005774 vacuolar membrane; GO:0005911 cell-cell junction; GO:0009506 plasmodesma; GO:0016020 membrane; GO:0030054 cell junction; GO:0031090 organelle membrane; GO:0043226 organelle; GO:0043227 membrane-bounded organelle; GO:0043229 intracellular organelle; GO:0043231 intracellula…	GO:0003824 catalytic activity; GO:0005215 transporter activity; GO:0008324 cation transmembrane transporter activity; GO:0008490 arsenite secondary active transmembrane transporter activity; GO:0008509 anion transmembrane transporter activity; GO:0015075 ion transmembrane transporter activity; GO:0015103 inorganic anion transmembrane transporter activity; GO:0015105 arsenite transmembrane transpo…				PF00005	ABC transporter
HORVU2Hr1G104060.1	291	0.609	Down	0.0170607	S	gamma-soluble NSF attachment protein	1	3.48723e-79	265.34	DVGGGDGDS(1)LDEDDLT	2	3.8297	24	mitochondria	GO:0006810 transport; GO:0006886 intracellular protein transport; GO:0008104 protein localization; GO:0009987 cellular process; GO:0015031 protein transport; GO:0015833 peptide transport; GO:0016043 cellular component organization; GO:0033036 macromolecule localization; GO:0034613 cellular protein localization; GO:0042886 amide transport; GO:0045184 establishment of protein localization; GO:00469…	GO:0005622 intracellular; GO:0005623 cell; GO:0005737 cytoplasm; GO:0005773 vacuole; GO:0005774 vacuolar membrane; GO:0005886 plasma membrane; GO:0016020 membrane; GO:0031090 organelle membrane; GO:0031201 SNARE complex; GO:0032991 macromolecular complex; GO:0043226 organelle; GO:0043227 membrane-bounded organelle; GO:0043229 intracellular organelle; GO:0043231 intracellular membrane-bounded orga…	GO:0000149 SNARE binding; GO:0005483 soluble NSF attachment protein activity; GO:0005488 binding; GO:0005515 protein binding; GO:0019905 syntaxin binding;	K21198	NAPG, SNAPG; gamma-soluble NSF attachment protein
HORVU2Hr1G106110.11	846	0.462	Down	0.0123402	T	Transducin family protein / WD-40 repeat family protein	1	0	368.96	DVTNDSSTDNVEIAPAEPEQET(1)PEKPGK	3	4.7614	35	nucleus	GO:0000462 maturation of SSU-rRNA from tricistronic rRNA transcript (SSU-rRNA, 5.8S rRNA, LSU-rRNA); GO:0006139 nucleobase-containing compound metabolic process; GO:0006364 rRNA processing; GO:0006396 RNA processing; GO:0006725 cellular aromatic compound metabolic process; GO:0006807 nitrogen compound metabolic process; GO:0008152 metabolic process; GO:0009987 cellular process; GO:0010467 gene ex…	GO:0005622 intracellular; GO:0005623 cell; GO:0005634 nucleus; GO:0005654 nucleoplasm; GO:0005730 nucleolus; GO:0030684 preribosome; GO:0030686 90S preribosome; GO:0031974 membrane-enclosed lumen; GO:0031981 nuclear lumen; GO:0032040 small-subunit processome; GO:0032991 macromolecular complex; GO:0034388 Pwp2p-containing subcomplex of 90S preribosome; GO:0043226 organelle; GO:0043227 membrane-bou…	GO:0003676 nucleic acid binding; GO:0003723 RNA binding; GO:0005488 binding; GO:0030515 snoRNA binding; GO:0097159 organic cyclic compound binding; GO:1901363 heterocyclic compound binding;	K14555	UTP13, TBL3; U3 small nucleolar RNA-associated protein 13	osa03008 Ribosome biogenesis in eukaryotes - Oryza sativa japonica (Japanese rice) (RefSeq);	PF08625	Utp13 specific WD40 associated domain
HORVU2Hr1G110900.9		1.919	Up	0.0068033	S	Protein kinase superfamily protein	0.969361	3.2512e-183	325.49	LDHYHS(0.969)S(0.031)GSMQSLQADADK	3	2.3749	29	nucleus							PF00069	Protein kinase domain
HORVU2Hr1G110900.9		2.762	Up	0.008103	S	Protein kinase superfamily protein	0.965476	1.14226e-51	215.53	LDHY(0.018)HS(0.451)S(0.546)GS(0.965)MQS(0.019)LQADADK	3	1.4706	13	nucleus							PF00069	Protein kinase domain
HORVU2Hr1G110900.9		1.738	Up	0.00016314	S	Protein kinase superfamily protein	1	1.81263e-09	193.34	HVS(1)GQLDYAR	2	4.2311	15	nucleus							PF00069	Protein kinase domain
HORVU2Hr1G110900.9		1.62	Up	0.0128184	S	Protein kinase superfamily protein	0.993497	3.6417e-108	203.45	SDELHDGKPAESNIS(0.007)NS(0.993)VELMK	3	4.4936	15	nucleus							PF00069	Protein kinase domain
HORVU2Hr1G110900.9		1.872	Up	0.035322	S	Protein kinase superfamily protein	1	4.77919e-06	138.26	HMS(1)GLER	2	-2.3087	9	nucleus							PF00069	Protein kinase domain
HORVU2Hr1G110900.9		1.525	Up	0.0158169	S	Protein kinase superfamily protein	0.999997	4.5797e-30	222.48	HHILLDPSAS(1)PR	2	2.5812	14	nucleus							PF00069	Protein kinase domain
HORVU2Hr1G112000.1	389	0.419	Down	0.0025443	S	COP9 signalosome complex subunit 5a	1	6.74901e-71	233.43	ASASGAAPDS(1)PVPEPMVEA	2	4.9677	24	nucleus				K09613	COPS5, CSN5; COP9 signalosome complex subunit 5 [EC:3.4.-.-]
HORVU2Hr1G112260.9	185	0.443	Down	0.00043509	T	NADPH--cytochrome P450 reductase	0.998848	0	386.64	DEDDTTGAT(0.001)T(0.999)PYTAAIPEYR	2	6.2478	17	endoplasmic reticulum	GO:0006725 cellular aromatic compound metabolic process; GO:0008152 metabolic process; GO:0009698 phenylpropanoid metabolic process; GO:0009987 cellular process; GO:0019748 secondary metabolic process; GO:0044237 cellular metabolic process; GO:0055114 oxidation-reduction process; GO:0071704 organic substance metabolic process; GO:1901360 organic cyclic compound metabolic process;	GO:0005622 intracellular; GO:0005623 cell; GO:0005737 cytoplasm; GO:0005783 endoplasmic reticulum; GO:0009507 chloroplast; GO:0009536 plastid; GO:0012505 endomembrane system; GO:0043226 organelle; GO:0043227 membrane-bounded organelle; GO:0043229 intracellular organelle; GO:0043231 intracellular membrane-bounded organelle; GO:0044424 intracellular part; GO:0044444 cytoplasmic part; GO:0044464 cel…	GO:0003824 catalytic activity; GO:0003958 NADPH-hemoprotein reductase activity; GO:0016491 oxidoreductase activity; GO:0016651 oxidoreductase activity, acting on NAD(P)H; GO:0016653 oxidoreductase activity, acting on NAD(P)H, heme protein as acceptor;	K00327	POR; NADPH-ferrihemoprotein reductase [EC:1.6.2.4]		PF00258; PF00667; PF00175	Flavodoxin; FAD binding domain; Oxidoreductase NAD-binding domain
HORVU2Hr1G117110.1	808	0.394	Down	0.0144409	S	Protein kinase superfamily protein	0.993412	6.6775e-137	228	GAGPSVQLISDDTPGPST(0.006)IS(0.993)R	2	4.2005	14	plasma membrane							PF01453; PF00954; PF08276; PF00069	D-mannose binding lectin; S-locus glycoprotein family; PAN-like domain; Protein kinase domain
HORVU2Hr1G118930.1	117	0.606	Down	0.046876	S	Clathrin light chain protein	0.999991	0	319.7	HVS(1)GGYAPSPFFPDSDFGGGDDDGPVLPPPAEMGR	3	5.8336	28	nucleus	GO:0006810 transport; GO:0006897 endocytosis; GO:0006898 receptor-mediated endocytosis; GO:0016192 vesicle-mediated transport; GO:0051179 localization; GO:0051234 establishment of localization; GO:0072583 clathrin-dependent endocytosis; GO:0098657 import into cell;	GO:0005622 intracellular; GO:0005623 cell; GO:0005737 cytoplasm; GO:0005829 cytosol; GO:0005886 plasma membrane; GO:0012506 vesicle membrane; GO:0016020 membrane; GO:0030117 membrane coat; GO:0030118 clathrin coat; GO:0030120 vesicle coat; GO:0030125 clathrin vesicle coat; GO:0030135 coated vesicle; GO:0030136 clathrin-coated vesicle; GO:0030659 cytoplasmic vesicle membrane; GO:0030662 coated ves…	GO:0005198 structural molecule activity; GO:0005488 binding; GO:0005515 protein binding; GO:0030276 clathrin binding; GO:0032050 clathrin heavy chain binding;
HORVU3Hr1G008420.5	276	0.654	Down	0.0116787	S	Octicosapeptide/Phox/Bem1p family protein	1	1.0271e-144	288.61	HQHDVQS(1)VPDS(1)PMLDK	2	3.7647	97	nucleus							PF00564	PB1 domain
HORVU3Hr1G008420.5	220	1.543	Up	0.0074605	S	Octicosapeptide/Phox/Bem1p family protein	0.99999	3.6195e-165	329.36	GISTDSAS(1)VNCLLGLEDDNASQHSR	3	3.5851	19	nucleus							PF00564	PB1 domain
HORVU3Hr1G018170.3	467	1.966	Up	1.80987e-05	S	ATP-dependent RNA helicase DBP2	1	6.44816e-28	129.91	QQLASSHVVPNHIAPS(1)PGRPPMGFK	3	3.8249	25	nucleus	GO:0006139 nucleobase-containing compound metabolic process; GO:0006725 cellular aromatic compound metabolic process; GO:0006807 nitrogen compound metabolic process; GO:0008152 metabolic process; GO:0009987 cellular process; GO:0010501 RNA secondary structure unwinding; GO:0016070 RNA metabolic process; GO:0034641 cellular nitrogen compound metabolic process; GO:0043170 macromolecule metabolic pr…	GO:0005622 intracellular; GO:0005623 cell; GO:0005634 nucleus; GO:0005730 nucleolus; GO:0005737 cytoplasm; GO:0005773 vacuole; GO:0031974 membrane-enclosed lumen; GO:0031981 nuclear lumen; GO:0043226 organelle; GO:0043227 membrane-bounded organelle; GO:0043228 non-membrane-bounded organelle; GO:0043229 intracellular organelle; GO:0043231 intracellular membrane-bounded organelle; GO:0043232 intrac…	GO:0003724 RNA helicase activity; GO:0003824 catalytic activity; GO:0004004 ATP-dependent RNA helicase activity; GO:0004386 helicase activity; GO:0008026 ATP-dependent helicase activity; GO:0008186 RNA-dependent ATPase activity; GO:0016462 pyrophosphatase activity; GO:0016787 hydrolase activity; GO:0016817 hydrolase activity, acting on acid anhydrides; GO:0016818 hydrolase activity, acting on aci…	K12823	DDX5, DBP2; ATP-dependent RNA helicase DDX5/DBP2 [EC:3.6.4.13]	osa03040 Spliceosome - Oryza sativa japonica (Japanese rice) (RefSeq);	PF00270	DEAD/DEAH box helicase
HORVU3Hr1G020020.4	536	1.859	Up	0.00044324	S	Protein kinase family protein	1	2.10449e-59	215.61	DTHMHTLSSGDPMS(1)P	2	5.037	25	nucleus				K08790	STK38, NDR; serine/threonine kinase 38 [EC:2.7.11.1]		PF00069	Protein kinase domain
HORVU3Hr1G023810.25	332	2.066	Up	0.00050273	S	Peptidyl-prolyl cis-trans isomerase G isoform 1	1	2.14197e-21	184.96	AAS(1)DGAVKPAEHESTAAEMK	3	0.51836	14	nucleus
HORVU3Hr1G031380.1	219	0.568	Down	0.039005	S	Abscisic acid receptor PYR1	0.958769	7.3046e-13	165.09	LAAIATTT(0.001)S(0.04)S(0.959)PPPLDGQS	2	4.3352	8	chloroplast	GO:0001101 response to acid chemical; GO:0007154 cell communication; GO:0007165 signal transduction; GO:0009719 response to endogenous stimulus; GO:0009725 response to hormone; GO:0009737 response to abscisic acid; GO:0009738 abscisic acid-activated signaling pathway; GO:0009755 hormone-mediated signaling pathway; GO:0009892 negative regulation of metabolic process; GO:0009987 cellular process; G…	GO:0005622 intracellular; GO:0005623 cell; GO:0005634 nucleus; GO:0005737 cytoplasm; GO:0043226 organelle; GO:0043227 membrane-bounded organelle; GO:0043229 intracellular organelle; GO:0043231 intracellular membrane-bounded organelle; GO:0044424 intracellular part; GO:0044464 cell part;	GO:0004857 enzyme inhibitor activity; GO:0004864 protein phosphatase inhibitor activity; GO:0005488 binding; GO:0005515 protein binding; GO:0008289 lipid binding; GO:0010427 abscisic acid binding; GO:0019208 phosphatase regulator activity; GO:0019212 phosphatase inhibitor activity; GO:0019840 isoprenoid binding; GO:0019888 protein phosphatase regulator activity; GO:0030234 enzyme regulator activi…	K14496	PYL; abscisic acid receptor PYR/PYL family	osa04016 MAPK signaling pathway - plant - Oryza sativa japonica (Japanese rice) (RefSeq); osa04075 Plant hormone signal transduction - Oryza sativa japonica (Japanese rice) (RefSeq);
HORVU3Hr1G037470.19	39	2.144	Up	3.9996e-05	T	Lupus La protein homolog	0.707165	1.07258e-43	140.36	KT(0.707)T(0.293)PPPVAGEAAVMGAESWPALEEAR	3	4.0216	16	nucleus				K18757	LARP1; la-related protein 1		PF05383	La domain
HORVU3Hr1G037470.19	40	2.167	Up	0.00054029	T	Lupus La protein homolog	0.5	1.07258e-43	140.36	KT(0.5)T(0.5)PPPVAGEAAVMGAESWPALEEAR	3	3.0039	14	nucleus				K18757	LARP1; la-related protein 1		PF05383	La domain
HORVU3Hr1G043390.2	1179	2.005	Up	3.8388e-05	S	Carbohydrate-binding-like fold	0.997249	1.8079e-162	264.43	DLYQSAVGMTSLSSGNT(0.003)PS(0.997)RK	2	4.0346	32	plasma membrane
HORVU3Hr1G043640.24	496	0.529	Down	0.029884	S	LisH domain and HEAT repeat-containing protein KIAA1468 homolog	0.999172	4.291e-152	295.98	VNTEIVES(0.999)PS(0.001)IHK	2	3.9493	14	chloroplast
HORVU3Hr1G045150.1	60	2.979	Up	0.00158418	S	ADP-ribosylation factor 3	0.999815	1.54214e-60	194.44	LVQHQPTQHPTSEELS(1)IGK	3	2.5587	11	cytoplasm				K07953	SAR1; GTP-binding protein SAR1 [EC:3.6.5.-]	osa04141 Protein processing in endoplasmic reticulum - Oryza sativa japonica (Japanese rice) (RefSeq);	PF00025	ADP-ribosylation factor family
HORVU3Hr1G046180.1	896	1.553	Up	8.4168e-05	S	Protein FAM91A1	1	4.5969e-201	334.4	SYS(1)LSLEHDEATTK	2	6.303	15	cytoplasm
HORVU3Hr1G049470.2	251	1.542	Up	0.00160187	T	Chaperone protein dnaJ 49	1	0.00368483	126.21	QFGQFGT(1)FHFR	2	1.9887	13	cytoplasm				K09518	DNAJB12; DnaJ homolog subfamily B member 12	osa04141 Protein processing in endoplasmic reticulum - Oryza sativa japonica (Japanese rice) (RefSeq);	PF00226	DnaJ domain
HORVU3Hr1G050920.4	594	1.679	Up	0.026077	S	SIT4 phosphatase-associated family protein	1	7.53141e-78	269.55	GRDS(1)DDDDFRDR	2	2.5203	44	chloroplast				K15501	PPP6R3, SAPS3; serine/threonine-protein phosphatase 6 regulatory subunit 3
HORVU3Hr1G054050.2	285	1.636	Up	0.002383	S	Adaptin ear-binding coat-associated protein 2	1	0	403.96	SAFFEQGLNKLS(1)FNDK	2	6.5828	38	chloroplast	GO:0006810 transport; GO:0051179 localization; GO:0051234 establishment of localization; GO:0055085 transmembrane transport;		GO:0003824 catalytic activity; GO:0005215 transporter activity; GO:0015399 primary active transmembrane transporter activity; GO:0015405 P-P-bond-hydrolysis-driven transmembrane transporter activity; GO:0016462 pyrophosphatase activity; GO:0016787 hydrolase activity; GO:0016817 hydrolase activity, acting on acid anhydrides; GO:0016818 hydrolase activity, acting on acid anhydrides, in phosphorus-c…	K20069	NECAP1_2; adaptin ear-binding coat-associated protein 1/2
HORVU3Hr1G060780.1	850	1.75	Up	0.00021664	S	Vacuolar protein sorting-associated protein 16 homolog	0.994695	1.20511e-07	143.56	LKS(0.995)T(0.005)LAQNTLIDTLR	2	5.3923	20	nucleus	GO:0006810 transport; GO:0006906 vesicle fusion; GO:0006996 organelle organization; GO:0007033 vacuole organization; GO:0009987 cellular process; GO:0016043 cellular component organization; GO:0016050 vesicle organization; GO:0016192 vesicle-mediated transport; GO:0016197 endosomal transport; GO:0031338 regulation of vesicle fusion; GO:0032879 regulation of localization; GO:0032889 regulation of …	GO:0000323 lytic vacuole; GO:0000325 plant-type vacuole; GO:0005622 intracellular; GO:0005623 cell; GO:0005737 cytoplasm; GO:0005764 lysosome; GO:0005765 lysosomal membrane; GO:0005768 endosome; GO:0005773 vacuole; GO:0005774 vacuolar membrane; GO:0005856 cytoskeleton; GO:0009705 plant-type vacuole membrane; GO:0012505 endomembrane system; GO:0015629 actin cytoskeleton; GO:0016020 membrane; GO:00…	GO:0003779 actin binding; GO:0005488 binding; GO:0005515 protein binding; GO:0008092 cytoskeletal protein binding;	K20180	VPS16; vacuolar protein sorting-associated protein 16
HORVU3Hr1G063860.2	271	0.502	Down	0.030536	S	Regulator of Vps4 activity in the MVB pathway protein	0.999995	0.000570677	119.55	TPES(1)PKS(1)PAVSSR	2	1.3172	16	chloroplast				K19476	IST1; vacuolar protein sorting-associated protein IST1	osa04144 Endocytosis - Oryza sativa japonica (Japanese rice) (RefSeq);
HORVU3Hr1G063860.2	248	1.668	Up	0.0065763	S	Regulator of Vps4 activity in the MVB pathway protein	0.926279	1.97474e-20	218.12	IESSPGS(0.926)S(0.074)ISR	2	4.0656	12	chloroplast				K19476	IST1; vacuolar protein sorting-associated protein IST1	osa04144 Endocytosis - Oryza sativa japonica (Japanese rice) (RefSeq);
HORVU3Hr1G065390.1	617	1.911	Up	0.00097668	S	Lipid A export ATP-binding/permease protein MsbA	0.999411	0.000364808	153.18	S(0.001)KS(0.999)TSLS(1)FKR	2	2.8692	12	plasma membrane				K05658	ABCB1, CD243; ATP-binding cassette, subfamily B (MDR/TAP), member 1 [EC:3.6.3.44]	osa02010 ABC transporters - Oryza sativa japonica (Japanese rice) (RefSeq);	PF00005	ABC transporter
HORVU3Hr1G070300.2	103	2.094	Up	0.00048091	S	ATP-dependent 6-phosphofructokinase 3	1	5.03286e-41	124.59	EEEEEGLAVAVEADHDS(1)PEPPR	3	4.658	27	chloroplast				K00850	pfkA, PFK; 6-phosphofructokinase 1 [EC:2.7.1.11]	osa00010 Glycolysis / Gluconeogenesis - Oryza sativa japonica (Japanese rice) (RefSeq); osa00030 Pentose phosphate pathway - Oryza sativa japonica (Japanese rice) (RefSeq); osa00051 Fructose and mannose metabolism - Oryza sativa japonica (Japanese rice) (RefSeq); osa00052 Galactose metabolism - Oryza sativa japonica (Japanese rice) (RefSeq); osa01100 Metabolic pathways - Oryza sativa japonica (Ja…	PF00365	Phosphofructokinase
HORVU3Hr1G070300.2	132	1.74	Up	0.00021843	S	ATP-dependent 6-phosphofructokinase 3	1	7.75568e-29	225.89	ISRDS(1)YPNLR	2	5.006	15	chloroplast				K00850	pfkA, PFK; 6-phosphofructokinase 1 [EC:2.7.1.11]	osa00010 Glycolysis / Gluconeogenesis - Oryza sativa japonica (Japanese rice) (RefSeq); osa00030 Pentose phosphate pathway - Oryza sativa japonica (Japanese rice) (RefSeq); osa00051 Fructose and mannose metabolism - Oryza sativa japonica (Japanese rice) (RefSeq); osa00052 Galactose metabolism - Oryza sativa japonica (Japanese rice) (RefSeq); osa01100 Metabolic pathways - Oryza sativa japonica (Ja…	PF00365	Phosphofructokinase
HORVU3Hr1G070300.2	146	2.027	Up	9.9828e-05	S	ATP-dependent 6-phosphofructokinase 3	0.998945	2.10133e-17	184.32	NAS(1)AT(0.001)S(0.999)LRDDDAAFAK	2	5.3589	18	chloroplast				K00850	pfkA, PFK; 6-phosphofructokinase 1 [EC:2.7.1.11]	osa00010 Glycolysis / Gluconeogenesis - Oryza sativa japonica (Japanese rice) (RefSeq); osa00030 Pentose phosphate pathway - Oryza sativa japonica (Japanese rice) (RefSeq); osa00051 Fructose and mannose metabolism - Oryza sativa japonica (Japanese rice) (RefSeq); osa00052 Galactose metabolism - Oryza sativa japonica (Japanese rice) (RefSeq); osa01100 Metabolic pathways - Oryza sativa japonica (Ja…	PF00365	Phosphofructokinase
HORVU3Hr1G070300.2	143	2.233	Up	0.00136032	S	ATP-dependent 6-phosphofructokinase 3	0.999994	7.6612e-108	279.67	NAS(1)AT(0.003)S(0.997)LRDDDAAFAK	2	4.517	37	chloroplast				K00850	pfkA, PFK; 6-phosphofructokinase 1 [EC:2.7.1.11]	osa00010 Glycolysis / Gluconeogenesis - Oryza sativa japonica (Japanese rice) (RefSeq); osa00030 Pentose phosphate pathway - Oryza sativa japonica (Japanese rice) (RefSeq); osa00051 Fructose and mannose metabolism - Oryza sativa japonica (Japanese rice) (RefSeq); osa00052 Galactose metabolism - Oryza sativa japonica (Japanese rice) (RefSeq); osa01100 Metabolic pathways - Oryza sativa japonica (Ja…	PF00365	Phosphofructokinase
HORVU3Hr1G071570.3	41	1.946	Up	0.00030024	S	trehalose phosphate synthase	0.985851	7.6419e-231	326.27	S(0.986)YT(0.014)NLLDLAEGNFAALGPAGGGAR	2	4.9955	14	nucleus				K16055	TPS; trehalose 6-phosphate synthase/phosphatase [EC:2.4.1.15 3.1.3.12]	osa00500 Starch and sucrose metabolism - Oryza sativa japonica (Japanese rice) (RefSeq); osa01100 Metabolic pathways - Oryza sativa japonica (Japanese rice) (RefSeq);
HORVU3Hr1G071770.1	149	1.716	Up	0.00091949	S	cellulose synthase family protein	0.999999	1.41794e-24	163.25	VTMANQLS(1)DR	2	6.1487	16	plasma membrane	GO:0000271 polysaccharide biosynthetic process; GO:0000278 mitotic cell cycle; GO:0000281 mitotic cytokinesis; GO:0000910 cytokinesis; GO:0001101 response to acid chemical; GO:0005975 carbohydrate metabolic process; GO:0005976 polysaccharide metabolic process; GO:0006073 cellular glucan metabolic process; GO:0006950 response to stress; GO:0006952 defense response; GO:0006970 response to osmotic s…	GO:0005618 cell wall; GO:0005622 intracellular; GO:0005623 cell; GO:0005737 cytoplasm; GO:0005794 Golgi apparatus; GO:0005886 plasma membrane; GO:0012505 endomembrane system; GO:0016020 membrane; GO:0030312 external encapsulating structure; GO:0043226 organelle; GO:0043227 membrane-bounded organelle; GO:0043229 intracellular organelle; GO:0043231 intracellular membrane-bounded organelle; GO:00444…	GO:0003824 catalytic activity; GO:0008194 UDP-glycosyltransferase activity; GO:0016740 transferase activity; GO:0016757 transferase activity, transferring glycosyl groups; GO:0016758 transferase activity, transferring hexosyl groups; GO:0016759 cellulose synthase activity; GO:0016760 cellulose synthase (UDP-forming) activity; GO:0035251 UDP-glucosyltransferase activity; GO:0046527 glucosyltransfe…	K10999	CESA; cellulose synthase A [EC:2.4.1.12]
HORVU3Hr1G071770.1	165	1.756	Up	0.00062187	S	cellulose synthase family protein	0.97338	3.84456e-10	112.33	TLS(0.003)S(0.024)MS(0.973)GVGSELNDESGKPIWK	3	4.6807	17	plasma membrane	GO:0000271 polysaccharide biosynthetic process; GO:0000278 mitotic cell cycle; GO:0000281 mitotic cytokinesis; GO:0000910 cytokinesis; GO:0001101 response to acid chemical; GO:0005975 carbohydrate metabolic process; GO:0005976 polysaccharide metabolic process; GO:0006073 cellular glucan metabolic process; GO:0006950 response to stress; GO:0006952 defense response; GO:0006970 response to osmotic s…	GO:0005618 cell wall; GO:0005622 intracellular; GO:0005623 cell; GO:0005737 cytoplasm; GO:0005794 Golgi apparatus; GO:0005886 plasma membrane; GO:0012505 endomembrane system; GO:0016020 membrane; GO:0030312 external encapsulating structure; GO:0043226 organelle; GO:0043227 membrane-bounded organelle; GO:0043229 intracellular organelle; GO:0043231 intracellular membrane-bounded organelle; GO:00444…	GO:0003824 catalytic activity; GO:0008194 UDP-glycosyltransferase activity; GO:0016740 transferase activity; GO:0016757 transferase activity, transferring glycosyl groups; GO:0016758 transferase activity, transferring hexosyl groups; GO:0016759 cellulose synthase activity; GO:0016760 cellulose synthase (UDP-forming) activity; GO:0035251 UDP-glucosyltransferase activity; GO:0046527 glucosyltransfe…	K10999	CESA; cellulose synthase A [EC:2.4.1.12]
HORVU3Hr1G072800.1	468	2.272	Up	0.0072417	S	RNA-binding protein, putative isoform 1	0.801493	4.62478e-09	94.517	S(0.007)QGHGS(0.156)S(0.801)PT(0.036)IPGSDPANKPISGPR	3	2.3182	12	cytoplasm				K15191	LARP7; La-related protein 7		PF05383; PF00076	La domain; RNA recognition motif. (a.k.a. RRM, RBD, or RNP domain)
HORVU3Hr1G073590.1	112	1.781	Up	0.0117186	S	Ribosomal protein S24/S35, mitochondrial	1	1.22842e-78	231.45	LADAHS(1)ET(1)DDELIEELR	2	7.2577	39	chloroplast				K17413	MRPS35; small subunit ribosomal protein S35
HORVU3Hr1G074480.3	6	0.459	Down	0.01078	S	Nuclear matrix constituent protein-related, putative isoform 2	1	1.43126e-65	243.95	S(1)PAAGAALAGDEAIWR	2	3.5695	14	cytoplasm	GO:0006996 organelle organization; GO:0006997 nucleus organization; GO:0009987 cellular process; GO:0016043 cellular component organization; GO:0032535 regulation of cellular component size; GO:0065007 biological regulation; GO:0065008 regulation of biological quality; GO:0071840 cellular component organization or biogenesis; GO:0090066 regulation of anatomical structure size; GO:0097298 regulati…	GO:0005622 intracellular; GO:0005623 cell; GO:0005634 nucleus; GO:0005652 nuclear lamina; GO:0005694 chromosome; GO:0005737 cytoplasm; GO:0009507 chloroplast; GO:0009536 plastid; GO:0010369 chromocenter; GO:0031974 membrane-enclosed lumen; GO:0031981 nuclear lumen; GO:0034399 nuclear periphery; GO:0043226 organelle; GO:0043227 membrane-bounded organelle; GO:0043228 non-membrane-bounded organelle;…
HORVU3Hr1G074770.1	346	1.557	Up	0.0033844	S	Protein PAT1 homolog 1	0.997103	0.000579712	143.22	FESAT(0.003)S(0.997)LPSSR	2	1.8543	10	nucleus	GO:0000288 nuclear-transcribed mRNA catabolic process, deadenylation-dependent decay; GO:0000290 deadenylation-dependent decapping of nuclear-transcribed mRNA; GO:0000956 nuclear-transcribed mRNA catabolic process; GO:0002376 immune system process; GO:0006139 nucleobase-containing compound metabolic process; GO:0006401 RNA catabolic process; GO:0006402 mRNA catabolic process; GO:0006725 cellular …	GO:0000932 P-body; GO:0005622 intracellular; GO:0005623 cell; GO:0005634 nucleus; GO:0005737 cytoplasm; GO:0005783 endoplasmic reticulum; GO:0012505 endomembrane system; GO:0032991 macromolecular complex; GO:0035770 ribonucleoprotein granule; GO:0036464 cytoplasmic ribonucleoprotein granule; GO:0043226 organelle; GO:0043227 membrane-bounded organelle; GO:0043228 non-membrane-bounded organelle; GO…	GO:0003676 nucleic acid binding; GO:0003723 RNA binding; GO:0003729 mRNA binding; GO:0005488 binding; GO:0097159 organic cyclic compound binding; GO:1901363 heterocyclic compound binding;	K12617	PATL1, PAT1; DNA topoisomerase 2-associated protein PAT1	osa03018 RNA degradation - Oryza sativa japonica (Japanese rice) (RefSeq);
HORVU3Hr1G074770.1	171	1.549	Up	0.0104956	S	Protein PAT1 homolog 1	0.99976	3.56458e-30	205.26	TSS(1)YPQQPLQHR	2	2.2537	13	nucleus	GO:0000288 nuclear-transcribed mRNA catabolic process, deadenylation-dependent decay; GO:0000290 deadenylation-dependent decapping of nuclear-transcribed mRNA; GO:0000956 nuclear-transcribed mRNA catabolic process; GO:0002376 immune system process; GO:0006139 nucleobase-containing compound metabolic process; GO:0006401 RNA catabolic process; GO:0006402 mRNA catabolic process; GO:0006725 cellular …	GO:0000932 P-body; GO:0005622 intracellular; GO:0005623 cell; GO:0005634 nucleus; GO:0005737 cytoplasm; GO:0005783 endoplasmic reticulum; GO:0012505 endomembrane system; GO:0032991 macromolecular complex; GO:0035770 ribonucleoprotein granule; GO:0036464 cytoplasmic ribonucleoprotein granule; GO:0043226 organelle; GO:0043227 membrane-bounded organelle; GO:0043228 non-membrane-bounded organelle; GO…	GO:0003676 nucleic acid binding; GO:0003723 RNA binding; GO:0003729 mRNA binding; GO:0005488 binding; GO:0097159 organic cyclic compound binding; GO:1901363 heterocyclic compound binding;	K12617	PATL1, PAT1; DNA topoisomerase 2-associated protein PAT1	osa03018 RNA degradation - Oryza sativa japonica (Japanese rice) (RefSeq);
HORVU3Hr1G075220.5	224	1.76	Up	0.00160206	T	Ubiquitin carboxyl-terminal hydrolase 13	1	0.00416801	119.52	EKAEAHMFT(1)T(1)FK	3	-8.3776	17	vacuolar membrane				K11838	USP7, UBP15; ubiquitin carboxyl-terminal hydrolase 7 [EC:3.4.19.12]
HORVU3Hr1G075220.5	223	1.76	Up	0.00160206	T	Ubiquitin carboxyl-terminal hydrolase 13	1	0.00416801	119.52	EKAEAHMFT(1)T(1)FK	3	-8.3776	17	vacuolar membrane				K11838	USP7, UBP15; ubiquitin carboxyl-terminal hydrolase 7 [EC:3.4.19.12]
HORVU3Hr1G075790.2	592	0.569	Down	0.0031985	S	Chromosome 3B, genomic scaffold, cultivar Chinese Spring	1	1.12228e-32	204.33	GLEATWLDPGPS(1)PR	2	3.2154	15	chloroplast		GO:0005622 intracellular; GO:0005623 cell; GO:0005737 cytoplasm; GO:0012505 endomembrane system; GO:0016020 membrane; GO:0016021 integral component of membrane; GO:0030133 transport vesicle; GO:0031224 intrinsic component of membrane; GO:0031410 cytoplasmic vesicle; GO:0031982 vesicle; GO:0043226 organelle; GO:0043227 membrane-bounded organelle; GO:0043229 intracellular organelle; GO:0044424 intr…	GO:0005488 binding; GO:0005515 protein binding; GO:0008092 cytoskeletal protein binding; GO:0017022 myosin binding;
HORVU3Hr1G080820.2	841	2.495	Up	0.00128368	S	N-terminal kinase-like protein	0.923652	3.70819e-91	188.22	SAGIKPS(0.076)VS(0.924)HNDDDDLWGSIAAPQPK	3	4.5729	12	nucleus				K08876	SCYL1; SCY1-like protein 1
HORVU3Hr1G084830.1	10	0.606	Down	0.0031382	S	Nematode resistance protein-like HSPRO2	1	7.03068e-14	185.57	LSPLS(1)PVRPDDK	2	3.0925	26	chloroplast
HORVU3Hr1G087210.2	627	2.769	Up	0.0182448	T	respiratory burst oxidase protein F	0.996838	2.07604e-08	150.93	LET(0.997)T(0.003)VVADSTTEDTR	2	4.5536	10	plasma membrane		GO:0016020 membrane;					PF08022; PF08030	FAD-binding domain; Ferric reductase NAD binding domain
HORVU3Hr1G088540.1	379	0.602	Down	0.00106462	S	fructose-bisphosphate aldolase 2	0.999653	4.42057e-43	233.03	GDATLGEGASES(1)LHVK	2	3.3227	16	chloroplast	GO:0005975 carbohydrate metabolic process; GO:0005984 disaccharide metabolic process; GO:0005985 sucrose metabolic process; GO:0005986 sucrose biosynthetic process; GO:0005996 monosaccharide metabolic process; GO:0006006 glucose metabolic process; GO:0006082 organic acid metabolic process; GO:0006090 pyruvate metabolic process; GO:0006091 generation of precursor metabolites and energy; GO:0006094…	GO:0005622 intracellular; GO:0005623 cell; GO:0005737 cytoplasm; GO:0005829 cytosol; GO:0044424 intracellular part; GO:0044444 cytoplasmic part; GO:0044464 cell part;	GO:0003824 catalytic activity; GO:0004332 fructose-bisphosphate aldolase activity; GO:0016829 lyase activity; GO:0016830 carbon-carbon lyase activity; GO:0016832 aldehyde-lyase activity;	K01623	ALDO; fructose-bisphosphate aldolase, class I [EC:4.1.2.13]	osa00010 Glycolysis / Gluconeogenesis - Oryza sativa japonica (Japanese rice) (RefSeq); osa00030 Pentose phosphate pathway - Oryza sativa japonica (Japanese rice) (RefSeq); osa00051 Fructose and mannose metabolism - Oryza sativa japonica (Japanese rice) (RefSeq); osa00710 Carbon fixation in photosynthetic organisms - Oryza sativa japonica (Japanese rice) (RefSeq); osa01100 Metabolic pathways - Or…	PF00274	Fructose-bisphosphate aldolase class-I
HORVU3Hr1G089020.10	108	1.667	Up	0.041577	S	RECA homolog 3	0.999999	1.6296e-15	211.15	SSGTDS(1)GEENMSK	2	2.6218	14	cytoplasm				K03553	recA; recombination protein RecA	osa03440 Homologous recombination - Oryza sativa japonica (Japanese rice) (RefSeq);
HORVU3Hr1G089330.38	132	1.795	Up	0.00101558	S	RNA-binding protein 10	1	6.91278e-05	125.17	YSCDS(1)DYER	2	3.1376	15	nucleus	GO:0000245 spliceosomal complex assembly; GO:0000375 RNA splicing, via transesterification reactions; GO:0000377 RNA splicing, via transesterification reactions with bulged adenosine as nucleophile; GO:0000381 regulation of alternative mRNA splicing, via spliceosome; GO:0000398 mRNA splicing, via spliceosome; GO:0006139 nucleobase-containing compound metabolic process; GO:0006396 RNA processing; …	GO:0005622 intracellular; GO:0005623 cell; GO:0005634 nucleus; GO:0043226 organelle; GO:0043227 membrane-bounded organelle; GO:0043229 intracellular organelle; GO:0043231 intracellular membrane-bounded organelle; GO:0044424 intracellular part; GO:0044464 cell part;	GO:0003676 nucleic acid binding; GO:0003723 RNA binding; GO:0003729 mRNA binding; GO:0005488 binding; GO:0097159 organic cyclic compound binding; GO:1901363 heterocyclic compound binding;	K13094	RBM5_10; RNA-binding protein 5/10		PF00076	RNA recognition motif. (a.k.a. RRM, RBD, or RNP domain)
HORVU3Hr1G095450.1	113	1.584	Up	0.00024115	S	DEK domain-containing chromatin associated protein	0.999933	2.1317e-166	155.53	PADPAPADPPADDPMDTEEHEEEPAS(1)AEEHEEEEQPQK	4	4.1963	27	chloroplast				K17046	DEK; protein DEK		PF08766	DEK C terminal domain
HORVU3Hr1G096450.1	208	1.632	Up	0.0066355	S	coiled-coil domain-containing protein SCD2-like isoform X2 [Aegilops tauschii subsp. tauschii]	0.999846	5.8581e-06	140.22	TPS(1)PIPPVAVESPVERPR	3	1.5707	16	chloroplast	GO:0000278 mitotic cell cycle; GO:0000281 mitotic cytokinesis; GO:0000910 cytokinesis; GO:0000911 cytokinesis by cell plate formation; GO:0007049 cell cycle; GO:0009825 multidimensional cell growth; GO:0009987 cellular process; GO:0016049 cell growth; GO:0022402 cell cycle process; GO:0032506 cytokinetic process; GO:0040007 growth; GO:0051301 cell division; GO:0061640 cytoskeleton-dependent cytok…	GO:0005622 intracellular; GO:0005623 cell; GO:0005737 cytoplasm; GO:0005886 plasma membrane; GO:0016020 membrane; GO:0030135 coated vesicle; GO:0030136 clathrin-coated vesicle; GO:0031410 cytoplasmic vesicle; GO:0031982 vesicle; GO:0043226 organelle; GO:0043227 membrane-bounded organelle; GO:0043229 intracellular organelle; GO:0044424 intracellular part; GO:0044444 cytoplasmic part; GO:0044464 ce…
HORVU3Hr1G098720.3	357	0.618	Down	0.0145755	S	Regulator of Vps4 activity in the MVB pathway protein	0.998099	2.41768e-08	87.533	SDSIPLNS(0.998)PPVKPT(0.002)EQEFFTR	3	1.0307	13	chloroplast				K19476	IST1; vacuolar protein sorting-associated protein IST1	osa04144 Endocytosis - Oryza sativa japonica (Japanese rice) (RefSeq);
HORVU3Hr1G108110.26	881	1.886	Up	0.00042317	S	villin 2	0.951015	0	375.57	AAAVAALSSVLTAEQS(0.006)GS(0.951)S(0.043)DNLR	2	1.6922	49	nucleus	GO:0006996 organelle organization; GO:0007010 cytoskeleton organization; GO:0007015 actin filament organization; GO:0009987 cellular process; GO:0016043 cellular component organization; GO:0022607 cellular component assembly; GO:0030029 actin filament-based process; GO:0030036 actin cytoskeleton organization; GO:0044085 cellular component biogenesis; GO:0051014 actin filament severing; GO:0051017…	GO:0005622 intracellular; GO:0005623 cell; GO:0005737 cytoplasm; GO:0005856 cytoskeleton; GO:0005884 actin filament; GO:0015629 actin cytoskeleton; GO:0043226 organelle; GO:0043228 non-membrane-bounded organelle; GO:0043229 intracellular organelle; GO:0043232 intracellular non-membrane-bounded organelle; GO:0044422 organelle part; GO:0044424 intracellular part; GO:0044430 cytoskeletal part; GO:00…	GO:0003779 actin binding; GO:0005488 binding; GO:0005515 protein binding; GO:0008092 cytoskeletal protein binding; GO:0044877 macromolecular complex binding; GO:0051015 actin filament binding;				PF00626; PF02209	Gelsolin repeat; Villin headpiece domain
HORVU3Hr1G113850.2	866	1.75	Up	0.00031771	S	villin 4	1	4.00559e-28	222.25	AAS(1)IAAMSASFERPK	2	4.1718	20	chloroplast	GO:0001101 response to acid chemical; GO:0006810 transport; GO:0006996 organelle organization; GO:0007010 cytoskeleton organization; GO:0007015 actin filament organization; GO:0007275 multicellular organism development; GO:0008064 regulation of actin polymerization or depolymerization; GO:0008154 actin polymerization or depolymerization; GO:0009653 anatomical structure morphogenesis; GO:0009719 r…	GO:0005622 intracellular; GO:0005623 cell; GO:0005737 cytoplasm; GO:0005829 cytosol; GO:0005856 cytoskeleton; GO:0015629 actin cytoskeleton; GO:0032432 actin filament bundle; GO:0043226 organelle; GO:0043228 non-membrane-bounded organelle; GO:0043229 intracellular organelle; GO:0043232 intracellular non-membrane-bounded organelle; GO:0044422 organelle part; GO:0044424 intracellular part; GO:00444…	GO:0003779 actin binding; GO:0005488 binding; GO:0005515 protein binding; GO:0008092 cytoskeletal protein binding; GO:0044877 macromolecular complex binding; GO:0051015 actin filament binding;	K05768	GSN; gelsolin		PF00626; PF02209	Gelsolin repeat; Villin headpiece domain
HORVU3Hr1G117730.2	624	2.248	Up	0.022176	S	Tudor/PWWP/MBT superfamily protein	1	4.43735e-13	121.63	EVAENEDS(1)PMPS(0.997)AEAT(0.003)NDTVSK	2	3.2763	16	nucleus							PF00855	PWWP domain
HORVU4Hr1G000930.1	209	0.55	Down	0.036362	S	HXXXD-type acyl-transferase family protein	0.925981	0.000284863	96.082	DAIPNPPKPPLGPPPS(0.926)FT(0.074)AFNFVK	3	0.48908	11	cytoplasm
HORVU4Hr1G001850.2	465	2.135	Up	0.0148957	T	Protein kinase superfamily protein	0.955022	0.000218295	100.98	EILPLMT(0.002)PS(0.043)NLT(0.955)ADK	2	4.5738	8	chloroplast	GO:0001666 response to hypoxia; GO:0006082 organic acid metabolic process; GO:0006464 cellular protein modification process; GO:0006468 protein phosphorylation; GO:0006629 lipid metabolic process; GO:0006720 isoprenoid metabolic process; GO:0006721 terpenoid metabolic process; GO:0006793 phosphorus metabolic process; GO:0006796 phosphate-containing compound metabolic process; GO:0006807 nitrogen …	GO:0005622 intracellular; GO:0005623 cell; GO:0005737 cytoplasm; GO:0005783 endoplasmic reticulum; GO:0005789 endoplasmic reticulum membrane; GO:0012505 endomembrane system; GO:0016020 membrane; GO:0031984 organelle subcompartment; GO:0042175 nuclear outer membrane-endoplasmic reticulum membrane network; GO:0043226 organelle; GO:0043227 membrane-bounded organelle; GO:0043229 intracellular organel…	GO:0003824 catalytic activity; GO:0004672 protein kinase activity; GO:0004674 protein serine/threonine kinase activity; GO:0004712 protein serine/threonine/tyrosine kinase activity; GO:0016301 kinase activity; GO:0016740 transferase activity; GO:0016772 transferase activity, transferring phosphorus-containing groups; GO:0016773 phosphotransferase activity, alcohol group as acceptor;	K14510	CTR1; serine/threonine-protein kinase CTR1 [EC:2.7.11.1]	osa04016 MAPK signaling pathway - plant - Oryza sativa japonica (Japanese rice) (RefSeq); osa04075 Plant hormone signal transduction - Oryza sativa japonica (Japanese rice) (RefSeq);	PF07714	Protein tyrosine kinase
HORVU4Hr1G002170.5	468	0.48	Down	0.0137208	S	CCR4-NOT transcription complex subunit 3	0.999863	1.80474e-43	197.85	VNSGGLSQQLVS(1)PLGSK	2	2.7286	15	cytoplasm	GO:0000075 cell cycle checkpoint; GO:0000077 DNA damage checkpoint; GO:0000278 mitotic cell cycle; GO:0000288 nuclear-transcribed mRNA catabolic process, deadenylation-dependent decay; GO:0000289 nuclear-transcribed mRNA poly(A) tail shortening; GO:0000956 nuclear-transcribed mRNA catabolic process; GO:0001701 in utero embryonic development; GO:0001824 blastocyst development; GO:0001825 blastocys…	GO:0000932 P-body; GO:0005622 intracellular; GO:0005623 cell; GO:0005737 cytoplasm; GO:0005829 cytosol; GO:0030014 CCR4-NOT complex; GO:0030015 CCR4-NOT core complex; GO:0032991 macromolecular complex; GO:0035770 ribonucleoprotein granule; GO:0036464 cytoplasmic ribonucleoprotein granule; GO:0043226 organelle; GO:0043228 non-membrane-bounded organelle; GO:0043229 intracellular organelle; GO:00432…		K12580	CNOT3, NOT3; CCR4-NOT transcription complex subunit 3	osa03018 RNA degradation - Oryza sativa japonica (Japanese rice) (RefSeq);
HORVU4Hr1G005920.1	43	2.468	Up	0.0003227	S	lipoxygenase 1	1	1.73422e-52	199.99	SDVLDLGDFHAS(1)LLDGVHK	3	0.29721	19	cytoplasm				K15718	LOX1_5; linoleate 9S-lipoxygenase [EC:1.13.11.58]	osa00591 Linoleic acid metabolism - Oryza sativa japonica (Japanese rice) (RefSeq);	PF01477; PF00305	PLAT/LH2 domain; Lipoxygenase
HORVU4Hr1G008310.9	201	0.469	Down	0.00121792	S	actin-11	0.999877	0.000433259	122.51	GYS(1)FTTTAER	2	1.2683	15	cytoskeleton	GO:0006996 organelle organization; GO:0007010 cytoskeleton organization; GO:0009987 cellular process; GO:0016043 cellular component organization; GO:0071840 cellular component organization or biogenesis;	GO:0005622 intracellular; GO:0005623 cell; GO:0005737 cytoplasm; GO:0005739 mitochondrion; GO:0005856 cytoskeleton; GO:0005886 plasma membrane; GO:0005911 cell-cell junction; GO:0009506 plasmodesma; GO:0009507 chloroplast; GO:0009526 plastid envelope; GO:0009532 plastid stroma; GO:0009536 plastid; GO:0009570 chloroplast stroma; GO:0009941 chloroplast envelope; GO:0016020 membrane; GO:0030054 cell…	GO:0005198 structural molecule activity; GO:0005200 structural constituent of cytoskeleton;	K10355	ACTF; actin, other eukaryote
HORVU4Hr1G019460.1	457	1.664	Up	0.00110386	S	receptor-like protein kinase 1	0.99273	4.42481e-21	208.23	FAPEGMTHVS(0.993)T(0.007)R	2	3.3348	15	plasma membrane	GO:0006464 cellular protein modification process; GO:0006468 protein phosphorylation; GO:0006793 phosphorus metabolic process; GO:0006796 phosphate-containing compound metabolic process; GO:0006807 nitrogen compound metabolic process; GO:0008152 metabolic process; GO:0009987 cellular process; GO:0016310 phosphorylation; GO:0019538 protein metabolic process; GO:0036211 protein modification process…	GO:0005623 cell; GO:0005886 plasma membrane; GO:0016020 membrane; GO:0044464 cell part; GO:0071944 cell periphery;	GO:0003824 catalytic activity; GO:0004672 protein kinase activity; GO:0004674 protein serine/threonine kinase activity; GO:0016301 kinase activity; GO:0016740 transferase activity; GO:0016772 transferase activity, transferring phosphorus-containing groups; GO:0016773 phosphotransferase activity, alcohol group as acceptor;				PF00069	Protein kinase domain
HORVU4Hr1G019460.1	608	0.632	Down	0.027899	S	receptor-like protein kinase 1	0.987552	3.94237e-08	133.29	SVSSTGSGQLFS(0.988)PS(0.012)GFR	2	3.5243	11	plasma membrane	GO:0006464 cellular protein modification process; GO:0006468 protein phosphorylation; GO:0006793 phosphorus metabolic process; GO:0006796 phosphate-containing compound metabolic process; GO:0006807 nitrogen compound metabolic process; GO:0008152 metabolic process; GO:0009987 cellular process; GO:0016310 phosphorylation; GO:0019538 protein metabolic process; GO:0036211 protein modification process…	GO:0005623 cell; GO:0005886 plasma membrane; GO:0016020 membrane; GO:0044464 cell part; GO:0071944 cell periphery;	GO:0003824 catalytic activity; GO:0004672 protein kinase activity; GO:0004674 protein serine/threonine kinase activity; GO:0016301 kinase activity; GO:0016740 transferase activity; GO:0016772 transferase activity, transferring phosphorus-containing groups; GO:0016773 phosphotransferase activity, alcohol group as acceptor;				PF00069	Protein kinase domain
HORVU4Hr1G029030.22	489	0.659	Down	0.0134014	S	Splicing factor U2af large subunit B	1	1.04437e-52	252.02	PHLS(1)GEPVSGVGK	2	3.7454	15	nucleus		GO:0000243 commitment complex; GO:0005622 intracellular; GO:0005623 cell; GO:0005634 nucleus; GO:0005654 nucleoplasm; GO:0005681 spliceosomal complex; GO:0005684 U2-type spliceosomal complex; GO:0016604 nuclear body; GO:0016607 nuclear speck; GO:0031974 membrane-enclosed lumen; GO:0031981 nuclear lumen; GO:0032991 macromolecular complex; GO:0043226 organelle; GO:0043227 membrane-bounded organelle…	GO:0003676 nucleic acid binding; GO:0003723 RNA binding; GO:0003727 single-stranded RNA binding; GO:0005488 binding; GO:0008187 poly-pyrimidine tract binding; GO:0030628 pre-mRNA 3'-splice site binding; GO:0036002 pre-mRNA binding; GO:0097159 organic cyclic compound binding; GO:1901363 heterocyclic compound binding;	K12837	U2AF2; splicing factor U2AF 65 kDa subunit	osa03040 Spliceosome - Oryza sativa japonica (Japanese rice) (RefSeq);	PF00076	RNA recognition motif. (a.k.a. RRM, RBD, or RNP domain)
HORVU4Hr1G033300.1	598	0.665	Down	0.030318	S	AAA-type ATPase family protein	1	0.000265273	141.88	S(1)PLADTMHFR	2	1.5325	29	nucleus	GO:0002090 regulation of receptor internalization; GO:0002092 positive regulation of receptor internalization; GO:0003008 system process; GO:0007610 behavior; GO:0007611 learning or memory; GO:0007612 learning; GO:0007613 memory; GO:0009893 positive regulation of metabolic process; GO:0010604 positive regulation of macromolecule metabolic process; GO:0010646 regulation of cell communication; GO:0…	GO:0005622 intracellular; GO:0005623 cell; GO:0005634 nucleus; GO:0005886 plasma membrane; GO:0016020 membrane; GO:0043226 organelle; GO:0043227 membrane-bounded organelle; GO:0043229 intracellular organelle; GO:0043231 intracellular membrane-bounded organelle; GO:0044424 intracellular part; GO:0044425 membrane part; GO:0044456 synapse part; GO:0044459 plasma membrane part; GO:0044464 cell part; …	GO:0003824 catalytic activity; GO:0016462 pyrophosphatase activity; GO:0016787 hydrolase activity; GO:0016817 hydrolase activity, acting on acid anhydrides; GO:0016818 hydrolase activity, acting on acid anhydrides, in phosphorus-containing anhydrides; GO:0016887 ATPase activity; GO:0017111 nucleoside-triphosphatase activity;				PF00004	ATPase family associated with various cellular activities (AAA)
HORVU4Hr1G056610.3	173	0.592	Down	0.0071221	T	protein kinase family protein	0.970171	0	343.84	T(0.97)S(0.03)CGSPNYAAPEVISGK	2	5.573	15	cytoplasm	GO:0000003 reproduction; GO:0001101 response to acid chemical; GO:0003006 developmental process involved in reproduction; GO:0006464 cellular protein modification process; GO:0006468 protein phosphorylation; GO:0006793 phosphorus metabolic process; GO:0006796 phosphate-containing compound metabolic process; GO:0006807 nitrogen compound metabolic process; GO:0007154 cell communication; GO:0007165 …	GO:0005622 intracellular; GO:0005623 cell; GO:0005634 nucleus; GO:0005737 cytoplasm; GO:0043226 organelle; GO:0043227 membrane-bounded organelle; GO:0043229 intracellular organelle; GO:0043231 intracellular membrane-bounded organelle; GO:0044424 intracellular part; GO:0044464 cell part;	GO:0003824 catalytic activity; GO:0004672 protein kinase activity; GO:0004674 protein serine/threonine kinase activity; GO:0016301 kinase activity; GO:0016740 transferase activity; GO:0016772 transferase activity, transferring phosphorus-containing groups; GO:0016773 phosphotransferase activity, alcohol group as acceptor;	K07198	PRKAA, AMPK; 5'-AMP-activated protein kinase, catalytic alpha subunit [EC:2.7.11.11]		PF00069; PF00627; PF02149	Protein kinase domain; UBA/TS-N domain; Kinase associated domain 1
HORVU4Hr1G064720.1	218	1.904	Up	0.0066811	S	Deoxymugineic acid synthase1	0.986906	2.86659e-10	127.89	GT(0.013)HWGS(0.987)DAVMDAGVLQDIAASR	2	3.9139	23	cytoplasm	GO:0006518 peptide metabolic process; GO:0006807 nitrogen compound metabolic process; GO:0006950 response to stress; GO:0007154 cell communication; GO:0008152 metabolic process; GO:0009058 biosynthetic process; GO:0009237 siderophore metabolic process; GO:0009267 cellular response to starvation; GO:0009605 response to external stimulus; GO:0009987 cellular process; GO:0009991 response to extracel…		GO:0003824 catalytic activity; GO:0016491 oxidoreductase activity; GO:0016614 oxidoreductase activity, acting on CH-OH group of donors; GO:0016616 oxidoreductase activity, acting on the CH-OH group of donors, NAD or NADP as acceptor; GO:0033707 3''-deamino-3''-oxonicotianamine reductase activity;	K22374			PF00248	Aldo/keto reductase family
HORVU4Hr1G066290.8	569	1.583	Up	0.002463	S	Nucleoporin, Nup133/Nup155-like	0.999612	1.3069e-08	200.76	VSS(1)EAWSAGDR	2	2.281	15	chloroplast	GO:0000972 transcription-dependent tethering of RNA polymerase II gene DNA at nuclear periphery; GO:0006325 chromatin organization; GO:0006355 regulation of transcription, DNA-templated; GO:0006403 RNA localization; GO:0006405 RNA export from nucleus; GO:0006606 protein import into nucleus; GO:0006810 transport; GO:0006886 intracellular protein transport; GO:0006913 nucleocytoplasmic transport; G…	GO:0005622 intracellular; GO:0005623 cell; GO:0005634 nucleus; GO:0005635 nuclear envelope; GO:0005643 nuclear pore; GO:0005737 cytoplasm; GO:0009507 chloroplast; GO:0009536 plastid; GO:0012505 endomembrane system; GO:0031080 nuclear pore outer ring; GO:0031967 organelle envelope; GO:0031975 envelope; GO:0032991 macromolecular complex; GO:0043226 organelle; GO:0043227 membrane-bounded organelle; …	GO:0005198 structural molecule activity; GO:0017056 structural constituent of nuclear pore;	K14300	NUP133; nuclear pore complex protein Nup133	osa03013 RNA transport - Oryza sativa japonica (Japanese rice) (RefSeq);	PF08801	Nup133 N terminal like
HORVU4Hr1G072210.1	732	0.567	Down	0.00082293	S	Plant/MEB5-like protein	1	5.23998e-06	190.68	LNS(1)VVAGS(1)PK	2	1.1725	40	nucleus
HORVU4Hr1G072940.4	288	2.085	Up	0.005745	S	evolutionarily conserved C-terminal region 2	0.999907	5.71122e-07	157.77	S(1)PTPQQPGNR	2	1.9787	24	nucleus							PF04146	YT521-B-like domain
HORVU4Hr1G073020.3	26	1.908	Up	0.0185761	S	Protein kinase superfamily protein	0.999971	3.13384e-05	153.23	SVAES(1)PKLQS(0.995)PS(0.005)ER	2	4.8281	15	chloroplast	GO:0006464 cellular protein modification process; GO:0006468 protein phosphorylation; GO:0006793 phosphorus metabolic process; GO:0006796 phosphate-containing compound metabolic process; GO:0006807 nitrogen compound metabolic process; GO:0007154 cell communication; GO:0007165 signal transduction; GO:0007166 cell surface receptor signaling pathway; GO:0007167 enzyme linked receptor protein signali…	GO:0005623 cell; GO:0005886 plasma membrane; GO:0005911 cell-cell junction; GO:0009506 plasmodesma; GO:0016020 membrane; GO:0030054 cell junction; GO:0044464 cell part; GO:0055044 symplast; GO:0071944 cell periphery;	GO:0003824 catalytic activity; GO:0004672 protein kinase activity; GO:0004674 protein serine/threonine kinase activity; GO:0004675 transmembrane receptor protein serine/threonine kinase activity; GO:0004888 transmembrane signaling receptor activity; GO:0016301 kinase activity; GO:0016740 transferase activity; GO:0016772 transferase activity, transferring phosphorus-containing groups; GO:0016773 p…				PF07714	Protein tyrosine kinase
HORVU4Hr1G073020.3	31	1.909	Up	0.0183621	S	Protein kinase superfamily protein	0.999951	3.13384e-05	153.23	S(0.001)VAES(0.999)PKLQS(1)PSER	2	2.4618	14	chloroplast	GO:0006464 cellular protein modification process; GO:0006468 protein phosphorylation; GO:0006793 phosphorus metabolic process; GO:0006796 phosphate-containing compound metabolic process; GO:0006807 nitrogen compound metabolic process; GO:0007154 cell communication; GO:0007165 signal transduction; GO:0007166 cell surface receptor signaling pathway; GO:0007167 enzyme linked receptor protein signali…	GO:0005623 cell; GO:0005886 plasma membrane; GO:0005911 cell-cell junction; GO:0009506 plasmodesma; GO:0016020 membrane; GO:0030054 cell junction; GO:0044464 cell part; GO:0055044 symplast; GO:0071944 cell periphery;	GO:0003824 catalytic activity; GO:0004672 protein kinase activity; GO:0004674 protein serine/threonine kinase activity; GO:0004675 transmembrane receptor protein serine/threonine kinase activity; GO:0004888 transmembrane signaling receptor activity; GO:0016301 kinase activity; GO:0016740 transferase activity; GO:0016772 transferase activity, transferring phosphorus-containing groups; GO:0016773 p…				PF07714	Protein tyrosine kinase
HORVU4Hr1G075390.1	295	2.278	Up	0.000137792	S	Nuclear pore complex protein Nup98-Nup96	0.988485	0.000737654	163.93	SLSPLHGS(0.012)S(0.988)QK	2	2.2422	15	chloroplast	GO:0000972 transcription-dependent tethering of RNA polymerase II gene DNA at nuclear periphery; GO:0000973 posttranscriptional tethering of RNA polymerase II gene DNA at nuclear periphery; GO:0002218 activation of innate immune response; GO:0002253 activation of immune response; GO:0002376 immune system process; GO:0002682 regulation of immune system process; GO:0002684 positive regulation of im…	GO:0005622 intracellular; GO:0005623 cell; GO:0005634 nucleus; GO:0005635 nuclear envelope; GO:0005643 nuclear pore; GO:0005654 nucleoplasm; GO:0005737 cytoplasm; GO:0005829 cytosol; GO:0012505 endomembrane system; GO:0016020 membrane; GO:0016234 inclusion body; GO:0016604 nuclear body; GO:0031080 nuclear pore outer ring; GO:0031090 organelle membrane; GO:0031965 nuclear membrane; GO:0031967 orga…	GO:0003676 nucleic acid binding; GO:0003682 chromatin binding; GO:0003712 transcription cofactor activity; GO:0003713 transcription coactivator activity; GO:0003723 RNA binding; GO:0003729 mRNA binding; GO:0005048 signal sequence binding; GO:0005198 structural molecule activity; GO:0005215 transporter activity; GO:0005488 binding; GO:0008139 nuclear localization sequence binding; GO:0015267 chann…	K14297	NUP98, ADAR2, NUP116; nuclear pore complex protein Nup98-Nup96	osa03013 RNA transport - Oryza sativa japonica (Japanese rice) (RefSeq);	PF12110	Nuclear protein 96
HORVU4Hr1G079900.1	21	2.053	Up	0.04326	S	Methyltransferase-like protein 1	1	1.07503e-30	200.17	SNTEEDDYHVIGDLRS(1)PK	3	2.4011	15	nucleus
HORVU4Hr1G080780.1	57	1.535	Up	0.0095622	S	sterol methyltransferase 2	1	2.98447e-22	200.06	YTQYWS(1)FFR	2	-0.08182	15	cytoplasm	GO:0003002 regionalization; GO:0006275 regulation of DNA replication; GO:0006629 lipid metabolic process; GO:0006694 steroid biosynthetic process; GO:0007275 multicellular organism development; GO:0007389 pattern specification process; GO:0008152 metabolic process; GO:0008156 negative regulation of DNA replication; GO:0008202 steroid metabolic process; GO:0008610 lipid biosynthetic process; GO:00…	GO:0005622 intracellular; GO:0005623 cell; GO:0005737 cytoplasm; GO:0005783 endoplasmic reticulum; GO:0005794 Golgi apparatus; GO:0012505 endomembrane system; GO:0043226 organelle; GO:0043227 membrane-bounded organelle; GO:0043229 intracellular organelle; GO:0043231 intracellular membrane-bounded organelle; GO:0044424 intracellular part; GO:0044444 cytoplasmic part; GO:0044464 cell part;	GO:0003824 catalytic activity; GO:0003838 sterol 24-C-methyltransferase activity; GO:0008168 methyltransferase activity; GO:0008169 C-methyltransferase activity; GO:0008757 S-adenosylmethionine-dependent methyltransferase activity; GO:0016740 transferase activity; GO:0016741 transferase activity, transferring one-carbon groups;	K08242	E2.1.1.143; 24-methylenesterol C-methyltransferase [EC:2.1.1.143]	osa00100 Steroid biosynthesis - Oryza sativa japonica (Japanese rice) (RefSeq); osa01110 Biosynthesis of secondary metabolites - Oryza sativa japonica (Japanese rice) (RefSeq);	PF08241	Methyltransferase domain
HORVU4Hr1G081480.3	144	0.403	Down	1.75668e-05	T	2-oxoglutarate (2OG) and Fe(II)-dependent oxygenase superfamily protein	1	1.103e-204	256.4	LACPFPVDDSINEWPDT(1)PK	2	5.7281	15	cytoplasm				K18054	IDS3_2; 2'-deoxymugineic-acid 2'-dioxygenase / mugineic-acid 3-dioxygenase [EC:1.14.11.24 1.14.11.25]		PF03171	2OG-Fe(II) oxygenase superfamily
HORVU4Hr1G088910.12	536	0.645	Down	0.0196181	S	Protein kinase superfamily protein	0.999951	1.32768e-08	186.27	ASANSLS(1)APIR	2	2.3402	15	mitochondria	GO:0001932 regulation of protein phosphorylation; GO:0001934 positive regulation of protein phosphorylation; GO:0006464 cellular protein modification process; GO:0006468 protein phosphorylation; GO:0006793 phosphorus metabolic process; GO:0006796 phosphate-containing compound metabolic process; GO:0006807 nitrogen compound metabolic process; GO:0006950 response to stress; GO:0007154 cell communic…	GO:0005622 intracellular; GO:0005623 cell; GO:0005737 cytoplasm; GO:0044424 intracellular part; GO:0044464 cell part;	GO:0003824 catalytic activity; GO:0004672 protein kinase activity; GO:0004674 protein serine/threonine kinase activity; GO:0016301 kinase activity; GO:0016740 transferase activity; GO:0016772 transferase activity, transferring phosphorus-containing groups; GO:0016773 phosphotransferase activity, alcohol group as acceptor;				PF00069	Protein kinase domain
HORVU4Hr1G089360.1	492	0.577	Down	0.00124127	S	Flavin-containing monooxygenase family protein	0.998027	2.5685e-05	120.21	S(0.998)MS(0.002)TVADDVEADAR	2	2.5716	13	cytoplasm
HORVU4Hr1G090800.2	283	0.627	Down	0.045059	S	Charged multivesicular body protein 3	1	2.55415e-18	130.81	TAVAES(1)VDDDEDDLEK	2	3.5908	15	chloroplast	GO:0006810 transport; GO:0006900 membrane budding; GO:0006996 organelle organization; GO:0007032 endosome organization; GO:0009987 cellular process; GO:0010256 endomembrane system organization; GO:0016043 cellular component organization; GO:0016050 vesicle organization; GO:0016192 vesicle-mediated transport; GO:0051179 localization; GO:0051234 establishment of localization; GO:0061024 membrane or…	GO:0000815 ESCRT III complex; GO:0005622 intracellular; GO:0005623 cell; GO:0005737 cytoplasm; GO:0005768 endosome; GO:0005770 late endosome; GO:0005829 cytosol; GO:0010008 endosome membrane; GO:0012505 endomembrane system; GO:0016020 membrane; GO:0031090 organelle membrane; GO:0031410 cytoplasmic vesicle; GO:0031982 vesicle; GO:0032991 macromolecular complex; GO:0036452 ESCRT complex; GO:0043226…		K12193	VPS24, CHMP3; charged multivesicular body protein 3	osa04144 Endocytosis - Oryza sativa japonica (Japanese rice) (RefSeq);
HORVU5Hr1G009740.2	516	1.542	Up	0.0074037	S	Sec1/munc18-like (SM) proteins superfamily	0.999939	5.27184e-33	232.2	LYGQSIS(1)AVTAGVK	2	3.3452	12	chloroplast		GO:0005622 intracellular; GO:0005623 cell; GO:0005737 cytoplasm; GO:0005829 cytosol; GO:0044424 intracellular part; GO:0044444 cytoplasmic part; GO:0044464 cell part;		K19998	SCFD1, SLY1; sec1 family domain-containing protein 1
HORVU5Hr1G016680.2	111	1.511	Up	0.029065	S	Syntaxin-52	0.999999	0.00149203	110.06	QMGTSFNVS(1)NFANR	2	6.5119	8	Golgi apparatus	GO:0006810 transport; GO:0006886 intracellular protein transport; GO:0006906 vesicle fusion; GO:0006996 organelle organization; GO:0008104 protein localization; GO:0009987 cellular process; GO:0015031 protein transport; GO:0015833 peptide transport; GO:0016043 cellular component organization; GO:0016050 vesicle organization; GO:0016192 vesicle-mediated transport; GO:0022406 membrane docking; GO:0…	GO:0000139 Golgi membrane; GO:0005622 intracellular; GO:0005623 cell; GO:0005737 cytoplasm; GO:0005768 endosome; GO:0005770 late endosome; GO:0005773 vacuole; GO:0005794 Golgi apparatus; GO:0005802 trans-Golgi network; GO:0010008 endosome membrane; GO:0012505 endomembrane system; GO:0016020 membrane; GO:0016021 integral component of membrane; GO:0031090 organelle membrane; GO:0031201 SNARE comple…	GO:0000149 SNARE binding; GO:0005484 SNAP receptor activity; GO:0005488 binding; GO:0005515 protein binding;	K08503	SYP5; syntaxin of plants SYP5	osa04130 SNARE interactions in vesicular transport - Oryza sativa japonica (Japanese rice) (RefSeq);
HORVU5Hr1G017550.9	77	1.516	Up	0.001703	S	histone deacetylase 15	1	4.6805e-107	226.05	GS(1)PARPGHIDSTNCDQHGCLHAK	4	2.9506	30	nucleus				K11407	HDAC6; histone deacetylase 6 [EC:3.5.1.98]		PF00850	Histone deacetylase domain
HORVU5Hr1G021240.1	187	0.517	Down	0.0044241	S	Nuclear pore complex protein Nup93	0.967276	3.5565e-199	287.15	HALMPSSAS(0.032)S(0.967)PQASSGLPAEEVMPIPNK	3	2.528	42	nucleus	GO:0006403 RNA localization; GO:0006405 RNA export from nucleus; GO:0006406 mRNA export from nucleus; GO:0006606 protein import into nucleus; GO:0006611 protein export from nucleus; GO:0006810 transport; GO:0006886 intracellular protein transport; GO:0006913 nucleocytoplasmic transport; GO:0006996 organelle organization; GO:0006997 nucleus organization; GO:0006999 nuclear pore organization; GO:00…	GO:0005622 intracellular; GO:0005623 cell; GO:0005634 nucleus; GO:0005635 nuclear envelope; GO:0005643 nuclear pore; GO:0005730 nucleolus; GO:0005911 cell-cell junction; GO:0009506 plasmodesma; GO:0012505 endomembrane system; GO:0030054 cell junction; GO:0031967 organelle envelope; GO:0031974 membrane-enclosed lumen; GO:0031975 envelope; GO:0031981 nuclear lumen; GO:0032991 macromolecular complex…	GO:0005198 structural molecule activity; GO:0017056 structural constituent of nuclear pore;	K14309	NUP93, NIC96; nuclear pore complex protein Nup93	osa03013 RNA transport - Oryza sativa japonica (Japanese rice) (RefSeq);
HORVU5Hr1G022360.3	83	2.134	Up	0.033896	S	protein kinase family protein	0.999863	4.2723e-112	258.79	GSAS(1)FSHSSPLQR	2	4.7976	15	nucleus	GO:0001666 response to hypoxia; GO:0006082 organic acid metabolic process; GO:0006464 cellular protein modification process; GO:0006468 protein phosphorylation; GO:0006629 lipid metabolic process; GO:0006720 isoprenoid metabolic process; GO:0006721 terpenoid metabolic process; GO:0006793 phosphorus metabolic process; GO:0006796 phosphate-containing compound metabolic process; GO:0006807 nitrogen …	GO:0005622 intracellular; GO:0005623 cell; GO:0005737 cytoplasm; GO:0005783 endoplasmic reticulum; GO:0005789 endoplasmic reticulum membrane; GO:0012505 endomembrane system; GO:0016020 membrane; GO:0031984 organelle subcompartment; GO:0042175 nuclear outer membrane-endoplasmic reticulum membrane network; GO:0043226 organelle; GO:0043227 membrane-bounded organelle; GO:0043229 intracellular organel…	GO:0003824 catalytic activity; GO:0004672 protein kinase activity; GO:0004674 protein serine/threonine kinase activity; GO:0004712 protein serine/threonine/tyrosine kinase activity; GO:0016301 kinase activity; GO:0016740 transferase activity; GO:0016772 transferase activity, transferring phosphorus-containing groups; GO:0016773 phosphotransferase activity, alcohol group as acceptor;				PF00989; PF07714	PAS fold; Protein tyrosine kinase
HORVU5Hr1G022740.1	763	1.638	Up	0.0021779	S	Nuclear export mediator factor NEMF	0.978732	9.6446e-108	194.94	SPLLIS(0.001)T(0.006)LS(0.979)S(0.015)LGGDTDDLDVKK	2	1.2361	30	cytoplasm	GO:0006810 transport; GO:0006913 nucleocytoplasmic transport; GO:0046907 intracellular transport; GO:0051168 nuclear export; GO:0051169 nuclear transport; GO:0051179 localization; GO:0051234 establishment of localization; GO:0051641 cellular localization; GO:0051649 establishment of localization in cell;						PF05670; PF00098; PF11923	Domain of unknown function (DUF814); Zinc knuckle; Domain of unknown function (DUF3441)
HORVU5Hr1G025420.11	706	1.736	Up	0.0120626	S	General vesicular transport factor p115	0.999988	0	360.69	SSANS(1)MSDFQEIEEEETNK	2	8.4309	30	chloroplast	GO:0006810 transport; GO:0006886 intracellular protein transport; GO:0006888 ER to Golgi vesicle-mediated transport; GO:0007275 multicellular organism development; GO:0008104 protein localization; GO:0009791 post-embryonic development; GO:0009987 cellular process; GO:0015031 protein transport; GO:0015833 peptide transport; GO:0016043 cellular component organization; GO:0016192 vesicle-mediated tr…	GO:0005622 intracellular; GO:0005623 cell; GO:0005737 cytoplasm; GO:0005783 endoplasmic reticulum; GO:0005794 Golgi apparatus; GO:0005795 Golgi stack; GO:0005798 Golgi-associated vesicle; GO:0005829 cytosol; GO:0012505 endomembrane system; GO:0012506 vesicle membrane; GO:0012507 ER to Golgi transport vesicle membrane; GO:0016020 membrane; GO:0030133 transport vesicle; GO:0030134 ER to Golgi trans…	GO:0005215 transporter activity; GO:0008565 protein transporter activity;
HORVU5Hr1G033930.8	2693	1.569	Up	9.5275e-05	S	ubiquitin-protein ligase 2	1	4.08265e-79	238.01	YHSGSLFGMNS(1)R	2	2.6799	24	cytoplasm	GO:0006464 cellular protein modification process; GO:0006807 nitrogen compound metabolic process; GO:0008152 metabolic process; GO:0009987 cellular process; GO:0016567 protein ubiquitination; GO:0019538 protein metabolic process; GO:0032446 protein modification by small protein conjugation; GO:0036211 protein modification process; GO:0043170 macromolecule metabolic process; GO:0043412 macromolecu…	GO:0005622 intracellular; GO:0005623 cell; GO:0005634 nucleus; GO:0005737 cytoplasm; GO:0005739 mitochondrion; GO:0005829 cytosol; GO:0043226 organelle; GO:0043227 membrane-bounded organelle; GO:0043229 intracellular organelle; GO:0043231 intracellular membrane-bounded organelle; GO:0044424 intracellular part; GO:0044444 cytoplasmic part; GO:0044464 cell part;	GO:0003824 catalytic activity; GO:0004842 ubiquitin-protein transferase activity; GO:0016740 transferase activity; GO:0019787 ubiquitin-like protein transferase activity; GO:0061630 ubiquitin protein ligase activity; GO:0061659 ubiquitin-like protein ligase activity;	K10592	HUWE1, MULE, ARF-BP1; E3 ubiquitin-protein ligase HUWE1 [EC:2.3.2.26]	osa04120 Ubiquitin mediated proteolysis - Oryza sativa japonica (Japanese rice) (RefSeq);	PF00627; PF00632	UBA/TS-N domain; HECT-domain (ubiquitin-transferase)
HORVU5Hr1G033930.8	2367	1.623	Up	0.0034823	T	ubiquitin-protein ligase 2	0.896316	6.57391e-57	128.57	RPMAEHPDGQS(0.104)T(0.896)PAAGAQVNDPPSNLHGPETDAR	4	2.5003	13	cytoplasm	GO:0006464 cellular protein modification process; GO:0006807 nitrogen compound metabolic process; GO:0008152 metabolic process; GO:0009987 cellular process; GO:0016567 protein ubiquitination; GO:0019538 protein metabolic process; GO:0032446 protein modification by small protein conjugation; GO:0036211 protein modification process; GO:0043170 macromolecule metabolic process; GO:0043412 macromolecu…	GO:0005622 intracellular; GO:0005623 cell; GO:0005634 nucleus; GO:0005737 cytoplasm; GO:0005739 mitochondrion; GO:0005829 cytosol; GO:0043226 organelle; GO:0043227 membrane-bounded organelle; GO:0043229 intracellular organelle; GO:0043231 intracellular membrane-bounded organelle; GO:0044424 intracellular part; GO:0044444 cytoplasmic part; GO:0044464 cell part;	GO:0003824 catalytic activity; GO:0004842 ubiquitin-protein transferase activity; GO:0016740 transferase activity; GO:0019787 ubiquitin-like protein transferase activity; GO:0061630 ubiquitin protein ligase activity; GO:0061659 ubiquitin-like protein ligase activity;	K10592	HUWE1, MULE, ARF-BP1; E3 ubiquitin-protein ligase HUWE1 [EC:2.3.2.26]	osa04120 Ubiquitin mediated proteolysis - Oryza sativa japonica (Japanese rice) (RefSeq);	PF00627; PF00632	UBA/TS-N domain; HECT-domain (ubiquitin-transferase)
HORVU5Hr1G036160.3	49	1.688	Up	0.00100225	S	CBS domain-containing protein CBSCBSPB3	1	0.000808401	169.05	LAS(1)PNHLPGER	2	2.5348	16	chloroplast							PF00571; PF00564	CBS domain; PB1 domain
HORVU5Hr1G038920.1	154	1.65	Up	1.92069e-05	S	Ribosomal protein S4	1	5.478e-122	249.06	VES(1)EKHIDFSLTSPFGGGPAGR	3	-0.8408	15	mitochondria				K02997	RP-S9e, RPS9; small subunit ribosomal protein S9e	osa03010 Ribosome - Oryza sativa japonica (Japanese rice) (RefSeq);	PF01479	S4 domain
HORVU5Hr1G050330.2	269	0.546	Down	0.0152005	T	Ethylene-insensitive protein 2	0.973429	2.6668e-236	229.05	SALEHTESSDTTVESDPDSQQSTAY(0.001)T(0.003)AS(0.022)T(0.973)PK	3	5.0499	13	plasma membrane	GO:0000160 phosphorelay signal transduction system; GO:0001736 establishment of planar polarity; GO:0001738 morphogenesis of a polarized epithelium; GO:0002009 morphogenesis of an epithelium; GO:0002237 response to molecule of bacterial origin; GO:0002376 immune system process; GO:0006810 transport; GO:0006950 response to stress; GO:0006952 defense response; GO:0006955 immune response; GO:0006970…		GO:0003676 nucleic acid binding; GO:0003723 RNA binding; GO:0003729 mRNA binding; GO:0005488 binding; GO:0097159 organic cyclic compound binding; GO:1901363 heterocyclic compound binding;	K14513	EIN2; ethylene-insensitive protein 2	osa04016 MAPK signaling pathway - plant - Oryza sativa japonica (Japanese rice) (RefSeq); osa04075 Plant hormone signal transduction - Oryza sativa japonica (Japanese rice) (RefSeq);
HORVU5Hr1G050560.1	685	2.029	Up	0.0028026	S	Polyadenylate-binding protein 8	0.830395	1.92463e-11	175.61	S(0.046)AQQHT(0.12)NQS(0.83)PEQQLAS(0.003)LSLNDGLISS	3	2.5786	12	nucleus	GO:0006412 translation; GO:0006413 translational initiation; GO:0006417 regulation of translation; GO:0006446 regulation of translational initiation; GO:0006518 peptide metabolic process; GO:0006807 nitrogen compound metabolic process; GO:0006950 response to stress; GO:0006970 response to osmotic stress; GO:0008152 metabolic process; GO:0009058 biosynthetic process; GO:0009059 macromolecule biosy…	GO:0005622 intracellular; GO:0005623 cell; GO:0005737 cytoplasm; GO:0005829 cytosol; GO:0044424 intracellular part; GO:0044444 cytoplasmic part; GO:0044464 cell part;	GO:0003676 nucleic acid binding; GO:0003723 RNA binding; GO:0003729 mRNA binding; GO:0003743 translation initiation factor activity; GO:0005488 binding; GO:0008135 translation factor activity, RNA binding; GO:0097159 organic cyclic compound binding; GO:1901363 heterocyclic compound binding;	K13126	PABPC; polyadenylate-binding protein	osa03013 RNA transport - Oryza sativa japonica (Japanese rice) (RefSeq); osa03015 mRNA surveillance pathway - Oryza sativa japonica (Japanese rice) (RefSeq); osa03018 RNA degradation - Oryza sativa japonica (Japanese rice) (RefSeq);	PF00076	RNA recognition motif. (a.k.a. RRM, RBD, or RNP domain)
HORVU5Hr1G052240.6	11	0.596	Down	0.00010107	T	40S ribosomal protein S19	0.990194	0.000103596	99.127	ATVPAPAAET(0.99)AAS(0.007)T(0.003)AR	2	3.0188	15	cytoplasm	GO:0000028 ribosomal small subunit assembly; GO:0006996 organelle organization; GO:0009987 cellular process; GO:0016043 cellular component organization; GO:0022607 cellular component assembly; GO:0022613 ribonucleoprotein complex biogenesis; GO:0022618 ribonucleoprotein complex assembly; GO:0034622 cellular macromolecular complex assembly; GO:0042254 ribosome biogenesis; GO:0042255 ribosome assem…	GO:0005622 intracellular; GO:0005623 cell; GO:0005737 cytoplasm; GO:0005829 cytosol; GO:0005840 ribosome; GO:0015935 small ribosomal subunit; GO:0022626 cytosolic ribosome; GO:0022627 cytosolic small ribosomal subunit; GO:0032991 macromolecular complex; GO:0043226 organelle; GO:0043228 non-membrane-bounded organelle; GO:0043229 intracellular organelle; GO:0043232 intracellular non-membrane-bounde…	GO:0003735 structural constituent of ribosome; GO:0005198 structural molecule activity;	K02966	RP-S19e, RPS19; small subunit ribosomal protein S19e	osa03010 Ribosome - Oryza sativa japonica (Japanese rice) (RefSeq);
HORVU5Hr1G055350.3	10	1.721	Up	1.65531e-05	S	phosphoenolpyruvate carboxylase 1	1	2.33897e-43	239.37	ALSAPGGGS(1)GKIER	2	4.1154	15	cytoplasm	GO:0006950 response to stress; GO:0007154 cell communication; GO:0007275 multicellular organism development; GO:0008152 metabolic process; GO:0009267 cellular response to starvation; GO:0009605 response to external stimulus; GO:0009987 cellular process; GO:0009991 response to extracellular stimulus; GO:0015977 carbon fixation; GO:0016036 cellular response to phosphate starvation; GO:0016043 cellu…	GO:0005576 extracellular region; GO:0005622 intracellular; GO:0005623 cell; GO:0005737 cytoplasm; GO:0005829 cytosol; GO:0005886 plasma membrane; GO:0005911 cell-cell junction; GO:0009506 plasmodesma; GO:0009507 chloroplast; GO:0009536 plastid; GO:0016020 membrane; GO:0030054 cell junction; GO:0043226 organelle; GO:0043227 membrane-bounded organelle; GO:0043229 intracellular organelle; GO:0043231…	GO:0003824 catalytic activity; GO:0004611 phosphoenolpyruvate carboxykinase activity; GO:0008964 phosphoenolpyruvate carboxylase activity; GO:0016829 lyase activity; GO:0016830 carbon-carbon lyase activity; GO:0016831 carboxy-lyase activity;	K01595	ppc; phosphoenolpyruvate carboxylase [EC:4.1.1.31]	osa00620 Pyruvate metabolism - Oryza sativa japonica (Japanese rice) (RefSeq); osa00710 Carbon fixation in photosynthetic organisms - Oryza sativa japonica (Japanese rice) (RefSeq); osa01100 Metabolic pathways - Oryza sativa japonica (Japanese rice) (RefSeq); osa01200 Carbon metabolism - Oryza sativa japonica (Japanese rice) (RefSeq);
HORVU5Hr1G062030.9	52	0.631	Down	0.000135912	S	Alcohol dehydrogenase	0.998762	9.21571e-41	212.69	DTSGVLSPYS(0.999)FS(0.001)R	2	2.9693	9	chloroplast				K00083	E1.1.1.195; cinnamyl-alcohol dehydrogenase [EC:1.1.1.195]	osa00940 Phenylpropanoid biosynthesis - Oryza sativa japonica (Japanese rice) (RefSeq); osa01100 Metabolic pathways - Oryza sativa japonica (Japanese rice) (RefSeq); osa01110 Biosynthesis of secondary metabolites - Oryza sativa japonica (Japanese rice) (RefSeq);	PF08240	Alcohol dehydrogenase GroES-like domain
HORVU5Hr1G063770.2	53	0.519	Down	0.0024647	S	eukaryotic translation initiation factor 3 subunit C2	1	2.8857e-115	291.38	YTQDS(1)DDS(1)DTESHR	2	5.473	16	nucleus	GO:0006412 translation; GO:0006413 translational initiation; GO:0006518 peptide metabolic process; GO:0006807 nitrogen compound metabolic process; GO:0008152 metabolic process; GO:0009058 biosynthetic process; GO:0009059 macromolecule biosynthetic process; GO:0009987 cellular process; GO:0010467 gene expression; GO:0019538 protein metabolic process; GO:0034641 cellular nitrogen compound metabolic…	GO:0005622 intracellular; GO:0005623 cell; GO:0005634 nucleus; GO:0005737 cytoplasm; GO:0005829 cytosol; GO:0005852 eukaryotic translation initiation factor 3 complex; GO:0032991 macromolecular complex; GO:0043226 organelle; GO:0043227 membrane-bounded organelle; GO:0043229 intracellular organelle; GO:0043231 intracellular membrane-bounded organelle; GO:0044424 intracellular part; GO:0044444 cyto…	GO:0003676 nucleic acid binding; GO:0003723 RNA binding; GO:0003729 mRNA binding; GO:0005488 binding; GO:0005515 protein binding; GO:0031369 translation initiation factor binding; GO:0097159 organic cyclic compound binding; GO:1901363 heterocyclic compound binding;	K03252	EIF3C; translation initiation factor 3 subunit C	osa03013 RNA transport - Oryza sativa japonica (Japanese rice) (RefSeq);	PF01399	PCI domain
HORVU5Hr1G063770.2	56	0.488	Down	0.00086359	S	eukaryotic translation initiation factor 3 subunit C2	0.999996	5.2774e-177	322.02	YTQDS(1)DDS(1)DTESHR	2	2.8636	25	nucleus	GO:0006412 translation; GO:0006413 translational initiation; GO:0006518 peptide metabolic process; GO:0006807 nitrogen compound metabolic process; GO:0008152 metabolic process; GO:0009058 biosynthetic process; GO:0009059 macromolecule biosynthetic process; GO:0009987 cellular process; GO:0010467 gene expression; GO:0019538 protein metabolic process; GO:0034641 cellular nitrogen compound metabolic…	GO:0005622 intracellular; GO:0005623 cell; GO:0005634 nucleus; GO:0005737 cytoplasm; GO:0005829 cytosol; GO:0005852 eukaryotic translation initiation factor 3 complex; GO:0032991 macromolecular complex; GO:0043226 organelle; GO:0043227 membrane-bounded organelle; GO:0043229 intracellular organelle; GO:0043231 intracellular membrane-bounded organelle; GO:0044424 intracellular part; GO:0044444 cyto…	GO:0003676 nucleic acid binding; GO:0003723 RNA binding; GO:0003729 mRNA binding; GO:0005488 binding; GO:0005515 protein binding; GO:0031369 translation initiation factor binding; GO:0097159 organic cyclic compound binding; GO:1901363 heterocyclic compound binding;	K03252	EIF3C; translation initiation factor 3 subunit C	osa03013 RNA transport - Oryza sativa japonica (Japanese rice) (RefSeq);	PF01399	PCI domain
HORVU5Hr1G072420.2	250	0.41	Down	0.000115505	S	HEAT SHOCK PROTEIN 81.4	1	0	480.87	TTEKEIS(1)DDEDEEEKK	3	6.1163	115	cytoplasm							PF02518	Histidine kinase-, DNA gyrase B-, and HSP90-like ATPase
HORVU5Hr1G079230.1	397	0.5	Down	0.00155835	S	GDP-D-mannose 3',5'-epimerase	1	1.01438e-05	157.98	VCTTQAPVQLGS(1)LR	2	5.1405	12	chloroplast				K10046	GME; GDP-D-mannose 3', 5'-epimerase [EC:5.1.3.18 5.1.3.-]	osa00053 Ascorbate and aldarate metabolism - Oryza sativa japonica (Japanese rice) (RefSeq); osa00520 Amino sugar and nucleotide sugar metabolism - Oryza sativa japonica (Japanese rice) (RefSeq); osa01100 Metabolic pathways - Oryza sativa japonica (Japanese rice) (RefSeq); osa01110 Biosynthesis of secondary metabolites - Oryza sativa japonica (Japanese rice) (RefSeq);
HORVU5Hr1G088290.2	342	0.236	Down	3.1267e-06	S	Octicosapeptide/Phox/Bem1p (PB1) domain-containing protein / tetratricopeptide repeat (TPR)-containing protein	1	0.000163483	175.38	NMHNAS(1)DNGS(1)IRS(1)NRQDEDR	3	3.4608	37	cytoplasm							PF00564	PB1 domain
HORVU5Hr1G088290.2	346	0.256	Down	3.8681e-06	S	Octicosapeptide/Phox/Bem1p (PB1) domain-containing protein / tetratricopeptide repeat (TPR)-containing protein	1	0.000163483	175.38	NMHNAS(1)DNGS(1)IRS(1)NRQDEDR	3	3.4608	32	cytoplasm							PF00564	PB1 domain
HORVU5Hr1G088970.4	822	1.754	Up	0.000119387	S	SEC7-like guanine nucleotide exchange family protein	1	0.00130487	80.128	FS(1)QLLYLDTEEPR	2	4.3682	15	plasma membrane				K18443	GBF1; golgi-specific brefeldin A-resistance guanine nucleotide exchange factor 1	osa04144 Endocytosis - Oryza sativa japonica (Japanese rice) (RefSeq);	PF12783; PF01369	Guanine nucleotide exchange factor in Golgi transport N-terminal; Sec7 domain
HORVU5Hr1G092900.2	104	1.949	Up	0.039876	S	Methylthioribose-1-phosphate isomerase	0.999386	1.1431e-217	274.65	HVDHLS(0.001)PDS(0.999)PS(1)PPASDVLLLASSAPQPSSMR	3	6.1264	18	mitochondria	GO:0000003 reproduction; GO:0001541 ovarian follicle development; GO:0002253 activation of immune response; GO:0002376 immune system process; GO:0002429 immune response-activating cell surface receptor signaling pathway; GO:0002682 regulation of immune system process; GO:0002684 positive regulation of immune system process; GO:0002757 immune response-activating signal transduction; GO:0002764 imm…	GO:0005622 intracellular; GO:0005623 cell; GO:0005737 cytoplasm; GO:0005851 eukaryotic translation initiation factor 2B complex; GO:0032991 macromolecular complex; GO:0044424 intracellular part; GO:0044444 cytoplasmic part; GO:0044464 cell part;		K03680	EIF2B4; translation initiation factor eIF-2B subunit delta	osa03013 RNA transport - Oryza sativa japonica (Japanese rice) (RefSeq);
HORVU5Hr1G092900.2	106	2.463	Up	0.0157003	S	Methylthioribose-1-phosphate isomerase	0.999945	1.1431e-217	274.65	HVDHLS(0.001)PDS(0.999)PS(1)PPASDVLLLASSAPQPSSMR	3	4.6274	29	mitochondria	GO:0000003 reproduction; GO:0001541 ovarian follicle development; GO:0002253 activation of immune response; GO:0002376 immune system process; GO:0002429 immune response-activating cell surface receptor signaling pathway; GO:0002682 regulation of immune system process; GO:0002684 positive regulation of immune system process; GO:0002757 immune response-activating signal transduction; GO:0002764 imm…	GO:0005622 intracellular; GO:0005623 cell; GO:0005737 cytoplasm; GO:0005851 eukaryotic translation initiation factor 2B complex; GO:0032991 macromolecular complex; GO:0044424 intracellular part; GO:0044444 cytoplasmic part; GO:0044464 cell part;		K03680	EIF2B4; translation initiation factor eIF-2B subunit delta	osa03013 RNA transport - Oryza sativa japonica (Japanese rice) (RefSeq);
HORVU5Hr1G094370.1	248	0.642	Down	0.00029605	S	Aluminium induced protein with YGL and LRDR motifs	0.999996	0.0051784	87.727	VGS(1)AADWS(1)NHY	2	1.3704	11	chloroplast							PF12481	Aluminium induced protein
HORVU5Hr1G097010.3	25	1.527	Up	0.00064004	S	Protein kinase superfamily protein	0.987013	1.916e-30	200.96	NLPTSGPLS(0.987)FT(0.006)S(0.006)R	2	1.6218	15	nucleus	GO:0001666 response to hypoxia; GO:0006082 organic acid metabolic process; GO:0006464 cellular protein modification process; GO:0006468 protein phosphorylation; GO:0006629 lipid metabolic process; GO:0006720 isoprenoid metabolic process; GO:0006721 terpenoid metabolic process; GO:0006793 phosphorus metabolic process; GO:0006796 phosphate-containing compound metabolic process; GO:0006807 nitrogen …	GO:0005622 intracellular; GO:0005623 cell; GO:0005737 cytoplasm; GO:0005783 endoplasmic reticulum; GO:0005789 endoplasmic reticulum membrane; GO:0012505 endomembrane system; GO:0016020 membrane; GO:0031984 organelle subcompartment; GO:0042175 nuclear outer membrane-endoplasmic reticulum membrane network; GO:0043226 organelle; GO:0043227 membrane-bounded organelle; GO:0043229 intracellular organel…	GO:0003824 catalytic activity; GO:0004672 protein kinase activity; GO:0004674 protein serine/threonine kinase activity; GO:0004712 protein serine/threonine/tyrosine kinase activity; GO:0016301 kinase activity; GO:0016740 transferase activity; GO:0016772 transferase activity, transferring phosphorus-containing groups; GO:0016773 phosphotransferase activity, alcohol group as acceptor;				PF00564; PF07714	PB1 domain; Protein tyrosine kinase
HORVU5Hr1G122640.6	250	0.633	Down	0.0033178	S	U2 small nuclear ribonucleoprotein A	1	2.5023e-280	288.78	PDTNMAEAS(1)EEAEAEK	2	5.1538	39	cytoplasm	GO:0000375 RNA splicing, via transesterification reactions; GO:0000377 RNA splicing, via transesterification reactions with bulged adenosine as nucleophile; GO:0000398 mRNA splicing, via spliceosome; GO:0006139 nucleobase-containing compound metabolic process; GO:0006396 RNA processing; GO:0006397 mRNA processing; GO:0006725 cellular aromatic compound metabolic process; GO:0006807 nitrogen compou…	GO:0005622 intracellular; GO:0005623 cell; GO:0005634 nucleus; GO:0005654 nucleoplasm; GO:0005730 nucleolus; GO:0005737 cytoplasm; GO:0005829 cytosol; GO:0009507 chloroplast; GO:0009536 plastid; GO:0015030 Cajal body; GO:0016604 nuclear body; GO:0031974 membrane-enclosed lumen; GO:0031981 nuclear lumen; GO:0043226 organelle; GO:0043227 membrane-bounded organelle; GO:0043228 non-membrane-bounded o…		K11092	SNRPA1; U2 small nuclear ribonucleoprotein A'	osa03040 Spliceosome - Oryza sativa japonica (Japanese rice) (RefSeq);
HORVU5Hr1G125630.4	530	1.518	Up	0.0042992	S	COP1-interacting protein-related	1	0.00187062	101.43	NMDDPILLS(1)DR	2	2.4642	13	nucleus
HORVU5Hr1G125710.2	887	0.598	Down	0.0061046	S	Protein kinase superfamily protein	1	1.0805e-131	207.61	S(1)AEAFQVDNPYQPVVDNTNLPAPDFEEPK	3	4.3085	15	nucleus	GO:0001666 response to hypoxia; GO:0006082 organic acid metabolic process; GO:0006464 cellular protein modification process; GO:0006468 protein phosphorylation; GO:0006629 lipid metabolic process; GO:0006720 isoprenoid metabolic process; GO:0006721 terpenoid metabolic process; GO:0006793 phosphorus metabolic process; GO:0006796 phosphate-containing compound metabolic process; GO:0006807 nitrogen …	GO:0005622 intracellular; GO:0005623 cell; GO:0005737 cytoplasm; GO:0005783 endoplasmic reticulum; GO:0005789 endoplasmic reticulum membrane; GO:0012505 endomembrane system; GO:0016020 membrane; GO:0031984 organelle subcompartment; GO:0042175 nuclear outer membrane-endoplasmic reticulum membrane network; GO:0043226 organelle; GO:0043227 membrane-bounded organelle; GO:0043229 intracellular organel…	GO:0003824 catalytic activity; GO:0004672 protein kinase activity; GO:0004674 protein serine/threonine kinase activity; GO:0004712 protein serine/threonine/tyrosine kinase activity; GO:0016301 kinase activity; GO:0016740 transferase activity; GO:0016772 transferase activity, transferring phosphorus-containing groups; GO:0016773 phosphotransferase activity, alcohol group as acceptor;				PF00564; PF07714	PB1 domain; Protein tyrosine kinase
HORVU5Hr1G125710.2	504	0.639	Down	0.00028136	S	Protein kinase superfamily protein	0.999811	0.000161774	104.3	TSFLQPS(0.016)DS(0.984)GKS(1)LEPR	2	4.1905	14	nucleus	GO:0001666 response to hypoxia; GO:0006082 organic acid metabolic process; GO:0006464 cellular protein modification process; GO:0006468 protein phosphorylation; GO:0006629 lipid metabolic process; GO:0006720 isoprenoid metabolic process; GO:0006721 terpenoid metabolic process; GO:0006793 phosphorus metabolic process; GO:0006796 phosphate-containing compound metabolic process; GO:0006807 nitrogen …	GO:0005622 intracellular; GO:0005623 cell; GO:0005737 cytoplasm; GO:0005783 endoplasmic reticulum; GO:0005789 endoplasmic reticulum membrane; GO:0012505 endomembrane system; GO:0016020 membrane; GO:0031984 organelle subcompartment; GO:0042175 nuclear outer membrane-endoplasmic reticulum membrane network; GO:0043226 organelle; GO:0043227 membrane-bounded organelle; GO:0043229 intracellular organel…	GO:0003824 catalytic activity; GO:0004672 protein kinase activity; GO:0004674 protein serine/threonine kinase activity; GO:0004712 protein serine/threonine/tyrosine kinase activity; GO:0016301 kinase activity; GO:0016740 transferase activity; GO:0016772 transferase activity, transferring phosphorus-containing groups; GO:0016773 phosphotransferase activity, alcohol group as acceptor;				PF00564; PF07714	PB1 domain; Protein tyrosine kinase
HORVU6Hr1G007020.2	305	1.635	Up	0.0115591	S	RNA-binding protein NOB1	1	0	456.44	SNTDNLES(1)QEEDEPK	2	4.5913	29	cytoplasm				K11883	NOB1; RNA-binding protein NOB1	osa03008 Ribosome biogenesis in eukaryotes - Oryza sativa japonica (Japanese rice) (RefSeq);	PF08772	Nin one binding (NOB1) Zn-ribbon like
HORVU6Hr1G012510.5	38	1.573	Up	0.0076589	S	Cold shock protein 2	0.872871	2.08243e-17	164.98	GFGFISPDDGSEDLFVHQS(0.127)S(0.873)IK	3	1.1449	18	nucleus				K09250	CNBP; cellular nucleic acid-binding protein		PF00313; PF00098	'Cold-shock' DNA-binding domain; Zinc knuckle
HORVU6Hr1G016750.9	70	0.639	Down	0.00032047	S	Endoglucanase 11	1	1.34187e-21	115.41	APS(1)AIEIPQEDTPNGTHSSLNDQMK	3	2.3495	14	nucleus
HORVU6Hr1G016750.9	3421	0.495	Down	0.000197051	S	Endoglucanase 11	0.996414	1.78962e-18	165.7	DFPNNTDDLQS(0.996)PLS(0.003)TK	2	6.1832	21	nucleus
HORVU6Hr1G020850.3	228	0.545	Down	0.0199589	T	Splicing factor 3B subunit 1	1	1.81855e-07	155.61	TSDWDAPDAT(1)PGIGR	2	3.2229	11	plasma membrane				K12828	SF3B1, SAP155; splicing factor 3B subunit 1	osa03040 Spliceosome - Oryza sativa japonica (Japanese rice) (RefSeq);	PF08920	Splicing factor 3B subunit 1
HORVU6Hr1G028330.1	216	0.323	Down	7.5242e-05	S	sucrose phosphate synthase 1F	0.996642	1.22363e-62	164.13	GEDAGDPSVAYGDST(0.001)T(0.002)GIS(0.997)PK	2	4.7386	18	chloroplast	GO:0006810 transport; GO:0007275 multicellular organism development; GO:0009555 pollen development; GO:0009653 anatomical structure morphogenesis; GO:0009987 cellular process; GO:0010208 pollen wall assembly; GO:0010927 cellular component assembly involved in morphogenesis; GO:0016043 cellular component organization; GO:0022607 cellular component assembly; GO:0030198 extracellular matrix organiza…	GO:0005622 intracellular; GO:0005623 cell; GO:0005737 cytoplasm; GO:0005829 cytosol; GO:0005886 plasma membrane; GO:0005911 cell-cell junction; GO:0009506 plasmodesma; GO:0016020 membrane; GO:0030054 cell junction; GO:0044424 intracellular part; GO:0044444 cytoplasmic part; GO:0044464 cell part; GO:0055044 symplast; GO:0071944 cell periphery;	GO:0003824 catalytic activity; GO:0008194 UDP-glycosyltransferase activity; GO:0016740 transferase activity; GO:0016757 transferase activity, transferring glycosyl groups; GO:0016758 transferase activity, transferring hexosyl groups; GO:0035251 UDP-glucosyltransferase activity; GO:0046524 sucrose-phosphate synthase activity; GO:0046527 glucosyltransferase activity;	K00696	E2.4.1.14; sucrose-phosphate synthase [EC:2.4.1.14]	osa00500 Starch and sucrose metabolism - Oryza sativa japonica (Japanese rice) (RefSeq); osa01100 Metabolic pathways - Oryza sativa japonica (Japanese rice) (RefSeq);
HORVU6Hr1G032510.1	289	2.048	Up	0.0126154	S	SEC14 cytosolic factor	1	2.92638e-23	164.48	MGS(1)LHVSIPEPDPDDAK	2	4.2916	40	nucleus							PF03765; PF00650	CRAL/TRIO, N-terminal domain; CRAL/TRIO domain
HORVU6Hr1G032800.8	418	0.364	Down	0.00114078	S	DNA damage-inducible protein 1	0.970522	1.58979e-77	225.19	TPDVPPPS(0.029)S(0.971)PAGAPAVTPQGGDFEAK	3	1.5805	39	chloroplast				K11885	DDI1; DNA damage-inducible protein 1		PF00240; PF00627	Ubiquitin family; UBA/TS-N domain
HORVU6Hr1G033850.10	355	1.506	Up	0.0144981	S	Chaperone protein DnaJ	0.99969	0	273.36	YKEDS(1)EEEDIGDDGNDDDDNNASSSNFK	3	5.211	15	endoplasmic reticulum	GO:0006457 protein folding; GO:0006458 'de novo' protein folding; GO:0006508 proteolysis; GO:0006807 nitrogen compound metabolic process; GO:0006950 response to stress; GO:0008152 metabolic process; GO:0009056 catabolic process; GO:0009057 macromolecule catabolic process; GO:0009987 cellular process; GO:0010033 response to organic substance; GO:0010243 response to organonitrogen compound; GO:0010…	GO:0005622 intracellular; GO:0005623 cell; GO:0005737 cytoplasm; GO:0005783 endoplasmic reticulum; GO:0005789 endoplasmic reticulum membrane; GO:0012505 endomembrane system; GO:0016020 membrane; GO:0016021 integral component of membrane; GO:0030176 integral component of endoplasmic reticulum membrane; GO:0031224 intrinsic component of membrane; GO:0031227 intrinsic component of endoplasmic reticu…	GO:0005488 binding; GO:0005515 protein binding; GO:0030544 Hsp70 protein binding; GO:0031072 heat shock protein binding;				PF00226	DnaJ domain
HORVU6Hr1G038010.1	12	0.369	Down	0.0027204	S	histone deacetylase 6	0.999978	1.19414e-28	173.13	AASGEGASLPS(1)PAGGEDGR	2	6.3754	13	cytoskeleton	GO:0000003 reproduction; GO:0001101 response to acid chemical; GO:0003006 developmental process involved in reproduction; GO:0006325 chromatin organization; GO:0006464 cellular protein modification process; GO:0006476 protein deacetylation; GO:0006807 nitrogen compound metabolic process; GO:0006950 response to stress; GO:0006970 response to osmotic stress; GO:0006996 organelle organization; GO:00…	GO:0005622 intracellular; GO:0005623 cell; GO:0005634 nucleus; GO:0005737 cytoplasm; GO:0009507 chloroplast; GO:0009526 plastid envelope; GO:0009536 plastid; GO:0009941 chloroplast envelope; GO:0031967 organelle envelope; GO:0031975 envelope; GO:0043226 organelle; GO:0043227 membrane-bounded organelle; GO:0043229 intracellular organelle; GO:0043231 intracellular membrane-bounded organelle; GO:004…	GO:0003824 catalytic activity; GO:0004407 histone deacetylase activity; GO:0016787 hydrolase activity; GO:0016810 hydrolase activity, acting on carbon-nitrogen (but not peptide) bonds; GO:0016811 hydrolase activity, acting on carbon-nitrogen (but not peptide) bonds, in linear amides; GO:0019213 deacetylase activity; GO:0033558 protein deacetylase activity;	K06067	HDAC1_2; histone deacetylase 1/2 [EC:3.5.1.98]		PF00850	Histone deacetylase domain
HORVU6Hr1G042840.16	233	1.57	Up	0.00079685	S	Monosaccharide-sensing protein 2	1	1.57789e-39	202.58	IYLHQEGVADS(1)RR	2	3.0105	42	nucleus	GO:0006810 transport; GO:0006811 ion transport; GO:0006812 cation transport; GO:0008643 carbohydrate transport; GO:0008645 hexose transport; GO:0009605 response to external stimulus; GO:0009607 response to biotic stimulus; GO:0009624 response to nematode; GO:0015672 monovalent inorganic cation transport; GO:0015749 monosaccharide transport; GO:0034219 carbohydrate transmembrane transport; GO:0034…	GO:0000325 plant-type vacuole; GO:0005622 intracellular; GO:0005623 cell; GO:0005737 cytoplasm; GO:0005773 vacuole; GO:0005774 vacuolar membrane; GO:0005794 Golgi apparatus; GO:0009705 plant-type vacuole membrane; GO:0012505 endomembrane system; GO:0016020 membrane; GO:0031090 organelle membrane; GO:0043226 organelle; GO:0043227 membrane-bounded organelle; GO:0043229 intracellular organelle; GO:0…	GO:0005215 transporter activity; GO:0005351 sugar:proton symporter activity; GO:0005355 glucose transmembrane transporter activity; GO:0005402 cation:sugar symporter activity; GO:0008324 cation transmembrane transporter activity; GO:0015075 ion transmembrane transporter activity; GO:0015077 monovalent inorganic cation transmembrane transporter activity; GO:0015078 hydrogen ion transmembrane trans…
HORVU6Hr1G042840.16	64	0.633	Down	0.0006003	S	Monosaccharide-sensing protein 2	0.999999	2.95784e-82	237.89	GPSMLGS(1)VLSLASR	2	0.047877	22	nucleus	GO:0006810 transport; GO:0006811 ion transport; GO:0006812 cation transport; GO:0008643 carbohydrate transport; GO:0008645 hexose transport; GO:0009605 response to external stimulus; GO:0009607 response to biotic stimulus; GO:0009624 response to nematode; GO:0015672 monovalent inorganic cation transport; GO:0015749 monosaccharide transport; GO:0034219 carbohydrate transmembrane transport; GO:0034…	GO:0000325 plant-type vacuole; GO:0005622 intracellular; GO:0005623 cell; GO:0005737 cytoplasm; GO:0005773 vacuole; GO:0005774 vacuolar membrane; GO:0005794 Golgi apparatus; GO:0009705 plant-type vacuole membrane; GO:0012505 endomembrane system; GO:0016020 membrane; GO:0031090 organelle membrane; GO:0043226 organelle; GO:0043227 membrane-bounded organelle; GO:0043229 intracellular organelle; GO:0…	GO:0005215 transporter activity; GO:0005351 sugar:proton symporter activity; GO:0005355 glucose transmembrane transporter activity; GO:0005402 cation:sugar symporter activity; GO:0008324 cation transmembrane transporter activity; GO:0015075 ion transmembrane transporter activity; GO:0015077 monovalent inorganic cation transmembrane transporter activity; GO:0015078 hydrogen ion transmembrane trans…
HORVU6Hr1G043010.3	75	2.262	Up	0.029585	S	alkaline/neutral invertase	0.999991	1.461e-149	212.01	S(1)LVGT(0.947)PAS(0.051)S(0.002)ALHSFEPHPIVGDAWEALR	3	4.5121	29	mitochondria	GO:0000302 response to reactive oxygen species; GO:0005975 carbohydrate metabolic process; GO:0005984 disaccharide metabolic process; GO:0005985 sucrose metabolic process; GO:0005987 sucrose catabolic process; GO:0006082 organic acid metabolic process; GO:0006520 cellular amino acid metabolic process; GO:0006807 nitrogen compound metabolic process; GO:0006950 response to stress; GO:0006979 respon…	GO:0005622 intracellular; GO:0005623 cell; GO:0005634 nucleus; GO:0005737 cytoplasm; GO:0005829 cytosol; GO:0005886 plasma membrane; GO:0016020 membrane; GO:0043226 organelle; GO:0043227 membrane-bounded organelle; GO:0043229 intracellular organelle; GO:0043231 intracellular membrane-bounded organelle; GO:0044424 intracellular part; GO:0044444 cytoplasmic part; GO:0044464 cell part; GO:0071944 ce…	GO:0003824 catalytic activity; GO:0004553 hydrolase activity, hydrolyzing O-glycosyl compounds; GO:0004564 beta-fructofuranosidase activity; GO:0004575 sucrose alpha-glucosidase activity; GO:0015926 glucosidase activity; GO:0016787 hydrolase activity; GO:0016798 hydrolase activity, acting on glycosyl bonds; GO:0090599 alpha-glucosidase activity;				PF12899	Alkaline and neutral invertase
HORVU6Hr1G056260.5	264	1.686	Up	0.00091567	S	Nuclear cap-binding protein subunit 2	1	0	424.6	GDS(1)DDEDEDYDKK	2	4.5148	48	nucleus	GO:0000375 RNA splicing, via transesterification reactions; GO:0000377 RNA splicing, via transesterification reactions with bulged adenosine as nucleophile; GO:0000394 RNA splicing, via endonucleolytic cleavage and ligation; GO:0000398 mRNA splicing, via spliceosome; GO:0006139 nucleobase-containing compound metabolic process; GO:0006396 RNA processing; GO:0006397 mRNA processing; GO:0006725 cell…	GO:0005622 intracellular; GO:0005623 cell; GO:0005845 mRNA cap binding complex; GO:0005846 nuclear cap binding complex; GO:0032991 macromolecular complex; GO:0034518 RNA cap binding complex; GO:0044424 intracellular part; GO:0044464 cell part;	GO:0000339 RNA cap binding; GO:0003676 nucleic acid binding; GO:0003723 RNA binding; GO:0005488 binding; GO:0097159 organic cyclic compound binding; GO:1901363 heterocyclic compound binding;	K12883	NCBP2, CBP20; nuclear cap-binding protein subunit 2	osa03013 RNA transport - Oryza sativa japonica (Japanese rice) (RefSeq); osa03015 mRNA surveillance pathway - Oryza sativa japonica (Japanese rice) (RefSeq); osa03040 Spliceosome - Oryza sativa japonica (Japanese rice) (RefSeq);	PF00076	RNA recognition motif. (a.k.a. RRM, RBD, or RNP domain)
HORVU6Hr1G057870.1	479	0.657	Down	0.00058498	T	ammonium transporter 1;1	1	1.0987e-282	359.11	ISAEDEMAGMDQT(1)R	2	3.4472	58	chloroplast	GO:0006810 transport; GO:0006811 ion transport; GO:0006812 cation transport; GO:0015695 organic cation transport; GO:0015696 ammonium transport; GO:0034220 ion transmembrane transport; GO:0051179 localization; GO:0051234 establishment of localization; GO:0055085 transmembrane transport; GO:0071702 organic substance transport; GO:0071705 nitrogen compound transport; GO:0072488 ammonium transmembra…	GO:0005623 cell; GO:0005886 plasma membrane; GO:0005887 integral component of plasma membrane; GO:0016020 membrane; GO:0016021 integral component of membrane; GO:0031224 intrinsic component of membrane; GO:0031226 intrinsic component of plasma membrane; GO:0044425 membrane part; GO:0044459 plasma membrane part; GO:0044464 cell part; GO:0071944 cell periphery;	GO:0005215 transporter activity; GO:0008324 cation transmembrane transporter activity; GO:0008519 ammonium transmembrane transporter activity; GO:0015075 ion transmembrane transporter activity; GO:0022857 transmembrane transporter activity;	K03320	amt, AMT, MEP; ammonium transporter, Amt family
HORVU6Hr1G058230.6	429	1.694	Up	0.0182593	S	Protein kinase superfamily protein	0.980588	0.000403344	108.24	LHQS(0.981)T(0.019)GLEAR	2	3.2357	14	nucleus	GO:0000902 cell morphogenesis; GO:0006464 cellular protein modification process; GO:0006468 protein phosphorylation; GO:0006793 phosphorus metabolic process; GO:0006796 phosphate-containing compound metabolic process; GO:0006807 nitrogen compound metabolic process; GO:0006810 transport; GO:0006897 endocytosis; GO:0006950 response to stress; GO:0007275 multicellular organism development; GO:000815…	GO:0005622 intracellular; GO:0005623 cell; GO:0005634 nucleus; GO:0005737 cytoplasm; GO:0043226 organelle; GO:0043227 membrane-bounded organelle; GO:0043229 intracellular organelle; GO:0043231 intracellular membrane-bounded organelle; GO:0044424 intracellular part; GO:0044464 cell part;	GO:0003824 catalytic activity; GO:0004672 protein kinase activity; GO:0004674 protein serine/threonine kinase activity; GO:0016301 kinase activity; GO:0016740 transferase activity; GO:0016772 transferase activity, transferring phosphorus-containing groups; GO:0016773 phosphotransferase activity, alcohol group as acceptor;	K08960	CSNK1E; casein kinase 1, epsilon [EC:2.7.11.1]		PF00069	Protein kinase domain
HORVU6Hr1G061010.2	216	0.623	Down	0.032162	S	Hsp70-Hsp90 organizing protein	0.999218	6.7537e-151	255.79	IQTPQDSDFPQSSS(0.999)PSQPPPQQQR	3	4.7926	17	chloroplast				K09553	STIP1; stress-induced-phosphoprotein 1
HORVU6Hr1G066470.4	39	1.916	Up	0.00061647	S	Calcium-dependent protein kinase family protein	1	2.58976e-06	108.25	HDSGYAPVAADADADS(1)QPGK	2	2.8304	13	mitochondria	GO:0001101 response to acid chemical; GO:0006464 cellular protein modification process; GO:0006468 protein phosphorylation; GO:0006793 phosphorus metabolic process; GO:0006796 phosphate-containing compound metabolic process; GO:0006807 nitrogen compound metabolic process; GO:0007154 cell communication; GO:0007165 signal transduction; GO:0008152 metabolic process; GO:0009719 response to endogenous…	GO:0005622 intracellular; GO:0005623 cell; GO:0005634 nucleus; GO:0005737 cytoplasm; GO:0043226 organelle; GO:0043227 membrane-bounded organelle; GO:0043229 intracellular organelle; GO:0043231 intracellular membrane-bounded organelle; GO:0044424 intracellular part; GO:0044464 cell part;	GO:0003824 catalytic activity; GO:0004672 protein kinase activity; GO:0004674 protein serine/threonine kinase activity; GO:0004683 calmodulin-dependent protein kinase activity; GO:0005488 binding; GO:0005515 protein binding; GO:0005516 calmodulin binding; GO:0009931 calcium-dependent protein serine/threonine kinase activity; GO:0010857 calcium-dependent protein kinase activity; GO:0016301 kinase …	K13412	CPK; calcium-dependent protein kinase [EC:2.7.11.1]	osa04626 Plant-pathogen interaction - Oryza sativa japonica (Japanese rice) (RefSeq);	PF00069; PF13499	Protein kinase domain; EF-hand domain pair
HORVU6Hr1G067930.5	1420	0.64	Down	0.035102	S	DNA topoisomerase 2	0.995384	1.87099e-07	86.109	VMEEIFKPTDDSNLS(0.005)APS(0.995)PEKK	3	4.6341	14	nucleus				K03164	TOP2; DNA topoisomerase II [EC:5.99.1.3]		PF02518; PF00204	Histidine kinase-, DNA gyrase B-, and HSP90-like ATPase; DNA gyrase B
HORVU6Hr1G069560.1	841	0.378	Down	0.046158	S	nuclear matrix constituent protein-related	0.949856	0	288.92	LEEASPSEADYEPTPVYQAANNSFDAEGLPS(0.05)DS(0.95)GAR	3	7.339	20	nucleus	GO:0006996 organelle organization; GO:0006997 nucleus organization; GO:0009987 cellular process; GO:0016043 cellular component organization; GO:0032535 regulation of cellular component size; GO:0065007 biological regulation; GO:0065008 regulation of biological quality; GO:0071840 cellular component organization or biogenesis; GO:0090066 regulation of anatomical structure size; GO:0097298 regulati…	GO:0000229 cytoplasmic chromosome; GO:0000785 chromatin; GO:0000789 cytoplasmic chromatin; GO:0005622 intracellular; GO:0005623 cell; GO:0005634 nucleus; GO:0005635 nuclear envelope; GO:0005652 nuclear lamina; GO:0005654 nucleoplasm; GO:0005694 chromosome; GO:0005730 nucleolus; GO:0005737 cytoplasm; GO:0005829 cytosol; GO:0005911 cell-cell junction; GO:0009506 plasmodesma; GO:0012505 endomembrane…
HORVU6Hr1G069980.1	596	2.139	Up	0.0114585	T	receptor kinase 2	0.997936	3.51299e-20	205.45	ALETDKT(0.998)S(0.002)YTDK	2	2.207	11	plasma membrane		GO:0005623 cell; GO:0005886 plasma membrane; GO:0016020 membrane; GO:0044464 cell part; GO:0071944 cell periphery;					PF00139; PF00069	Legume lectin domain; Protein kinase domain
HORVU6Hr1G070560.1	987	0.495	Down	0.00055846	S	Clustered mitochondria protein	0.99939	1.35873e-86	274.89	VLAVATKGTGS(0.999)PQS(0.001)K	2	3.3832	15	chloroplast				K03255	TIF31, CLU1; protein TIF31		PF13236	Clustered mitochondria
HORVU6Hr1G071910.3	206	0.441	Down	1.862e-06	S	Enhancer of mRNA-decapping protein 4	0.999899	0.00132807	139.61	MLS(1)ST(0.001)S(0.027)S(0.972)KVPR	2	1.9415	16	cytoplasm	GO:0000003 reproduction; GO:0000956 nuclear-transcribed mRNA catabolic process; GO:0003006 developmental process involved in reproduction; GO:0006139 nucleobase-containing compound metabolic process; GO:0006401 RNA catabolic process; GO:0006402 mRNA catabolic process; GO:0006725 cellular aromatic compound metabolic process; GO:0006807 nitrogen compound metabolic process; GO:0007154 cell communica…	GO:0000932 P-body; GO:0005622 intracellular; GO:0005623 cell; GO:0005634 nucleus; GO:0005654 nucleoplasm; GO:0005737 cytoplasm; GO:0005829 cytosol; GO:0031974 membrane-enclosed lumen; GO:0031981 nuclear lumen; GO:0032991 macromolecular complex; GO:0035770 ribonucleoprotein granule; GO:0036464 cytoplasmic ribonucleoprotein granule; GO:0043226 organelle; GO:0043227 membrane-bounded organelle; GO:00…	GO:0003676 nucleic acid binding; GO:0003723 RNA binding; GO:0003729 mRNA binding; GO:0005488 binding; GO:0005515 protein binding; GO:0042802 identical protein binding; GO:0042803 protein homodimerization activity; GO:0046983 protein dimerization activity; GO:0097159 organic cyclic compound binding; GO:1901363 heterocyclic compound binding;	K12616	EDC4; enhancer of mRNA-decapping protein 4	osa03018 RNA degradation - Oryza sativa japonica (Japanese rice) (RefSeq);
HORVU6Hr1G075850.2	283	0.238	Down	0.031415	S	Aquaporin-like superfamily protein	1	2.8833e-50	178.85	RLQS(1)QS(1)VAADDDELDHIPV	2	6.5395	17	endoplasmic reticulum	GO:0006810 transport; GO:0006811 ion transport; GO:0006820 anion transport; GO:0006833 water transport; GO:0015698 inorganic anion transport; GO:0015708 silicate transport; GO:0015840 urea transport; GO:0019755 one-carbon compound transport; GO:0034220 ion transmembrane transport; GO:0042044 fluid transport; GO:0042886 amide transport; GO:0051179 localization; GO:0051234 establishment of localiza…	GO:0005618 cell wall; GO:0005623 cell; GO:0005886 plasma membrane; GO:0005887 integral component of plasma membrane; GO:0009505 plant-type cell wall; GO:0009531 secondary cell wall; GO:0016020 membrane; GO:0016021 integral component of membrane; GO:0030312 external encapsulating structure; GO:0031224 intrinsic component of membrane; GO:0031226 intrinsic component of plasma membrane; GO:0044425 me…	GO:0005215 transporter activity; GO:0005372 water transmembrane transporter activity; GO:0008509 anion transmembrane transporter activity; GO:0015075 ion transmembrane transporter activity; GO:0015103 inorganic anion transmembrane transporter activity; GO:0015115 silicate transmembrane transporter activity; GO:0015250 water channel activity; GO:0015267 channel activity; GO:0015318 inorganic solut…	K09874	NIP; aquaporin NIP
HORVU6Hr1G084190.1	37	0.639	Down	0.00119611	S	trehalose phosphate synthase	0.999948	1.46e-256	342.77	VMAGASPSS(1)PASPSQPGPPR	2	2.2523	48	cytoplasm				K16055	TPS; trehalose 6-phosphate synthase/phosphatase [EC:2.4.1.15 3.1.3.12]	osa00500 Starch and sucrose metabolism - Oryza sativa japonica (Japanese rice) (RefSeq); osa01100 Metabolic pathways - Oryza sativa japonica (Japanese rice) (RefSeq);
HORVU6Hr1G088570.2	251	0.457	Down	0.021698	S	Clathrin interactor EPSIN 2	1	2.52076e-21	208.63	S(1)YGDEEAYSSR	2	5.8101	29	nucleus		GO:0005622 intracellular; GO:0005623 cell; GO:0005737 cytoplasm; GO:0005773 vacuole; GO:0005774 vacuolar membrane; GO:0005794 Golgi apparatus; GO:0005886 plasma membrane; GO:0012505 endomembrane system; GO:0016020 membrane; GO:0031090 organelle membrane; GO:0043226 organelle; GO:0043227 membrane-bounded organelle; GO:0043229 intracellular organelle; GO:0043231 intracellular membrane-bounded organ…	GO:0005488 binding; GO:0005515 protein binding; GO:0005543 phospholipid binding; GO:0008289 lipid binding; GO:0030276 clathrin binding; GO:0043167 ion binding; GO:0043168 anion binding;	K12471	EPN; epsin	osa04144 Endocytosis - Oryza sativa japonica (Japanese rice) (RefSeq);	PF01417	ENTH domain
HORVU6Hr1G091010.36	966	2.105	Up	0.0023559	S	myosin XI B	0.999798	7.11267e-35	167.64	SAS(1)FANMHVEATDVVR	2	1.9531	23	nucleus	GO:0006928 movement of cell or subcellular component; GO:0009987 cellular process; GO:0030029 actin filament-based process; GO:0030048 actin filament-based movement; GO:0033275 actin-myosin filament sliding; GO:0051179 localization; GO:0051234 establishment of localization; GO:0051640 organelle localization; GO:0051641 cellular localization; GO:0051656 establishment of organelle localization; GO:…	GO:0000331 contractile vacuole; GO:0005622 intracellular; GO:0005623 cell; GO:0005737 cytoplasm; GO:0005773 vacuole; GO:0005856 cytoskeleton; GO:0015629 actin cytoskeleton; GO:0031410 cytoplasmic vesicle; GO:0031982 vesicle; GO:0042641 actomyosin; GO:0043226 organelle; GO:0043227 membrane-bounded organelle; GO:0043228 non-membrane-bounded organelle; GO:0043229 intracellular organelle; GO:0043231 …	GO:0000146 microfilament motor activity; GO:0000166 nucleotide binding; GO:0003774 motor activity; GO:0003779 actin binding; GO:0003824 catalytic activity; GO:0005488 binding; GO:0005515 protein binding; GO:0005524 ATP binding; GO:0008092 cytoskeletal protein binding; GO:0008144 drug binding; GO:0016462 pyrophosphatase activity; GO:0016787 hydrolase activity; GO:0016817 hydrolase activity, acting…	K10357	MYO5; myosin V		PF00063	Myosin head (motor domain)
HORVU7Hr1G000370.12	214	0.522	Down	0.00125719	S	MEI2-like protein 5	0.999986	2.0336e-218	246.95	ANGVSNNFGLSNS(1)PGAVAGEHPLGEHPSR	4	4.7728	24	chloroplast	GO:0010564 regulation of cell cycle process; GO:0010638 positive regulation of organelle organization; GO:0033043 regulation of organelle organization; GO:0040008 regulation of growth; GO:0040020 regulation of meiotic nuclear division; GO:0045787 positive regulation of cell cycle; GO:0045836 positive regulation of meiotic nuclear division; GO:0045927 positive regulation of growth; GO:0048518 posi…	GO:0005622 intracellular; GO:0005623 cell; GO:0005634 nucleus; GO:0043226 organelle; GO:0043227 membrane-bounded organelle; GO:0043229 intracellular organelle; GO:0043231 intracellular membrane-bounded organelle; GO:0044424 intracellular part; GO:0044464 cell part;	GO:0003676 nucleic acid binding; GO:0003723 RNA binding; GO:0003729 mRNA binding; GO:0005488 binding; GO:0097159 organic cyclic compound binding; GO:1901363 heterocyclic compound binding;				PF00076	RNA recognition motif. (a.k.a. RRM, RBD, or RNP domain)
HORVU7Hr1G000370.12	86	2.037	Up	0.00080146	S	MEI2-like protein 5	0.984914	2.4977e-255	304.49	GGDDTSIFS(0.012)T(0.003)S(0.985)LPVLPHEK	3	-2.4619	24	chloroplast	GO:0010564 regulation of cell cycle process; GO:0010638 positive regulation of organelle organization; GO:0033043 regulation of organelle organization; GO:0040008 regulation of growth; GO:0040020 regulation of meiotic nuclear division; GO:0045787 positive regulation of cell cycle; GO:0045836 positive regulation of meiotic nuclear division; GO:0045927 positive regulation of growth; GO:0048518 posi…	GO:0005622 intracellular; GO:0005623 cell; GO:0005634 nucleus; GO:0043226 organelle; GO:0043227 membrane-bounded organelle; GO:0043229 intracellular organelle; GO:0043231 intracellular membrane-bounded organelle; GO:0044424 intracellular part; GO:0044464 cell part;	GO:0003676 nucleic acid binding; GO:0003723 RNA binding; GO:0003729 mRNA binding; GO:0005488 binding; GO:0097159 organic cyclic compound binding; GO:1901363 heterocyclic compound binding;				PF00076	RNA recognition motif. (a.k.a. RRM, RBD, or RNP domain)
HORVU7Hr1G006520.1	584	0.368	Down	0.0025199	S	Coffea canephora DH200=94 genomic scaffold, scaffold_59	0.998959	9.16122e-33	215.11	GEGMSAVADS(0.001)GES(0.999)R	2	4.7271	27	plasma membrane
HORVU7Hr1G008310.1	150	1.727	Up	0.0002156	S	GDT1-like protein 5	1	1.92974e-14	186.55	LDADFKS(1)NK	2	2.69	16	chloroplast	GO:0009628 response to abiotic stimulus; GO:0050896 response to stimulus; GO:0080167 response to karrikin;			K23541
HORVU7Hr1G035280.2	694	0.541	Down	0.041877	S	Transcription elongation factor Spt5	1	1.61069e-13	210.4	SPASILQS(1)PGR	2	-0.52666	19	cytoplasm	GO:0006139 nucleobase-containing compound metabolic process; GO:0006351 transcription, DNA-templated; GO:0006354 DNA-templated transcription, elongation; GO:0006355 regulation of transcription, DNA-templated; GO:0006357 regulation of transcription from RNA polymerase II promoter; GO:0006366 transcription from RNA polymerase II promoter; GO:0006368 transcription elongation from RNA polymerase II p…	GO:0005622 intracellular; GO:0005623 cell; GO:0005634 nucleus; GO:0005654 nucleoplasm; GO:0008023 transcription elongation factor complex; GO:0031974 membrane-enclosed lumen; GO:0031981 nuclear lumen; GO:0032044 DSIF complex; GO:0032991 macromolecular complex; GO:0043226 organelle; GO:0043227 membrane-bounded organelle; GO:0043229 intracellular organelle; GO:0043231 intracellular membrane-bounded…	GO:0003676 nucleic acid binding; GO:0003677 DNA binding; GO:0003723 RNA binding; GO:0003729 mRNA binding; GO:0005488 binding; GO:0097159 organic cyclic compound binding; GO:1901363 heterocyclic compound binding;	K15172	SUPT5H, SPT5; transcription elongation factor SPT5		PF11942	Spt5 transcription elongation factor, acidic N-terminal
HORVU7Hr1G039480.3	446	1.653	Up	0.00033995	S	Pollen-specific protein SF3	0.981988	9.15483e-94	216	NT(0.017)S(0.982)FEKPS(0.001)QSSAAAVTTTQSNVTVTKPAPSNFAVK	4	3.2654	16	nucleus							PF00412	LIM domain
HORVU7Hr1G047020.1	679	0.628	Down	0.0192597	S	Protein LSM14 homolog A-B	1	0	313.39	SNGQFTDDPNEYDDNIVEDDVVS(1)PGKPEVK	3	6.6444	15	nucleus	GO:0000956 nuclear-transcribed mRNA catabolic process; GO:0006139 nucleobase-containing compound metabolic process; GO:0006401 RNA catabolic process; GO:0006402 mRNA catabolic process; GO:0006417 regulation of translation; GO:0006725 cellular aromatic compound metabolic process; GO:0006807 nitrogen compound metabolic process; GO:0006996 organelle organization; GO:0008152 metabolic process; GO:000…	GO:0000932 P-body; GO:0005622 intracellular; GO:0005623 cell; GO:0005737 cytoplasm; GO:0005829 cytosol; GO:0032991 macromolecular complex; GO:0035770 ribonucleoprotein granule; GO:0036464 cytoplasmic ribonucleoprotein granule; GO:0043226 organelle; GO:0043228 non-membrane-bounded organelle; GO:0043229 intracellular organelle; GO:0043232 intracellular non-membrane-bounded organelle; GO:0044424 int…	GO:0003676 nucleic acid binding; GO:0003723 RNA binding; GO:0003729 mRNA binding; GO:0005488 binding; GO:0005515 protein binding; GO:0042802 identical protein binding; GO:0042803 protein homodimerization activity; GO:0046983 protein dimerization activity; GO:0097159 organic cyclic compound binding; GO:1901363 heterocyclic compound binding;	K18749	LSM14, RAP55, SCD6; protein LSM14		PF12701; PF09532	Scd6-like Sm domain; FDF domain
HORVU7Hr1G049220.10	148	1.966	Up	0.0041244	S	Peroxisomal targeting signal 1 receptor	0.991531	1.00578e-12	193.96	VLSGVLHSFLS(0.992)S(0.008)GR	2	3.3823	15	nucleus	GO:0006605 protein targeting; GO:0006625 protein targeting to peroxisome; GO:0006810 transport; GO:0006886 intracellular protein transport; GO:0006996 organelle organization; GO:0007031 peroxisome organization; GO:0008104 protein localization; GO:0009719 response to endogenous stimulus; GO:0009725 response to hormone; GO:0009733 response to auxin; GO:0009987 cellular process; GO:0010033 response …	GO:0005622 intracellular; GO:0005623 cell; GO:0005737 cytoplasm; GO:0005777 peroxisome; GO:0005778 peroxisomal membrane; GO:0005829 cytosol; GO:0016020 membrane; GO:0031090 organelle membrane; GO:0031903 microbody membrane; GO:0042579 microbody; GO:0043226 organelle; GO:0043227 membrane-bounded organelle; GO:0043229 intracellular organelle; GO:0043231 intracellular membrane-bounded organelle; GO:…	GO:0000268 peroxisome targeting sequence binding; GO:0005048 signal sequence binding; GO:0005052 peroxisome matrix targeting signal-1 binding; GO:0005488 binding; GO:0033218 amide binding; GO:0042277 peptide binding;	K13342	PEX5, PXR1; peroxin-5	osa04146 Peroxisome - Oryza sativa japonica (Japanese rice) (RefSeq);
HORVU7Hr1G049260.4	500	1.632	Up	0.024898	S	Protein phosphatase 2C family protein	1	4.56509e-07	173.07	VNS(1)LLNLPR	2	-1.3418	15	nucleus
HORVU7Hr1G051150.7	139	0.658	Down	0.020716	S	AT-hook protein 1	0.998336	1.12685e-52	192.02	PFS(0.998)PT(0.002)LPGNFVPSASPDGGK	2	5.5009	22	nucleus		GO:0005622 intracellular; GO:0005623 cell; GO:0005737 cytoplasm; GO:0005829 cytosol; GO:0044424 intracellular part; GO:0044444 cytoplasmic part; GO:0044464 cell part;
HORVU7Hr1G051150.7	151	0.661	Down	0.0165008	S	AT-hook protein 1	0.999492	4.49426e-52	194.31	PFSPTLPGNFVPS(0.001)AS(0.999)PDGGK	2	6.5514	26	nucleus		GO:0005622 intracellular; GO:0005623 cell; GO:0005737 cytoplasm; GO:0005829 cytosol; GO:0044424 intracellular part; GO:0044444 cytoplasmic part; GO:0044464 cell part;
HORVU7Hr1G055370.6	57	1.586	Up	0.049722	S	receptor-like protein kinase 1	0.979403	5.42454e-07	163.09	KDALLPSS(0.002)EES(0.979)T(0.018)R	2	3.2921	22	chloroplast	GO:0002218 activation of innate immune response; GO:0002220 innate immune response activating cell surface receptor signaling pathway; GO:0002221 pattern recognition receptor signaling pathway; GO:0002237 response to molecule of bacterial origin; GO:0002238 response to molecule of fungal origin; GO:0002253 activation of immune response; GO:0002376 immune system process; GO:0002429 immune response…	GO:0005622 intracellular; GO:0005623 cell; GO:0005737 cytoplasm; GO:0005773 vacuole; GO:0005775 vacuolar lumen; GO:0005886 plasma membrane; GO:0016020 membrane; GO:0031974 membrane-enclosed lumen; GO:0043226 organelle; GO:0043227 membrane-bounded organelle; GO:0043229 intracellular organelle; GO:0043231 intracellular membrane-bounded organelle; GO:0043233 organelle lumen; GO:0044422 organelle par…	GO:0003824 catalytic activity; GO:0004672 protein kinase activity; GO:0004674 protein serine/threonine kinase activity; GO:0004675 transmembrane receptor protein serine/threonine kinase activity; GO:0004888 transmembrane signaling receptor activity; GO:0005488 binding; GO:0005515 protein binding; GO:0008061 chitin binding; GO:0008144 drug binding; GO:0016301 kinase activity; GO:0016740 transferas…	K13429	CERK1; chitin elicitor receptor kinase 1	osa04626 Plant-pathogen interaction - Oryza sativa japonica (Japanese rice) (RefSeq);	PF07714	Protein tyrosine kinase
HORVU7Hr1G055980.7	24	2.239	Up	7.9058e-05	S	Protein kinase superfamily protein	1	3.274e-169	235.3	WFCCAHVDTPYEENGDEFPHS(1)PER	3	2.923	41	mitochondria				K13436	PTI1; pto-interacting protein 1 [EC:2.7.11.1]	osa04626 Plant-pathogen interaction - Oryza sativa japonica (Japanese rice) (RefSeq);	PF07714	Protein tyrosine kinase
HORVU7Hr1G063020.3	759	0.647	Down	0.020224	S	Lipid A export ATP-binding/permease protein MsbA	0.999902	9.63985e-05	159.12	NSVSS(1)PIMMR	2	-1.1499	21	mitochondria	GO:0000003 reproduction; GO:0003006 developmental process involved in reproduction; GO:0006810 transport; GO:0007275 multicellular organism development; GO:0008361 regulation of cell size; GO:0009314 response to radiation; GO:0009411 response to UV; GO:0009416 response to light stimulus; GO:0009605 response to external stimulus; GO:0009606 tropism; GO:0009607 response to biotic stimulus; GO:00096…	GO:0005623 cell; GO:0005886 plasma membrane; GO:0005911 cell-cell junction; GO:0009506 plasmodesma; GO:0016020 membrane; GO:0030054 cell junction; GO:0044464 cell part; GO:0055044 symplast; GO:0071944 cell periphery;	GO:0003824 catalytic activity; GO:0005215 transporter activity; GO:0010328 auxin influx transmembrane transporter activity; GO:0010329 auxin efflux transmembrane transporter activity; GO:0015399 primary active transmembrane transporter activity; GO:0015405 P-P-bond-hydrolysis-driven transmembrane transporter activity; GO:0015562 efflux transmembrane transporter activity; GO:0016462 pyrophosphatas…	K05658	ABCB1, CD243; ATP-binding cassette, subfamily B (MDR/TAP), member 1 [EC:3.6.3.44]	osa02010 ABC transporters - Oryza sativa japonica (Japanese rice) (RefSeq);	PF00005	ABC transporter
HORVU7Hr1G066930.5	289	1.86	Up	0.00057571	T	WD-40 repeat protein-like isoform 1	0.99772	1.7235e-143	270.72	T(0.998)PT(0.002)SAPGIDYQSADSEHLMK	3	4.0165	31	chloroplast	GO:0000003 reproduction; GO:0001101 response to acid chemical; GO:0003002 regionalization; GO:0003006 developmental process involved in reproduction; GO:0006355 regulation of transcription, DNA-templated; GO:0007154 cell communication; GO:0007165 signal transduction; GO:0007275 multicellular organism development; GO:0007389 pattern specification process; GO:0009653 anatomical structure morphogene…	GO:0005622 intracellular; GO:0005623 cell; GO:0005634 nucleus; GO:0005737 cytoplasm; GO:0005829 cytosol; GO:0043226 organelle; GO:0043227 membrane-bounded organelle; GO:0043229 intracellular organelle; GO:0043231 intracellular membrane-bounded organelle; GO:0044424 intracellular part; GO:0044444 cytoplasmic part; GO:0044464 cell part;	GO:0005488 binding; GO:0005515 protein binding; GO:0042802 identical protein binding; GO:0042803 protein homodimerization activity; GO:0046983 protein dimerization activity;
HORVU7Hr1G071710.1	146	1.52	Up	0.0115588	S	DNA topoisomerase 1	1	1.8856e-223	304.47	VVAGGENAYDS(1)DDDHKPLGMNINSAK	3	5.1092	30	nucleus	GO:0006139 nucleobase-containing compound metabolic process; GO:0006259 DNA metabolic process; GO:0006260 DNA replication; GO:0006265 DNA topological change; GO:0006325 chromatin organization; GO:0006338 chromatin remodeling; GO:0006725 cellular aromatic compound metabolic process; GO:0006807 nitrogen compound metabolic process; GO:0006996 organelle organization; GO:0007059 chromosome segregation…	GO:0000228 nuclear chromosome; GO:0005622 intracellular; GO:0005623 cell; GO:0005634 nucleus; GO:0005657 replication fork; GO:0005694 chromosome; GO:0005730 nucleolus; GO:0016020 membrane; GO:0031298 replication fork protection complex; GO:0031974 membrane-enclosed lumen; GO:0031981 nuclear lumen; GO:0032991 macromolecular complex; GO:0043226 organelle; GO:0043227 membrane-bounded organelle; GO:0…	GO:0003824 catalytic activity; GO:0003916 DNA topoisomerase activity; GO:0003917 DNA topoisomerase type I activity; GO:0016853 isomerase activity;	K03163	TOP1; DNA topoisomerase I [EC:5.99.1.2]		PF01028	Eukaryotic DNA topoisomerase I, catalytic core
HORVU7Hr1G076780.8	56	1.527	Up	0.0169194	S	Poly(rC)-binding protein 2	1	1.8658e-250	218.63	IPVVDLVDAVEEDAAS(1)DPAAAAPTPPESAEADGDHKR	4	4.1358	42	nucleus	GO:0006139 nucleobase-containing compound metabolic process; GO:0006351 transcription, DNA-templated; GO:0006355 regulation of transcription, DNA-templated; GO:0006357 regulation of transcription from RNA polymerase II promoter; GO:0006366 transcription from RNA polymerase II promoter; GO:0006725 cellular aromatic compound metabolic process; GO:0006807 nitrogen compound metabolic process; GO:0008…	GO:0005622 intracellular; GO:0005623 cell; GO:0005634 nucleus; GO:0005737 cytoplasm; GO:0043226 organelle; GO:0043227 membrane-bounded organelle; GO:0043229 intracellular organelle; GO:0043231 intracellular membrane-bounded organelle; GO:0044424 intracellular part; GO:0044464 cell part;	GO:0000976 transcription regulatory region sequence-specific DNA binding; GO:0000977 RNA polymerase II regulatory region sequence-specific DNA binding; GO:0000978 RNA polymerase II core promoter proximal region sequence-specific DNA binding; GO:0000981 RNA polymerase II transcription factor activity, sequence-specific DNA binding; GO:0000982 transcription factor activity, RNA polymerase II core p…	K13210	FUBP; far upstream element-binding protein		PF00013	KH domain
HORVU7Hr1G080510.2	13	0.468	Down	2.3538e-05	S	phosphoenolpyruvate carboxylase 3	1	2.79718e-11	184.27	HHS(1)IDAQLR	2	0.73336	16	cytoplasm	GO:0001101 response to acid chemical; GO:0009719 response to endogenous stimulus; GO:0009725 response to hormone; GO:0009735 response to cytokinin; GO:0010033 response to organic substance; GO:0010035 response to inorganic substance; GO:0010167 response to nitrate; GO:0042221 response to chemical; GO:0050896 response to stimulus; GO:0060359 response to ammonium ion; GO:1901698 response to nitroge…	GO:0005622 intracellular; GO:0005623 cell; GO:0005737 cytoplasm; GO:0044424 intracellular part; GO:0044464 cell part;	GO:0003824 catalytic activity; GO:0004611 phosphoenolpyruvate carboxykinase activity; GO:0008964 phosphoenolpyruvate carboxylase activity; GO:0016829 lyase activity; GO:0016830 carbon-carbon lyase activity; GO:0016831 carboxy-lyase activity;	K01595	ppc; phosphoenolpyruvate carboxylase [EC:4.1.1.31]	osa00620 Pyruvate metabolism - Oryza sativa japonica (Japanese rice) (RefSeq); osa00710 Carbon fixation in photosynthetic organisms - Oryza sativa japonica (Japanese rice) (RefSeq); osa01100 Metabolic pathways - Oryza sativa japonica (Japanese rice) (RefSeq); osa01200 Carbon metabolism - Oryza sativa japonica (Japanese rice) (RefSeq);
HORVU7Hr1G081590.1	670	2.27	Up	0.0131449	S	Protein kinase superfamily protein	0.999931	1.11885e-46	222.5	TGPELDQTHVS(1)T(1)AVK	2	5.416	23	chloroplast	GO:0000902 cell morphogenesis; GO:0006464 cellular protein modification process; GO:0006468 protein phosphorylation; GO:0006793 phosphorus metabolic process; GO:0006796 phosphate-containing compound metabolic process; GO:0006807 nitrogen compound metabolic process; GO:0008152 metabolic process; GO:0009653 anatomical structure morphogenesis; GO:0009719 response to endogenous stimulus; GO:0009725 r…	GO:0005623 cell; GO:0005886 plasma membrane; GO:0005911 cell-cell junction; GO:0009506 plasmodesma; GO:0016020 membrane; GO:0030054 cell junction; GO:0044464 cell part; GO:0055044 symplast; GO:0071944 cell periphery;	GO:0003824 catalytic activity; GO:0004672 protein kinase activity; GO:0016301 kinase activity; GO:0016740 transferase activity; GO:0016772 transferase activity, transferring phosphorus-containing groups; GO:0016773 phosphotransferase activity, alcohol group as acceptor;				PF12819; PF07714	Carbohydrate-binding protein of the ER; Protein tyrosine kinase
HORVU7Hr1G097860.2	281	1.803	Up	0.003896	S	Serrate RNA effector molecule	0.985241	6.01938e-24	209.42	GS(0.015)S(0.985)KETDPLSAAPK	2	3.4615	15	chloroplast	GO:0000381 regulation of alternative mRNA splicing, via spliceosome; GO:0006139 nucleobase-containing compound metabolic process; GO:0006355 regulation of transcription, DNA-templated; GO:0006396 RNA processing; GO:0006725 cellular aromatic compound metabolic process; GO:0006807 nitrogen compound metabolic process; GO:0007275 multicellular organism development; GO:0008152 metabolic process; GO:00…	GO:0005622 intracellular; GO:0005623 cell; GO:0005634 nucleus; GO:0005654 nucleoplasm; GO:0005730 nucleolus; GO:0005737 cytoplasm; GO:0005829 cytosol; GO:0005846 nuclear cap binding complex; GO:0009507 chloroplast; GO:0009536 plastid; GO:0010445 nuclear dicing body; GO:0016604 nuclear body; GO:0016607 nuclear speck; GO:0031974 membrane-enclosed lumen; GO:0031981 nuclear lumen; GO:0032991 macromol…	GO:0003676 nucleic acid binding; GO:0003677 DNA binding; GO:0003700 transcription factor activity, sequence-specific DNA binding; GO:0005488 binding; GO:0097159 organic cyclic compound binding; GO:1901363 heterocyclic compound binding;
HORVU7Hr1G097860.2	569	2.237	Up	0.0009632	S	Serrate RNA effector molecule	0.999986	3.35358e-96	242.29	GDGS(1)PSRDGPDDQMFDSFR	3	-2.0783	29	chloroplast	GO:0000381 regulation of alternative mRNA splicing, via spliceosome; GO:0006139 nucleobase-containing compound metabolic process; GO:0006355 regulation of transcription, DNA-templated; GO:0006396 RNA processing; GO:0006725 cellular aromatic compound metabolic process; GO:0006807 nitrogen compound metabolic process; GO:0007275 multicellular organism development; GO:0008152 metabolic process; GO:00…	GO:0005622 intracellular; GO:0005623 cell; GO:0005634 nucleus; GO:0005654 nucleoplasm; GO:0005730 nucleolus; GO:0005737 cytoplasm; GO:0005829 cytosol; GO:0005846 nuclear cap binding complex; GO:0009507 chloroplast; GO:0009536 plastid; GO:0010445 nuclear dicing body; GO:0016604 nuclear body; GO:0016607 nuclear speck; GO:0031974 membrane-enclosed lumen; GO:0031981 nuclear lumen; GO:0032991 macromol…	GO:0003676 nucleic acid binding; GO:0003677 DNA binding; GO:0003700 transcription factor activity, sequence-specific DNA binding; GO:0005488 binding; GO:0097159 organic cyclic compound binding; GO:1901363 heterocyclic compound binding;
HORVU7Hr1G106150.2	837	0.601	Down	0.0100751	S	Elongation factor 2	1	4.0663e-52	242.35	EQMTPLS(1)DFEDKL	2	2.3825	38	cytoplasm				K03234	EEF2; elongation factor 2		PF00009; PF03144; PF03764; PF00679	Elongation factor Tu GTP binding domain; Elongation factor Tu domain 2; Elongation factor G, domain IV; Elongation factor G C-terminus
HORVU7Hr1G106450.1	348	1.678	Up	0.0042568	S	receptor kinase 2	0.968832	1.49773e-07	171.2	AT(0.012)S(0.969)S(0.019)SLLTSIVAR	2	0.92595	12	nucleus							PF07714	Protein tyrosine kinase
HORVU7Hr1G118650.8	267	1.944	Up	0.0147587	S	RNA-binding protein 1	1	4.3315e-06	177.41	S(1)RS(1)LPYSPYR	2	3.838	27	nucleus				K12897	TRA2; transformer-2 protein	osa03040 Spliceosome - Oryza sativa japonica (Japanese rice) (RefSeq);	PF00076	RNA recognition motif. (a.k.a. RRM, RBD, or RNP domain)
HORVU7Hr1G118650.8	269	1.944	Up	0.0147587	S	RNA-binding protein 1	1	4.3315e-06	177.41	S(1)RS(1)LPYSPYR	2	2.4203	27	nucleus				K12897	TRA2; transformer-2 protein	osa03040 Spliceosome - Oryza sativa japonica (Japanese rice) (RefSeq);	PF00076	RNA recognition motif. (a.k.a. RRM, RBD, or RNP domain)

## Sheet: P48-CK
Protein accession	Position	P48/CK Ratio	Regulated Type	P48/CK P value	Amino acid	Protein description	Localization probability	PEP	Score	Modified sequence	Charge	Mass error [ppm]	MS/MS Count	Subcellular localization	Biological Process	Cellular Component	Molecular Function	KEGG KO No.	KEGG Gene	KEGG pathway	Pfam ID	Domain description
HORVU0Hr1G027290.1	8	0.621	Down	0.029201	S	1-acyl-sn-glycerol-3-phosphate acyltransferase 2	0.993701	0.000147231	108.41	MNGST(0.006)GS(0.994)PGNHVNGK	2	1.9539	8	plasma membrane				K13513	LCLAT1, AGPAT8; lysocardiolipin and lysophospholipid acyltransferase [EC:2.3.1.- 2.3.1.51]	osa00561 Glycerolipid metabolism - Oryza sativa japonica (Japanese rice) (RefSeq); osa00564 Glycerophospholipid metabolism - Oryza sativa japonica (Japanese rice) (RefSeq); osa01100 Metabolic pathways - Oryza sativa japonica (Japanese rice) (RefSeq); osa01110 Biosynthesis of secondary metabolites - Oryza sativa japonica (Japanese rice) (RefSeq);
HORVU0Hr1G038120.1	226	9.318	Up	0.028859	S	cellulose synthase 1	1	8.5432e-220	286.05	LTSGQQIS(1)GEIPDASPDR	2	5.2422	24	nucleus	GO:0000271 polysaccharide biosynthetic process; GO:0000278 mitotic cell cycle; GO:0000281 mitotic cytokinesis; GO:0000910 cytokinesis; GO:0005975 carbohydrate metabolic process; GO:0005976 polysaccharide metabolic process; GO:0006073 cellular glucan metabolic process; GO:0006950 response to stress; GO:0006970 response to osmotic stress; GO:0006972 hyperosmotic response; GO:0007049 cell cycle; GO:…	GO:0005622 intracellular; GO:0005623 cell; GO:0005737 cytoplasm; GO:0005768 endosome; GO:0005794 Golgi apparatus; GO:0005802 trans-Golgi network; GO:0005886 plasma membrane; GO:0012505 endomembrane system; GO:0016020 membrane; GO:0031410 cytoplasmic vesicle; GO:0031982 vesicle; GO:0031984 organelle subcompartment; GO:0043226 organelle; GO:0043227 membrane-bounded organelle; GO:0043229 intracellul…	GO:0003824 catalytic activity; GO:0016740 transferase activity; GO:0016757 transferase activity, transferring glycosyl groups; GO:0016758 transferase activity, transferring hexosyl groups; GO:0016759 cellulose synthase activity; GO:0046527 glucosyltransferase activity;	K10999	CESA; cellulose synthase A [EC:2.4.1.12]
HORVU1Hr1G019330.7	872	0.643	Down	0.0069244	T	Serine/threonine protein phosphatase family protein	0.952561	2.652e-110	253.37	AMDATWMQELNIQRPPT(0.953)PT(0.047)R	3	2.1589	24	endoplasmic reticulum		GO:0005623 cell; GO:0005886 plasma membrane; GO:0016020 membrane; GO:0044464 cell part; GO:0071944 cell periphery;		K01090	E3.1.3.16; protein phosphatase [EC:3.1.3.16]		PF00149	Calcineurin-like phosphoesterase
HORVU1Hr1G030480.3	165	1.88	Up	0.024439	S	Zinc finger protein-like 1 homolog	0.998605	4.39462e-61	208.87	RLS(0.999)Y(0.001)S(0.001)GESTAANTLNSSK	2	3.8181	38	chloroplast
HORVU1Hr1G038240.1	18	1.744	Up	0.00050353	S	RNA-binding protein 1	1	6.29584e-23	153.23	IAPGVGANLLGQHS(1)AER	2	3.8478	15	nucleus				K12831	SF3B4, SAP49; splicing factor 3B subunit 4	osa03040 Spliceosome - Oryza sativa japonica (Japanese rice) (RefSeq);	PF00076	RNA recognition motif. (a.k.a. RRM, RBD, or RNP domain)
HORVU1Hr1G043680.7	537	0.644	Down	0.00027609	S	RNA-binding KH domain-containing protein	1	2.68361e-11	172.1	PANDS(1)PYQR	2	0.61345	26	nucleus				K21444	PCBP3_4; poly(rC)-binding protein 3/4		PF00013	KH domain
HORVU1Hr1G043940.3	728	1.918	Up	0.00135801	S	Protein TIC110, chloroplastic	0.997275	0	260.44	GELTTAEPATSSATSEPETT(0.003)ES(0.997)EEEDEDYEWESLETLK	3	7.4852	15	chloroplast	GO:0006605 protein targeting; GO:0006810 transport; GO:0006886 intracellular protein transport; GO:0006996 organelle organization; GO:0008104 protein localization; GO:0009657 plastid organization; GO:0009658 chloroplast organization; GO:0009987 cellular process; GO:0015031 protein transport; GO:0015833 peptide transport; GO:0016043 cellular component organization; GO:0017038 protein import; GO:00…	GO:0005622 intracellular; GO:0005623 cell; GO:0005737 cytoplasm; GO:0009507 chloroplast; GO:0009526 plastid envelope; GO:0009528 plastid inner membrane; GO:0009536 plastid; GO:0009706 chloroplast inner membrane; GO:0009941 chloroplast envelope; GO:0016020 membrane; GO:0019866 organelle inner membrane; GO:0031090 organelle membrane; GO:0031897 Tic complex; GO:0031967 organelle envelope; GO:0031969…
HORVU1Hr1G052040.1	503	0.615	Down	0.0021758	S	polyol/monosaccharide transporter 5	1	2.84228e-31	154.78	DLIEQQLAGPAMVHPS(1)EAVAK	3	-1.596	17	plasma membrane	GO:0006810 transport; GO:0006811 ion transport; GO:0006812 cation transport; GO:0008643 carbohydrate transport; GO:0008645 hexose transport; GO:0009605 response to external stimulus; GO:0009607 response to biotic stimulus; GO:0009624 response to nematode; GO:0015672 monovalent inorganic cation transport; GO:0015749 monosaccharide transport; GO:0034219 carbohydrate transmembrane transport; GO:0034…	GO:0000325 plant-type vacuole; GO:0005622 intracellular; GO:0005623 cell; GO:0005737 cytoplasm; GO:0005773 vacuole; GO:0005774 vacuolar membrane; GO:0005794 Golgi apparatus; GO:0009705 plant-type vacuole membrane; GO:0012505 endomembrane system; GO:0016020 membrane; GO:0031090 organelle membrane; GO:0043226 organelle; GO:0043227 membrane-bounded organelle; GO:0043229 intracellular organelle; GO:0…	GO:0005215 transporter activity; GO:0005351 sugar:proton symporter activity; GO:0005355 glucose transmembrane transporter activity; GO:0005402 cation:sugar symporter activity; GO:0008324 cation transmembrane transporter activity; GO:0015075 ion transmembrane transporter activity; GO:0015077 monovalent inorganic cation transmembrane transporter activity; GO:0015078 hydrogen ion transmembrane trans…
HORVU1Hr1G052040.1	283	0.617	Down	8.2225e-05	S	polyol/monosaccharide transporter 5	1	1.91076e-65	245.78	GGGQS(1)ALGS(1)ALGLMSR	2	4.2145	64	plasma membrane	GO:0006810 transport; GO:0006811 ion transport; GO:0006812 cation transport; GO:0008643 carbohydrate transport; GO:0008645 hexose transport; GO:0009605 response to external stimulus; GO:0009607 response to biotic stimulus; GO:0009624 response to nematode; GO:0015672 monovalent inorganic cation transport; GO:0015749 monosaccharide transport; GO:0034219 carbohydrate transmembrane transport; GO:0034…	GO:0000325 plant-type vacuole; GO:0005622 intracellular; GO:0005623 cell; GO:0005737 cytoplasm; GO:0005773 vacuole; GO:0005774 vacuolar membrane; GO:0005794 Golgi apparatus; GO:0009705 plant-type vacuole membrane; GO:0012505 endomembrane system; GO:0016020 membrane; GO:0031090 organelle membrane; GO:0043226 organelle; GO:0043227 membrane-bounded organelle; GO:0043229 intracellular organelle; GO:0…	GO:0005215 transporter activity; GO:0005351 sugar:proton symporter activity; GO:0005355 glucose transmembrane transporter activity; GO:0005402 cation:sugar symporter activity; GO:0008324 cation transmembrane transporter activity; GO:0015075 ion transmembrane transporter activity; GO:0015077 monovalent inorganic cation transmembrane transporter activity; GO:0015078 hydrogen ion transmembrane trans…
HORVU1Hr1G052040.1	267	0.488	Down	3.8972e-05	S	polyol/monosaccharide transporter 5	1	2.02045e-95	273.81	LYGAEEGVS(1)WIAR	2	2.5887	9	plasma membrane	GO:0006810 transport; GO:0006811 ion transport; GO:0006812 cation transport; GO:0008643 carbohydrate transport; GO:0008645 hexose transport; GO:0009605 response to external stimulus; GO:0009607 response to biotic stimulus; GO:0009624 response to nematode; GO:0015672 monovalent inorganic cation transport; GO:0015749 monosaccharide transport; GO:0034219 carbohydrate transmembrane transport; GO:0034…	GO:0000325 plant-type vacuole; GO:0005622 intracellular; GO:0005623 cell; GO:0005737 cytoplasm; GO:0005773 vacuole; GO:0005774 vacuolar membrane; GO:0005794 Golgi apparatus; GO:0009705 plant-type vacuole membrane; GO:0012505 endomembrane system; GO:0016020 membrane; GO:0031090 organelle membrane; GO:0043226 organelle; GO:0043227 membrane-bounded organelle; GO:0043229 intracellular organelle; GO:0…	GO:0005215 transporter activity; GO:0005351 sugar:proton symporter activity; GO:0005355 glucose transmembrane transporter activity; GO:0005402 cation:sugar symporter activity; GO:0008324 cation transmembrane transporter activity; GO:0015075 ion transmembrane transporter activity; GO:0015077 monovalent inorganic cation transmembrane transporter activity; GO:0015078 hydrogen ion transmembrane trans…
HORVU1Hr1G052040.1	279	0.628	Down	6.2379e-05	S	polyol/monosaccharide transporter 5	1	0	394.4	GGGQS(1)ALGS(1)ALGLMSR	2	4.9017	66	plasma membrane	GO:0006810 transport; GO:0006811 ion transport; GO:0006812 cation transport; GO:0008643 carbohydrate transport; GO:0008645 hexose transport; GO:0009605 response to external stimulus; GO:0009607 response to biotic stimulus; GO:0009624 response to nematode; GO:0015672 monovalent inorganic cation transport; GO:0015749 monosaccharide transport; GO:0034219 carbohydrate transmembrane transport; GO:0034…	GO:0000325 plant-type vacuole; GO:0005622 intracellular; GO:0005623 cell; GO:0005737 cytoplasm; GO:0005773 vacuole; GO:0005774 vacuolar membrane; GO:0005794 Golgi apparatus; GO:0009705 plant-type vacuole membrane; GO:0012505 endomembrane system; GO:0016020 membrane; GO:0031090 organelle membrane; GO:0043226 organelle; GO:0043227 membrane-bounded organelle; GO:0043229 intracellular organelle; GO:0…	GO:0005215 transporter activity; GO:0005351 sugar:proton symporter activity; GO:0005355 glucose transmembrane transporter activity; GO:0005402 cation:sugar symporter activity; GO:0008324 cation transmembrane transporter activity; GO:0015075 ion transmembrane transporter activity; GO:0015077 monovalent inorganic cation transmembrane transporter activity; GO:0015078 hydrogen ion transmembrane trans…
HORVU1Hr1G052040.1	336	0.321	Down	0.005918	S	polyol/monosaccharide transporter 5	1	1.0413e-110	203.22	STLFPNFGSMFS(1)VAEQQQAK	2	5.3678	23	plasma membrane	GO:0006810 transport; GO:0006811 ion transport; GO:0006812 cation transport; GO:0008643 carbohydrate transport; GO:0008645 hexose transport; GO:0009605 response to external stimulus; GO:0009607 response to biotic stimulus; GO:0009624 response to nematode; GO:0015672 monovalent inorganic cation transport; GO:0015749 monosaccharide transport; GO:0034219 carbohydrate transmembrane transport; GO:0034…	GO:0000325 plant-type vacuole; GO:0005622 intracellular; GO:0005623 cell; GO:0005737 cytoplasm; GO:0005773 vacuole; GO:0005774 vacuolar membrane; GO:0005794 Golgi apparatus; GO:0009705 plant-type vacuole membrane; GO:0012505 endomembrane system; GO:0016020 membrane; GO:0031090 organelle membrane; GO:0043226 organelle; GO:0043227 membrane-bounded organelle; GO:0043229 intracellular organelle; GO:0…	GO:0005215 transporter activity; GO:0005351 sugar:proton symporter activity; GO:0005355 glucose transmembrane transporter activity; GO:0005402 cation:sugar symporter activity; GO:0008324 cation transmembrane transporter activity; GO:0015075 ion transmembrane transporter activity; GO:0015077 monovalent inorganic cation transmembrane transporter activity; GO:0015078 hydrogen ion transmembrane trans…
HORVU1Hr1G052040.1	360	1.504	Up	0.048958	S	polyol/monosaccharide transporter 5	1	0	369.59	DDEDYAS(1)DHGADDIEDNLNSPLISR	3	4.5355	107	plasma membrane	GO:0006810 transport; GO:0006811 ion transport; GO:0006812 cation transport; GO:0008643 carbohydrate transport; GO:0008645 hexose transport; GO:0009605 response to external stimulus; GO:0009607 response to biotic stimulus; GO:0009624 response to nematode; GO:0015672 monovalent inorganic cation transport; GO:0015749 monosaccharide transport; GO:0034219 carbohydrate transmembrane transport; GO:0034…	GO:0000325 plant-type vacuole; GO:0005622 intracellular; GO:0005623 cell; GO:0005737 cytoplasm; GO:0005773 vacuole; GO:0005774 vacuolar membrane; GO:0005794 Golgi apparatus; GO:0009705 plant-type vacuole membrane; GO:0012505 endomembrane system; GO:0016020 membrane; GO:0031090 organelle membrane; GO:0043226 organelle; GO:0043227 membrane-bounded organelle; GO:0043229 intracellular organelle; GO:0…	GO:0005215 transporter activity; GO:0005351 sugar:proton symporter activity; GO:0005355 glucose transmembrane transporter activity; GO:0005402 cation:sugar symporter activity; GO:0008324 cation transmembrane transporter activity; GO:0015075 ion transmembrane transporter activity; GO:0015077 monovalent inorganic cation transmembrane transporter activity; GO:0015078 hydrogen ion transmembrane trans…
HORVU1Hr1G052260.3	14	1.672	Up	0.0034793	S	ubiquitin family protein	0.999892	2.8909e-283	353.78	AGAGDGEGAGSES(1)PPPGAR	2	3.2793	48	nucleus	GO:0000045 autophagosome assembly; GO:0001666 response to hypoxia; GO:0006508 proteolysis; GO:0006511 ubiquitin-dependent protein catabolic process; GO:0006807 nitrogen compound metabolic process; GO:0006914 autophagy; GO:0006950 response to stress; GO:0006996 organelle organization; GO:0007033 vacuole organization; GO:0008152 metabolic process; GO:0009056 catabolic process; GO:0009057 macromolec…	GO:0005622 intracellular; GO:0005623 cell; GO:0005634 nucleus; GO:0005654 nucleoplasm; GO:0005737 cytoplasm; GO:0005773 vacuole; GO:0005776 autophagosome; GO:0005783 endoplasmic reticulum; GO:0005829 cytosol; GO:0005886 plasma membrane; GO:0012505 endomembrane system; GO:0016020 membrane; GO:0016234 inclusion body; GO:0016235 aggresome; GO:0031974 membrane-enclosed lumen; GO:0031981 nuclear lumen…	GO:0005488 binding; GO:0005515 protein binding; GO:0019899 enzyme binding; GO:0019900 kinase binding; GO:0031593 polyubiquitin binding; GO:0042802 identical protein binding;	K04523	UBQLN, DSK2; ubiquilin	osa04141 Protein processing in endoplasmic reticulum - Oryza sativa japonica (Japanese rice) (RefSeq);	PF00240; PF00627	Ubiquitin family; UBA/TS-N domain
HORVU1Hr1G055440.1	118	45.348	Up	0.00132269	S	Nucleoside diphosphate kinase family protein	0.999999	4.28668e-80	273.94	NVIHGS(1)DSVENAR	2	-66.845	13	cytoplasm	GO:0000302 response to reactive oxygen species; GO:0006139 nucleobase-containing compound metabolic process; GO:0006165 nucleoside diphosphate phosphorylation; GO:0006725 cellular aromatic compound metabolic process; GO:0006753 nucleoside phosphate metabolic process; GO:0006793 phosphorus metabolic process; GO:0006796 phosphate-containing compound metabolic process; GO:0006807 nitrogen compound m…	GO:0005622 intracellular; GO:0005623 cell; GO:0044464 cell part;	GO:0003824 catalytic activity; GO:0004550 nucleoside diphosphate kinase activity; GO:0016301 kinase activity; GO:0016740 transferase activity; GO:0016772 transferase activity, transferring phosphorus-containing groups; GO:0016776 phosphotransferase activity, phosphate group as acceptor; GO:0019205 nucleobase-containing compound kinase activity;	K00940	ndk, NME; nucleoside-diphosphate kinase [EC:2.7.4.6]	osa00230 Purine metabolism - Oryza sativa japonica (Japanese rice) (RefSeq); osa00240 Pyrimidine metabolism - Oryza sativa japonica (Japanese rice) (RefSeq); osa01100 Metabolic pathways - Oryza sativa japonica (Japanese rice) (RefSeq); osa01110 Biosynthesis of secondary metabolites - Oryza sativa japonica (Japanese rice) (RefSeq); osa04016 MAPK signaling pathway - plant - Oryza sativa japonica (J…	PF00334	Nucleoside diphosphate kinase
HORVU1Hr1G059810.2	177	1.734	Up	0.047261	S	AMP deaminase	1	1.8875e-242	287.14	SPVASASTLESAEGS(1)DEDVVTK	2	2.5774	46	chloroplast	GO:0000003 reproduction; GO:0001101 response to acid chemical; GO:0003006 developmental process involved in reproduction; GO:0007275 multicellular organism development; GO:0009719 response to endogenous stimulus; GO:0009725 response to hormone; GO:0009737 response to abscisic acid; GO:0009790 embryo development; GO:0009791 post-embryonic development; GO:0009793 embryo development ending in seed d…	GO:0005622 intracellular; GO:0005623 cell; GO:0005634 nucleus; GO:0005737 cytoplasm; GO:0005739 mitochondrion; GO:0005740 mitochondrial envelope; GO:0005741 mitochondrial outer membrane; GO:0005829 cytosol; GO:0016020 membrane; GO:0016021 integral component of membrane; GO:0019867 outer membrane; GO:0031090 organelle membrane; GO:0031224 intrinsic component of membrane; GO:0031300 intrinsic compo…	GO:0005488 binding; GO:0005515 protein binding; GO:0019899 enzyme binding; GO:0019900 kinase binding; GO:0019901 protein kinase binding; GO:0043424 protein histidine kinase binding;	K01490	AMPD; AMP deaminase [EC:3.5.4.6]	osa00230 Purine metabolism - Oryza sativa japonica (Japanese rice) (RefSeq); osa01100 Metabolic pathways - Oryza sativa japonica (Japanese rice) (RefSeq); osa01110 Biosynthesis of secondary metabolites - Oryza sativa japonica (Japanese rice) (RefSeq);	PF00962	Adenosine/AMP deaminase
HORVU1Hr1G063700.2	132	1.688	Up	0.0021824	S	DNA helicase MCM8	1	1.14495e-06	128.7	MDEQDHYESVGLDDS(1)IEDER	3	1.5297	16	chloroplast	GO:0006139 nucleobase-containing compound metabolic process; GO:0006259 DNA metabolic process; GO:0006260 DNA replication; GO:0006261 DNA-dependent DNA replication; GO:0006268 DNA unwinding involved in DNA replication; GO:0006725 cellular aromatic compound metabolic process; GO:0006807 nitrogen compound metabolic process; GO:0006996 organelle organization; GO:0008152 metabolic process; GO:0009058…			K02540	MCM2; DNA replication licensing factor MCM2 [EC:3.6.4.12]	osa03030 DNA replication - Oryza sativa japonica (Japanese rice) (RefSeq);	PF00493	MCM2/3/5 family
HORVU1Hr1G064860.1	13	1.626	Up	0.0081613	S	Isopentenyl-diphosphate Delta-isomerase I	0.984748	5.85541e-05	113.34	SLALFS(0.985)S(0.772)AAS(0.243)LGLGR	2	2.8997	15	chloroplast	GO:0000003 reproduction; GO:0003006 developmental process involved in reproduction; GO:0006629 lipid metabolic process; GO:0006644 phospholipid metabolic process; GO:0006720 isoprenoid metabolic process; GO:0006793 phosphorus metabolic process; GO:0006796 phosphate-containing compound metabolic process; GO:0007275 multicellular organism development; GO:0008152 metabolic process; GO:0008299 isopre…	GO:0005622 intracellular; GO:0005623 cell; GO:0005737 cytoplasm; GO:0005739 mitochondrion; GO:0005829 cytosol; GO:0009507 chloroplast; GO:0009536 plastid; GO:0043226 organelle; GO:0043227 membrane-bounded organelle; GO:0043229 intracellular organelle; GO:0043231 intracellular membrane-bounded organelle; GO:0044424 intracellular part; GO:0044444 cytoplasmic part; GO:0044464 cell part;	GO:0003824 catalytic activity; GO:0004452 isopentenyl-diphosphate delta-isomerase activity; GO:0016853 isomerase activity; GO:0016860 intramolecular oxidoreductase activity; GO:0016863 intramolecular oxidoreductase activity, transposing C=C bonds;	K01823	idi, IDI; isopentenyl-diphosphate Delta-isomerase [EC:5.3.3.2]	osa00900 Terpenoid backbone biosynthesis - Oryza sativa japonica (Japanese rice) (RefSeq); osa01100 Metabolic pathways - Oryza sativa japonica (Japanese rice) (RefSeq); osa01110 Biosynthesis of secondary metabolites - Oryza sativa japonica (Japanese rice) (RefSeq);	PF00293	NUDIX domain
HORVU1Hr1G064860.1	14	1.685	Up	0.00162369	S	Isopentenyl-diphosphate Delta-isomerase I	0.91974	5.85541e-05	113.34	SLALFS(0.889)S(0.92)AAS(0.191)LGLGR	2	2.0688	12	chloroplast	GO:0000003 reproduction; GO:0003006 developmental process involved in reproduction; GO:0006629 lipid metabolic process; GO:0006644 phospholipid metabolic process; GO:0006720 isoprenoid metabolic process; GO:0006793 phosphorus metabolic process; GO:0006796 phosphate-containing compound metabolic process; GO:0007275 multicellular organism development; GO:0008152 metabolic process; GO:0008299 isopre…	GO:0005622 intracellular; GO:0005623 cell; GO:0005737 cytoplasm; GO:0005739 mitochondrion; GO:0005829 cytosol; GO:0009507 chloroplast; GO:0009536 plastid; GO:0043226 organelle; GO:0043227 membrane-bounded organelle; GO:0043229 intracellular organelle; GO:0043231 intracellular membrane-bounded organelle; GO:0044424 intracellular part; GO:0044444 cytoplasmic part; GO:0044464 cell part;	GO:0003824 catalytic activity; GO:0004452 isopentenyl-diphosphate delta-isomerase activity; GO:0016853 isomerase activity; GO:0016860 intramolecular oxidoreductase activity; GO:0016863 intramolecular oxidoreductase activity, transposing C=C bonds;	K01823	idi, IDI; isopentenyl-diphosphate Delta-isomerase [EC:5.3.3.2]	osa00900 Terpenoid backbone biosynthesis - Oryza sativa japonica (Japanese rice) (RefSeq); osa01100 Metabolic pathways - Oryza sativa japonica (Japanese rice) (RefSeq); osa01110 Biosynthesis of secondary metabolites - Oryza sativa japonica (Japanese rice) (RefSeq);	PF00293	NUDIX domain
HORVU1Hr1G066100.1	127	0.035	Down	1.3342e-06	S	Adenine nucleotide alpha hydrolases-like superfamily protein	0.75755	9.9768e-220	328.19	LAASQAAAVAAIQPS(0.758)S(0.242)PR	2	4.9679	58	chloroplast							PF00582	Universal stress protein family
HORVU1Hr1G069100.5	593	0.62	Down	0.0024203	S	Protein kinase superfamily protein	0.990782	4.5526e-113	277.1	ERS(0.991)T(0.009)DPFASWGATQK	2	4.2117	15	plasma membrane							PF07714	Protein tyrosine kinase
HORVU1Hr1G069100.5	594	0.528	Down	3.9868e-05	T	Protein kinase superfamily protein	0.73787	4.5526e-113	277.1	S(0.262)T(0.738)DPFASWGATQK	2	1.0942	17	plasma membrane							PF07714	Protein tyrosine kinase
HORVU1Hr1G075530.1	203	0.645	Down	0.00188153	T	Cathepsin B-like cysteine proteinase	0.999993	7.0691e-144	233.37	SYNTGCGGGLMT(1)YAYK	2	2.9997	11	extracellular	GO:0006508 proteolysis; GO:0006807 nitrogen compound metabolic process; GO:0008152 metabolic process; GO:0009056 catabolic process; GO:0009057 macromolecule catabolic process; GO:0009987 cellular process; GO:0019538 protein metabolic process; GO:0030163 protein catabolic process; GO:0043170 macromolecule metabolic process; GO:0044237 cellular metabolic process; GO:0044238 primary metabolic proces…	GO:0000323 lytic vacuole; GO:0005576 extracellular region; GO:0005615 extracellular space; GO:0005622 intracellular; GO:0005623 cell; GO:0005737 cytoplasm; GO:0005764 lysosome; GO:0005773 vacuole; GO:0043226 organelle; GO:0043227 membrane-bounded organelle; GO:0043229 intracellular organelle; GO:0043231 intracellular membrane-bounded organelle; GO:0044421 extracellular region part; GO:0044424 int…	GO:0003824 catalytic activity; GO:0004175 endopeptidase activity; GO:0004197 cysteine-type endopeptidase activity; GO:0008233 peptidase activity; GO:0008234 cysteine-type peptidase activity; GO:0016787 hydrolase activity; GO:0070011 peptidase activity, acting on L-amino acid peptides;				PF08246; PF00112	Cathepsin propeptide inhibitor domain (I29); Papain family cysteine protease
HORVU1Hr1G076480.3	70	2.531	Up	0.000141116	S	trehalose phosphate synthase	0.999976	2.24239e-61	193.26	AATSSVASDVPS(1)S(1)AICER	2	5.6775	22	chloroplast				K16055	TPS; trehalose 6-phosphate synthase/phosphatase [EC:2.4.1.15 3.1.3.12]	osa00500 Starch and sucrose metabolism - Oryza sativa japonica (Japanese rice) (RefSeq); osa01100 Metabolic pathways - Oryza sativa japonica (Japanese rice) (RefSeq);
HORVU1Hr1G076480.3	71	1.776	Up	0.029684	S	trehalose phosphate synthase	0.999975	2.24239e-61	180.12	AATSSVASDVPS(1)S(1)AICER	2	5.6775	29	chloroplast				K16055	TPS; trehalose 6-phosphate synthase/phosphatase [EC:2.4.1.15 3.1.3.12]	osa00500 Starch and sucrose metabolism - Oryza sativa japonica (Japanese rice) (RefSeq); osa01100 Metabolic pathways - Oryza sativa japonica (Japanese rice) (RefSeq);
HORVU1Hr1G081280.1	349	0.662	Down	0.046821	T	tubulin alpha-4 chain	1	2.10296e-95	276.15	TIQFVDWCPT(1)GFK	2	6.5156	46	cytoplasm		GO:0005622 intracellular; GO:0005623 cell; GO:0005856 cytoskeleton; GO:0043226 organelle; GO:0043228 non-membrane-bounded organelle; GO:0043229 intracellular organelle; GO:0043232 intracellular non-membrane-bounded organelle; GO:0044424 intracellular part; GO:0044464 cell part;		K07374	TUBA; tubulin alpha	osa04145 Phagosome - Oryza sativa japonica (Japanese rice) (RefSeq);	PF00091; PF03953	Tubulin/FtsZ family, GTPase domain; Tubulin C-terminal domain
HORVU1Hr1G085730.2	2	1.62	Up	0.0443	S	Ribosomal L1 domain-containing protein 1	1	0.00383985	93.561	S(1)PAPQPQLK	2	-1.6725	15	nucleus	GO:0010941 regulation of cell death; GO:0042981 regulation of apoptotic process; GO:0043067 regulation of programmed cell death; GO:0048583 regulation of response to stimulus; GO:0050789 regulation of biological process; GO:0050793 regulation of developmental process; GO:0050794 regulation of cellular process; GO:0065007 biological regulation; GO:0080134 regulation of response to stress; GO:00801…	GO:0005622 intracellular; GO:0005623 cell; GO:0005634 nucleus; GO:0005730 nucleolus; GO:0031974 membrane-enclosed lumen; GO:0031981 nuclear lumen; GO:0043226 organelle; GO:0043227 membrane-bounded organelle; GO:0043228 non-membrane-bounded organelle; GO:0043229 intracellular organelle; GO:0043231 intracellular membrane-bounded organelle; GO:0043232 intracellular non-membrane-bounded organelle; GO…		K14775	UTP30, RSL1D1; ribosome biogenesis protein UTP30		PF00687	Ribosomal protein L1p/L10e family
HORVU1Hr1G087340.3	1072	1.752	Up	9.9483e-05	S	Guanylate-binding family protein	0.997633	2.31088e-06	157.74	SKS(0.998)T(0.002)TSPFK	2	1.4484	13	chloroplast	GO:0002376 immune system process; GO:0006950 response to stress; GO:0006952 defense response; GO:0006955 immune response; GO:0007154 cell communication; GO:0007165 signal transduction; GO:0007166 cell surface receptor signaling pathway; GO:0008104 protein localization; GO:0009987 cellular process; GO:0010033 response to organic substance; GO:0019221 cytokine-mediated signaling pathway; GO:0023052…	GO:0005622 intracellular; GO:0005623 cell; GO:0005634 nucleus; GO:0005654 nucleoplasm; GO:0005737 cytoplasm; GO:0005794 Golgi apparatus; GO:0005829 cytosol; GO:0005856 cytoskeleton; GO:0012505 endomembrane system; GO:0015629 actin cytoskeleton; GO:0031974 membrane-enclosed lumen; GO:0031981 nuclear lumen; GO:0043226 organelle; GO:0043227 membrane-bounded organelle; GO:0043228 non-membrane-bounded…	GO:0000166 nucleotide binding; GO:0001882 nucleoside binding; GO:0001883 purine nucleoside binding; GO:0005488 binding; GO:0005515 protein binding; GO:0005525 GTP binding; GO:0017076 purine nucleotide binding; GO:0019001 guanyl nucleotide binding; GO:0032549 ribonucleoside binding; GO:0032550 purine ribonucleoside binding; GO:0032553 ribonucleotide binding; GO:0032555 purine ribonucleotide bindin…				PF02263; PF02841	Guanylate-binding protein, N-terminal domain; Guanylate-binding protein, C-terminal domain
HORVU1Hr1G089280.1	520	1.61	Up	0.0045775	S	cell wall protein AWA1-like [Zea mays]	0.997313	4.35055e-36	158.87	STENNVELPIVEES(0.997)EPIDHT(0.002)DT(0.001)R	3	2.6421	13	nucleus
HORVU1Hr1G089830.1	4	0.505	Down	0.00057686	S	Dehydrogenase/reductase SDR family member 12	1	1.48886e-05	188.88	MEGS(1)IHGSSEK	2	1.9117	29	cytoplasm				K15095	E1.1.1.208; (+)-neomenthol dehydrogenase [EC:1.1.1.208]	osa00902 Monoterpenoid biosynthesis - Oryza sativa japonica (Japanese rice) (RefSeq); osa01110 Biosynthesis of secondary metabolites - Oryza sativa japonica (Japanese rice) (RefSeq);	PF00106; PF13561	short chain dehydrogenase; Enoyl-(Acyl carrier protein) reductase
HORVU1Hr1G091730.19	324	1.778	Up	0.024062	S	PREDICTED: signaling mucin HKR1 [Elaeis guineensis]	0.998054	0	389.43	EISASNASGLT(0.002)S(0.998)PGPLSPSDK	2	4.0351	38	nucleus
HORVU1Hr1G093230.1	524	1.505	Up	0.028283	S	Protein phosphatase 2C family protein	0.999855	2.07755e-42	230.55	TGSGDS(1)PPIS(1)PPGDQI	2	2.6684	20	chloroplast				K17506	PPM1L, PP2CE; protein phosphatase 1L [EC:3.1.3.16]
HORVU2Hr1G011580.27	279	3.24	Up	0.02266	S	Cleavage and polyadenylation specificity factor subunit 1	1	5.8821e-110	240.21	DNS(0.008)FS(0.992)PAGS(1)VDLASASDSR	2	5.4854	24	cytoplasm	GO:0006139 nucleobase-containing compound metabolic process; GO:0006378 mRNA polyadenylation; GO:0006379 mRNA cleavage; GO:0006396 RNA processing; GO:0006397 mRNA processing; GO:0006725 cellular aromatic compound metabolic process; GO:0006807 nitrogen compound metabolic process; GO:0008152 metabolic process; GO:0009987 cellular process; GO:0010467 gene expression; GO:0016070 RNA metabolic process…	GO:0005622 intracellular; GO:0005623 cell; GO:0005634 nucleus; GO:0005737 cytoplasm; GO:0005829 cytosol; GO:0043226 organelle; GO:0043227 membrane-bounded organelle; GO:0043229 intracellular organelle; GO:0043231 intracellular membrane-bounded organelle; GO:0044424 intracellular part; GO:0044444 cytoplasmic part; GO:0044464 cell part;	GO:0003676 nucleic acid binding; GO:0003723 RNA binding; GO:0003729 mRNA binding; GO:0005488 binding; GO:0097159 organic cyclic compound binding; GO:1901363 heterocyclic compound binding;	K14401	CPSF1, CFT1; cleavage and polyadenylation specificity factor subunit 1	osa03015 mRNA surveillance pathway - Oryza sativa japonica (Japanese rice) (RefSeq);
HORVU2Hr1G013790.2	288	1.537	Up	0.049501	S	Symplekin	1	4.21483e-73	213.32	S(1)LADDMNSILEDDGHSSK	2	9.3529	15	chloroplast				K06100	SYMPK; symplekin	osa03015 mRNA surveillance pathway - Oryza sativa japonica (Japanese rice) (RefSeq);
HORVU2Hr1G014000.1	9	1.789	Up	0.00040425	S	26S protease regulatory subunit 6B homolog	0.999995	1.33598e-68	183.41	SAAAVAPS(1)PPAAPPSYPAAPSAPSAEDDDDLYGR	3	7.017	15	cytoplasm				K03063	PSMC4, RPT3; 26S proteasome regulatory subunit T3	osa03050 Proteasome - Oryza sativa japonica (Japanese rice) (RefSeq);	PF00004	ATPase family associated with various cellular activities (AAA)
HORVU2Hr1G014130.4	139	1.553	Up	2.0165e-05	T	AMP deaminase	0.999976	0.00265139	180.17	LGSLVRPTT(1)PK	2	3.6135	15	chloroplast	GO:0000003 reproduction; GO:0001101 response to acid chemical; GO:0003006 developmental process involved in reproduction; GO:0007275 multicellular organism development; GO:0009719 response to endogenous stimulus; GO:0009725 response to hormone; GO:0009737 response to abscisic acid; GO:0009790 embryo development; GO:0009791 post-embryonic development; GO:0009793 embryo development ending in seed d…	GO:0005622 intracellular; GO:0005623 cell; GO:0005634 nucleus; GO:0005737 cytoplasm; GO:0005739 mitochondrion; GO:0005740 mitochondrial envelope; GO:0005741 mitochondrial outer membrane; GO:0005829 cytosol; GO:0016020 membrane; GO:0016021 integral component of membrane; GO:0019867 outer membrane; GO:0031090 organelle membrane; GO:0031224 intrinsic component of membrane; GO:0031300 intrinsic compo…	GO:0005488 binding; GO:0005515 protein binding; GO:0019899 enzyme binding; GO:0019900 kinase binding; GO:0019901 protein kinase binding; GO:0043424 protein histidine kinase binding;	K01490	AMPD; AMP deaminase [EC:3.5.4.6]	osa00230 Purine metabolism - Oryza sativa japonica (Japanese rice) (RefSeq); osa01100 Metabolic pathways - Oryza sativa japonica (Japanese rice) (RefSeq); osa01110 Biosynthesis of secondary metabolites - Oryza sativa japonica (Japanese rice) (RefSeq);	PF00962	Adenosine/AMP deaminase
HORVU2Hr1G020220.5	628	0.65	Down	0.04034	S	Potassium transporter family protein	0.943532	0.00020523	121.39	FIQMEAEEAAS(0.056)S(0.944)R	2	3.3381	13	plasma membrane	GO:0006810 transport; GO:0006811 ion transport; GO:0006812 cation transport; GO:0006813 potassium ion transport; GO:0009987 cellular process; GO:0015672 monovalent inorganic cation transport; GO:0030001 metal ion transport; GO:0034220 ion transmembrane transport; GO:0051179 localization; GO:0051234 establishment of localization; GO:0055085 transmembrane transport; GO:0071804 cellular potassium io…	GO:0016020 membrane;	GO:0005215 transporter activity; GO:0008324 cation transmembrane transporter activity; GO:0015075 ion transmembrane transporter activity; GO:0015077 monovalent inorganic cation transmembrane transporter activity; GO:0015079 potassium ion transmembrane transporter activity; GO:0015318 inorganic solute uptake transmembrane transporter activity; GO:0022857 transmembrane transporter activity; GO:0022…	K03549	kup; KUP system potassium uptake protein
HORVU2Hr1G025180.1	337	0.648	Down	0.0044635	S	Pre-mRNA-splicing factor SYF1	1	0	389.33	LEAAEEDGAVES(1)DDGEKGGKK	3	2.3019	94	cytoplasm	GO:0000349 generation of catalytic spliceosome for first transesterification step; GO:0000375 RNA splicing, via transesterification reactions; GO:0000377 RNA splicing, via transesterification reactions with bulged adenosine as nucleophile; GO:0000393 spliceosomal conformational changes to generate catalytic conformation; GO:0000398 mRNA splicing, via spliceosome; GO:0001701 in utero embryonic dev…	GO:0000974 Prp19 complex; GO:0005622 intracellular; GO:0005623 cell; GO:0005634 nucleus; GO:0005681 spliceosomal complex; GO:0005684 U2-type spliceosomal complex; GO:0032991 macromolecular complex; GO:0043226 organelle; GO:0043227 membrane-bounded organelle; GO:0043229 intracellular organelle; GO:0043231 intracellular membrane-bounded organelle; GO:0044422 organelle part; GO:0044424 intracellular…		K12867	SYF1, XAB2; pre-mRNA-splicing factor SYF1	osa03040 Spliceosome - Oryza sativa japonica (Japanese rice) (RefSeq);
HORVU2Hr1G028230.14	48	0.653	Down	0.026762	S	Protein kinase superfamily protein	1	0.00153826	127.03	FDDKS(1)LVAR	2	1.3294	13	cytoplasm	GO:0006464 cellular protein modification process; GO:0006468 protein phosphorylation; GO:0006793 phosphorus metabolic process; GO:0006796 phosphate-containing compound metabolic process; GO:0006807 nitrogen compound metabolic process; GO:0007154 cell communication; GO:0007165 signal transduction; GO:0008152 metabolic process; GO:0009653 anatomical structure morphogenesis; GO:0009987 cellular proc…	GO:0005622 intracellular; GO:0005623 cell; GO:0005737 cytoplasm; GO:0044424 intracellular part; GO:0044464 cell part;	GO:0003824 catalytic activity; GO:0004672 protein kinase activity; GO:0004712 protein serine/threonine/tyrosine kinase activity; GO:0004713 protein tyrosine kinase activity; GO:0016301 kinase activity; GO:0016740 transferase activity; GO:0016772 transferase activity, transferring phosphorus-containing groups; GO:0016773 phosphotransferase activity, alcohol group as acceptor;				PF07714	Protein tyrosine kinase
HORVU2Hr1G029780.1	963	1.858	Up	0.00086249	S	Calmodulin-binding transcription activator 1	1	1.1642e-50	229.17	VKS(1)MTQYPEAR	2	4.4536	30	nucleus	GO:0001101 response to acid chemical; GO:0006139 nucleobase-containing compound metabolic process; GO:0006351 transcription, DNA-templated; GO:0006355 regulation of transcription, DNA-templated; GO:0006357 regulation of transcription from RNA polymerase II promoter; GO:0006366 transcription from RNA polymerase II promoter; GO:0006725 cellular aromatic compound metabolic process; GO:0006807 nitrog…	GO:0005622 intracellular; GO:0005623 cell; GO:0005634 nucleus; GO:0043226 organelle; GO:0043227 membrane-bounded organelle; GO:0043229 intracellular organelle; GO:0043231 intracellular membrane-bounded organelle; GO:0044424 intracellular part; GO:0044464 cell part;	GO:0000981 RNA polymerase II transcription factor activity, sequence-specific DNA binding; GO:0000982 transcription factor activity, RNA polymerase II core promoter proximal region sequence-specific binding; GO:0001077 transcriptional activator activity, RNA polymerase II core promoter proximal region sequence-specific binding; GO:0001228 transcriptional activator activity, RNA polymerase II tran…	K21596	CAMTA; calmodulin-binding transcription activator		PF03859; PF01833	CG-1 domain; IPT/TIG domain
HORVU2Hr1G035400.1	464	10.883	Up	0.000141545	S	Eukaryotic peptide chain release factor subunit 1-3	1	0	377.15	SFDEVS(1)DDEGLYEDSD	2	6.6173	14	cytoplasm	GO:0006412 translation; GO:0006415 translational termination; GO:0006518 peptide metabolic process; GO:0006807 nitrogen compound metabolic process; GO:0008152 metabolic process; GO:0009058 biosynthetic process; GO:0009059 macromolecule biosynthetic process; GO:0009987 cellular process; GO:0010467 gene expression; GO:0016043 cellular component organization; GO:0019538 protein metabolic process; GO…	GO:0005622 intracellular; GO:0005623 cell; GO:0005737 cytoplasm; GO:0005829 cytosol; GO:0005886 plasma membrane; GO:0016020 membrane; GO:0044424 intracellular part; GO:0044444 cytoplasmic part; GO:0044464 cell part; GO:0071944 cell periphery;	GO:0003676 nucleic acid binding; GO:0003723 RNA binding; GO:0003747 translation release factor activity; GO:0005488 binding; GO:0008079 translation termination factor activity; GO:0008135 translation factor activity, RNA binding; GO:0097159 organic cyclic compound binding; GO:1901363 heterocyclic compound binding;	K03265	ETF1, ERF1; peptide chain release factor subunit 1	osa03015 mRNA surveillance pathway - Oryza sativa japonica (Japanese rice) (RefSeq);	PF03463; PF03464; PF03465	eRF1 domain 1; eRF1 domain 2; eRF1 domain 3
HORVU2Hr1G036050.1	474	0.64	Down	0.00039715	S	Calcium-dependent lipid-binding (CaLB domain) family protein	0.999998	3.3406e-280	294.44	SGSGPAAAS(1)PTDSSGTDSSAAAK	2	1.7448	15	nucleus
HORVU2Hr1G042460.1	25	0.644	Down	0.00030067	T	Adenine nucleotide alpha hydrolases-like superfamily protein	0.999362	2.31816e-81	144.91	APT(0.999)PRPPPPAS(0.001)LQPDS(0.998)PGVFFT(0.002)NAAAAAPLGSAHR	4	3.9062	16	chloroplast							PF00582	Universal stress protein family
HORVU2Hr1G065120.1	14	0.593	Down	0.0027815	S	Pyridoxal 5'-phosphate synthase subunit PdxS	0.996072	1.04813e-21	91.1	ASDGSGVVTVY(0.002)GS(0.996)GNNGAGT(0.002)QLEPK	2	-0.086377	13	cytoplasm				K06215	pdxS, pdx1; pyridoxal 5'-phosphate synthase pdxS subunit [EC:4.3.3.6]	osa00750 Vitamin B6 metabolism - Oryza sativa japonica (Japanese rice) (RefSeq);	PF01680	SOR/SNZ family
HORVU2Hr1G073320.1	375	3.237	Up	0.0057826	S	60S ribosomal protein L5-1	0.995496	2.9434e-173	270.72	LNALNS(0.995)S(0.005)GGADVDEDDDE	2	5.3992	14	nucleus	GO:0000027 ribosomal large subunit assembly; GO:0006412 translation; GO:0006518 peptide metabolic process; GO:0006807 nitrogen compound metabolic process; GO:0006996 organelle organization; GO:0008152 metabolic process; GO:0009058 biosynthetic process; GO:0009059 macromolecule biosynthetic process; GO:0009987 cellular process; GO:0010467 gene expression; GO:0016043 cellular component organization…	GO:0005622 intracellular; GO:0005623 cell; GO:0005737 cytoplasm; GO:0005829 cytosol; GO:0005840 ribosome; GO:0015934 large ribosomal subunit; GO:0022625 cytosolic large ribosomal subunit; GO:0022626 cytosolic ribosome; GO:0032991 macromolecular complex; GO:0043226 organelle; GO:0043228 non-membrane-bounded organelle; GO:0043229 intracellular organelle; GO:0043232 intracellular non-membrane-bounde…	GO:0003676 nucleic acid binding; GO:0003723 RNA binding; GO:0003735 structural constituent of ribosome; GO:0005198 structural molecule activity; GO:0005488 binding; GO:0008097 5S rRNA binding; GO:0019843 rRNA binding; GO:0097159 organic cyclic compound binding; GO:1901363 heterocyclic compound binding;	K02932	RP-L5e, RPL5; large subunit ribosomal protein L5e	osa03010 Ribosome - Oryza sativa japonica (Japanese rice) (RefSeq);	PF14204	Ribosomal L18 C-terminal region
HORVU2Hr1G074320.2	63	1.559	Up	0.033618	T	Exocyst complex component 2	0.99997	0.000965133	143.22	ALTSVQT(1)LPK	2	-1.1203	13	nucleus	GO:0000003 reproduction; GO:0001927 exocyst assembly; GO:0006810 transport; GO:0006887 exocytosis; GO:0006904 vesicle docking involved in exocytosis; GO:0007154 cell communication; GO:0008037 cell recognition; GO:0009856 pollination; GO:0009875 pollen-pistil interaction; GO:0009987 cellular process; GO:0016043 cellular component organization; GO:0016192 vesicle-mediated transport; GO:0022406 memb…	GO:0000145 exocyst; GO:0005576 extracellular region; GO:0005615 extracellular space; GO:0005622 intracellular; GO:0005623 cell; GO:0005737 cytoplasm; GO:0005829 cytosol; GO:0005886 plasma membrane; GO:0005911 cell-cell junction; GO:0005938 cell cortex; GO:0009506 plasmodesma; GO:0016020 membrane; GO:0030054 cell junction; GO:0031982 vesicle; GO:0032991 macromolecular complex; GO:0043226 organelle…		K17637	EXOC2, SEC5; exocyst complex component 2
HORVU2Hr1G086240.1	560	0.527	Down	0.0033566	S	eukaryotic translation initiation factor 4G	0.982983	0	318.25	SALLGTGGPPSRPSTLTASPTPLAAQT(0.001)T(0.003)LS(0.983)PKPS(0.007)S(0.003)AT(0.003)PASVPVPDK	4	5.3885	44	cytoplasm		GO:0005622 intracellular; GO:0005623 cell; GO:0005634 nucleus; GO:0005737 cytoplasm; GO:0005829 cytosol; GO:0043226 organelle; GO:0043227 membrane-bounded organelle; GO:0043229 intracellular organelle; GO:0043231 intracellular membrane-bounded organelle; GO:0044424 intracellular part; GO:0044444 cytoplasmic part; GO:0044464 cell part;	GO:0003676 nucleic acid binding; GO:0003723 RNA binding; GO:0003729 mRNA binding; GO:0005488 binding; GO:0097159 organic cyclic compound binding; GO:1901363 heterocyclic compound binding;	K03260	EIF4G; translation initiation factor 4G	osa03013 RNA transport - Oryza sativa japonica (Japanese rice) (RefSeq);
HORVU2Hr1G086240.1	507	0.374	Down	2.1317e-06	S	eukaryotic translation initiation factor 4G	0.999118	5.45295e-82	272.81	IPS(0.999)S(0.001)INKPSPINPR	2	4.2113	24	cytoplasm		GO:0005622 intracellular; GO:0005623 cell; GO:0005634 nucleus; GO:0005737 cytoplasm; GO:0005829 cytosol; GO:0043226 organelle; GO:0043227 membrane-bounded organelle; GO:0043229 intracellular organelle; GO:0043231 intracellular membrane-bounded organelle; GO:0044424 intracellular part; GO:0044444 cytoplasmic part; GO:0044464 cell part;	GO:0003676 nucleic acid binding; GO:0003723 RNA binding; GO:0003729 mRNA binding; GO:0005488 binding; GO:0097159 organic cyclic compound binding; GO:1901363 heterocyclic compound binding;	K03260	EIF4G; translation initiation factor 4G	osa03013 RNA transport - Oryza sativa japonica (Japanese rice) (RefSeq);
HORVU2Hr1G086710.1	646	1.572	Up	0.0039035	S	Sister chromatid cohesion protein PDS5 homolog B-B	0.999998	3.2625e-14	196.38	VVGEDS(1)PVTSAK	2	1.9208	14	nucleus
HORVU2Hr1G087810.2	1094	0.576	Down	0.0132812	S	CLIP-associating protein 1-A	1	2.2346e-195	354.56	LDFSQLHS(1)PDGHNAVGSNTGK	3	2.6257	17	cytoplasm	GO:0000226 microtubule cytoskeleton organization; GO:0000278 mitotic cell cycle; GO:0000902 cell morphogenesis; GO:0006996 organelle organization; GO:0007010 cytoskeleton organization; GO:0007017 microtubule-based process; GO:0007020 microtubule nucleation; GO:0007026 negative regulation of microtubule depolymerization; GO:0007049 cell cycle; GO:0009653 anatomical structure morphogenesis; GO:0009…	GO:0005622 intracellular; GO:0005623 cell; GO:0005737 cytoplasm; GO:0005819 spindle; GO:0005856 cytoskeleton; GO:0005874 microtubule; GO:0005876 spindle microtubule; GO:0005886 plasma membrane; GO:0005911 cell-cell junction; GO:0005938 cell cortex; GO:0009506 plasmodesma; GO:0009524 phragmoplast; GO:0015630 microtubule cytoskeleton; GO:0016020 membrane; GO:0030054 cell junction; GO:0043226 organe…	GO:0005488 binding; GO:0005515 protein binding; GO:0008017 microtubule binding; GO:0008092 cytoskeletal protein binding; GO:0015631 tubulin binding; GO:0051010 microtubule plus-end binding;	K16578	CLASP1_2; CLIP-associating protein 1/2
HORVU2Hr1G109850.1	382	1.742	Up	0.0109182	S	IQ-domain 32	0.999987	2.18964e-20	178.65	FEELTSAVS(1)R	2	1.2794	14	nucleus	GO:0001101 response to acid chemical; GO:0009719 response to endogenous stimulus; GO:0009725 response to hormone; GO:0009737 response to abscisic acid; GO:0010033 response to organic substance; GO:0033993 response to lipid; GO:0042221 response to chemical; GO:0050896 response to stimulus; GO:0097305 response to alcohol; GO:1901700 response to oxygen-containing compound;	GO:0005622 intracellular; GO:0005623 cell; GO:0005634 nucleus; GO:0005737 cytoplasm; GO:0005829 cytosol; GO:0005856 cytoskeleton; GO:0005875 microtubule associated complex; GO:0005886 plasma membrane; GO:0009507 chloroplast; GO:0009526 plastid envelope; GO:0009536 plastid; GO:0009941 chloroplast envelope; GO:0015630 microtubule cytoskeleton; GO:0016020 membrane; GO:0031967 organelle envelope; GO:…
HORVU2Hr1G110900.9	883	1.923	Up	0.00092256	S	Protein kinase superfamily protein	1	1.81263e-09	193.34	HVS(1)GQLDYAR	2	4.2311	15	nucleus							PF00069	Protein kinase domain
HORVU2Hr1G112000.1	389	1.541	Up	0.040739	S	COP9 signalosome complex subunit 5a	1	6.74901e-71	233.43	ASASGAAPDS(1)PVPEPMVEA	2	4.9677	24	nucleus				K09613	COPS5, CSN5; COP9 signalosome complex subunit 5 [EC:3.4.-.-]
HORVU2Hr1G115180.1	661	1.569	Up	0.0105375	S	Multidrug resistance ABC transporter ATP-binding and permease protein	0.999979	0.000163601	127.25	NLS(1)YQYS(0.896)T(0.104)GADGR	2	5.2606	12	plasma membrane	GO:0000003 reproduction; GO:0003006 developmental process involved in reproduction; GO:0006810 transport; GO:0007275 multicellular organism development; GO:0008361 regulation of cell size; GO:0009314 response to radiation; GO:0009411 response to UV; GO:0009416 response to light stimulus; GO:0009605 response to external stimulus; GO:0009606 tropism; GO:0009628 response to abiotic stimulus; GO:0009…	GO:0005623 cell; GO:0005886 plasma membrane; GO:0016020 membrane; GO:0044464 cell part; GO:0071944 cell periphery;	GO:0005215 transporter activity; GO:0010329 auxin efflux transmembrane transporter activity; GO:0015562 efflux transmembrane transporter activity; GO:0022857 transmembrane transporter activity; GO:0080161 auxin transmembrane transporter activity;	K05658	ABCB1, CD243; ATP-binding cassette, subfamily B (MDR/TAP), member 1 [EC:3.6.3.44]	osa02010 ABC transporters - Oryza sativa japonica (Japanese rice) (RefSeq);	PF00005	ABC transporter
HORVU2Hr1G126010.3	324	1.827	Up	0.0164801	S	DDB1- and CUL4-associated factor homolog 1	0.999851	0.00360692	87.942	TPLS(1)PAGLR	2	-2.0881	7	chloroplast	GO:0000003 reproduction; GO:0003006 developmental process involved in reproduction; GO:0007275 multicellular organism development; GO:0009790 embryo development; GO:0009791 post-embryonic development; GO:0009793 embryo development ending in seed dormancy; GO:0009908 flower development; GO:0010154 fruit development; GO:0022414 reproductive process; GO:0032501 multicellular organismal process; GO:0…	GO:0005622 intracellular; GO:0005623 cell; GO:0005634 nucleus; GO:0043226 organelle; GO:0043227 membrane-bounded organelle; GO:0043229 intracellular organelle; GO:0043231 intracellular membrane-bounded organelle; GO:0044424 intracellular part; GO:0044464 cell part;		K11789	VPRBP, DCAF1; HIV-1 Vpr-binding protein
HORVU3Hr1G000540.2	1198	0.557	Down	0.00087833	S	Paired amphipathic helix protein Sin3-like 3	0.999995	8.35432e-41	100.33	AES(1)EGEAEGTTENHDVEGGISLPGISLPSSER	3	4.5495	7	chloroplast				K11644	SIN3A; paired amphipathic helix protein Sin3a		PF08295	Sin3 family co-repressor
HORVU3Hr1G017020.13	303	1.614	Up	0.0006009	S	receptor kinase 3	1	8.22239e-29	229.4	SQS(1)FASLDMK	2	0.22323	35	chloroplast							PF07714	Protein tyrosine kinase
HORVU3Hr1G022500.4	310	1.587	Up	0.0012182	S	Zinc transporter ZIP13 homolog	1	1.19733e-05	168.05	S(1)ALDVMPGEQK	2	3.056	18	plasma membrane	GO:0000041 transition metal ion transport; GO:0006810 transport; GO:0006811 ion transport; GO:0006812 cation transport; GO:0006829 zinc II ion transport; GO:0006873 cellular ion homeostasis; GO:0006875 cellular metal ion homeostasis; GO:0006882 cellular zinc ion homeostasis; GO:0009987 cellular process; GO:0019725 cellular homeostasis; GO:0030001 metal ion transport; GO:0030003 cellular cation ho…	GO:0005622 intracellular; GO:0005623 cell; GO:0005737 cytoplasm; GO:0005783 endoplasmic reticulum; GO:0012505 endomembrane system; GO:0043226 organelle; GO:0043227 membrane-bounded organelle; GO:0043229 intracellular organelle; GO:0043231 intracellular membrane-bounded organelle; GO:0044424 intracellular part; GO:0044444 cytoplasmic part; GO:0044464 cell part;	GO:0005215 transporter activity; GO:0005385 zinc ion transmembrane transporter activity; GO:0008324 cation transmembrane transporter activity; GO:0015075 ion transmembrane transporter activity; GO:0015318 inorganic solute uptake transmembrane transporter activity; GO:0022857 transmembrane transporter activity; GO:0022890 inorganic cation transmembrane transporter activity; GO:0046873 metal ion tr…	K14713	SLC39A7, KE4, ZIP7; solute carrier family 39 (zinc transporter), member 7
HORVU3Hr1G037470.19	756	1.649	Up	0.026422	S	Lupus La protein homolog	0.986972	1.83636e-96	233.48	LSS(0.013)S(0.987)PHGIPT(0.078)GS(0.654)S(0.267)PIGSVPK	2	5.4729	67	nucleus				K18757	LARP1; la-related protein 1		PF05383	La domain
HORVU3Hr1G050290.1	1055	2.092	Up	0.0155239	S	myosin 1	0.994385	9.94781e-06	193.34	QQAVAIS(0.994)PT(0.006)AK	2	4.0373	13	cytoplasm				K10357	MYO5; myosin V		PF02736; PF00063	Myosin N-terminal SH3-like domain; Myosin head (motor domain)
HORVU3Hr1G063860.2	271	0.306	Down	0.00029979	S	Regulator of Vps4 activity in the MVB pathway protein	0.999995	0.000570677	119.55	TPES(1)PKS(1)PAVSSR	2	1.3172	16	chloroplast				K19476	IST1; vacuolar protein sorting-associated protein IST1	osa04144 Endocytosis - Oryza sativa japonica (Japanese rice) (RefSeq);
HORVU3Hr1G069190.1	239	1.509	Up	0.00089538	T	protein kinase family protein	0.989227	0	343.84	DGHFLKT(0.989)S(0.011)CGSPNYAAPEVISGK	3	4.968	28	chloroplast	GO:0000003 reproduction; GO:0001101 response to acid chemical; GO:0003006 developmental process involved in reproduction; GO:0006464 cellular protein modification process; GO:0006468 protein phosphorylation; GO:0006793 phosphorus metabolic process; GO:0006796 phosphate-containing compound metabolic process; GO:0006807 nitrogen compound metabolic process; GO:0007154 cell communication; GO:0007165 …	GO:0005622 intracellular; GO:0005623 cell; GO:0005737 cytoplasm; GO:0044424 intracellular part; GO:0044464 cell part;	GO:0003824 catalytic activity; GO:0004672 protein kinase activity; GO:0004674 protein serine/threonine kinase activity; GO:0016301 kinase activity; GO:0016740 transferase activity; GO:0016772 transferase activity, transferring phosphorus-containing groups; GO:0016773 phosphotransferase activity, alcohol group as acceptor;	K07198	PRKAA, AMPK; 5'-AMP-activated protein kinase, catalytic alpha subunit [EC:2.7.11.11]		PF00069; PF02149	Protein kinase domain; Kinase associated domain 1
HORVU3Hr1G070300.2	132	1.595	Up	0.002601	S	ATP-dependent 6-phosphofructokinase 3	1	7.75568e-29	225.89	ISRDS(1)YPNLR	2	5.006	15	chloroplast				K00850	pfkA, PFK; 6-phosphofructokinase 1 [EC:2.7.1.11]	osa00010 Glycolysis / Gluconeogenesis - Oryza sativa japonica (Japanese rice) (RefSeq); osa00030 Pentose phosphate pathway - Oryza sativa japonica (Japanese rice) (RefSeq); osa00051 Fructose and mannose metabolism - Oryza sativa japonica (Japanese rice) (RefSeq); osa00052 Galactose metabolism - Oryza sativa japonica (Japanese rice) (RefSeq); osa01100 Metabolic pathways - Oryza sativa japonica (Ja…	PF00365	Phosphofructokinase
HORVU3Hr1G071570.3	41	0.632	Down	0.0020159	S	trehalose phosphate synthase	0.985851	7.6419e-231	326.27	S(0.986)YT(0.014)NLLDLAEGNFAALGPAGGGAR	2	4.9955	14	nucleus				K16055	TPS; trehalose 6-phosphate synthase/phosphatase [EC:2.4.1.15 3.1.3.12]	osa00500 Starch and sucrose metabolism - Oryza sativa japonica (Japanese rice) (RefSeq); osa01100 Metabolic pathways - Oryza sativa japonica (Japanese rice) (RefSeq);
HORVU3Hr1G072800.1	89	1.789	Up	0.042999	S	RNA-binding protein, putative isoform 1	0.94175	2.98166e-08	130.81	VGAHGVAPLLST(0.001)S(0.057)S(0.942)LLK	2	4.4005	9	cytoplasm				K15191	LARP7; La-related protein 7		PF05383; PF00076	La domain; RNA recognition motif. (a.k.a. RRM, RBD, or RNP domain)
HORVU3Hr1G073590.1	112	1.654	Up	0.00103602	S	Ribosomal protein S24/S35, mitochondrial	1	1.22842e-78	231.45	LADAHS(1)ET(1)DDELIEELR	2	7.2577	39	chloroplast				K17413	MRPS35; small subunit ribosomal protein S35
HORVU3Hr1G073590.1	114	1.532	Up	0.0010392	T	Ribosomal protein S24/S35, mitochondrial	1	1.0152e-237	306.49	LADAHS(1)ET(1)DDELIEELR	2	7.2577	85	chloroplast				K17413	MRPS35; small subunit ribosomal protein S35
HORVU3Hr1G074480.3	967	1.852	Up	0.0123833	T	Nuclear matrix constituent protein-related, putative isoform 2	1	5.61574e-05	94.119	DNAEDT(1)DDEEEEDEEEEEER	2	1.8445	9	cytoplasm	GO:0006996 organelle organization; GO:0006997 nucleus organization; GO:0009987 cellular process; GO:0016043 cellular component organization; GO:0032535 regulation of cellular component size; GO:0065007 biological regulation; GO:0065008 regulation of biological quality; GO:0071840 cellular component organization or biogenesis; GO:0090066 regulation of anatomical structure size; GO:0097298 regulati…	GO:0005622 intracellular; GO:0005623 cell; GO:0005634 nucleus; GO:0005652 nuclear lamina; GO:0005694 chromosome; GO:0005737 cytoplasm; GO:0009507 chloroplast; GO:0009536 plastid; GO:0010369 chromocenter; GO:0031974 membrane-enclosed lumen; GO:0031981 nuclear lumen; GO:0034399 nuclear periphery; GO:0043226 organelle; GO:0043227 membrane-bounded organelle; GO:0043228 non-membrane-bounded organelle;…
HORVU3Hr1G075220.5	224	1.729	Up	0.00192037	T	Ubiquitin carboxyl-terminal hydrolase 13	1	0.00416801	119.52	EKAEAHMFT(1)T(1)FK	3	-8.3776	17	vacuolar membrane				K11838	USP7, UBP15; ubiquitin carboxyl-terminal hydrolase 7 [EC:3.4.19.12]
HORVU3Hr1G075220.5	223	1.729	Up	0.00192037	T	Ubiquitin carboxyl-terminal hydrolase 13	1	0.00416801	119.52	EKAEAHMFT(1)T(1)FK	3	-8.3776	17	vacuolar membrane				K11838	USP7, UBP15; ubiquitin carboxyl-terminal hydrolase 7 [EC:3.4.19.12]
HORVU3Hr1G080530.5	86	1.539	Up	0.0156425	S	Phosphoglycerate mutase, 2,3-bisphosphoglycerate-independent	1	0	460.7	AHGTAVGLPSDDDMGNS(1)EVGHNALGAGR	3	2.8491	126	mitochondria		GO:0005622 intracellular; GO:0005623 cell; GO:0005737 cytoplasm; GO:0044424 intracellular part; GO:0044464 cell part;		K15633	gpmI; 2,3-bisphosphoglycerate-independent phosphoglycerate mutase [EC:5.4.2.12]	osa00010 Glycolysis / Gluconeogenesis - Oryza sativa japonica (Japanese rice) (RefSeq); osa00260 Glycine, serine and threonine metabolism - Oryza sativa japonica (Japanese rice) (RefSeq); osa01100 Metabolic pathways - Oryza sativa japonica (Japanese rice) (RefSeq); osa01110 Biosynthesis of secondary metabolites - Oryza sativa japonica (Japanese rice) (RefSeq); osa01200 Carbon metabolism - Oryza s…	PF06415	BPG-independent PGAM N-terminus (iPGM_N)
HORVU3Hr1G083470.3	54	2.245	Up	0.032396	S	Chromosome 3B, genomic scaffold, cultivar Chinese Spring	0.999998	4.45746e-07	164.31	LVASSPS(1)FR	2	0.18168	13	chloroplast
HORVU3Hr1G084830.1	10	0.637	Down	0.0181556	S	Nematode resistance protein-like HSPRO2	1	7.03068e-14	185.57	LSPLS(1)PVRPDDK	2	3.0925	26	chloroplast
HORVU3Hr1G086950.1	67	1.714	Up	0.00051502	S	ABC transporter ATP-binding protein ARB1	1	5.2335e-49	159.35	APASSYMGGIDLPPS(1)DDEEDEADVAAVAAK	3	6.0857	47	mitochondria			GO:0005215 transporter activity;	K06184	ABCF1; ATP-binding cassette, subfamily F, member 1		PF00005	ABC transporter
HORVU3Hr1G089020.10	108	1.945	Up	0.0023993	S	RECA homolog 3	0.999999	1.6296e-15	211.15	SSGTDS(1)GEENMSK	2	2.6218	14	cytoplasm				K03553	recA; recombination protein RecA	osa03440 Homologous recombination - Oryza sativa japonica (Japanese rice) (RefSeq);
HORVU3Hr1G094260.3	644	0.615	Down	2.0655e-05	S	dynamin-related protein 3A	0.983506	2.9183e-283	307.25	SYASATPNLEHS(0.001)FS(0.984)S(0.016)IQLK	2	3.4622	26	nucleus		GO:0005622 intracellular; GO:0005623 cell; GO:0005737 cytoplasm; GO:0005777 peroxisome; GO:0042579 microbody; GO:0043226 organelle; GO:0043227 membrane-bounded organelle; GO:0043229 intracellular organelle; GO:0043231 intracellular membrane-bounded organelle; GO:0044424 intracellular part; GO:0044444 cytoplasmic part; GO:0044464 cell part;	GO:0003824 catalytic activity; GO:0003924 GTPase activity; GO:0005488 binding; GO:0005515 protein binding; GO:0008017 microtubule binding; GO:0008092 cytoskeletal protein binding; GO:0015631 tubulin binding; GO:0016462 pyrophosphatase activity; GO:0016787 hydrolase activity; GO:0016817 hydrolase activity, acting on acid anhydrides; GO:0016818 hydrolase activity, acting on acid anhydrides, in phos…	K17065	DNM1L; dynamin 1-like protein [EC:3.6.5.5]		PF00350	Dynamin family
HORVU3Hr1G108110.26	913	1.882	Up	0.00066001	S	villin 2	1	0	364.94	S(1)EAGES(0.959)S(0.041)EFQSEK	2	3.6612	64	nucleus	GO:0006996 organelle organization; GO:0007010 cytoskeleton organization; GO:0007015 actin filament organization; GO:0009987 cellular process; GO:0016043 cellular component organization; GO:0022607 cellular component assembly; GO:0030029 actin filament-based process; GO:0030036 actin cytoskeleton organization; GO:0044085 cellular component biogenesis; GO:0051014 actin filament severing; GO:0051017…	GO:0005622 intracellular; GO:0005623 cell; GO:0005737 cytoplasm; GO:0005856 cytoskeleton; GO:0005884 actin filament; GO:0015629 actin cytoskeleton; GO:0043226 organelle; GO:0043228 non-membrane-bounded organelle; GO:0043229 intracellular organelle; GO:0043232 intracellular non-membrane-bounded organelle; GO:0044422 organelle part; GO:0044424 intracellular part; GO:0044430 cytoskeletal part; GO:00…	GO:0003779 actin binding; GO:0005488 binding; GO:0005515 protein binding; GO:0008092 cytoskeletal protein binding; GO:0044877 macromolecular complex binding; GO:0051015 actin filament binding;				PF00626; PF02209	Gelsolin repeat; Villin headpiece domain
HORVU3Hr1G113850.2	820	0.635	Down	0.000103698	S	villin 4	1	0	335.1	S(1)PAFNALAATFENSNAR	2	5.5613	52	chloroplast	GO:0001101 response to acid chemical; GO:0006810 transport; GO:0006996 organelle organization; GO:0007010 cytoskeleton organization; GO:0007015 actin filament organization; GO:0007275 multicellular organism development; GO:0008064 regulation of actin polymerization or depolymerization; GO:0008154 actin polymerization or depolymerization; GO:0009653 anatomical structure morphogenesis; GO:0009719 r…	GO:0005622 intracellular; GO:0005623 cell; GO:0005737 cytoplasm; GO:0005829 cytosol; GO:0005856 cytoskeleton; GO:0015629 actin cytoskeleton; GO:0032432 actin filament bundle; GO:0043226 organelle; GO:0043228 non-membrane-bounded organelle; GO:0043229 intracellular organelle; GO:0043232 intracellular non-membrane-bounded organelle; GO:0044422 organelle part; GO:0044424 intracellular part; GO:00444…	GO:0003779 actin binding; GO:0005488 binding; GO:0005515 protein binding; GO:0008092 cytoskeletal protein binding; GO:0044877 macromolecular complex binding; GO:0051015 actin filament binding;	K05768	GSN; gelsolin		PF00626; PF02209	Gelsolin repeat; Villin headpiece domain
HORVU3Hr1G113850.2	866	0.666	Down	0.0107187	S	villin 4	1	4.00559e-28	222.25	AAS(1)IAAMSASFERPK	2	4.1718	20	chloroplast	GO:0001101 response to acid chemical; GO:0006810 transport; GO:0006996 organelle organization; GO:0007010 cytoskeleton organization; GO:0007015 actin filament organization; GO:0007275 multicellular organism development; GO:0008064 regulation of actin polymerization or depolymerization; GO:0008154 actin polymerization or depolymerization; GO:0009653 anatomical structure morphogenesis; GO:0009719 r…	GO:0005622 intracellular; GO:0005623 cell; GO:0005737 cytoplasm; GO:0005829 cytosol; GO:0005856 cytoskeleton; GO:0015629 actin cytoskeleton; GO:0032432 actin filament bundle; GO:0043226 organelle; GO:0043228 non-membrane-bounded organelle; GO:0043229 intracellular organelle; GO:0043232 intracellular non-membrane-bounded organelle; GO:0044422 organelle part; GO:0044424 intracellular part; GO:00444…	GO:0003779 actin binding; GO:0005488 binding; GO:0005515 protein binding; GO:0008092 cytoskeletal protein binding; GO:0044877 macromolecular complex binding; GO:0051015 actin filament binding;	K05768	GSN; gelsolin		PF00626; PF02209	Gelsolin repeat; Villin headpiece domain
HORVU4Hr1G000930.1	209	0.591	Down	0.031897	S	HXXXD-type acyl-transferase family protein	0.925981	0.000284863	96.082	DAIPNPPKPPLGPPPS(0.926)FT(0.074)AFNFVK	3	0.48908	11	cytoplasm
HORVU4Hr1G002870.1	343	0.393	Down	0.0131776	S	Pleckstrin homology (PH) domain-containing protein	1	3.165e-119	254.55	SESCSGADNS(1)PPLTK	2	4.4446	14	chloroplast
HORVU4Hr1G002880.3	919	1.531	Up	0.00149893	T	SEC7-like guanine nucleotide exchange family protein	1	2.98777e-29	197.71	PVPSSISTSHIPVMGT(1)PR	2	2.6443	30	plasma membrane				K18443	GBF1; golgi-specific brefeldin A-resistance guanine nucleotide exchange factor 1	osa04144 Endocytosis - Oryza sativa japonica (Japanese rice) (RefSeq);	PF12783; PF01369	Guanine nucleotide exchange factor in Golgi transport N-terminal; Sec7 domain
HORVU4Hr1G004590.4	356	1.656	Up	0.025601	S	Inositol hexakisphosphate and diphosphoinositol-pentakisphosphate kinase	1	3.2789e-125	275.19	QGS(1)GIIGTFGQSEELR	2	4.0542	15	cytoplasm				K13024	PPIP5K, VIP; inositol-hexakisphosphate/diphosphoinositol-pentakisphosphate 1-kinase [EC:2.7.4.24]	osa04070 Phosphatidylinositol signaling system - Oryza sativa japonica (Japanese rice) (RefSeq);
HORVU4Hr1G008310.9	201	2.087	Up	0.0014784	S	actin-11	0.999877	0.000433259	122.51	GYS(1)FTTTAER	2	1.2683	15	cytoskeleton	GO:0006996 organelle organization; GO:0007010 cytoskeleton organization; GO:0009987 cellular process; GO:0016043 cellular component organization; GO:0071840 cellular component organization or biogenesis;	GO:0005622 intracellular; GO:0005623 cell; GO:0005737 cytoplasm; GO:0005739 mitochondrion; GO:0005856 cytoskeleton; GO:0005886 plasma membrane; GO:0005911 cell-cell junction; GO:0009506 plasmodesma; GO:0009507 chloroplast; GO:0009526 plastid envelope; GO:0009532 plastid stroma; GO:0009536 plastid; GO:0009570 chloroplast stroma; GO:0009941 chloroplast envelope; GO:0016020 membrane; GO:0030054 cell…	GO:0005198 structural molecule activity; GO:0005200 structural constituent of cytoskeleton;	K10355	ACTF; actin, other eukaryote
HORVU4Hr1G029030.22	16	0.621	Down	0.0058605	S	Splicing factor U2af large subunit B	1	3.5859e-245	272.63	ADDNGGGGGGGDHVS(1)EGARPEDDTHTR	3	2.2141	17	nucleus		GO:0000243 commitment complex; GO:0005622 intracellular; GO:0005623 cell; GO:0005634 nucleus; GO:0005654 nucleoplasm; GO:0005681 spliceosomal complex; GO:0005684 U2-type spliceosomal complex; GO:0016604 nuclear body; GO:0016607 nuclear speck; GO:0031974 membrane-enclosed lumen; GO:0031981 nuclear lumen; GO:0032991 macromolecular complex; GO:0043226 organelle; GO:0043227 membrane-bounded organelle…	GO:0003676 nucleic acid binding; GO:0003723 RNA binding; GO:0003727 single-stranded RNA binding; GO:0005488 binding; GO:0008187 poly-pyrimidine tract binding; GO:0030628 pre-mRNA 3'-splice site binding; GO:0036002 pre-mRNA binding; GO:0097159 organic cyclic compound binding; GO:1901363 heterocyclic compound binding;	K12837	U2AF2; splicing factor U2AF 65 kDa subunit	osa03040 Spliceosome - Oryza sativa japonica (Japanese rice) (RefSeq);	PF00076	RNA recognition motif. (a.k.a. RRM, RBD, or RNP domain)
HORVU4Hr1G033300.1	598	0.616	Down	8.1794e-05	S	AAA-type ATPase family protein	1	0.000265273	141.88	S(1)PLADTMHFR	2	1.5325	29	nucleus	GO:0002090 regulation of receptor internalization; GO:0002092 positive regulation of receptor internalization; GO:0003008 system process; GO:0007610 behavior; GO:0007611 learning or memory; GO:0007612 learning; GO:0007613 memory; GO:0009893 positive regulation of metabolic process; GO:0010604 positive regulation of macromolecule metabolic process; GO:0010646 regulation of cell communication; GO:0…	GO:0005622 intracellular; GO:0005623 cell; GO:0005634 nucleus; GO:0005886 plasma membrane; GO:0016020 membrane; GO:0043226 organelle; GO:0043227 membrane-bounded organelle; GO:0043229 intracellular organelle; GO:0043231 intracellular membrane-bounded organelle; GO:0044424 intracellular part; GO:0044425 membrane part; GO:0044456 synapse part; GO:0044459 plasma membrane part; GO:0044464 cell part; …	GO:0003824 catalytic activity; GO:0016462 pyrophosphatase activity; GO:0016787 hydrolase activity; GO:0016817 hydrolase activity, acting on acid anhydrides; GO:0016818 hydrolase activity, acting on acid anhydrides, in phosphorus-containing anhydrides; GO:0016887 ATPase activity; GO:0017111 nucleoside-triphosphatase activity;				PF00004	ATPase family associated with various cellular activities (AAA)
HORVU4Hr1G037030.4	129	2.114	Up	0.038303	S	Apoptotic chromatin condensation inducer in the nucleus	1	1.1355e-217	245.13	LFESIESEEAS(1)DES(1)AEDVGANEGAPIGK	3	4.6015	46	nucleus	GO:0002262 myeloid cell homeostasis; GO:0002376 immune system process; GO:0002520 immune system development; GO:0002682 regulation of immune system process; GO:0002684 positive regulation of immune system process; GO:0002761 regulation of myeloid leukocyte differentiation; GO:0002763 positive regulation of myeloid leukocyte differentiation; GO:0006323 DNA packaging; GO:0006915 apoptotic process; …	GO:0005622 intracellular; GO:0005623 cell; GO:0005634 nucleus; GO:0005654 nucleoplasm; GO:0005730 nucleolus; GO:0005737 cytoplasm; GO:0005829 cytosol; GO:0005886 plasma membrane; GO:0016020 membrane; GO:0016604 nuclear body; GO:0016607 nuclear speck; GO:0031974 membrane-enclosed lumen; GO:0031981 nuclear lumen; GO:0032991 macromolecular complex; GO:0043226 organelle; GO:0043227 membrane-bounded o…		K12875	ACIN1, ACINUS; apoptotic chromatin condensation inducer in the nucleus	osa03013 RNA transport - Oryza sativa japonica (Japanese rice) (RefSeq); osa03015 mRNA surveillance pathway - Oryza sativa japonica (Japanese rice) (RefSeq); osa03040 Spliceosome - Oryza sativa japonica (Japanese rice) (RefSeq);
HORVU4Hr1G037030.4	126	2.078	Up	0.024605	S	Apoptotic chromatin condensation inducer in the nucleus	1	1.1355e-217	245.13	LFESIESEEAS(1)DES(1)AEDVGANEGAPIGK	3	4.5262	55	nucleus	GO:0002262 myeloid cell homeostasis; GO:0002376 immune system process; GO:0002520 immune system development; GO:0002682 regulation of immune system process; GO:0002684 positive regulation of immune system process; GO:0002761 regulation of myeloid leukocyte differentiation; GO:0002763 positive regulation of myeloid leukocyte differentiation; GO:0006323 DNA packaging; GO:0006915 apoptotic process; …	GO:0005622 intracellular; GO:0005623 cell; GO:0005634 nucleus; GO:0005654 nucleoplasm; GO:0005730 nucleolus; GO:0005737 cytoplasm; GO:0005829 cytosol; GO:0005886 plasma membrane; GO:0016020 membrane; GO:0016604 nuclear body; GO:0016607 nuclear speck; GO:0031974 membrane-enclosed lumen; GO:0031981 nuclear lumen; GO:0032991 macromolecular complex; GO:0043226 organelle; GO:0043227 membrane-bounded o…		K12875	ACIN1, ACINUS; apoptotic chromatin condensation inducer in the nucleus	osa03013 RNA transport - Oryza sativa japonica (Japanese rice) (RefSeq); osa03015 mRNA surveillance pathway - Oryza sativa japonica (Japanese rice) (RefSeq); osa03040 Spliceosome - Oryza sativa japonica (Japanese rice) (RefSeq);
HORVU4Hr1G056610.3	173	1.527	Up	0.016103	T	protein kinase family protein	0.970171	0	343.84	T(0.97)S(0.03)CGSPNYAAPEVISGK	2	5.573	15	cytoplasm	GO:0000003 reproduction; GO:0001101 response to acid chemical; GO:0003006 developmental process involved in reproduction; GO:0006464 cellular protein modification process; GO:0006468 protein phosphorylation; GO:0006793 phosphorus metabolic process; GO:0006796 phosphate-containing compound metabolic process; GO:0006807 nitrogen compound metabolic process; GO:0007154 cell communication; GO:0007165 …	GO:0005622 intracellular; GO:0005623 cell; GO:0005634 nucleus; GO:0005737 cytoplasm; GO:0043226 organelle; GO:0043227 membrane-bounded organelle; GO:0043229 intracellular organelle; GO:0043231 intracellular membrane-bounded organelle; GO:0044424 intracellular part; GO:0044464 cell part;	GO:0003824 catalytic activity; GO:0004672 protein kinase activity; GO:0004674 protein serine/threonine kinase activity; GO:0016301 kinase activity; GO:0016740 transferase activity; GO:0016772 transferase activity, transferring phosphorus-containing groups; GO:0016773 phosphotransferase activity, alcohol group as acceptor;	K07198	PRKAA, AMPK; 5'-AMP-activated protein kinase, catalytic alpha subunit [EC:2.7.11.11]		PF00069; PF00627; PF02149	Protein kinase domain; UBA/TS-N domain; Kinase associated domain 1
HORVU4Hr1G059060.2	308	2.637	Up	0.039822	S	ADP-ribosylation factor GTPase-activating protein 1	0.999923	3.60023e-39	238.93	SKS(1)TQDMYTK	2	3.5765	13	chloroplast		GO:0005622 intracellular; GO:0005623 cell; GO:0005634 nucleus; GO:0005737 cytoplasm; GO:0005829 cytosol; GO:0043226 organelle; GO:0043227 membrane-bounded organelle; GO:0043229 intracellular organelle; GO:0043231 intracellular membrane-bounded organelle; GO:0044424 intracellular part; GO:0044444 cytoplasmic part; GO:0044464 cell part;		K12492	ARFGAP1; ADP-ribosylation factor GTPase-activating protein 1	osa04144 Endocytosis - Oryza sativa japonica (Japanese rice) (RefSeq);	PF01412	Putative GTPase activating protein for Arf
HORVU4Hr1G066860.5	125	0.653	Down	0.00024096	T	glutamine synthetase 1;4	0.988116	2.55474e-62	166.83	GDNILVMCDCY(0.012)T(0.988)PQGVPIPTNK	2	2.2783	23	chloroplast		GO:0005622 intracellular; GO:0005623 cell; GO:0005737 cytoplasm; GO:0044424 intracellular part; GO:0044464 cell part;		K01915	glnA, GLUL; glutamine synthetase [EC:6.3.1.2]	osa00220 Arginine biosynthesis - Oryza sativa japonica (Japanese rice) (RefSeq); osa00250 Alanine, aspartate and glutamate metabolism - Oryza sativa japonica (Japanese rice) (RefSeq); osa00630 Glyoxylate and dicarboxylate metabolism - Oryza sativa japonica (Japanese rice) (RefSeq); osa00910 Nitrogen metabolism - Oryza sativa japonica (Japanese rice) (RefSeq); osa01100 Metabolic pathways - Oryza s…	PF03951; PF00120	Glutamine synthetase, beta-Grasp domain; Glutamine synthetase, catalytic domain
HORVU4Hr1G071690.11	31	0.622	Down	0.0037007	S	Ubiquitin carboxyl-terminal hydrolase 26	0.999757	7.7992e-131	278.73	IHS(1)TGTITQDDIR	2	2.5577	14	chloroplast	GO:0000003 reproduction; GO:0003006 developmental process involved in reproduction; GO:0007275 multicellular organism development; GO:0009791 post-embryonic development; GO:0010154 fruit development; GO:0022414 reproductive process; GO:0032501 multicellular organismal process; GO:0032502 developmental process; GO:0048316 seed development; GO:0048608 reproductive structure development; GO:0048731 …	GO:0005622 intracellular; GO:0005623 cell; GO:0005634 nucleus; GO:0005730 nucleolus; GO:0031974 membrane-enclosed lumen; GO:0031981 nuclear lumen; GO:0043226 organelle; GO:0043227 membrane-bounded organelle; GO:0043228 non-membrane-bounded organelle; GO:0043229 intracellular organelle; GO:0043231 intracellular membrane-bounded organelle; GO:0043232 intracellular non-membrane-bounded organelle; GO…		K11858	USP48; ubiquitin carboxyl-terminal hydrolase 48 [EC:3.4.19.12]		PF06337	DUSP domain
HORVU4Hr1G005920.1	26	1.607	Up	0.033277	S	Protein kinase superfamily protein	0.999971	3.13384e-05	153.23	SVAES(1)PKLQS(0.995)PS(0.005)ER	2	4.8281	15	chloroplast	GO:0006464 cellular protein modification process; GO:0006468 protein phosphorylation; GO:0006793 phosphorus metabolic process; GO:0006796 phosphate-containing compound metabolic process; GO:0006807 nitrogen compound metabolic process; GO:0007154 cell communication; GO:0007165 signal transduction; GO:0007166 cell surface receptor signaling pathway; GO:0007167 enzyme linked receptor protein signali…	GO:0005623 cell; GO:0005886 plasma membrane; GO:0005911 cell-cell junction; GO:0009506 plasmodesma; GO:0016020 membrane; GO:0030054 cell junction; GO:0044464 cell part; GO:0055044 symplast; GO:0071944 cell periphery;	GO:0003824 catalytic activity; GO:0004672 protein kinase activity; GO:0004674 protein serine/threonine kinase activity; GO:0004675 transmembrane receptor protein serine/threonine kinase activity; GO:0004888 transmembrane signaling receptor activity; GO:0016301 kinase activity; GO:0016740 transferase activity; GO:0016772 transferase activity, transferring phosphorus-containing groups; GO:0016773 p…				PF07714	Protein tyrosine kinase
HORVU4Hr1G073020.3	31	1.597	Up	0.033619	S	Protein kinase superfamily protein	0.999951	3.13384e-05	153.23	S(0.001)VAES(0.999)PKLQS(1)PSER	2	2.4618	14	chloroplast	GO:0006464 cellular protein modification process; GO:0006468 protein phosphorylation; GO:0006793 phosphorus metabolic process; GO:0006796 phosphate-containing compound metabolic process; GO:0006807 nitrogen compound metabolic process; GO:0007154 cell communication; GO:0007165 signal transduction; GO:0007166 cell surface receptor signaling pathway; GO:0007167 enzyme linked receptor protein signali…	GO:0005623 cell; GO:0005886 plasma membrane; GO:0005911 cell-cell junction; GO:0009506 plasmodesma; GO:0016020 membrane; GO:0030054 cell junction; GO:0044464 cell part; GO:0055044 symplast; GO:0071944 cell periphery;	GO:0003824 catalytic activity; GO:0004672 protein kinase activity; GO:0004674 protein serine/threonine kinase activity; GO:0004675 transmembrane receptor protein serine/threonine kinase activity; GO:0004888 transmembrane signaling receptor activity; GO:0016301 kinase activity; GO:0016740 transferase activity; GO:0016772 transferase activity, transferring phosphorus-containing groups; GO:0016773 p…				PF07714	Protein tyrosine kinase
HORVU4Hr1G078620.5	199	3.2	Up	0.029845	S	Calmodulin-binding transcription activator 2	1	1.02402e-26	159.37	T(0.001)QS(0.037)S(0.962)NLS(1)DILKDS(1)FKK	2	5.8647	24	nucleus	GO:0001101 response to acid chemical; GO:0006139 nucleobase-containing compound metabolic process; GO:0006351 transcription, DNA-templated; GO:0006355 regulation of transcription, DNA-templated; GO:0006357 regulation of transcription from RNA polymerase II promoter; GO:0006366 transcription from RNA polymerase II promoter; GO:0006725 cellular aromatic compound metabolic process; GO:0006807 nitrog…	GO:0005622 intracellular; GO:0005623 cell; GO:0005634 nucleus; GO:0043226 organelle; GO:0043227 membrane-bounded organelle; GO:0043229 intracellular organelle; GO:0043231 intracellular membrane-bounded organelle; GO:0044424 intracellular part; GO:0044464 cell part;	GO:0000981 RNA polymerase II transcription factor activity, sequence-specific DNA binding; GO:0000982 transcription factor activity, RNA polymerase II core promoter proximal region sequence-specific binding; GO:0001077 transcriptional activator activity, RNA polymerase II core promoter proximal region sequence-specific binding; GO:0001228 transcriptional activator activity, RNA polymerase II tran…	K21596	CAMTA; calmodulin-binding transcription activator		PF01833	IPT/TIG domain
HORVU4Hr1G078620.5	801	2.181	Up	0.0004983	S	Calmodulin-binding transcription activator 2	1	5.47853e-38	228.97	VKS(1)MVQYPDAR	2	3.9919	42	nucleus	GO:0001101 response to acid chemical; GO:0006139 nucleobase-containing compound metabolic process; GO:0006351 transcription, DNA-templated; GO:0006355 regulation of transcription, DNA-templated; GO:0006357 regulation of transcription from RNA polymerase II promoter; GO:0006366 transcription from RNA polymerase II promoter; GO:0006725 cellular aromatic compound metabolic process; GO:0006807 nitrog…	GO:0005622 intracellular; GO:0005623 cell; GO:0005634 nucleus; GO:0043226 organelle; GO:0043227 membrane-bounded organelle; GO:0043229 intracellular organelle; GO:0043231 intracellular membrane-bounded organelle; GO:0044424 intracellular part; GO:0044464 cell part;	GO:0000981 RNA polymerase II transcription factor activity, sequence-specific DNA binding; GO:0000982 transcription factor activity, RNA polymerase II core promoter proximal region sequence-specific binding; GO:0001077 transcriptional activator activity, RNA polymerase II core promoter proximal region sequence-specific binding; GO:0001228 transcriptional activator activity, RNA polymerase II tran…	K21596	CAMTA; calmodulin-binding transcription activator		PF01833	IPT/TIG domain
HORVU5Hr1G003820.2	1440	1.796	Up	3.4366e-06	S	sacI homology domain-containing protein / WW domain-containing protein	1	1.12095e-52	221.46	MRS(1)FVDGSPSLGR	2	4.5534	33	plasma membrane	GO:0006464 cellular protein modification process; GO:0006468 protein phosphorylation; GO:0006793 phosphorus metabolic process; GO:0006796 phosphate-containing compound metabolic process; GO:0006807 nitrogen compound metabolic process; GO:0006950 response to stress; GO:0006952 defense response; GO:0008152 metabolic process; GO:0009605 response to external stimulus; GO:0009607 response to biotic st…	GO:0005623 cell; GO:0005886 plasma membrane; GO:0005911 cell-cell junction; GO:0009506 plasmodesma; GO:0016020 membrane; GO:0030054 cell junction; GO:0044464 cell part; GO:0055044 symplast; GO:0071944 cell periphery;	GO:0003824 catalytic activity; GO:0004672 protein kinase activity; GO:0005102 receptor binding; GO:0005488 binding; GO:0005515 protein binding; GO:0016301 kinase activity; GO:0016740 transferase activity; GO:0016772 transferase activity, transferring phosphorus-containing groups; GO:0016773 phosphotransferase activity, alcohol group as acceptor; GO:0033612 receptor serine/threonine kinase binding;				PF00397	WW domain
HORVU5Hr1G026730.1	261	0.635	Down	0.00061911	S	Methylthioribulose-1-phosphate dehydratase	1	1.31284e-28	186.56	SVAS(1)PGVPNGCHTTK	2	2.3525	15	cytoskeleton				K16054	DEP1; methylthioribulose 1-phosphate dehydratase / enolase-phosphatase E1 [EC:4.2.1.109 3.1.3.77]	osa00270 Cysteine and methionine metabolism - Oryza sativa japonica (Japanese rice) (RefSeq); osa01100 Metabolic pathways - Oryza sativa japonica (Japanese rice) (RefSeq);	PF00596	Class II Aldolase and Adducin N-terminal domain
HORVU5Hr1G033930.8	2367	1.509	Up	0.00080467	T	ubiquitin-protein ligase 2	0.896316	6.57391e-57	128.57	RPMAEHPDGQS(0.104)T(0.896)PAAGAQVNDPPSNLHGPETDAR	4	2.5003	13	cytoplasm	GO:0006464 cellular protein modification process; GO:0006807 nitrogen compound metabolic process; GO:0008152 metabolic process; GO:0009987 cellular process; GO:0016567 protein ubiquitination; GO:0019538 protein metabolic process; GO:0032446 protein modification by small protein conjugation; GO:0036211 protein modification process; GO:0043170 macromolecule metabolic process; GO:0043412 macromolecu…	GO:0005622 intracellular; GO:0005623 cell; GO:0005634 nucleus; GO:0005737 cytoplasm; GO:0005739 mitochondrion; GO:0005829 cytosol; GO:0043226 organelle; GO:0043227 membrane-bounded organelle; GO:0043229 intracellular organelle; GO:0043231 intracellular membrane-bounded organelle; GO:0044424 intracellular part; GO:0044444 cytoplasmic part; GO:0044464 cell part;	GO:0003824 catalytic activity; GO:0004842 ubiquitin-protein transferase activity; GO:0016740 transferase activity; GO:0019787 ubiquitin-like protein transferase activity; GO:0061630 ubiquitin protein ligase activity; GO:0061659 ubiquitin-like protein ligase activity;	K10592	HUWE1, MULE, ARF-BP1; E3 ubiquitin-protein ligase HUWE1 [EC:2.3.2.26]	osa04120 Ubiquitin mediated proteolysis - Oryza sativa japonica (Japanese rice) (RefSeq);	PF00627; PF00632	UBA/TS-N domain; HECT-domain (ubiquitin-transferase)
HORVU5Hr1G041880.1	535	1.565	Up	0.0032572	S	proton pump interactor 1	1	1.2332e-172	172.01	S(1)DEAAEAQAEDEFTPTTLNK	2	8.2944	17	cytoplasm	GO:0010155 regulation of proton transport; GO:0032879 regulation of localization; GO:0034762 regulation of transmembrane transport; GO:0034765 regulation of ion transmembrane transport; GO:0043269 regulation of ion transport; GO:0050789 regulation of biological process; GO:0051049 regulation of transport; GO:0065007 biological regulation; GO:1904062 regulation of cation transmembrane transport;	GO:0005622 intracellular; GO:0005623 cell; GO:0005737 cytoplasm; GO:0005783 endoplasmic reticulum; GO:0005789 endoplasmic reticulum membrane; GO:0005886 plasma membrane; GO:0005911 cell-cell junction; GO:0009506 plasmodesma; GO:0012505 endomembrane system; GO:0016020 membrane; GO:0030054 cell junction; GO:0031984 organelle subcompartment; GO:0042175 nuclear outer membrane-endoplasmic reticulum me…	GO:0003676 nucleic acid binding; GO:0003723 RNA binding; GO:0003729 mRNA binding; GO:0005488 binding; GO:0097159 organic cyclic compound binding; GO:1901363 heterocyclic compound binding;
HORVU5Hr1G047980.1	226	1.599	Up	0.00031856	S	Ribosomal protein L10 family protein	0.991275	0	458.62	EGLAHLGGEEDDES(0.991)S(0.009)	2	5.7417	19	nucleus	GO:0000027 ribosomal large subunit assembly; GO:0000956 nuclear-transcribed mRNA catabolic process; GO:0006139 nucleobase-containing compound metabolic process; GO:0006364 rRNA processing; GO:0006396 RNA processing; GO:0006401 RNA catabolic process; GO:0006402 mRNA catabolic process; GO:0006725 cellular aromatic compound metabolic process; GO:0006807 nitrogen compound metabolic process; GO:000699…	GO:0005622 intracellular; GO:0005623 cell; GO:0005634 nucleus; GO:0005730 nucleolus; GO:0031974 membrane-enclosed lumen; GO:0031981 nuclear lumen; GO:0043226 organelle; GO:0043227 membrane-bounded organelle; GO:0043228 non-membrane-bounded organelle; GO:0043229 intracellular organelle; GO:0043231 intracellular membrane-bounded organelle; GO:0043232 intracellular non-membrane-bounded organelle; GO…		K14815	MRT4; mRNA turnover protein 4
HORVU5Hr1G055350.3	18	1.506	Up	0.025816	S	phosphoenolpyruvate carboxylase 1	1	0.000650438	140.05	LS(1)S(1)IDAQLR	2	2.0256	18	cytoplasm	GO:0006950 response to stress; GO:0007154 cell communication; GO:0007275 multicellular organism development; GO:0008152 metabolic process; GO:0009267 cellular response to starvation; GO:0009605 response to external stimulus; GO:0009987 cellular process; GO:0009991 response to extracellular stimulus; GO:0015977 carbon fixation; GO:0016036 cellular response to phosphate starvation; GO:0016043 cellu…	GO:0005576 extracellular region; GO:0005622 intracellular; GO:0005623 cell; GO:0005737 cytoplasm; GO:0005829 cytosol; GO:0005886 plasma membrane; GO:0005911 cell-cell junction; GO:0009506 plasmodesma; GO:0009507 chloroplast; GO:0009536 plastid; GO:0016020 membrane; GO:0030054 cell junction; GO:0043226 organelle; GO:0043227 membrane-bounded organelle; GO:0043229 intracellular organelle; GO:0043231…	GO:0003824 catalytic activity; GO:0004611 phosphoenolpyruvate carboxykinase activity; GO:0008964 phosphoenolpyruvate carboxylase activity; GO:0016829 lyase activity; GO:0016830 carbon-carbon lyase activity; GO:0016831 carboxy-lyase activity;	K01595	ppc; phosphoenolpyruvate carboxylase [EC:4.1.1.31]	osa00620 Pyruvate metabolism - Oryza sativa japonica (Japanese rice) (RefSeq); osa00710 Carbon fixation in photosynthetic organisms - Oryza sativa japonica (Japanese rice) (RefSeq); osa01100 Metabolic pathways - Oryza sativa japonica (Japanese rice) (RefSeq); osa01200 Carbon metabolism - Oryza sativa japonica (Japanese rice) (RefSeq);
HORVU5Hr1G067090.1	1212	1.957	Up	0.036698	S	Transducin/WD40 repeat-like superfamily protein	1	8.9641e-162	275.19	TLYGVVDAGS(1)S(1)DEDESTSK	2	7.4593	28	cytoplasm
HORVU5Hr1G067090.1	1213	1.863	Up	0.0182381	S	Transducin/WD40 repeat-like superfamily protein	1	8.9641e-162	275.19	TLYGVVDAGS(1)S(1)DEDESTSK	2	9.1183	22	cytoplasm
HORVU5Hr1G072420.2	250	0.57	Down	0.0038407	S	HEAT SHOCK PROTEIN 81.4	1	0	480.87	TTEKEIS(1)DDEDEEEKK	3	6.1163	115	cytoplasm							PF02518	Histidine kinase-, DNA gyrase B-, and HSP90-like ATPase
HORVU5Hr1G079230.1	397	0.577	Down	0.00062231	S	GDP-D-mannose 3',5'-epimerase	1	1.01438e-05	157.98	VCTTQAPVQLGS(1)LR	2	5.1405	12	chloroplast				K10046	GME; GDP-D-mannose 3', 5'-epimerase [EC:5.1.3.18 5.1.3.-]	osa00053 Ascorbate and aldarate metabolism - Oryza sativa japonica (Japanese rice) (RefSeq); osa00520 Amino sugar and nucleotide sugar metabolism - Oryza sativa japonica (Japanese rice) (RefSeq); osa01100 Metabolic pathways - Oryza sativa japonica (Japanese rice) (RefSeq); osa01110 Biosynthesis of secondary metabolites - Oryza sativa japonica (Japanese rice) (RefSeq);
HORVU5Hr1G084510.3	190	1.609	Up	0.00039688	S	Alba DNA/RNA-binding protein	1	0	366.85	ELDTSSVGYQS(1)PLPADK	2	5.433	46	nucleus
HORVU5Hr1G088290.2	349	0.592	Down	0.00062224	S	Octicosapeptide/Phox/Bem1p (PB1) domain-containing protein / tetratricopeptide repeat (TPR)-containing protein	1	0.000163483	97.042	NMHNAS(1)DNGS(1)IRS(1)NRQDEDR	3	3.4608	17	cytoplasm							PF00564	PB1 domain
HORVU5Hr1G088290.2	342	0.479	Down	0.00025949	S	Octicosapeptide/Phox/Bem1p (PB1) domain-containing protein / tetratricopeptide repeat (TPR)-containing protein	1	0.000163483	175.38	NMHNAS(1)DNGS(1)IRS(1)NRQDEDR	3	3.4608	37	cytoplasm							PF00564	PB1 domain
HORVU5Hr1G088290.2	346	0.52	Down	0.00040322	S	Octicosapeptide/Phox/Bem1p (PB1) domain-containing protein / tetratricopeptide repeat (TPR)-containing protein	1	0.000163483	175.38	NMHNAS(1)DNGS(1)IRS(1)NRQDEDR	3	3.4608	32	cytoplasm							PF00564	PB1 domain
HORVU5Hr1G092180.1	1931	1.578	Up	0.003401	S	Nuclear pore membrane glycoprotein 210	1	5.22219e-53	156.41	HAAPAPAAGPAMAPDPAS(1)PAIGEFS(1)PR	3	1.5616	23	plasma membrane		GO:0005622 intracellular; GO:0005623 cell; GO:0005634 nucleus; GO:0005635 nuclear envelope; GO:0005737 cytoplasm; GO:0005783 endoplasmic reticulum; GO:0012505 endomembrane system; GO:0031967 organelle envelope; GO:0031975 envelope; GO:0043226 organelle; GO:0043227 membrane-bounded organelle; GO:0043229 intracellular organelle; GO:0043231 intracellular membrane-bounded organelle; GO:0044422 organe…		K14314	NUP210, GP210; nuclear pore complex protein Nup210	osa03013 RNA transport - Oryza sativa japonica (Japanese rice) (RefSeq);
HORVU5Hr1G092630.1	154	1.766	Up	0.0057586	S	60S ribosomal protein L5-1	0.999137	4.03074e-15	88.115	DLDEEYEGNVEAT(0.001)GEDFS(0.999)VEPADER	2	2.9025	10	chloroplast	GO:0000027 ribosomal large subunit assembly; GO:0006412 translation; GO:0006518 peptide metabolic process; GO:0006807 nitrogen compound metabolic process; GO:0006996 organelle organization; GO:0008152 metabolic process; GO:0009058 biosynthetic process; GO:0009059 macromolecule biosynthetic process; GO:0009987 cellular process; GO:0010467 gene expression; GO:0016043 cellular component organization…	GO:0005622 intracellular; GO:0005623 cell; GO:0005737 cytoplasm; GO:0005829 cytosol; GO:0005840 ribosome; GO:0015934 large ribosomal subunit; GO:0022625 cytosolic large ribosomal subunit; GO:0022626 cytosolic ribosome; GO:0032991 macromolecular complex; GO:0043226 organelle; GO:0043228 non-membrane-bounded organelle; GO:0043229 intracellular organelle; GO:0043232 intracellular non-membrane-bounde…	GO:0003676 nucleic acid binding; GO:0003723 RNA binding; GO:0003735 structural constituent of ribosome; GO:0005198 structural molecule activity; GO:0005488 binding; GO:0008097 5S rRNA binding; GO:0019843 rRNA binding; GO:0097159 organic cyclic compound binding; GO:1901363 heterocyclic compound binding;	K02932	RP-L5e, RPL5; large subunit ribosomal protein L5e	osa03010 Ribosome - Oryza sativa japonica (Japanese rice) (RefSeq);	PF14204	Ribosomal L18 C-terminal region
HORVU5Hr1G092630.1	313	3.375	Up	0.0172353	S	60S ribosomal protein L5-1	1	0	440.58	LNALNNS(1)AGAADDDEDDE	2	5.6135	12	chloroplast	GO:0000027 ribosomal large subunit assembly; GO:0006412 translation; GO:0006518 peptide metabolic process; GO:0006807 nitrogen compound metabolic process; GO:0006996 organelle organization; GO:0008152 metabolic process; GO:0009058 biosynthetic process; GO:0009059 macromolecule biosynthetic process; GO:0009987 cellular process; GO:0010467 gene expression; GO:0016043 cellular component organization…	GO:0005622 intracellular; GO:0005623 cell; GO:0005737 cytoplasm; GO:0005829 cytosol; GO:0005840 ribosome; GO:0015934 large ribosomal subunit; GO:0022625 cytosolic large ribosomal subunit; GO:0022626 cytosolic ribosome; GO:0032991 macromolecular complex; GO:0043226 organelle; GO:0043228 non-membrane-bounded organelle; GO:0043229 intracellular organelle; GO:0043232 intracellular non-membrane-bounde…	GO:0003676 nucleic acid binding; GO:0003723 RNA binding; GO:0003735 structural constituent of ribosome; GO:0005198 structural molecule activity; GO:0005488 binding; GO:0008097 5S rRNA binding; GO:0019843 rRNA binding; GO:0097159 organic cyclic compound binding; GO:1901363 heterocyclic compound binding;	K02932	RP-L5e, RPL5; large subunit ribosomal protein L5e	osa03010 Ribosome - Oryza sativa japonica (Japanese rice) (RefSeq);	PF14204	Ribosomal L18 C-terminal region
HORVU5Hr1G094370.1	248	0.577	Down	2.3635e-05	S	Aluminium induced protein with YGL and LRDR motifs	0.999996	0.0051784	87.727	VGS(1)AADWS(1)NHY	2	1.3704	11	chloroplast							PF12481	Aluminium induced protein
HORVU5Hr1G094510.2	9	1.656	Up	0.023881	S	Protein kinase superfamily protein	0.943419	4.7606e-143	264.46	MNSLTATGS(0.943)S(0.05)S(0.007)GAGASGSR	2	2.0305	19	chloroplast							PF07714	Protein tyrosine kinase
HORVU5Hr1G104580.1	265	1.634	Up	0.0080591	S	UDP-Glycosyltransferase superfamily protein	0.999996	0.000331132	104.86	GTDAPS(1)PDADSCLR	2	0.88105	13	cytoplasm
HORVU5Hr1G107510.2	139	2.874	Up	0.040496	S	vesicle-associated membrane protein 721	1	0.00356836	103.69	VQAQVS(1)EVK	2	1.3638	10	chloroplast	GO:0000278 mitotic cell cycle; GO:0000280 nuclear division; GO:0000281 mitotic cytokinesis; GO:0000910 cytokinesis; GO:0000911 cytokinesis by cell plate formation; GO:0000919 cell plate assembly; GO:0006810 transport; GO:0006887 exocytosis; GO:0006906 vesicle fusion; GO:0006996 organelle organization; GO:0007049 cell cycle; GO:0009832 plant-type cell wall biogenesis; GO:0009920 cell plate formati…	GO:0005622 intracellular; GO:0005623 cell; GO:0005737 cytoplasm; GO:0005768 endosome; GO:0005783 endoplasmic reticulum; GO:0005886 plasma membrane; GO:0005911 cell-cell junction; GO:0009504 cell plate; GO:0009506 plasmodesma; GO:0009507 chloroplast; GO:0009536 plastid; GO:0012505 endomembrane system; GO:0016020 membrane; GO:0030054 cell junction; GO:0031201 SNARE complex; GO:0031410 cytoplasmic v…	GO:0000149 SNARE binding; GO:0005484 SNAP receptor activity; GO:0005488 binding; GO:0005515 protein binding;	K08511	ATVAMP72; vesicle-associated membrane protein 72		PF13774	Regulated-SNARE-like domain
HORVU5Hr1G110900.3	321	0.585	Down	0.0194193	S	calcium-dependent protein kinase 19	1	5.18309e-93	288.58	LTAAQVLEHPWLHDS(1)KK	3	0.72127	35	chloroplast	GO:0001101 response to acid chemical; GO:0006464 cellular protein modification process; GO:0006468 protein phosphorylation; GO:0006793 phosphorus metabolic process; GO:0006796 phosphate-containing compound metabolic process; GO:0006807 nitrogen compound metabolic process; GO:0007154 cell communication; GO:0007165 signal transduction; GO:0008152 metabolic process; GO:0009719 response to endogenous…	GO:0005622 intracellular; GO:0005623 cell; GO:0005634 nucleus; GO:0005737 cytoplasm; GO:0005886 plasma membrane; GO:0016020 membrane; GO:0043226 organelle; GO:0043227 membrane-bounded organelle; GO:0043229 intracellular organelle; GO:0043231 intracellular membrane-bounded organelle; GO:0044424 intracellular part; GO:0044464 cell part; GO:0071944 cell periphery;	GO:0003824 catalytic activity; GO:0004672 protein kinase activity; GO:0004674 protein serine/threonine kinase activity; GO:0004683 calmodulin-dependent protein kinase activity; GO:0005488 binding; GO:0005515 protein binding; GO:0005516 calmodulin binding; GO:0009931 calcium-dependent protein serine/threonine kinase activity; GO:0010857 calcium-dependent protein kinase activity; GO:0016301 kinase …	K13412	CPK; calcium-dependent protein kinase [EC:2.7.11.1]	osa04626 Plant-pathogen interaction - Oryza sativa japonica (Japanese rice) (RefSeq);	PF00069; PF13499	Protein kinase domain; EF-hand domain pair
HORVU5Hr1G115230.1	209	0.532	Down	0.027975	T	non-specific phospholipase C1	0.732069	0.000434042	128.68	WFASVPT(0.005)S(0.263)T(0.732)QPNR	2	2.024	10	chloroplast	GO:0006629 lipid metabolic process; GO:0006644 phospholipid metabolic process; GO:0006793 phosphorus metabolic process; GO:0006796 phosphate-containing compound metabolic process; GO:0008152 metabolic process; GO:0009056 catabolic process; GO:0009395 phospholipid catabolic process; GO:0009405 pathogenesis; GO:0009987 cellular process; GO:0016042 lipid catabolic process; GO:0016311 dephosphorylati…		GO:0003824 catalytic activity; GO:0003993 acid phosphatase activity; GO:0004620 phospholipase activity; GO:0004629 phospholipase C activity; GO:0008081 phosphoric diester hydrolase activity; GO:0016298 lipase activity; GO:0016787 hydrolase activity; GO:0016788 hydrolase activity, acting on ester bonds; GO:0016791 phosphatase activity; GO:0034480 phosphatidylcholine phospholipase C activity; GO:00…	K01114	plc; phospholipase C [EC:3.1.4.3]	osa00562 Inositol phosphate metabolism - Oryza sativa japonica (Japanese rice) (RefSeq); osa00564 Glycerophospholipid metabolism - Oryza sativa japonica (Japanese rice) (RefSeq); osa00565 Ether lipid metabolism - Oryza sativa japonica (Japanese rice) (RefSeq); osa01100 Metabolic pathways - Oryza sativa japonica (Japanese rice) (RefSeq); osa01110 Biosynthesis of secondary metabolites - Oryza sativ…
HORVU5Hr1G122640.6	250	1.583	Up	0.0039565	S	U2 small nuclear ribonucleoprotein A	1	2.5023e-280	288.78	PDTNMAEAS(1)EEAEAEK	2	5.1538	39	cytoplasm	GO:0000375 RNA splicing, via transesterification reactions; GO:0000377 RNA splicing, via transesterification reactions with bulged adenosine as nucleophile; GO:0000398 mRNA splicing, via spliceosome; GO:0006139 nucleobase-containing compound metabolic process; GO:0006396 RNA processing; GO:0006397 mRNA processing; GO:0006725 cellular aromatic compound metabolic process; GO:0006807 nitrogen compou…	GO:0005622 intracellular; GO:0005623 cell; GO:0005634 nucleus; GO:0005654 nucleoplasm; GO:0005730 nucleolus; GO:0005737 cytoplasm; GO:0005829 cytosol; GO:0009507 chloroplast; GO:0009536 plastid; GO:0015030 Cajal body; GO:0016604 nuclear body; GO:0031974 membrane-enclosed lumen; GO:0031981 nuclear lumen; GO:0043226 organelle; GO:0043227 membrane-bounded organelle; GO:0043228 non-membrane-bounded o…		K11092	SNRPA1; U2 small nuclear ribonucleoprotein A'	osa03040 Spliceosome - Oryza sativa japonica (Japanese rice) (RefSeq);
HORVU6Hr1G006480.9	218	0.578	Down	0.024695	S	RNA-binding protein 12	0.999533	0.00733874	124.81	HSS(1)PPLRPR	2	0.80011	22	chloroplast				K12898	HNRNPF_H; heterogeneous nuclear ribonucleoprotein F/H		PF00076	RNA recognition motif. (a.k.a. RRM, RBD, or RNP domain)
HORVU6Hr1G016750.9	70	0.612	Down	2.4017e-05	S	Endoglucanase 11	1	1.34187e-21	115.41	APS(1)AIEIPQEDTPNGTHSSLNDQMK	3	2.3495	14	nucleus
HORVU6Hr1G016750.9	1701	0.46	Down	0.0034972	S	Endoglucanase 11	0.999788	4.2241e-32	146.8	NTEPAEVEAYVS(1)ENDLPAEEVK	2	3.7423	13	nucleus
HORVU6Hr1G028330.1	216	0.654	Down	0.010037	S	sucrose phosphate synthase 1F	0.996642	1.22363e-62	164.13	GEDAGDPSVAYGDST(0.001)T(0.002)GIS(0.997)PK	2	4.7386	18	chloroplast	GO:0006810 transport; GO:0007275 multicellular organism development; GO:0009555 pollen development; GO:0009653 anatomical structure morphogenesis; GO:0009987 cellular process; GO:0010208 pollen wall assembly; GO:0010927 cellular component assembly involved in morphogenesis; GO:0016043 cellular component organization; GO:0022607 cellular component assembly; GO:0030198 extracellular matrix organiza…	GO:0005622 intracellular; GO:0005623 cell; GO:0005737 cytoplasm; GO:0005829 cytosol; GO:0005886 plasma membrane; GO:0005911 cell-cell junction; GO:0009506 plasmodesma; GO:0016020 membrane; GO:0030054 cell junction; GO:0044424 intracellular part; GO:0044444 cytoplasmic part; GO:0044464 cell part; GO:0055044 symplast; GO:0071944 cell periphery;	GO:0003824 catalytic activity; GO:0008194 UDP-glycosyltransferase activity; GO:0016740 transferase activity; GO:0016757 transferase activity, transferring glycosyl groups; GO:0016758 transferase activity, transferring hexosyl groups; GO:0035251 UDP-glucosyltransferase activity; GO:0046524 sucrose-phosphate synthase activity; GO:0046527 glucosyltransferase activity;	K00696	E2.4.1.14; sucrose-phosphate synthase [EC:2.4.1.14]	osa00500 Starch and sucrose metabolism - Oryza sativa japonica (Japanese rice) (RefSeq); osa01100 Metabolic pathways - Oryza sativa japonica (Japanese rice) (RefSeq);
HORVU6Hr1G029950.2	13	0.46	Down	0.0109039	S	Protein CYPRO4	1	3.70227e-36	218.39	EDLDLS(1)GS(1)DDDDASSR	2	5.4435	27	nucleus
HORVU6Hr1G033380.2	984	0.579	Down	0.00038462	S	Copper-transporting ATPase 1	1	2.74478e-12	136.47	KPLHVEEAPVPAGPGDGGS(1)NLV	2	1.4958	16	plasma membrane	GO:0006810 transport; GO:0006811 ion transport; GO:0006812 cation transport; GO:0006816 calcium ion transport; GO:0030001 metal ion transport; GO:0034220 ion transmembrane transport; GO:0051179 localization; GO:0051234 establishment of localization; GO:0055085 transmembrane transport; GO:0070588 calcium ion transmembrane transport; GO:0070838 divalent metal ion transport; GO:0072511 divalent inor…	GO:0005622 intracellular; GO:0005623 cell; GO:0005886 plasma membrane; GO:0005887 integral component of plasma membrane; GO:0016020 membrane; GO:0016021 integral component of membrane; GO:0031224 intrinsic component of membrane; GO:0031226 intrinsic component of plasma membrane; GO:0043226 organelle; GO:0043227 membrane-bounded organelle; GO:0043229 intracellular organelle; GO:0043231 intracellul…	GO:0003824 catalytic activity; GO:0005215 transporter activity; GO:0005388 calcium-transporting ATPase activity; GO:0008324 cation transmembrane transporter activity; GO:0015075 ion transmembrane transporter activity; GO:0015085 calcium ion transmembrane transporter activity; GO:0015318 inorganic solute uptake transmembrane transporter activity; GO:0015399 primary active transmembrane transporter…	K17686	copA, ATP7; Cu+-exporting ATPase [EC:3.6.3.54]	osa04016 MAPK signaling pathway - plant - Oryza sativa japonica (Japanese rice) (RefSeq);	PF00403; PF00702	Heavy-metal-associated domain; haloacid dehalogenase-like hydrolase
HORVU6Hr1G034130.9	3	0.629	Down	0.043343	S	Brefeldin A-inhibited guanine nucleotide-exchange protein 1	0.990821	0.00096486	69.224	AS(0.991)PT(0.009)APLGGSTPSGR	2	-20.466	7	chloroplast	GO:0006810 transport; GO:0006887 exocytosis; GO:0006996 organelle organization; GO:0007030 Golgi organization; GO:0008064 regulation of actin polymerization or depolymerization; GO:0009889 regulation of biosynthetic process; GO:0009891 positive regulation of biosynthetic process; GO:0009893 positive regulation of metabolic process; GO:0009987 cellular process; GO:0010256 endomembrane system organ…	GO:0000139 Golgi membrane; GO:0005622 intracellular; GO:0005623 cell; GO:0005634 nucleus; GO:0005654 nucleoplasm; GO:0005730 nucleolus; GO:0005737 cytoplasm; GO:0005794 Golgi apparatus; GO:0005802 trans-Golgi network; GO:0005829 cytosol; GO:0009507 chloroplast; GO:0009536 plastid; GO:0012505 endomembrane system; GO:0016020 membrane; GO:0016363 nuclear matrix; GO:0030532 small nuclear ribonucleopr…	GO:0005085 guanyl-nucleotide exchange factor activity; GO:0005086 ARF guanyl-nucleotide exchange factor activity; GO:0005488 binding; GO:0005515 protein binding; GO:0008092 cytoskeletal protein binding; GO:0017022 myosin binding; GO:0019899 enzyme binding; GO:0034237 protein kinase A regulatory subunit binding; GO:0051018 protein kinase A binding; GO:0051020 GTPase binding; GO:0098772 molecular f…	K18442	ARFGEF, BIG; brefeldin A-inhibited guanine nucleotide-exchange protein	osa04144 Endocytosis - Oryza sativa japonica (Japanese rice) (RefSeq);	PF12783; PF01369	Guanine nucleotide exchange factor in Golgi transport N-terminal; Sec7 domain
HORVU6Hr1G043010.3	68	1.527	Up	0.00027631	S	alkaline/neutral invertase	1	2.3852e-165	313.32	GGGGFDGMYS(1)PGGGLR	2	6.0524	67	mitochondria	GO:0000302 response to reactive oxygen species; GO:0005975 carbohydrate metabolic process; GO:0005984 disaccharide metabolic process; GO:0005985 sucrose metabolic process; GO:0005987 sucrose catabolic process; GO:0006082 organic acid metabolic process; GO:0006520 cellular amino acid metabolic process; GO:0006807 nitrogen compound metabolic process; GO:0006950 response to stress; GO:0006979 respon…	GO:0005622 intracellular; GO:0005623 cell; GO:0005634 nucleus; GO:0005737 cytoplasm; GO:0005829 cytosol; GO:0005886 plasma membrane; GO:0016020 membrane; GO:0043226 organelle; GO:0043227 membrane-bounded organelle; GO:0043229 intracellular organelle; GO:0043231 intracellular membrane-bounded organelle; GO:0044424 intracellular part; GO:0044444 cytoplasmic part; GO:0044464 cell part; GO:0071944 ce…	GO:0003824 catalytic activity; GO:0004553 hydrolase activity, hydrolyzing O-glycosyl compounds; GO:0004564 beta-fructofuranosidase activity; GO:0004575 sucrose alpha-glucosidase activity; GO:0015926 glucosidase activity; GO:0016787 hydrolase activity; GO:0016798 hydrolase activity, acting on glycosyl bonds; GO:0090599 alpha-glucosidase activity;				PF12899	Alkaline and neutral invertase
HORVU6Hr1G054520.3	222	0.661	Down	0.031644	S	glyceraldehyde-3-phosphate dehydrogenase C2	0.998376	4.60951e-05	172.09	TVDGPS(0.002)S(0.998)KDWR	2	6.0998	11	cytoplasm	GO:0006950 response to stress; GO:0008152 metabolic process; GO:0009266 response to temperature stimulus; GO:0009408 response to heat; GO:0009628 response to abiotic stimulus; GO:0034059 response to anoxia; GO:0036293 response to decreased oxygen levels; GO:0050896 response to stimulus; GO:0055114 oxidation-reduction process; GO:0070482 response to oxygen levels;	GO:0032991 macromolecular complex;	GO:0000166 nucleotide binding; GO:0003824 catalytic activity; GO:0004365 glyceraldehyde-3-phosphate dehydrogenase (NAD+) (phosphorylating) activity; GO:0005488 binding; GO:0016491 oxidoreductase activity; GO:0016620 oxidoreductase activity, acting on the aldehyde or oxo group of donors, NAD or NADP as acceptor; GO:0016903 oxidoreductase activity, acting on the aldehyde or oxo group of donors; GO:…	K00134	GAPDH, gapA; glyceraldehyde 3-phosphate dehydrogenase [EC:1.2.1.12]	osa00010 Glycolysis / Gluconeogenesis - Oryza sativa japonica (Japanese rice) (RefSeq); osa00710 Carbon fixation in photosynthetic organisms - Oryza sativa japonica (Japanese rice) (RefSeq); osa01100 Metabolic pathways - Oryza sativa japonica (Japanese rice) (RefSeq); osa01110 Biosynthesis of secondary metabolites - Oryza sativa japonica (Japanese rice) (RefSeq); osa01200 Carbon metabolism - Oryz…	PF00044; PF02800	Glyceraldehyde 3-phosphate dehydrogenase, NAD binding domain; Glyceraldehyde 3-phosphate dehydrogenase, C-terminal domain
HORVU6Hr1G055820.6	27	0.616	Down	0.0027815	S	Ankyrin repeat family protein	1	6.96009e-51	236.34	QLS(1)LEPHTPR	2	2.0838	15	chloroplast	GO:0002376 immune system process; GO:0006464 cellular protein modification process; GO:0006468 protein phosphorylation; GO:0006793 phosphorus metabolic process; GO:0006796 phosphate-containing compound metabolic process; GO:0006807 nitrogen compound metabolic process; GO:0006950 response to stress; GO:0006952 defense response; GO:0006955 immune response; GO:0006970 response to osmotic stress; GO:…	GO:0005622 intracellular; GO:0005623 cell; GO:0005737 cytoplasm; GO:0005783 endoplasmic reticulum; GO:0005886 plasma membrane; GO:0009898 cytoplasmic side of plasma membrane; GO:0012505 endomembrane system; GO:0016020 membrane; GO:0043226 organelle; GO:0043227 membrane-bounded organelle; GO:0043229 intracellular organelle; GO:0043231 intracellular membrane-bounded organelle; GO:0044424 intracellu…	GO:0003824 catalytic activity; GO:0004672 protein kinase activity; GO:0004674 protein serine/threonine kinase activity; GO:0004712 protein serine/threonine/tyrosine kinase activity; GO:0016301 kinase activity; GO:0016740 transferase activity; GO:0016772 transferase activity, transferring phosphorus-containing groups; GO:0016773 phosphotransferase activity, alcohol group as acceptor;				PF07714	Protein tyrosine kinase
HORVU6Hr1G056490.2	678	1.632	Up	0.0044394	S	Sister chromatid cohesion protein PDS5 homolog B	1	3.36108e-05	149.14	EAHVISGELS(1)ADKK	3	0.32518	27	nucleus
HORVU6Hr1G070560.1	987	0.496	Down	0.00113702	S	Clustered mitochondria protein	0.99939	1.35873e-86	274.89	VLAVATKGTGS(0.999)PQS(0.001)K	2	3.3832	15	chloroplast				K03255	TIF31, CLU1; protein TIF31		PF13236	Clustered mitochondria
HORVU6Hr1G077000.1	776	0.642	Down	0.00057539	S	dynamin-like 3	0.999995	4.66079e-96	286.59	QSHS(1)DGSLDTMAR	2	5.5851	29	chloroplast	GO:0000266 mitochondrial fission; GO:0000902 cell morphogenesis; GO:0000904 cell morphogenesis involved in differentiation; GO:0001101 response to acid chemical; GO:0006810 transport; GO:0006892 post-Golgi vesicle-mediated transport; GO:0006896 Golgi to vacuole transport; GO:0006897 endocytosis; GO:0006898 receptor-mediated endocytosis; GO:0006996 organelle organization; GO:0007005 mitochondrion …	GO:0005622 intracellular; GO:0005623 cell; GO:0005737 cytoplasm; GO:0005773 vacuole; GO:0005774 vacuolar membrane; GO:0005794 Golgi apparatus; GO:0005829 cytosol; GO:0005886 plasma membrane; GO:0005911 cell-cell junction; GO:0009504 cell plate; GO:0009506 plasmodesma; GO:0012505 endomembrane system; GO:0016020 membrane; GO:0030054 cell junction; GO:0030135 coated vesicle; GO:0030136 clathrin-coat…	GO:0003824 catalytic activity; GO:0003924 GTPase activity; GO:0005488 binding; GO:0005515 protein binding; GO:0008017 microtubule binding; GO:0008092 cytoskeletal protein binding; GO:0015631 tubulin binding; GO:0016462 pyrophosphatase activity; GO:0016787 hydrolase activity; GO:0016817 hydrolase activity, acting on acid anhydrides; GO:0016818 hydrolase activity, acting on acid anhydrides, in phos…	K01528	DNM; dynamin GTPase [EC:3.6.5.5]	osa04144 Endocytosis - Oryza sativa japonica (Japanese rice) (RefSeq);	PF00350; PF00169	Dynamin family; PH domain
HORVU6Hr1G080750.4	621	0.627	Down	0.0169193	S	sulfite reductase	0.992028	0.00140401	86.729	IGS(0.992)DS(0.008)HLTGVYK	2	1.9843	7	chloroplast	GO:0001101 response to acid chemical; GO:0008152 metabolic process; GO:0010035 response to inorganic substance; GO:0010167 response to nitrate; GO:0042221 response to chemical; GO:0050896 response to stimulus; GO:0055114 oxidation-reduction process; GO:1901698 response to nitrogen compound; GO:1901700 response to oxygen-containing compound;	GO:0005576 extracellular region; GO:0005622 intracellular; GO:0005623 cell; GO:0005737 cytoplasm; GO:0005739 mitochondrion; GO:0009507 chloroplast; GO:0009532 plastid stroma; GO:0009536 plastid; GO:0009570 chloroplast stroma; GO:0016020 membrane; GO:0043226 organelle; GO:0043227 membrane-bounded organelle; GO:0043229 intracellular organelle; GO:0043231 intracellular membrane-bounded organelle; GO…	GO:0003824 catalytic activity; GO:0016491 oxidoreductase activity; GO:0016661 oxidoreductase activity, acting on other nitrogenous compounds as donors; GO:0016662 oxidoreductase activity, acting on other nitrogenous compounds as donors, cytochrome as acceptor; GO:0050421 nitrite reductase (NO-forming) activity; GO:0098809 nitrite reductase activity;	K00366	nirA; ferredoxin-nitrite reductase [EC:1.7.7.1]	osa00910 Nitrogen metabolism - Oryza sativa japonica (Japanese rice) (RefSeq); osa01100 Metabolic pathways - Oryza sativa japonica (Japanese rice) (RefSeq);
HORVU6Hr1G091130.9	450	0.597	Down	0.00027678	S	3-ketoacyl-CoA thiolase	1	2.20712e-09	189.13	HIQS(1)HNFLSK	2	3.4423	15	cytoplasm	GO:0006082 organic acid metabolic process; GO:0006629 lipid metabolic process; GO:0006631 fatty acid metabolic process; GO:0006635 fatty acid beta-oxidation; GO:0006950 response to stress; GO:0006996 organelle organization; GO:0007031 peroxisome organization; GO:0008152 metabolic process; GO:0009056 catabolic process; GO:0009058 biosynthetic process; GO:0009062 fatty acid catabolic process; GO:00…	GO:0005622 intracellular; GO:0005623 cell; GO:0005634 nucleus; GO:0005730 nucleolus; GO:0005737 cytoplasm; GO:0005739 mitochondrion; GO:0005773 vacuole; GO:0005774 vacuolar membrane; GO:0005777 peroxisome; GO:0009507 chloroplast; GO:0009514 glyoxysome; GO:0009536 plastid; GO:0016020 membrane; GO:0031090 organelle membrane; GO:0031974 membrane-enclosed lumen; GO:0031981 nuclear lumen; GO:0042579 m…	GO:0003824 catalytic activity; GO:0003988 acetyl-CoA C-acyltransferase activity; GO:0016408 C-acyltransferase activity; GO:0016740 transferase activity; GO:0016746 transferase activity, transferring acyl groups; GO:0016747 transferase activity, transferring acyl groups other than amino-acyl groups;	K07513	ACAA1; acetyl-CoA acyltransferase 1 [EC:2.3.1.16]	osa00071 Fatty acid degradation - Oryza sativa japonica (Japanese rice) (RefSeq); osa00280 Valine, leucine and isoleucine degradation - Oryza sativa japonica (Japanese rice) (RefSeq); osa00592 alpha-Linolenic acid metabolism - Oryza sativa japonica (Japanese rice) (RefSeq); osa01040 Biosynthesis of unsaturated fatty acids - Oryza sativa japonica (Japanese rice) (RefSeq); osa01100 Metabolic pathwa…	PF00108; PF02803	Thiolase, N-terminal domain; Thiolase, C-terminal domain
HORVU7Hr1G006520.1	584	0.302	Down	0.0116448	S	Coffea canephora DH200=94 genomic scaffold, scaffold_59	0.998959	9.16122e-33	215.11	GEGMSAVADS(0.001)GES(0.999)R	2	4.7271	27	plasma membrane
HORVU7Hr1G011890.2	487	0.544	Down	0.0193813	S	SPX domain-containing membrane protein	0.999999	3.6257e-194	246.66	QIEDDDDDEEDGS(1)EESVQGSR	2	2.1936	21	plasma membrane	GO:0006810 transport; GO:0006811 ion transport; GO:0006817 phosphate ion transport; GO:0006820 anion transport; GO:0015698 inorganic anion transport; GO:0051179 localization; GO:0051234 establishment of localization;	GO:0000325 plant-type vacuole; GO:0005622 intracellular; GO:0005623 cell; GO:0005737 cytoplasm; GO:0005773 vacuole; GO:0005774 vacuolar membrane; GO:0009705 plant-type vacuole membrane; GO:0016020 membrane; GO:0031090 organelle membrane; GO:0043226 organelle; GO:0043227 membrane-bounded organelle; GO:0043229 intracellular organelle; GO:0043231 intracellular membrane-bounded organelle; GO:0044422 …					PF03105	SPX domain
HORVU7Hr1G025620.5	511	0.554	Down	9.5937e-05	S	Class E vacuolar protein-sorting machinery protein hse1	0.999998	5.9102e-66	214.32	PLQQSQS(1)FGVPLR	2	1.6594	28	nucleus	GO:0006508 proteolysis; GO:0006511 ubiquitin-dependent protein catabolic process; GO:0006807 nitrogen compound metabolic process; GO:0006810 transport; GO:0006886 intracellular protein transport; GO:0007034 vacuolar transport; GO:0007088 regulation of mitotic nuclear division; GO:0007154 cell communication; GO:0007165 signal transduction; GO:0007346 regulation of mitotic cell cycle; GO:0008104 pr…	GO:0005622 intracellular; GO:0005623 cell; GO:0005737 cytoplasm; GO:0005768 endosome; GO:0005769 early endosome; GO:0005886 plasma membrane; GO:0012505 endomembrane system; GO:0016020 membrane; GO:0031410 cytoplasmic vesicle; GO:0031982 vesicle; GO:0043226 organelle; GO:0043227 membrane-bounded organelle; GO:0043229 intracellular organelle; GO:0044424 intracellular part; GO:0044444 cytoplasmic pa…	GO:0005488 binding; GO:0005515 protein binding; GO:0019899 enzyme binding; GO:0019900 kinase binding; GO:0019901 protein kinase binding; GO:0030276 clathrin binding; GO:0032182 ubiquitin-like protein binding; GO:0043130 ubiquitin binding;				PF00790; PF03127	VHS domain; GAT domain
HORVU7Hr1G028910.3	730	0.438	Down	0.00077585	S	Pyrophosphate-energized proton pump 1	1	0.000424301	146.58	YIEAGNS(1)EHAR	2	3.2818	15	plasma membrane				K23025
HORVU7Hr1G035280.2	694	0.42	Down	0.048178	S	Transcription elongation factor Spt5	1	1.61069e-13	210.4	SPASILQS(1)PGR	2	-0.52666	19	cytoplasm	GO:0006139 nucleobase-containing compound metabolic process; GO:0006351 transcription, DNA-templated; GO:0006354 DNA-templated transcription, elongation; GO:0006355 regulation of transcription, DNA-templated; GO:0006357 regulation of transcription from RNA polymerase II promoter; GO:0006366 transcription from RNA polymerase II promoter; GO:0006368 transcription elongation from RNA polymerase II p…	GO:0005622 intracellular; GO:0005623 cell; GO:0005634 nucleus; GO:0005654 nucleoplasm; GO:0008023 transcription elongation factor complex; GO:0031974 membrane-enclosed lumen; GO:0031981 nuclear lumen; GO:0032044 DSIF complex; GO:0032991 macromolecular complex; GO:0043226 organelle; GO:0043227 membrane-bounded organelle; GO:0043229 intracellular organelle; GO:0043231 intracellular membrane-bounded…	GO:0003676 nucleic acid binding; GO:0003677 DNA binding; GO:0003723 RNA binding; GO:0003729 mRNA binding; GO:0005488 binding; GO:0097159 organic cyclic compound binding; GO:1901363 heterocyclic compound binding;	K15172	SUPT5H, SPT5; transcription elongation factor SPT5		PF11942	Spt5 transcription elongation factor, acidic N-terminal
HORVU7Hr1G039850.4	598	0.324	Down	0.020456	S	RNA-binding protein 47	1	9.12687e-21	209.43	EVVVKDS(1)PHK	2	-1.5913	9	nucleus							PF00076	RNA recognition motif. (a.k.a. RRM, RBD, or RNP domain)
HORVU7Hr1G045710.4	260	0.624	Down	0.0062555	S	dual specificity protein phosphatase 1	1	1.08133e-09	165.88	VS(1)PNNIPSNFTFGATEAK	2	3.2349	15	chloroplast	GO:0000188 inactivation of MAPK activity; GO:0001101 response to acid chemical; GO:0001558 regulation of cell growth; GO:0001932 regulation of protein phosphorylation; GO:0001933 negative regulation of protein phosphorylation; GO:0006464 cellular protein modification process; GO:0006469 negative regulation of protein kinase activity; GO:0006470 protein dephosphorylation; GO:0006793 phosphorus met…	GO:0005622 intracellular; GO:0005623 cell; GO:0005634 nucleus; GO:0043226 organelle; GO:0043227 membrane-bounded organelle; GO:0043229 intracellular organelle; GO:0043231 intracellular membrane-bounded organelle; GO:0044424 intracellular part; GO:0044464 cell part;	GO:0003824 catalytic activity; GO:0004721 phosphoprotein phosphatase activity; GO:0016787 hydrolase activity; GO:0016788 hydrolase activity, acting on ester bonds; GO:0016791 phosphatase activity; GO:0033549 MAP kinase phosphatase activity; GO:0042578 phosphoric ester hydrolase activity;	K04459	DUSP, MKP; dual specificity MAP kinase phosphatase [EC:3.1.3.16 3.1.3.48]		PF00782	Dual specificity phosphatase, catalytic domain
HORVU7Hr1G055980.7	24	2.299	Up	0.00024058	S	Protein kinase superfamily protein	1	3.274e-169	235.3	WFCCAHVDTPYEENGDEFPHS(1)PER	3	2.923	41	mitochondria				K13436	PTI1; pto-interacting protein 1 [EC:2.7.11.1]	osa04626 Plant-pathogen interaction - Oryza sativa japonica (Japanese rice) (RefSeq);	PF07714	Protein tyrosine kinase
HORVU7Hr1G074840.1	31	1.503	Up	0.000181163	S	Serine/threonine protein phosphatase 2A 59 kDa regulatory subunit B' gamma isoform	0.984562	9.122e-196	303.03	DFAGAGSSSLS(0.014)S(0.985)PT(0.002)ADAR	2	5.5086	12	mitochondria				K11584	PPP2R5; serine/threonine-protein phosphatase 2A regulatory subunit B'	osa03015 mRNA surveillance pathway - Oryza sativa japonica (Japanese rice) (RefSeq);
HORVU7Hr1G075790.10	7	2.599	Up	0.00150451	S	RNA-binding protein 47	1	1.4439e-198	182.92	QPS(1)EEPEEQVDLEGDDDVMDDEEGYR	2	2.3536	46	nucleus	GO:0000375 RNA splicing, via transesterification reactions; GO:0000377 RNA splicing, via transesterification reactions with bulged adenosine as nucleophile; GO:0000398 mRNA splicing, via spliceosome; GO:0001101 response to acid chemical; GO:0002376 immune system process; GO:0002682 regulation of immune system process; GO:0002683 negative regulation of immune system process; GO:0006109 regulation …	GO:0005622 intracellular; GO:0005623 cell; GO:0005634 nucleus; GO:0005681 spliceosomal complex; GO:0005737 cytoplasm; GO:0005829 cytosol; GO:0032991 macromolecular complex; GO:0043226 organelle; GO:0043227 membrane-bounded organelle; GO:0043229 intracellular organelle; GO:0043231 intracellular membrane-bounded organelle; GO:0044422 organelle part; GO:0044424 intracellular part; GO:0044428 nuclear…	GO:0003676 nucleic acid binding; GO:0003677 DNA binding; GO:0003682 chromatin binding; GO:0003723 RNA binding; GO:0003729 mRNA binding; GO:0005488 binding; GO:0043565 sequence-specific DNA binding; GO:0097159 organic cyclic compound binding; GO:1901363 heterocyclic compound binding;	K13161	HNRNPR; heterogeneous nuclear ribonucleoprotein R		PF00076	RNA recognition motif. (a.k.a. RRM, RBD, or RNP domain)
HORVU7Hr1G080510.2	13	0.261	Down	4.044e-06	S	phosphoenolpyruvate carboxylase 3	1	2.79718e-11	184.27	HHS(1)IDAQLR	2	0.73336	16	cytoplasm	GO:0001101 response to acid chemical; GO:0009719 response to endogenous stimulus; GO:0009725 response to hormone; GO:0009735 response to cytokinin; GO:0010033 response to organic substance; GO:0010035 response to inorganic substance; GO:0010167 response to nitrate; GO:0042221 response to chemical; GO:0050896 response to stimulus; GO:0060359 response to ammonium ion; GO:1901698 response to nitroge…	GO:0005622 intracellular; GO:0005623 cell; GO:0005737 cytoplasm; GO:0044424 intracellular part; GO:0044464 cell part;	GO:0003824 catalytic activity; GO:0004611 phosphoenolpyruvate carboxykinase activity; GO:0008964 phosphoenolpyruvate carboxylase activity; GO:0016829 lyase activity; GO:0016830 carbon-carbon lyase activity; GO:0016831 carboxy-lyase activity;	K01595	ppc; phosphoenolpyruvate carboxylase [EC:4.1.1.31]	osa00620 Pyruvate metabolism - Oryza sativa japonica (Japanese rice) (RefSeq); osa00710 Carbon fixation in photosynthetic organisms - Oryza sativa japonica (Japanese rice) (RefSeq); osa01100 Metabolic pathways - Oryza sativa japonica (Japanese rice) (RefSeq); osa01200 Carbon metabolism - Oryza sativa japonica (Japanese rice) (RefSeq);
HORVU7Hr1G089120.1	222	1.894	Up	0.023079	S	Ras-related protein Rab-25	0.994082	9.14766e-05	122.61	AVDAGEDS(0.006)AS(0.994)GPGKGEK	2	1.9011	9	chloroplast		GO:0005622 intracellular; GO:0005623 cell; GO:0005737 cytoplasm; GO:0005768 endosome; GO:0012505 endomembrane system; GO:0031410 cytoplasmic vesicle; GO:0031982 vesicle; GO:0043226 organelle; GO:0043227 membrane-bounded organelle; GO:0043229 intracellular organelle; GO:0044424 intracellular part; GO:0044444 cytoplasmic part; GO:0044464 cell part; GO:0097708 intracellular vesicle;		K07904	RAB11A; Ras-related protein Rab-11A	osa04144 Endocytosis - Oryza sativa japonica (Japanese rice) (RefSeq);	PF00071	Ras family
HORVU7Hr1G097740.1	193	0.481	Down	0.0143776	Y	mitogen-activated protein kinase 1	0.997303	0.00940004	83.438	GQFMT(0.002)EY(0.997)VVT(0.001)R	2	3.4074	13	cytoplasm	GO:0000165 MAPK cascade; GO:0006464 cellular protein modification process; GO:0006468 protein phosphorylation; GO:0006793 phosphorus metabolic process; GO:0006796 phosphate-containing compound metabolic process; GO:0006807 nitrogen compound metabolic process; GO:0007154 cell communication; GO:0007165 signal transduction; GO:0008152 metabolic process; GO:0009719 response to endogenous stimulus; GO…	GO:0005622 intracellular; GO:0005623 cell; GO:0005634 nucleus; GO:0005737 cytoplasm; GO:0043226 organelle; GO:0043227 membrane-bounded organelle; GO:0043229 intracellular organelle; GO:0043231 intracellular membrane-bounded organelle; GO:0044424 intracellular part; GO:0044464 cell part;	GO:0003824 catalytic activity; GO:0004672 protein kinase activity; GO:0004674 protein serine/threonine kinase activity; GO:0004707 MAP kinase activity; GO:0016301 kinase activity; GO:0016740 transferase activity; GO:0016772 transferase activity, transferring phosphorus-containing groups; GO:0016773 phosphotransferase activity, alcohol group as acceptor;	K20535	MPK1_2; mitogen-activated protein kinase 1/2 [EC:2.7.11.24]	osa04016 MAPK signaling pathway - plant - Oryza sativa japonica (Japanese rice) (RefSeq);	PF00069	Protein kinase domain
HORVU7Hr1G106150.2	837	0.378	Down	0.00076017	S	Elongation factor 2	1	4.0663e-52	242.35	EQMTPLS(1)DFEDKL	2	2.3825	38	cytoplasm				K03234	EEF2; elongation factor 2		PF00009; PF03144; PF03764; PF00679	Elongation factor Tu GTP binding domain; Elongation factor Tu domain 2; Elongation factor G, domain IV; Elongation factor G C-terminus

## Sheet: R6-CK
Protein accession	Position	R6/CK Ratio	Regulated Type	R6/CK P value	Amino acid	Protein description	Localization probability	PEP	Score	Modified sequence	Charge	Mass error [ppm]	MS/MS Count	Subcellular localization	Biological Process	Cellular Component	Molecular Function	KEGG KO No.	KEGG Gene	KEGG pathway	Pfam ID	Domain description
HORVU0Hr1G008280.1	187	0.638	Down	0.027678	S	RNA-binding protein 1	1	0.00433307	114.39	ELS(1)PGPSMR	2	-0.080337	13	nucleus	GO:0009987 cellular process; GO:0030154 cell differentiation; GO:0032502 developmental process; GO:0048468 cell development; GO:0048856 anatomical structure development; GO:0048863 stem cell differentiation; GO:0048864 stem cell development; GO:0048869 cellular developmental process;	GO:0005622 intracellular; GO:0005623 cell; GO:0005737 cytoplasm; GO:0005844 polysome; GO:0032991 macromolecular complex; GO:0044424 intracellular part; GO:0044464 cell part; GO:1990904 ribonucleoprotein complex;	GO:0003676 nucleic acid binding; GO:0003723 RNA binding; GO:0003727 single-stranded RNA binding; GO:0005488 binding; GO:0008187 poly-pyrimidine tract binding; GO:0008266 poly(U) RNA binding; GO:0097159 organic cyclic compound binding; GO:1901363 heterocyclic compound binding;	K14411	MSI; RNA-binding protein Musashi	osa03015 mRNA surveillance pathway - Oryza sativa japonica (Japanese rice) (RefSeq);	PF00076	RNA recognition motif. (a.k.a. RRM, RBD, or RNP domain)
HORVU0Hr1G012940.6	210	0.647	Down	0.0166188	S	Alcohol dehydrogenase	0.693568	1.01736e-05	135.5	AFGMTVTVIS(0.057)S(0.25)S(0.694)PR	2	3.0184	6	cytoplasm				K00083	E1.1.1.195; cinnamyl-alcohol dehydrogenase [EC:1.1.1.195]	osa00940 Phenylpropanoid biosynthesis - Oryza sativa japonica (Japanese rice) (RefSeq); osa01100 Metabolic pathways - Oryza sativa japonica (Japanese rice) (RefSeq); osa01110 Biosynthesis of secondary metabolites - Oryza sativa japonica (Japanese rice) (RefSeq);	PF08240	Alcohol dehydrogenase GroES-like domain
HORVU0Hr1G012940.6	23	0.245	Down	6.2579e-05	S	Alcohol dehydrogenase	0.966328	5.48487e-22	217.16	DESGLLSPYS(0.966)FS(0.034)R	2	4.3489	9	cytoplasm				K00083	E1.1.1.195; cinnamyl-alcohol dehydrogenase [EC:1.1.1.195]	osa00940 Phenylpropanoid biosynthesis - Oryza sativa japonica (Japanese rice) (RefSeq); osa01100 Metabolic pathways - Oryza sativa japonica (Japanese rice) (RefSeq); osa01110 Biosynthesis of secondary metabolites - Oryza sativa japonica (Japanese rice) (RefSeq);	PF08240	Alcohol dehydrogenase GroES-like domain
HORVU0Hr1G012940.6	20	0.477	Down	0.0020354	S	Alcohol dehydrogenase	0.999983	1.6319e-16	186.39	DESGLLS(1)PYSFSR	2	4.09	7	cytoplasm				K00083	E1.1.1.195; cinnamyl-alcohol dehydrogenase [EC:1.1.1.195]	osa00940 Phenylpropanoid biosynthesis - Oryza sativa japonica (Japanese rice) (RefSeq); osa01100 Metabolic pathways - Oryza sativa japonica (Japanese rice) (RefSeq); osa01110 Biosynthesis of secondary metabolites - Oryza sativa japonica (Japanese rice) (RefSeq);	PF08240	Alcohol dehydrogenase GroES-like domain
HORVU0Hr1G020490.5	232	1.583	Up	0.0020752	S	ATP-dependent RNA helicase DBP2	1	1.01797e-05	152.02	KWTLDGEES(1)DEEDVKK	3	0.20348	14	nucleus	GO:0000375 RNA splicing, via transesterification reactions; GO:0000377 RNA splicing, via transesterification reactions with bulged adenosine as nucleophile; GO:0000398 mRNA splicing, via spliceosome; GO:0006139 nucleobase-containing compound metabolic process; GO:0006396 RNA processing; GO:0006397 mRNA processing; GO:0006725 cellular aromatic compound metabolic process; GO:0006807 nitrogen compou…	GO:0005622 intracellular; GO:0005623 cell; GO:0005634 nucleus; GO:0005730 nucleolus; GO:0005737 cytoplasm; GO:0031974 membrane-enclosed lumen; GO:0031981 nuclear lumen; GO:0043226 organelle; GO:0043227 membrane-bounded organelle; GO:0043228 non-membrane-bounded organelle; GO:0043229 intracellular organelle; GO:0043231 intracellular membrane-bounded organelle; GO:0043232 intracellular non-membrane…	GO:0003724 RNA helicase activity; GO:0003824 catalytic activity; GO:0004004 ATP-dependent RNA helicase activity; GO:0004386 helicase activity; GO:0008026 ATP-dependent helicase activity; GO:0008186 RNA-dependent ATPase activity; GO:0016462 pyrophosphatase activity; GO:0016787 hydrolase activity; GO:0016817 hydrolase activity, acting on acid anhydrides; GO:0016818 hydrolase activity, acting on aci…	K12811	DDX46, PRP5; ATP-dependent RNA helicase DDX46/PRP5 [EC:3.6.4.13]	osa03040 Spliceosome - Oryza sativa japonica (Japanese rice) (RefSeq);	PF00270	DEAD/DEAH box helicase
HORVU0Hr1G038120.1	226	9.511	Up	0.027961	S	cellulose synthase 1	1	8.5432e-220	286.05	LTSGQQIS(1)GEIPDASPDR	2	5.2422	24	nucleus	GO:0000271 polysaccharide biosynthetic process; GO:0000278 mitotic cell cycle; GO:0000281 mitotic cytokinesis; GO:0000910 cytokinesis; GO:0005975 carbohydrate metabolic process; GO:0005976 polysaccharide metabolic process; GO:0006073 cellular glucan metabolic process; GO:0006950 response to stress; GO:0006970 response to osmotic stress; GO:0006972 hyperosmotic response; GO:0007049 cell cycle; GO:…	GO:0005622 intracellular; GO:0005623 cell; GO:0005737 cytoplasm; GO:0005768 endosome; GO:0005794 Golgi apparatus; GO:0005802 trans-Golgi network; GO:0005886 plasma membrane; GO:0012505 endomembrane system; GO:0016020 membrane; GO:0031410 cytoplasmic vesicle; GO:0031982 vesicle; GO:0031984 organelle subcompartment; GO:0043226 organelle; GO:0043227 membrane-bounded organelle; GO:0043229 intracellul…	GO:0003824 catalytic activity; GO:0016740 transferase activity; GO:0016757 transferase activity, transferring glycosyl groups; GO:0016758 transferase activity, transferring hexosyl groups; GO:0016759 cellulose synthase activity; GO:0046527 glucosyltransferase activity;	K10999	CESA; cellulose synthase A [EC:2.4.1.12]
HORVU0Hr1G039250.32	616	1.915	Up	0.000156022	S	Sister chromatid cohesion protein PDS5 homolog A	0.99666	7.7361e-10	155.57	DSDELLVHS(0.003)VS(0.997)K	2	4.2973	13	nucleus				K11267	PDS5; sister chromatid cohesion protein PDS5
HORVU1Hr1G003370.2	89	0.497	Down	0.0088229	S	Caffeic acid 3-O-methyltransferase	0.970396	1.6429e-109	216.98	VVSCVVAES(0.026)S(0.97)DGS(0.003)LSR	2	5.1276	12	cytoplasm	GO:0006725 cellular aromatic compound metabolic process; GO:0006807 nitrogen compound metabolic process; GO:0008152 metabolic process; GO:0009058 biosynthetic process; GO:0009698 phenylpropanoid metabolic process; GO:0009699 phenylpropanoid biosynthetic process; GO:0009808 lignin metabolic process; GO:0009809 lignin biosynthetic process; GO:0009812 flavonoid metabolic process; GO:0009813 flavonoi…	GO:0005622 intracellular; GO:0005623 cell; GO:0005634 nucleus; GO:0005737 cytoplasm; GO:0005886 plasma membrane; GO:0005911 cell-cell junction; GO:0009506 plasmodesma; GO:0016020 membrane; GO:0030054 cell junction; GO:0043226 organelle; GO:0043227 membrane-bounded organelle; GO:0043229 intracellular organelle; GO:0043231 intracellular membrane-bounded organelle; GO:0044424 intracellular part; GO:…	GO:0003824 catalytic activity; GO:0008168 methyltransferase activity; GO:0008171 O-methyltransferase activity; GO:0008757 S-adenosylmethionine-dependent methyltransferase activity; GO:0016740 transferase activity; GO:0016741 transferase activity, transferring one-carbon groups; GO:0017096 acetylserotonin O-methyltransferase activity; GO:0030744 luteolin O-methyltransferase activity; GO:0030755 qu…				PF08100; PF00891	Dimerisation domain; O-methyltransferase
HORVU1Hr1G009900.2	145	1.883	Up	0.008165	S	Nuclear pore complex protein NUP107	1	0.000145053	141.29	S(1)LHDGSSIPR	2	2.0536	10	nucleus	GO:0000972 transcription-dependent tethering of RNA polymerase II gene DNA at nuclear periphery; GO:0000973 posttranscriptional tethering of RNA polymerase II gene DNA at nuclear periphery; GO:0006355 regulation of transcription, DNA-templated; GO:0006403 RNA localization; GO:0006405 RNA export from nucleus; GO:0006406 mRNA export from nucleus; GO:0006606 protein import into nucleus; GO:0006611 p…	GO:0005622 intracellular; GO:0005623 cell; GO:0005634 nucleus; GO:0005635 nuclear envelope; GO:0005643 nuclear pore; GO:0012505 endomembrane system; GO:0016020 membrane; GO:0031080 nuclear pore outer ring; GO:0031090 organelle membrane; GO:0031965 nuclear membrane; GO:0031967 organelle envelope; GO:0031974 membrane-enclosed lumen; GO:0031975 envelope; GO:0031981 nuclear lumen; GO:0032991 macromol…	GO:0005198 structural molecule activity; GO:0017056 structural constituent of nuclear pore;	K14301	NUP107, NUP84; nuclear pore complex protein Nup107
HORVU1Hr1G014010.25	1546	0.407	Down	0.00040457	T	30S ribosomal protein S1	0.999998	1.105e-240	233.37	ESYFDSDMT(1)DDENDNENDGER	2	3.9402	34	nucleus	GO:0000460 maturation of 5.8S rRNA; GO:0000462 maturation of SSU-rRNA from tricistronic rRNA transcript (SSU-rRNA, 5.8S rRNA, LSU-rRNA); GO:0000466 maturation of 5.8S rRNA from tricistronic rRNA transcript (SSU-rRNA, 5.8S rRNA, LSU-rRNA); GO:0006139 nucleobase-containing compound metabolic process; GO:0006364 rRNA processing; GO:0006396 RNA processing; GO:0006725 cellular aromatic compound metabo…	GO:0005622 intracellular; GO:0005623 cell; GO:0005634 nucleus; GO:0005654 nucleoplasm; GO:0005730 nucleolus; GO:0005886 plasma membrane; GO:0016020 membrane; GO:0030684 preribosome; GO:0031974 membrane-enclosed lumen; GO:0031981 nuclear lumen; GO:0032040 small-subunit processome; GO:0032991 macromolecular complex; GO:0043226 organelle; GO:0043227 membrane-bounded organelle; GO:0043228 non-membran…	GO:0003676 nucleic acid binding; GO:0003723 RNA binding; GO:0005488 binding; GO:0005515 protein binding; GO:0008134 transcription factor binding; GO:0097159 organic cyclic compound binding; GO:1901363 heterocyclic compound binding;	K14792	RRP5, PDCD11; rRNA biogenesis protein RRP5		PF00575	S1 RNA binding domain
HORVU1Hr1G019590.2	55	0.439	Down	7.6358e-05	S	SAD1/UNC-84 domain protein 2	1	9.1829e-10	117.62	QKPTPELLTEGGVNGVS(1)NDK	2	5.0114	10	nucleus	GO:0000003 reproduction; GO:0000280 nuclear division; GO:0006996 organelle organization; GO:0006997 nucleus organization; GO:0007049 cell cycle; GO:0007059 chromosome segregation; GO:0007127 meiosis I; GO:0008104 protein localization; GO:0008360 regulation of cell shape; GO:0009987 cellular process; GO:0016043 cellular component organization; GO:0022402 cell cycle process; GO:0022414 reproductive…	GO:0005622 intracellular; GO:0005623 cell; GO:0005634 nucleus; GO:0005635 nuclear envelope; GO:0005737 cytoplasm; GO:0005783 endoplasmic reticulum; GO:0005789 endoplasmic reticulum membrane; GO:0005819 spindle; GO:0005856 cytoskeleton; GO:0009524 phragmoplast; GO:0012505 endomembrane system; GO:0015630 microtubule cytoskeleton; GO:0016020 membrane; GO:0031967 organelle envelope; GO:0031975 envelo…	GO:0005488 binding; GO:0005515 protein binding; GO:0043495 protein anchor; GO:0043621 protein self-association;	K19347	SUN1_2; SUN domain-containing protein 1/2
HORVU1Hr1G022250.2	195	1.63	Up	0.00068133	S	kinesin-like protein 1	1	2.6432e-237	286.74	FGSGTSAEGLYS(1)PELR	2	3.0858	15	nucleus	GO:0000070 mitotic sister chromatid segregation; GO:0000226 microtubule cytoskeleton organization; GO:0000278 mitotic cell cycle; GO:0000280 nuclear division; GO:0000819 sister chromatid segregation; GO:0000902 cell morphogenesis; GO:0000904 cell morphogenesis involved in differentiation; GO:0006928 movement of cell or subcellular component; GO:0006996 organelle organization; GO:0007010 cytoskele…	GO:0000775 chromosome, centromeric region; GO:0000776 kinetochore; GO:0005618 cell wall; GO:0005622 intracellular; GO:0005623 cell; GO:0005694 chromosome; GO:0005737 cytoplasm; GO:0005794 Golgi apparatus; GO:0005795 Golgi stack; GO:0005856 cytoskeleton; GO:0005871 kinesin complex; GO:0005874 microtubule; GO:0005875 microtubule associated complex; GO:0005886 plasma membrane; GO:0009505 plant-type …	GO:0003774 motor activity; GO:0003777 microtubule motor activity; GO:0003824 catalytic activity; GO:0005488 binding; GO:0005515 protein binding; GO:0008017 microtubule binding; GO:0008092 cytoskeletal protein binding; GO:0015631 tubulin binding; GO:0016462 pyrophosphatase activity; GO:0016787 hydrolase activity; GO:0016817 hydrolase activity, acting on acid anhydrides; GO:0016818 hydrolase activi…	K10393	KIF2_24, MCAK; kinesin family member 2/24		PF00225	Kinesin motor domain
HORVU1Hr1G038240.1	18	1.691	Up	0.0004991	S	RNA-binding protein 1	1	6.29584e-23	153.23	IAPGVGANLLGQHS(1)AER	2	3.8478	15	nucleus				K12831	SF3B4, SAP49; splicing factor 3B subunit 4	osa03040 Spliceosome - Oryza sativa japonica (Japanese rice) (RefSeq);	PF00076	RNA recognition motif. (a.k.a. RRM, RBD, or RNP domain)
HORVU1Hr1G045630.2	180	0.656	Down	0.0179396	S	membrane steroid binding protein 1	0.963564	1.03511e-57	151.18	AFLGEEGTIST(0.006)S(0.964)PET(0.03)ATAEAETEK	2	3.362	15	chloroplast	GO:0001558 regulation of cell growth; GO:0030308 negative regulation of cell growth; GO:0040008 regulation of growth; GO:0045926 negative regulation of growth; GO:0048519 negative regulation of biological process; GO:0048523 negative regulation of cellular process; GO:0050789 regulation of biological process; GO:0050794 regulation of cellular process; GO:0051128 regulation of cellular component o…	GO:0005622 intracellular; GO:0005623 cell; GO:0005634 nucleus; GO:0005737 cytoplasm; GO:0005783 endoplasmic reticulum; GO:0005794 Golgi apparatus; GO:0005886 plasma membrane; GO:0009507 chloroplast; GO:0009534 chloroplast thylakoid; GO:0009535 chloroplast thylakoid membrane; GO:0009536 plastid; GO:0009579 thylakoid; GO:0012505 endomembrane system; GO:0016020 membrane; GO:0031976 plastid thylakoid…	GO:0005488 binding; GO:0005496 steroid binding; GO:0005515 protein binding; GO:0008289 lipid binding; GO:0019904 protein domain specific binding; GO:0020037 heme binding; GO:0046906 tetrapyrrole binding; GO:0048037 cofactor binding; GO:0097159 organic cyclic compound binding; GO:1901363 heterocyclic compound binding;	K17278	PGRMC1_2; membrane-associated progesterone receptor component		PF00173	Cytochrome b5-like Heme/Steroid binding domain
HORVU1Hr1G052040.1	503	0.36	Down	0.000101217	S	polyol/monosaccharide transporter 5	1	2.84228e-31	154.78	DLIEQQLAGPAMVHPS(1)EAVAK	3	-1.596	17	plasma membrane	GO:0006810 transport; GO:0006811 ion transport; GO:0006812 cation transport; GO:0008643 carbohydrate transport; GO:0008645 hexose transport; GO:0009605 response to external stimulus; GO:0009607 response to biotic stimulus; GO:0009624 response to nematode; GO:0015672 monovalent inorganic cation transport; GO:0015749 monosaccharide transport; GO:0034219 carbohydrate transmembrane transport; GO:0034…	GO:0000325 plant-type vacuole; GO:0005622 intracellular; GO:0005623 cell; GO:0005737 cytoplasm; GO:0005773 vacuole; GO:0005774 vacuolar membrane; GO:0005794 Golgi apparatus; GO:0009705 plant-type vacuole membrane; GO:0012505 endomembrane system; GO:0016020 membrane; GO:0031090 organelle membrane; GO:0043226 organelle; GO:0043227 membrane-bounded organelle; GO:0043229 intracellular organelle; GO:0…	GO:0005215 transporter activity; GO:0005351 sugar:proton symporter activity; GO:0005355 glucose transmembrane transporter activity; GO:0005402 cation:sugar symporter activity; GO:0008324 cation transmembrane transporter activity; GO:0015075 ion transmembrane transporter activity; GO:0015077 monovalent inorganic cation transmembrane transporter activity; GO:0015078 hydrogen ion transmembrane trans…
HORVU1Hr1G052040.1	283	0.368	Down	3.504e-06	S	polyol/monosaccharide transporter 5	1	1.91076e-65	245.78	GGGQS(1)ALGS(1)ALGLMSR	2	4.2145	64	plasma membrane	GO:0006810 transport; GO:0006811 ion transport; GO:0006812 cation transport; GO:0008643 carbohydrate transport; GO:0008645 hexose transport; GO:0009605 response to external stimulus; GO:0009607 response to biotic stimulus; GO:0009624 response to nematode; GO:0015672 monovalent inorganic cation transport; GO:0015749 monosaccharide transport; GO:0034219 carbohydrate transmembrane transport; GO:0034…	GO:0000325 plant-type vacuole; GO:0005622 intracellular; GO:0005623 cell; GO:0005737 cytoplasm; GO:0005773 vacuole; GO:0005774 vacuolar membrane; GO:0005794 Golgi apparatus; GO:0009705 plant-type vacuole membrane; GO:0012505 endomembrane system; GO:0016020 membrane; GO:0031090 organelle membrane; GO:0043226 organelle; GO:0043227 membrane-bounded organelle; GO:0043229 intracellular organelle; GO:0…	GO:0005215 transporter activity; GO:0005351 sugar:proton symporter activity; GO:0005355 glucose transmembrane transporter activity; GO:0005402 cation:sugar symporter activity; GO:0008324 cation transmembrane transporter activity; GO:0015075 ion transmembrane transporter activity; GO:0015077 monovalent inorganic cation transmembrane transporter activity; GO:0015078 hydrogen ion transmembrane trans…
HORVU1Hr1G052040.1	336	0.162	Down	4.9558e-06	S	polyol/monosaccharide transporter 5	1	1.0413e-110	203.22	STLFPNFGSMFS(1)VAEQQQAK	2	5.3678	23	plasma membrane	GO:0006810 transport; GO:0006811 ion transport; GO:0006812 cation transport; GO:0008643 carbohydrate transport; GO:0008645 hexose transport; GO:0009605 response to external stimulus; GO:0009607 response to biotic stimulus; GO:0009624 response to nematode; GO:0015672 monovalent inorganic cation transport; GO:0015749 monosaccharide transport; GO:0034219 carbohydrate transmembrane transport; GO:0034…	GO:0000325 plant-type vacuole; GO:0005622 intracellular; GO:0005623 cell; GO:0005737 cytoplasm; GO:0005773 vacuole; GO:0005774 vacuolar membrane; GO:0005794 Golgi apparatus; GO:0009705 plant-type vacuole membrane; GO:0012505 endomembrane system; GO:0016020 membrane; GO:0031090 organelle membrane; GO:0043226 organelle; GO:0043227 membrane-bounded organelle; GO:0043229 intracellular organelle; GO:0…	GO:0005215 transporter activity; GO:0005351 sugar:proton symporter activity; GO:0005355 glucose transmembrane transporter activity; GO:0005402 cation:sugar symporter activity; GO:0008324 cation transmembrane transporter activity; GO:0015075 ion transmembrane transporter activity; GO:0015077 monovalent inorganic cation transmembrane transporter activity; GO:0015078 hydrogen ion transmembrane trans…
HORVU1Hr1G052260.3	14	1.524	Up	0.0058597	S	ubiquitin family protein	0.999892	2.8909e-283	353.78	AGAGDGEGAGSES(1)PPPGAR	2	3.2793	48	nucleus	GO:0000045 autophagosome assembly; GO:0001666 response to hypoxia; GO:0006508 proteolysis; GO:0006511 ubiquitin-dependent protein catabolic process; GO:0006807 nitrogen compound metabolic process; GO:0006914 autophagy; GO:0006950 response to stress; GO:0006996 organelle organization; GO:0007033 vacuole organization; GO:0008152 metabolic process; GO:0009056 catabolic process; GO:0009057 macromolec…	GO:0005622 intracellular; GO:0005623 cell; GO:0005634 nucleus; GO:0005654 nucleoplasm; GO:0005737 cytoplasm; GO:0005773 vacuole; GO:0005776 autophagosome; GO:0005783 endoplasmic reticulum; GO:0005829 cytosol; GO:0005886 plasma membrane; GO:0012505 endomembrane system; GO:0016020 membrane; GO:0016234 inclusion body; GO:0016235 aggresome; GO:0031974 membrane-enclosed lumen; GO:0031981 nuclear lumen…	GO:0005488 binding; GO:0005515 protein binding; GO:0019899 enzyme binding; GO:0019900 kinase binding; GO:0031593 polyubiquitin binding; GO:0042802 identical protein binding;	K04523	UBQLN, DSK2; ubiquilin	osa04141 Protein processing in endoplasmic reticulum - Oryza sativa japonica (Japanese rice) (RefSeq);	PF00240; PF00627	Ubiquitin family; UBA/TS-N domain
HORVU1Hr1G052350.1	42	2.928	Up	0.030917	S	Protein kinase superfamily protein	0.998108	3.24566e-34	204.37	RPAPPTPPPHRPS(0.998)FS(0.002)LK	3	0.48223	20	chloroplast	GO:0002376 immune system process; GO:0006464 cellular protein modification process; GO:0006468 protein phosphorylation; GO:0006793 phosphorus metabolic process; GO:0006796 phosphate-containing compound metabolic process; GO:0006807 nitrogen compound metabolic process; GO:0006950 response to stress; GO:0006952 defense response; GO:0006955 immune response; GO:0007154 cell communication; GO:0007165 …	GO:0005623 cell; GO:0005886 plasma membrane; GO:0016020 membrane; GO:0044464 cell part; GO:0071944 cell periphery;	GO:0003824 catalytic activity; GO:0004672 protein kinase activity; GO:0004674 protein serine/threonine kinase activity; GO:0004675 transmembrane receptor protein serine/threonine kinase activity; GO:0004888 transmembrane signaling receptor activity; GO:0016301 kinase activity; GO:0016740 transferase activity; GO:0016772 transferase activity, transferring phosphorus-containing groups; GO:0016773 p…	K14500	BSK; BR-signaling kinase [EC:2.7.11.1]	osa04075 Plant hormone signal transduction - Oryza sativa japonica (Japanese rice) (RefSeq);	PF07714	Protein tyrosine kinase
HORVU1Hr1G057170.11	66	1.959	Up	0.0026618	S	annexin 4	1	7.78164e-05	124.62	AFS(1)GLGGLGVDER	2	2.224	14	cytoplasm	GO:0001101 response to acid chemical; GO:0006950 response to stress; GO:0006970 response to osmotic stress; GO:0009266 response to temperature stimulus; GO:0009408 response to heat; GO:0009409 response to cold; GO:0009414 response to water deprivation; GO:0009415 response to water; GO:0009628 response to abiotic stimulus; GO:0009651 response to salt stress; GO:0009719 response to endogenous stimu…	GO:0005911 cell-cell junction; GO:0009506 plasmodesma; GO:0030054 cell junction; GO:0055044 symplast;	GO:0003676 nucleic acid binding; GO:0003723 RNA binding; GO:0003729 mRNA binding; GO:0005488 binding; GO:0097159 organic cyclic compound binding; GO:1901363 heterocyclic compound binding;	K17098	ANNAT; annexin D
HORVU1Hr1G058020.2	299	0.657	Down	0.02196	S	RNA binding	0.999997	6.40109e-53	234.93	GVSSELS(1)PNSVAR	2	4.0854	14	nucleus	GO:0000003 reproduction; GO:0002376 immune system process; GO:0003006 developmental process involved in reproduction; GO:0006139 nucleobase-containing compound metabolic process; GO:0006401 RNA catabolic process; GO:0006402 mRNA catabolic process; GO:0006725 cellular aromatic compound metabolic process; GO:0006807 nitrogen compound metabolic process; GO:0006950 response to stress; GO:0006952 defe…	GO:0005622 intracellular; GO:0005623 cell; GO:0005737 cytoplasm; GO:0044424 intracellular part; GO:0044464 cell part;	GO:0003676 nucleic acid binding; GO:0003723 RNA binding; GO:0003729 mRNA binding; GO:0005488 binding; GO:0097159 organic cyclic compound binding; GO:1901363 heterocyclic compound binding;	K13207	CUGBP, BRUNOL, CELF; CUG-BP- and ETR3-like factor		PF00076	RNA recognition motif. (a.k.a. RRM, RBD, or RNP domain)
HORVU1Hr1G059810.2	79	2.276	Up	2.3526e-05	S	AMP deaminase	0.986322	0	282.26	AAAGSS(0.014)S(0.986)LPDLSSIYAAGGVAR	2	4.0564	15	chloroplast	GO:0000003 reproduction; GO:0001101 response to acid chemical; GO:0003006 developmental process involved in reproduction; GO:0007275 multicellular organism development; GO:0009719 response to endogenous stimulus; GO:0009725 response to hormone; GO:0009737 response to abscisic acid; GO:0009790 embryo development; GO:0009791 post-embryonic development; GO:0009793 embryo development ending in seed d…	GO:0005622 intracellular; GO:0005623 cell; GO:0005634 nucleus; GO:0005737 cytoplasm; GO:0005739 mitochondrion; GO:0005740 mitochondrial envelope; GO:0005741 mitochondrial outer membrane; GO:0005829 cytosol; GO:0016020 membrane; GO:0016021 integral component of membrane; GO:0019867 outer membrane; GO:0031090 organelle membrane; GO:0031224 intrinsic component of membrane; GO:0031300 intrinsic compo…	GO:0005488 binding; GO:0005515 protein binding; GO:0019899 enzyme binding; GO:0019900 kinase binding; GO:0019901 protein kinase binding; GO:0043424 protein histidine kinase binding;	K01490	AMPD; AMP deaminase [EC:3.5.4.6]	osa00230 Purine metabolism - Oryza sativa japonica (Japanese rice) (RefSeq); osa01100 Metabolic pathways - Oryza sativa japonica (Japanese rice) (RefSeq); osa01110 Biosynthesis of secondary metabolites - Oryza sativa japonica (Japanese rice) (RefSeq);	PF00962	Adenosine/AMP deaminase
HORVU1Hr1G059960.2	3	2.63	Up	0.0025207	S	methionine aminopeptidase 2B	1	1.98812e-17	200.76	S(1)S(1)DEEVREEK	2	4.9339	37	cytoplasm							PF00557	Metallopeptidase family M24
HORVU1Hr1G063700.2	132	1.679	Up	0.00178181	S	DNA helicase MCM8	1	1.14495e-06	128.7	MDEQDHYESVGLDDS(1)IEDER	3	1.5297	16	chloroplast	GO:0006139 nucleobase-containing compound metabolic process; GO:0006259 DNA metabolic process; GO:0006260 DNA replication; GO:0006261 DNA-dependent DNA replication; GO:0006268 DNA unwinding involved in DNA replication; GO:0006725 cellular aromatic compound metabolic process; GO:0006807 nitrogen compound metabolic process; GO:0006996 organelle organization; GO:0008152 metabolic process; GO:0009058…			K02540	MCM2; DNA replication licensing factor MCM2 [EC:3.6.4.12]	osa03030 DNA replication - Oryza sativa japonica (Japanese rice) (RefSeq);	PF00493	MCM2/3/5 family
HORVU1Hr1G064860.1	13	3.022	Up	0.028983	S	Isopentenyl-diphosphate Delta-isomerase I	0.984748	5.85541e-05	113.34	SLALFS(0.985)S(0.772)AAS(0.243)LGLGR	2	2.8997	15	chloroplast	GO:0000003 reproduction; GO:0003006 developmental process involved in reproduction; GO:0006629 lipid metabolic process; GO:0006644 phospholipid metabolic process; GO:0006720 isoprenoid metabolic process; GO:0006793 phosphorus metabolic process; GO:0006796 phosphate-containing compound metabolic process; GO:0007275 multicellular organism development; GO:0008152 metabolic process; GO:0008299 isopre…	GO:0005622 intracellular; GO:0005623 cell; GO:0005737 cytoplasm; GO:0005739 mitochondrion; GO:0005829 cytosol; GO:0009507 chloroplast; GO:0009536 plastid; GO:0043226 organelle; GO:0043227 membrane-bounded organelle; GO:0043229 intracellular organelle; GO:0043231 intracellular membrane-bounded organelle; GO:0044424 intracellular part; GO:0044444 cytoplasmic part; GO:0044464 cell part;	GO:0003824 catalytic activity; GO:0004452 isopentenyl-diphosphate delta-isomerase activity; GO:0016853 isomerase activity; GO:0016860 intramolecular oxidoreductase activity; GO:0016863 intramolecular oxidoreductase activity, transposing C=C bonds;	K01823	idi, IDI; isopentenyl-diphosphate Delta-isomerase [EC:5.3.3.2]	osa00900 Terpenoid backbone biosynthesis - Oryza sativa japonica (Japanese rice) (RefSeq); osa01100 Metabolic pathways - Oryza sativa japonica (Japanese rice) (RefSeq); osa01110 Biosynthesis of secondary metabolites - Oryza sativa japonica (Japanese rice) (RefSeq);	PF00293	NUDIX domain
HORVU1Hr1G064860.1	17	3.307	Up	0.00078112	S	Isopentenyl-diphosphate Delta-isomerase I	0.921169	0.000588205	108.91	SLALFS(0.461)S(0.618)AAS(0.921)LGLGR	2	2.5724	7	chloroplast	GO:0000003 reproduction; GO:0003006 developmental process involved in reproduction; GO:0006629 lipid metabolic process; GO:0006644 phospholipid metabolic process; GO:0006720 isoprenoid metabolic process; GO:0006793 phosphorus metabolic process; GO:0006796 phosphate-containing compound metabolic process; GO:0007275 multicellular organism development; GO:0008152 metabolic process; GO:0008299 isopre…	GO:0005622 intracellular; GO:0005623 cell; GO:0005737 cytoplasm; GO:0005739 mitochondrion; GO:0005829 cytosol; GO:0009507 chloroplast; GO:0009536 plastid; GO:0043226 organelle; GO:0043227 membrane-bounded organelle; GO:0043229 intracellular organelle; GO:0043231 intracellular membrane-bounded organelle; GO:0044424 intracellular part; GO:0044444 cytoplasmic part; GO:0044464 cell part;	GO:0003824 catalytic activity; GO:0004452 isopentenyl-diphosphate delta-isomerase activity; GO:0016853 isomerase activity; GO:0016860 intramolecular oxidoreductase activity; GO:0016863 intramolecular oxidoreductase activity, transposing C=C bonds;	K01823	idi, IDI; isopentenyl-diphosphate Delta-isomerase [EC:5.3.3.2]	osa00900 Terpenoid backbone biosynthesis - Oryza sativa japonica (Japanese rice) (RefSeq); osa01100 Metabolic pathways - Oryza sativa japonica (Japanese rice) (RefSeq); osa01110 Biosynthesis of secondary metabolites - Oryza sativa japonica (Japanese rice) (RefSeq);	PF00293	NUDIX domain
HORVU1Hr1G064860.1	14	1.971	Up	0.00062274	S	Isopentenyl-diphosphate Delta-isomerase I	0.91974	5.85541e-05	113.34	SLALFS(0.889)S(0.92)AAS(0.191)LGLGR	2	2.0688	12	chloroplast	GO:0000003 reproduction; GO:0003006 developmental process involved in reproduction; GO:0006629 lipid metabolic process; GO:0006644 phospholipid metabolic process; GO:0006720 isoprenoid metabolic process; GO:0006793 phosphorus metabolic process; GO:0006796 phosphate-containing compound metabolic process; GO:0007275 multicellular organism development; GO:0008152 metabolic process; GO:0008299 isopre…	GO:0005622 intracellular; GO:0005623 cell; GO:0005737 cytoplasm; GO:0005739 mitochondrion; GO:0005829 cytosol; GO:0009507 chloroplast; GO:0009536 plastid; GO:0043226 organelle; GO:0043227 membrane-bounded organelle; GO:0043229 intracellular organelle; GO:0043231 intracellular membrane-bounded organelle; GO:0044424 intracellular part; GO:0044444 cytoplasmic part; GO:0044464 cell part;	GO:0003824 catalytic activity; GO:0004452 isopentenyl-diphosphate delta-isomerase activity; GO:0016853 isomerase activity; GO:0016860 intramolecular oxidoreductase activity; GO:0016863 intramolecular oxidoreductase activity, transposing C=C bonds;	K01823	idi, IDI; isopentenyl-diphosphate Delta-isomerase [EC:5.3.3.2]	osa00900 Terpenoid backbone biosynthesis - Oryza sativa japonica (Japanese rice) (RefSeq); osa01100 Metabolic pathways - Oryza sativa japonica (Japanese rice) (RefSeq); osa01110 Biosynthesis of secondary metabolites - Oryza sativa japonica (Japanese rice) (RefSeq);	PF00293	NUDIX domain
HORVU1Hr1G069100.5	594	0.528	Down	0.00016471	T	Protein kinase superfamily protein	0.73787	4.5526e-113	277.1	S(0.262)T(0.738)DPFASWGATQK	2	1.0942	17	plasma membrane							PF07714	Protein tyrosine kinase
HORVU1Hr1G069100.5	599	0.594	Down	0.0033215	S	Protein kinase superfamily protein	1	2.99797e-80	255.37	STDPFAS(1)WGATQK	2	3.2079	18	plasma membrane							PF07714	Protein tyrosine kinase
HORVU1Hr1G075110.4	167	0.666	Down	0.00113798	S	Inorganic pyrophosphatase	0.999809	1.64149e-58	200.48	IIAVCADDPEYHNLNHLSELS(1)PHR	4	1.7263	26	cytoplasm		GO:0005622 intracellular; GO:0005623 cell; GO:0005737 cytoplasm; GO:0044424 intracellular part; GO:0044464 cell part;		K01507	ppa; inorganic pyrophosphatase [EC:3.6.1.1]	osa00190 Oxidative phosphorylation - Oryza sativa japonica (Japanese rice) (RefSeq);	PF00719	Inorganic pyrophosphatase
HORVU1Hr1G076480.3	70	2.314	Up	0.00073661	S	trehalose phosphate synthase	0.999976	2.24239e-61	193.26	AATSSVASDVPS(1)S(1)AICER	2	5.6775	22	chloroplast				K16055	TPS; trehalose 6-phosphate synthase/phosphatase [EC:2.4.1.15 3.1.3.12]	osa00500 Starch and sucrose metabolism - Oryza sativa japonica (Japanese rice) (RefSeq); osa01100 Metabolic pathways - Oryza sativa japonica (Japanese rice) (RefSeq);
HORVU1Hr1G089530.4	49	1.597	Up	0.049582	S	sugar transporter protein 7	0.965977	0.000473344	101.43	QS(0.001)VGAS(0.033)S(0.966)MAVLR	2	2.6009	12	plasma membrane				K08145	SLC2A8, GLUT8; MFS transporter, SP family, solute carrier family 2 (facilitated glucose transporter), member 8
HORVU1Hr1G089680.3	83	0.627	Down	0.00045802	S	sugar transporter 1	0.999998	3.37077e-51	220.2	AGGGGGGGYES(1)GS(1)DHDTR	2	4.6468	15	plasma membrane				K08145	SLC2A8, GLUT8; MFS transporter, SP family, solute carrier family 2 (facilitated glucose transporter), member 8
HORVU1Hr1G091730.19	292	0.574	Down	0.0157811	S	PREDICTED: signaling mucin HKR1 [Elaeis guineensis]	0.987766	1.18323e-82	214.01	S(0.988)FT(0.012)LEVNDDVPGDANTFEQTK	2	2.455	14	nucleus
HORVU1Hr1G091730.19	329	1.775	Up	0.04338	S	PREDICTED: signaling mucin HKR1 [Elaeis guineensis]	0.999912	0	389.43	EISASNAS(0.002)GLT(0.171)S(0.827)PGPLS(1)PSDK	2	6.6334	34	nucleus
HORVU2Hr1G014130.4	139	1.82	Up	4.299e-05	T	AMP deaminase	0.999976	0.00265139	180.17	LGSLVRPTT(1)PK	2	3.6135	15	chloroplast	GO:0000003 reproduction; GO:0001101 response to acid chemical; GO:0003006 developmental process involved in reproduction; GO:0007275 multicellular organism development; GO:0009719 response to endogenous stimulus; GO:0009725 response to hormone; GO:0009737 response to abscisic acid; GO:0009790 embryo development; GO:0009791 post-embryonic development; GO:0009793 embryo development ending in seed d…	GO:0005622 intracellular; GO:0005623 cell; GO:0005634 nucleus; GO:0005737 cytoplasm; GO:0005739 mitochondrion; GO:0005740 mitochondrial envelope; GO:0005741 mitochondrial outer membrane; GO:0005829 cytosol; GO:0016020 membrane; GO:0016021 integral component of membrane; GO:0019867 outer membrane; GO:0031090 organelle membrane; GO:0031224 intrinsic component of membrane; GO:0031300 intrinsic compo…	GO:0005488 binding; GO:0005515 protein binding; GO:0019899 enzyme binding; GO:0019900 kinase binding; GO:0019901 protein kinase binding; GO:0043424 protein histidine kinase binding;	K01490	AMPD; AMP deaminase [EC:3.5.4.6]	osa00230 Purine metabolism - Oryza sativa japonica (Japanese rice) (RefSeq); osa01100 Metabolic pathways - Oryza sativa japonica (Japanese rice) (RefSeq); osa01110 Biosynthesis of secondary metabolites - Oryza sativa japonica (Japanese rice) (RefSeq);	PF00962	Adenosine/AMP deaminase
HORVU2Hr1G016650.1	402	1.599	Up	0.0009156	S	Guanine nucleotide-binding protein-like 3 homolog	0.998937	0.000157722	110.14	VPS(0.999)FT(0.001)SVDDFLQK	2	2.3326	12	chloroplast	GO:0000003 reproduction; GO:0003006 developmental process involved in reproduction; GO:0006355 regulation of transcription, DNA-templated; GO:0007275 multicellular organism development; GO:0009653 anatomical structure morphogenesis; GO:0009790 embryo development; GO:0009791 post-embryonic development; GO:0009793 embryo development ending in seed dormancy; GO:0009888 tissue development; GO:0009889…	GO:0005622 intracellular; GO:0005623 cell; GO:0005634 nucleus; GO:0005730 nucleolus; GO:0005911 cell-cell junction; GO:0009506 plasmodesma; GO:0030054 cell junction; GO:0031974 membrane-enclosed lumen; GO:0031981 nuclear lumen; GO:0043226 organelle; GO:0043227 membrane-bounded organelle; GO:0043228 non-membrane-bounded organelle; GO:0043229 intracellular organelle; GO:0043231 intracellular membra…	GO:0003824 catalytic activity; GO:0003924 GTPase activity; GO:0016462 pyrophosphatase activity; GO:0016787 hydrolase activity; GO:0016817 hydrolase activity, acting on acid anhydrides; GO:0016818 hydrolase activity, acting on acid anhydrides, in phosphorus-containing anhydrides; GO:0017111 nucleoside-triphosphatase activity;	K14538	NUG1, GNL3; nuclear GTP-binding protein	osa03008 Ribosome biogenesis in eukaryotes - Oryza sativa japonica (Japanese rice) (RefSeq);
HORVU2Hr1G021830.1	8	0.594	Down	0.028579	S	NAD(P)H dehydrogenase (quinone)	1	5.09252e-23	166.59	GGS(1)PYGAGTFAGADGSR	2	4.4466	13	chloroplast				K03809	wrbA; NAD(P)H dehydrogenase (quinone) [EC:1.6.5.2]	osa00130 Ubiquinone and other terpenoid-quinone biosynthesis - Oryza sativa japonica (Japanese rice) (RefSeq); osa01100 Metabolic pathways - Oryza sativa japonica (Japanese rice) (RefSeq); osa01110 Biosynthesis of secondary metabolites - Oryza sativa japonica (Japanese rice) (RefSeq);
HORVU2Hr1G029780.1	963	1.806	Up	0.0028558	S	Calmodulin-binding transcription activator 1	1	1.1642e-50	229.17	VKS(1)MTQYPEAR	2	4.4536	30	nucleus	GO:0001101 response to acid chemical; GO:0006139 nucleobase-containing compound metabolic process; GO:0006351 transcription, DNA-templated; GO:0006355 regulation of transcription, DNA-templated; GO:0006357 regulation of transcription from RNA polymerase II promoter; GO:0006366 transcription from RNA polymerase II promoter; GO:0006725 cellular aromatic compound metabolic process; GO:0006807 nitrog…	GO:0005622 intracellular; GO:0005623 cell; GO:0005634 nucleus; GO:0043226 organelle; GO:0043227 membrane-bounded organelle; GO:0043229 intracellular organelle; GO:0043231 intracellular membrane-bounded organelle; GO:0044424 intracellular part; GO:0044464 cell part;	GO:0000981 RNA polymerase II transcription factor activity, sequence-specific DNA binding; GO:0000982 transcription factor activity, RNA polymerase II core promoter proximal region sequence-specific binding; GO:0001077 transcriptional activator activity, RNA polymerase II core promoter proximal region sequence-specific binding; GO:0001228 transcriptional activator activity, RNA polymerase II tran…	K21596	CAMTA; calmodulin-binding transcription activator		PF03859; PF01833	CG-1 domain; IPT/TIG domain
HORVU2Hr1G035400.1	464	6.051	Up	0.00023521	S	Eukaryotic peptide chain release factor subunit 1-3	1	0	377.15	SFDEVS(1)DDEGLYEDSD	2	6.6173	14	cytoplasm	GO:0006412 translation; GO:0006415 translational termination; GO:0006518 peptide metabolic process; GO:0006807 nitrogen compound metabolic process; GO:0008152 metabolic process; GO:0009058 biosynthetic process; GO:0009059 macromolecule biosynthetic process; GO:0009987 cellular process; GO:0010467 gene expression; GO:0016043 cellular component organization; GO:0019538 protein metabolic process; GO…	GO:0005622 intracellular; GO:0005623 cell; GO:0005737 cytoplasm; GO:0005829 cytosol; GO:0005886 plasma membrane; GO:0016020 membrane; GO:0044424 intracellular part; GO:0044444 cytoplasmic part; GO:0044464 cell part; GO:0071944 cell periphery;	GO:0003676 nucleic acid binding; GO:0003723 RNA binding; GO:0003747 translation release factor activity; GO:0005488 binding; GO:0008079 translation termination factor activity; GO:0008135 translation factor activity, RNA binding; GO:0097159 organic cyclic compound binding; GO:1901363 heterocyclic compound binding;	K03265	ETF1, ERF1; peptide chain release factor subunit 1	osa03015 mRNA surveillance pathway - Oryza sativa japonica (Japanese rice) (RefSeq);	PF03463; PF03464; PF03465	eRF1 domain 1; eRF1 domain 2; eRF1 domain 3
HORVU2Hr1G042460.1	25	0.552	Down	2.499e-05	T	Adenine nucleotide alpha hydrolases-like superfamily protein	0.999362	2.31816e-81	144.91	APT(0.999)PRPPPPAS(0.001)LQPDS(0.998)PGVFFT(0.002)NAAAAAPLGSAHR	4	3.9062	16	chloroplast							PF00582	Universal stress protein family
HORVU2Hr1G042490.6	765	1.614	Up	0.00091778	S	receptor kinase 3	0.99994	1.63215e-29	227.47	SHSIGTVS(1)MTQLHGR	3	0.46831	22	chloroplast	GO:0006464 cellular protein modification process; GO:0006468 protein phosphorylation; GO:0006793 phosphorus metabolic process; GO:0006796 phosphate-containing compound metabolic process; GO:0006807 nitrogen compound metabolic process; GO:0008152 metabolic process; GO:0009987 cellular process; GO:0016310 phosphorylation; GO:0019538 protein metabolic process; GO:0036211 protein modification process…	GO:0005623 cell; GO:0005886 plasma membrane; GO:0016020 membrane; GO:0044464 cell part; GO:0071944 cell periphery;	GO:0003824 catalytic activity; GO:0004672 protein kinase activity; GO:0004674 protein serine/threonine kinase activity; GO:0005488 binding; GO:0005515 protein binding; GO:0005516 calmodulin binding; GO:0016301 kinase activity; GO:0016740 transferase activity; GO:0016772 transferase activity, transferring phosphorus-containing groups; GO:0016773 phosphotransferase activity, alcohol group as accept…				PF00954; PF08276; PF07714	S-locus glycoprotein family; PAN-like domain; Protein tyrosine kinase
HORVU2Hr1G055640.5	95	2.039	Up	1.70166e-05	S	Peptidyl-prolyl cis-trans isomerase D	1	8.35459e-23	185.57	MQQQLMS(1)NPDLIK	2	4.8838	17	nucleus
HORVU2Hr1G055640.5	83	1.709	Up	0.020483	S	Peptidyl-prolyl cis-trans isomerase D	0.818002	3.65998e-07	185.18	RMS(0.182)S(0.818)DDLAR	2	2.4138	5	nucleus
HORVU2Hr1G058800.2	4	1.849	Up	0.0037646	S	Cytosine-specific methyltransferase	0.999643	0.00829236	91.457	VKS(1)PCS(0.987)PVT(0.008)T(0.004)GT(0.001)K	2	1.4436	9	chloroplast	GO:0006139 nucleobase-containing compound metabolic process; GO:0006259 DNA metabolic process; GO:0006304 DNA modification; GO:0006305 DNA alkylation; GO:0006306 DNA methylation; GO:0006725 cellular aromatic compound metabolic process; GO:0006807 nitrogen compound metabolic process; GO:0008152 metabolic process; GO:0009987 cellular process; GO:0010216 maintenance of DNA methylation; GO:0010424 DN…			K00558	DNMT1, dcm; DNA (cytosine-5)-methyltransferase 1 [EC:2.1.1.37]	osa00270 Cysteine and methionine metabolism - Oryza sativa japonica (Japanese rice) (RefSeq); osa01100 Metabolic pathways - Oryza sativa japonica (Japanese rice) (RefSeq);	PF12047	Cytosine specific DNA methyltransferase replication foci domain
HORVU2Hr1G063210.2	4	0.367	Down	0.003203	T	Eukaryotic translation initiation factor 5A-1	1	6.6069e-246	338.42	S(1)DT(1)DEHHFESK	2	3.355	154	cytoplasm				K03263	EIF5A; translation initiation factor 5A		PF01287	Eukaryotic elongation factor 5A hypusine, DNA-binding OB fold
HORVU2Hr1G065120.1	14	0.565	Down	0.0021829	S	Pyridoxal 5'-phosphate synthase subunit PdxS	0.996072	1.04813e-21	91.1	ASDGSGVVTVY(0.002)GS(0.996)GNNGAGT(0.002)QLEPK	2	-0.086377	13	cytoplasm				K06215	pdxS, pdx1; pyridoxal 5'-phosphate synthase pdxS subunit [EC:4.3.3.6]	osa00750 Vitamin B6 metabolism - Oryza sativa japonica (Japanese rice) (RefSeq);	PF01680	SOR/SNZ family
HORVU2Hr1G068360.8	288	1.558	Up	0.0031155	S	Eukaryotic translation initiation factor 3 subunit H	1	0.00340822	112.73	QQS(1)QQQAWLQK	2	2.5099	13	chloroplast	GO:0001101 response to acid chemical; GO:0006417 regulation of translation; GO:0006446 regulation of translational initiation; GO:0009719 response to endogenous stimulus; GO:0009725 response to hormone; GO:0009733 response to auxin; GO:0009737 response to abscisic acid; GO:0009743 response to carbohydrate; GO:0009744 response to sucrose; GO:0009746 response to hexose; GO:0009749 response to gluco…	GO:0005622 intracellular; GO:0005623 cell; GO:0005737 cytoplasm; GO:0005829 cytosol; GO:0005840 ribosome; GO:0005844 polysome; GO:0032991 macromolecular complex; GO:0042788 polysomal ribosome; GO:0043226 organelle; GO:0043228 non-membrane-bounded organelle; GO:0043229 intracellular organelle; GO:0043232 intracellular non-membrane-bounded organelle; GO:0044424 intracellular part; GO:0044444 cytopl…		K03247	EIF3H; translation initiation factor 3 subunit H	osa03013 RNA transport - Oryza sativa japonica (Japanese rice) (RefSeq);
HORVU2Hr1G073320.1	375	1.938	Up	0.027676	S	60S ribosomal protein L5-1	0.995496	2.9434e-173	270.72	LNALNS(0.995)S(0.005)GGADVDEDDDE	2	5.3992	14	nucleus	GO:0000027 ribosomal large subunit assembly; GO:0006412 translation; GO:0006518 peptide metabolic process; GO:0006807 nitrogen compound metabolic process; GO:0006996 organelle organization; GO:0008152 metabolic process; GO:0009058 biosynthetic process; GO:0009059 macromolecule biosynthetic process; GO:0009987 cellular process; GO:0010467 gene expression; GO:0016043 cellular component organization…	GO:0005622 intracellular; GO:0005623 cell; GO:0005737 cytoplasm; GO:0005829 cytosol; GO:0005840 ribosome; GO:0015934 large ribosomal subunit; GO:0022625 cytosolic large ribosomal subunit; GO:0022626 cytosolic ribosome; GO:0032991 macromolecular complex; GO:0043226 organelle; GO:0043228 non-membrane-bounded organelle; GO:0043229 intracellular organelle; GO:0043232 intracellular non-membrane-bounde…	GO:0003676 nucleic acid binding; GO:0003723 RNA binding; GO:0003735 structural constituent of ribosome; GO:0005198 structural molecule activity; GO:0005488 binding; GO:0008097 5S rRNA binding; GO:0019843 rRNA binding; GO:0097159 organic cyclic compound binding; GO:1901363 heterocyclic compound binding;	K02932	RP-L5e, RPL5; large subunit ribosomal protein L5e	osa03010 Ribosome - Oryza sativa japonica (Japanese rice) (RefSeq);	PF14204	Ribosomal L18 C-terminal region
HORVU2Hr1G086240.1	507	1.984	Up	0.00099715	S	eukaryotic translation initiation factor 4G	0.999118	5.45295e-82	272.81	IPS(0.999)S(0.001)INKPSPINPR	2	4.2113	24	cytoplasm		GO:0005622 intracellular; GO:0005623 cell; GO:0005634 nucleus; GO:0005737 cytoplasm; GO:0005829 cytosol; GO:0043226 organelle; GO:0043227 membrane-bounded organelle; GO:0043229 intracellular organelle; GO:0043231 intracellular membrane-bounded organelle; GO:0044424 intracellular part; GO:0044444 cytoplasmic part; GO:0044464 cell part;	GO:0003676 nucleic acid binding; GO:0003723 RNA binding; GO:0003729 mRNA binding; GO:0005488 binding; GO:0097159 organic cyclic compound binding; GO:1901363 heterocyclic compound binding;	K03260	EIF4G; translation initiation factor 4G	osa03013 RNA transport - Oryza sativa japonica (Japanese rice) (RefSeq);
HORVU2Hr1G087390.3	508	2.278	Up	0.025184	S	Polyadenylate-binding protein 2	1	2.4372e-135	280.3	DAGVS(1)PAPPIGTLTSALANATPEQQR	3	1.3159	15	cytoplasm	GO:0006412 translation; GO:0006413 translational initiation; GO:0006417 regulation of translation; GO:0006446 regulation of translational initiation; GO:0006518 peptide metabolic process; GO:0006807 nitrogen compound metabolic process; GO:0006950 response to stress; GO:0006970 response to osmotic stress; GO:0008152 metabolic process; GO:0009058 biosynthetic process; GO:0009059 macromolecule biosy…	GO:0005622 intracellular; GO:0005623 cell; GO:0005737 cytoplasm; GO:0005829 cytosol; GO:0044424 intracellular part; GO:0044444 cytoplasmic part; GO:0044464 cell part;	GO:0003676 nucleic acid binding; GO:0003723 RNA binding; GO:0003729 mRNA binding; GO:0003743 translation initiation factor activity; GO:0005488 binding; GO:0008135 translation factor activity, RNA binding; GO:0097159 organic cyclic compound binding; GO:1901363 heterocyclic compound binding;	K13126	PABPC; polyadenylate-binding protein	osa03013 RNA transport - Oryza sativa japonica (Japanese rice) (RefSeq); osa03015 mRNA surveillance pathway - Oryza sativa japonica (Japanese rice) (RefSeq); osa03018 RNA degradation - Oryza sativa japonica (Japanese rice) (RefSeq);	PF00076	RNA recognition motif. (a.k.a. RRM, RBD, or RNP domain)
HORVU2Hr1G087810.2	1094	0.637	Down	0.0166151	S	CLIP-associating protein 1-A	1	2.2346e-195	354.56	LDFSQLHS(1)PDGHNAVGSNTGK	3	2.6257	17	cytoplasm	GO:0000226 microtubule cytoskeleton organization; GO:0000278 mitotic cell cycle; GO:0000902 cell morphogenesis; GO:0006996 organelle organization; GO:0007010 cytoskeleton organization; GO:0007017 microtubule-based process; GO:0007020 microtubule nucleation; GO:0007026 negative regulation of microtubule depolymerization; GO:0007049 cell cycle; GO:0009653 anatomical structure morphogenesis; GO:0009…	GO:0005622 intracellular; GO:0005623 cell; GO:0005737 cytoplasm; GO:0005819 spindle; GO:0005856 cytoskeleton; GO:0005874 microtubule; GO:0005876 spindle microtubule; GO:0005886 plasma membrane; GO:0005911 cell-cell junction; GO:0005938 cell cortex; GO:0009506 plasmodesma; GO:0009524 phragmoplast; GO:0015630 microtubule cytoskeleton; GO:0016020 membrane; GO:0030054 cell junction; GO:0043226 organe…	GO:0005488 binding; GO:0005515 protein binding; GO:0008017 microtubule binding; GO:0008092 cytoskeletal protein binding; GO:0015631 tubulin binding; GO:0051010 microtubule plus-end binding;	K16578	CLASP1_2; CLIP-associating protein 1/2
HORVU2Hr1G097080.22	582	1.723	Up	0.00068496	S	Beige/BEACH domain ;WD domain, G-beta repeat protein	0.998452	1.94984e-79	224.97	LQTFS(0.002)S(0.998)FQKPVETNHNK	3	3.1519	27	nucleus		GO:0005623 cell; GO:0005911 cell-cell junction; GO:0009506 plasmodesma; GO:0012505 endomembrane system; GO:0030054 cell junction; GO:0044464 cell part; GO:0055044 symplast;
HORVU2Hr1G100660.2	133	0.639	Down	0.0047009	S	Ubiquitin-specific protease family C19-related protein	1	5.36178e-17	193.32	S(0.029)S(0.971)GPQS(1)GGVTPMAR	2	2.9902	17	chloroplast		GO:0005623 cell; GO:0005886 plasma membrane; GO:0016020 membrane; GO:0044464 cell part; GO:0071944 cell periphery;
HORVU2Hr1G100660.2	178	0.439	Down	7.7666e-05	S	Ubiquitin-specific protease family C19-related protein	0.999998	1.80677e-79	257.34	KVS(1)GSLDPAASMK	2	1.2896	35	chloroplast		GO:0005623 cell; GO:0005886 plasma membrane; GO:0016020 membrane; GO:0044464 cell part; GO:0071944 cell periphery;
HORVU2Hr1G103620.5	210	0.627	Down	3.8244e-07	S	ABC transporter C family member 2	1	2.7938e-167	218.79	S(1)ELLVDNTDYEPLPGGEQICPER	2	3.2406	29	plasma membrane	GO:0006810 transport; GO:0006811 ion transport; GO:0006812 cation transport; GO:0006820 anion transport; GO:0015698 inorganic anion transport; GO:0015700 arsenite transport; GO:0034220 ion transmembrane transport; GO:0042221 response to chemical; GO:0042946 glucoside transport; GO:0046685 response to arsenic-containing substance; GO:0050896 response to stimulus; GO:0051179 localization; GO:005123…	GO:0000325 plant-type vacuole; GO:0005622 intracellular; GO:0005623 cell; GO:0005737 cytoplasm; GO:0005773 vacuole; GO:0005774 vacuolar membrane; GO:0005911 cell-cell junction; GO:0009506 plasmodesma; GO:0016020 membrane; GO:0030054 cell junction; GO:0031090 organelle membrane; GO:0043226 organelle; GO:0043227 membrane-bounded organelle; GO:0043229 intracellular organelle; GO:0043231 intracellula…	GO:0003824 catalytic activity; GO:0005215 transporter activity; GO:0008324 cation transmembrane transporter activity; GO:0008490 arsenite secondary active transmembrane transporter activity; GO:0008509 anion transmembrane transporter activity; GO:0015075 ion transmembrane transporter activity; GO:0015103 inorganic anion transmembrane transporter activity; GO:0015105 arsenite transmembrane transpo…				PF00005	ABC transporter
HORVU2Hr1G106110.11	846	0.589	Down	0.0027582	T	Transducin family protein / WD-40 repeat family protein	1	0	368.96	DVTNDSSTDNVEIAPAEPEQET(1)PEKPGK	3	4.7614	35	nucleus	GO:0000462 maturation of SSU-rRNA from tricistronic rRNA transcript (SSU-rRNA, 5.8S rRNA, LSU-rRNA); GO:0006139 nucleobase-containing compound metabolic process; GO:0006364 rRNA processing; GO:0006396 RNA processing; GO:0006725 cellular aromatic compound metabolic process; GO:0006807 nitrogen compound metabolic process; GO:0008152 metabolic process; GO:0009987 cellular process; GO:0010467 gene ex…	GO:0005622 intracellular; GO:0005623 cell; GO:0005634 nucleus; GO:0005654 nucleoplasm; GO:0005730 nucleolus; GO:0030684 preribosome; GO:0030686 90S preribosome; GO:0031974 membrane-enclosed lumen; GO:0031981 nuclear lumen; GO:0032040 small-subunit processome; GO:0032991 macromolecular complex; GO:0034388 Pwp2p-containing subcomplex of 90S preribosome; GO:0043226 organelle; GO:0043227 membrane-bou…	GO:0003676 nucleic acid binding; GO:0003723 RNA binding; GO:0005488 binding; GO:0030515 snoRNA binding; GO:0097159 organic cyclic compound binding; GO:1901363 heterocyclic compound binding;	K14555	UTP13, TBL3; U3 small nucleolar RNA-associated protein 13	osa03008 Ribosome biogenesis in eukaryotes - Oryza sativa japonica (Japanese rice) (RefSeq);	PF08625	Utp13 specific WD40 associated domain
HORVU2Hr1G110900.9	787	1.66	Up	0.0170597	S	Protein kinase superfamily protein	0.969361	3.2512e-183	325.49	LDHYHS(0.969)S(0.031)GSMQSLQADADK	3	2.3749	29	nucleus							PF00069	Protein kinase domain
HORVU2Hr1G110900.9	883	1.938	Up	5.6239e-05	S	Protein kinase superfamily protein	1	1.81263e-09	193.34	HVS(1)GQLDYAR	2	4.2311	15	nucleus							PF00069	Protein kinase domain
HORVU2Hr1G111640.2	953	0.6	Down	0.0035152	T	Plasma membrane ATPase	0.991833	1.27776e-05	92.369	TLHGLQAPEPAS(0.008)HT(0.992)LFNDK	3	1.0673	10	plasma membrane				K01535	PMA1, PMA2; H+-transporting ATPase [EC:3.6.3.6]	osa00190 Oxidative phosphorylation - Oryza sativa japonica (Japanese rice) (RefSeq); osa01100 Metabolic pathways - Oryza sativa japonica (Japanese rice) (RefSeq);	PF00690; PF00702	Cation transporter/ATPase, N-terminus; haloacid dehalogenase-like hydrolase
HORVU2Hr1G112260.9	185	0.548	Down	2.4771e-05	T	NADPH--cytochrome P450 reductase	0.998848	0	386.64	DEDDTTGAT(0.001)T(0.999)PYTAAIPEYR	2	6.2478	17	endoplasmic reticulum	GO:0006725 cellular aromatic compound metabolic process; GO:0008152 metabolic process; GO:0009698 phenylpropanoid metabolic process; GO:0009987 cellular process; GO:0019748 secondary metabolic process; GO:0044237 cellular metabolic process; GO:0055114 oxidation-reduction process; GO:0071704 organic substance metabolic process; GO:1901360 organic cyclic compound metabolic process;	GO:0005622 intracellular; GO:0005623 cell; GO:0005737 cytoplasm; GO:0005783 endoplasmic reticulum; GO:0009507 chloroplast; GO:0009536 plastid; GO:0012505 endomembrane system; GO:0043226 organelle; GO:0043227 membrane-bounded organelle; GO:0043229 intracellular organelle; GO:0043231 intracellular membrane-bounded organelle; GO:0044424 intracellular part; GO:0044444 cytoplasmic part; GO:0044464 cel…	GO:0003824 catalytic activity; GO:0003958 NADPH-hemoprotein reductase activity; GO:0016491 oxidoreductase activity; GO:0016651 oxidoreductase activity, acting on NAD(P)H; GO:0016653 oxidoreductase activity, acting on NAD(P)H, heme protein as acceptor;	K00327	POR; NADPH-ferrihemoprotein reductase [EC:1.6.2.4]		PF00258; PF00667; PF00175	Flavodoxin; FAD binding domain; Oxidoreductase NAD-binding domain
HORVU2Hr1G115180.1	661	1.555	Up	0.00048181	S	Multidrug resistance ABC transporter ATP-binding and permease protein	0.999979	0.000163601	127.25	NLS(1)YQYS(0.896)T(0.104)GADGR	2	5.2606	12	plasma membrane	GO:0000003 reproduction; GO:0003006 developmental process involved in reproduction; GO:0006810 transport; GO:0007275 multicellular organism development; GO:0008361 regulation of cell size; GO:0009314 response to radiation; GO:0009411 response to UV; GO:0009416 response to light stimulus; GO:0009605 response to external stimulus; GO:0009606 tropism; GO:0009628 response to abiotic stimulus; GO:0009…	GO:0005623 cell; GO:0005886 plasma membrane; GO:0016020 membrane; GO:0044464 cell part; GO:0071944 cell periphery;	GO:0005215 transporter activity; GO:0010329 auxin efflux transmembrane transporter activity; GO:0015562 efflux transmembrane transporter activity; GO:0022857 transmembrane transporter activity; GO:0080161 auxin transmembrane transporter activity;	K05658	ABCB1, CD243; ATP-binding cassette, subfamily B (MDR/TAP), member 1 [EC:3.6.3.44]	osa02010 ABC transporters - Oryza sativa japonica (Japanese rice) (RefSeq);	PF00005	ABC transporter
HORVU2Hr1G117110.1	808	0.582	Down	0.017216	S	Protein kinase superfamily protein	0.993412	6.6775e-137	228	GAGPSVQLISDDTPGPST(0.006)IS(0.993)R	2	4.2005	14	plasma membrane							PF01453; PF00954; PF08276; PF00069	D-mannose binding lectin; S-locus glycoprotein family; PAN-like domain; Protein kinase domain
HORVU3Hr1G003150.1	968	2.617	Up	1.575e-06	S	Sodium/hydrogen exchanger 7	0.99991	0.000253826	113.34	SASVLS(1)PALGPPR	2	-0.91474	11	cytoplasm	GO:0000302 response to reactive oxygen species; GO:0006810 transport; GO:0006811 ion transport; GO:0006812 cation transport; GO:0006813 potassium ion transport; GO:0006814 sodium ion transport; GO:0006873 cellular ion homeostasis; GO:0006885 regulation of pH; GO:0006950 response to stress; GO:0006970 response to osmotic stress; GO:0006979 response to oxidative stress; GO:0009628 response to abiot…	GO:0005622 intracellular; GO:0005623 cell; GO:0005737 cytoplasm; GO:0005886 plasma membrane; GO:0009507 chloroplast; GO:0009526 plastid envelope; GO:0009536 plastid; GO:0009941 chloroplast envelope; GO:0016020 membrane; GO:0031967 organelle envelope; GO:0031975 envelope; GO:0043226 organelle; GO:0043227 membrane-bounded organelle; GO:0043229 intracellular organelle; GO:0043231 intracellular membr…	GO:0005215 transporter activity; GO:0005451 monovalent cation:proton antiporter activity; GO:0008324 cation transmembrane transporter activity; GO:0015075 ion transmembrane transporter activity; GO:0015077 monovalent inorganic cation transmembrane transporter activity; GO:0015078 hydrogen ion transmembrane transporter activity; GO:0015079 potassium ion transmembrane transporter activity; GO:00150…				PF00027	Cyclic nucleotide-binding domain
HORVU3Hr1G003150.1	965	1.626	Up	0.000184256	S	Sodium/hydrogen exchanger 7	0.94847	0.00141631	89.382	S(0.051)AS(0.948)VLSPALGPPR	2	0.66218	13	cytoplasm	GO:0000302 response to reactive oxygen species; GO:0006810 transport; GO:0006811 ion transport; GO:0006812 cation transport; GO:0006813 potassium ion transport; GO:0006814 sodium ion transport; GO:0006873 cellular ion homeostasis; GO:0006885 regulation of pH; GO:0006950 response to stress; GO:0006970 response to osmotic stress; GO:0006979 response to oxidative stress; GO:0009628 response to abiot…	GO:0005622 intracellular; GO:0005623 cell; GO:0005737 cytoplasm; GO:0005886 plasma membrane; GO:0009507 chloroplast; GO:0009526 plastid envelope; GO:0009536 plastid; GO:0009941 chloroplast envelope; GO:0016020 membrane; GO:0031967 organelle envelope; GO:0031975 envelope; GO:0043226 organelle; GO:0043227 membrane-bounded organelle; GO:0043229 intracellular organelle; GO:0043231 intracellular membr…	GO:0005215 transporter activity; GO:0005451 monovalent cation:proton antiporter activity; GO:0008324 cation transmembrane transporter activity; GO:0015075 ion transmembrane transporter activity; GO:0015077 monovalent inorganic cation transmembrane transporter activity; GO:0015078 hydrogen ion transmembrane transporter activity; GO:0015079 potassium ion transmembrane transporter activity; GO:00150…				PF00027	Cyclic nucleotide-binding domain
HORVU3Hr1G008420.5	220	1.813	Up	0.0060239	S	Octicosapeptide/Phox/Bem1p family protein	0.99999	3.6195e-165	329.36	GISTDSAS(1)VNCLLGLEDDNASQHSR	3	3.5851	19	nucleus							PF00564	PB1 domain
HORVU3Hr1G017020.13	303	1.618	Up	0.00038366	S	receptor kinase 3	1	8.22239e-29	229.4	SQS(1)FASLDMK	2	0.22323	35	chloroplast							PF07714	Protein tyrosine kinase
HORVU3Hr1G018170.3	467	1.591	Up	0.00052493	S	ATP-dependent RNA helicase DBP2	1	6.44816e-28	129.91	QQLASSHVVPNHIAPS(1)PGRPPMGFK	3	3.8249	25	nucleus	GO:0006139 nucleobase-containing compound metabolic process; GO:0006725 cellular aromatic compound metabolic process; GO:0006807 nitrogen compound metabolic process; GO:0008152 metabolic process; GO:0009987 cellular process; GO:0010501 RNA secondary structure unwinding; GO:0016070 RNA metabolic process; GO:0034641 cellular nitrogen compound metabolic process; GO:0043170 macromolecule metabolic pr…	GO:0005622 intracellular; GO:0005623 cell; GO:0005634 nucleus; GO:0005730 nucleolus; GO:0005737 cytoplasm; GO:0005773 vacuole; GO:0031974 membrane-enclosed lumen; GO:0031981 nuclear lumen; GO:0043226 organelle; GO:0043227 membrane-bounded organelle; GO:0043228 non-membrane-bounded organelle; GO:0043229 intracellular organelle; GO:0043231 intracellular membrane-bounded organelle; GO:0043232 intrac…	GO:0003724 RNA helicase activity; GO:0003824 catalytic activity; GO:0004004 ATP-dependent RNA helicase activity; GO:0004386 helicase activity; GO:0008026 ATP-dependent helicase activity; GO:0008186 RNA-dependent ATPase activity; GO:0016462 pyrophosphatase activity; GO:0016787 hydrolase activity; GO:0016817 hydrolase activity, acting on acid anhydrides; GO:0016818 hydrolase activity, acting on aci…	K12823	DDX5, DBP2; ATP-dependent RNA helicase DDX5/DBP2 [EC:3.6.4.13]	osa03040 Spliceosome - Oryza sativa japonica (Japanese rice) (RefSeq);	PF00270	DEAD/DEAH box helicase
HORVU3Hr1G020020.4	536	1.601	Up	0.0075037	S	Protein kinase family protein	1	2.10449e-59	215.61	DTHMHTLSSGDPMS(1)P	2	5.037	25	nucleus				K08790	STK38, NDR; serine/threonine kinase 38 [EC:2.7.11.1]		PF00069	Protein kinase domain
HORVU3Hr1G023810.25	332	1.99	Up	0.0060177	S	Peptidyl-prolyl cis-trans isomerase G isoform 1	1	2.14197e-21	184.96	AAS(1)DGAVKPAEHESTAAEMK	3	0.51836	14	nucleus
HORVU3Hr1G035170.2	1118	0.342	Down	0.0066582	S	TOPLESS-related 2	0.996128	7.91676e-93	240.77	VPAS(0.004)S(0.996)AT(0.006)S(0.994)NPATDQNQR	2	3.9211	20	nucleus
HORVU3Hr1G037470.19	39	1.691	Up	1.95378e-05	T	Lupus La protein homolog	0.707165	1.07258e-43	140.36	KT(0.707)T(0.293)PPPVAGEAAVMGAESWPALEEAR	3	4.0216	16	nucleus				K18757	LARP1; la-related protein 1		PF05383	La domain
HORVU3Hr1G037470.19	40	1.709	Up	0.00024184	T	Lupus La protein homolog	0.5	1.07258e-43	140.36	KT(0.5)T(0.5)PPPVAGEAAVMGAESWPALEEAR	3	3.0039	14	nucleus				K18757	LARP1; la-related protein 1		PF05383	La domain
HORVU3Hr1G043390.2	1179	1.717	Up	1.8551e-05	S	Carbohydrate-binding-like fold	0.997249	1.8079e-162	264.43	DLYQSAVGMTSLSSGNT(0.003)PS(0.997)RK	2	4.0346	32	plasma membrane
HORVU3Hr1G043640.24	496	0.627	Down	0.0033351	S	LisH domain and HEAT repeat-containing protein KIAA1468 homolog	0.999172	4.291e-152	295.98	VNTEIVES(0.999)PS(0.001)IHK	2	3.9493	14	chloroplast
HORVU3Hr1G044880.3	702	0.323	Down	0.047142	S	Serine/threonine-protein phosphatase 4 regulatory subunit 3	1	2.8384e-237	328.64	EEEDYFNES(1)DEEDSVR	2	6.7048	49	nucleus				K17491	SMEK, PPP4R3; protein phosphatase 4 regulatory subunit 3
HORVU3Hr1G045150.1	60	2.257	Up	5.879e-05	S	ADP-ribosylation factor 3	0.999815	1.54214e-60	194.44	LVQHQPTQHPTSEELS(1)IGK	3	2.5587	11	cytoplasm				K07953	SAR1; GTP-binding protein SAR1 [EC:3.6.5.-]	osa04141 Protein processing in endoplasmic reticulum - Oryza sativa japonica (Japanese rice) (RefSeq);	PF00025	ADP-ribosylation factor family
HORVU3Hr1G049610.1	781	0.471	Down	0.024165	S	Carbamoyl-phosphate synthase large chain	0.780574	6.21599e-28	155.61	S(0.219)ES(0.781)DALSIASEVGYPVVVR	2	1.7081	7	chloroplast	GO:0000050 urea cycle; GO:0006082 organic acid metabolic process; GO:0006520 cellular amino acid metabolic process; GO:0006525 arginine metabolic process; GO:0006526 arginine biosynthetic process; GO:0006807 nitrogen compound metabolic process; GO:0006950 response to stress; GO:0007154 cell communication; GO:0008152 metabolic process; GO:0008652 cellular amino acid biosynthetic process; GO:000905…	GO:0005622 intracellular; GO:0005623 cell; GO:0005737 cytoplasm; GO:0005951 carbamoyl-phosphate synthase complex; GO:0009507 chloroplast; GO:0009532 plastid stroma; GO:0009536 plastid; GO:0009570 chloroplast stroma; GO:0016020 membrane; GO:0032991 macromolecular complex; GO:0043226 organelle; GO:0043227 membrane-bounded organelle; GO:0043229 intracellular organelle; GO:0043231 intracellular membr…	GO:0003824 catalytic activity; GO:0004087 carbamoyl-phosphate synthase (ammonia) activity; GO:0004088 carbamoyl-phosphate synthase (glutamine-hydrolyzing) activity; GO:0016874 ligase activity; GO:0016879 ligase activity, forming carbon-nitrogen bonds; GO:0016884 carbon-nitrogen ligase activity, with glutamine as amido-N-donor;	K01955	carB, CPA2; carbamoyl-phosphate synthase large subunit [EC:6.3.5.5]	osa00240 Pyrimidine metabolism - Oryza sativa japonica (Japanese rice) (RefSeq); osa00250 Alanine, aspartate and glutamate metabolism - Oryza sativa japonica (Japanese rice) (RefSeq); osa01100 Metabolic pathways - Oryza sativa japonica (Japanese rice) (RefSeq);	PF02786; PF02787; PF02142	Carbamoyl-phosphate synthase L chain, ATP binding domain; Carbamoyl-phosphate synthetase large chain, oligomerisation domain; MGS-like domain
HORVU3Hr1G060780.1	850	1.921	Up	0.000103828	S	Vacuolar protein sorting-associated protein 16 homolog	0.994695	1.20511e-07	143.56	LKS(0.995)T(0.005)LAQNTLIDTLR	2	5.3923	20	nucleus	GO:0006810 transport; GO:0006906 vesicle fusion; GO:0006996 organelle organization; GO:0007033 vacuole organization; GO:0009987 cellular process; GO:0016043 cellular component organization; GO:0016050 vesicle organization; GO:0016192 vesicle-mediated transport; GO:0016197 endosomal transport; GO:0031338 regulation of vesicle fusion; GO:0032879 regulation of localization; GO:0032889 regulation of …	GO:0000323 lytic vacuole; GO:0000325 plant-type vacuole; GO:0005622 intracellular; GO:0005623 cell; GO:0005737 cytoplasm; GO:0005764 lysosome; GO:0005765 lysosomal membrane; GO:0005768 endosome; GO:0005773 vacuole; GO:0005774 vacuolar membrane; GO:0005856 cytoskeleton; GO:0009705 plant-type vacuole membrane; GO:0012505 endomembrane system; GO:0015629 actin cytoskeleton; GO:0016020 membrane; GO:00…	GO:0003779 actin binding; GO:0005488 binding; GO:0005515 protein binding; GO:0008092 cytoskeletal protein binding;	K20180	VPS16; vacuolar protein sorting-associated protein 16
HORVU3Hr1G063860.2	271	0.632	Down	0.0040646	S	Regulator of Vps4 activity in the MVB pathway protein	0.999995	0.000570677	119.55	TPES(1)PKS(1)PAVSSR	2	1.3172	16	chloroplast				K19476	IST1; vacuolar protein sorting-associated protein IST1	osa04144 Endocytosis - Oryza sativa japonica (Japanese rice) (RefSeq);
HORVU3Hr1G065390.1	617	1.523	Up	0.026801	S	Lipid A export ATP-binding/permease protein MsbA	0.999411	0.000364808	153.18	S(0.001)KS(0.999)TSLS(1)FKR	2	2.8692	12	plasma membrane				K05658	ABCB1, CD243; ATP-binding cassette, subfamily B (MDR/TAP), member 1 [EC:3.6.3.44]	osa02010 ABC transporters - Oryza sativa japonica (Japanese rice) (RefSeq);	PF00005	ABC transporter
HORVU3Hr1G070300.2	132	1.797	Up	0.038597	S	ATP-dependent 6-phosphofructokinase 3	1	7.75568e-29	225.89	ISRDS(1)YPNLR	2	5.006	15	chloroplast				K00850	pfkA, PFK; 6-phosphofructokinase 1 [EC:2.7.1.11]	osa00010 Glycolysis / Gluconeogenesis - Oryza sativa japonica (Japanese rice) (RefSeq); osa00030 Pentose phosphate pathway - Oryza sativa japonica (Japanese rice) (RefSeq); osa00051 Fructose and mannose metabolism - Oryza sativa japonica (Japanese rice) (RefSeq); osa00052 Galactose metabolism - Oryza sativa japonica (Japanese rice) (RefSeq); osa01100 Metabolic pathways - Oryza sativa japonica (Ja…	PF00365	Phosphofructokinase
HORVU3Hr1G070300.2	146	2.021	Up	0.00046403	S	ATP-dependent 6-phosphofructokinase 3	0.998945	2.10133e-17	184.32	NAS(1)AT(0.001)S(0.999)LRDDDAAFAK	2	5.3589	18	chloroplast				K00850	pfkA, PFK; 6-phosphofructokinase 1 [EC:2.7.1.11]	osa00010 Glycolysis / Gluconeogenesis - Oryza sativa japonica (Japanese rice) (RefSeq); osa00030 Pentose phosphate pathway - Oryza sativa japonica (Japanese rice) (RefSeq); osa00051 Fructose and mannose metabolism - Oryza sativa japonica (Japanese rice) (RefSeq); osa00052 Galactose metabolism - Oryza sativa japonica (Japanese rice) (RefSeq); osa01100 Metabolic pathways - Oryza sativa japonica (Ja…	PF00365	Phosphofructokinase
HORVU3Hr1G070300.2	143	2.115	Up	0.000117422	S	ATP-dependent 6-phosphofructokinase 3	0.999994	7.6612e-108	279.67	NAS(1)AT(0.003)S(0.997)LRDDDAAFAK	2	4.517	37	chloroplast				K00850	pfkA, PFK; 6-phosphofructokinase 1 [EC:2.7.1.11]	osa00010 Glycolysis / Gluconeogenesis - Oryza sativa japonica (Japanese rice) (RefSeq); osa00030 Pentose phosphate pathway - Oryza sativa japonica (Japanese rice) (RefSeq); osa00051 Fructose and mannose metabolism - Oryza sativa japonica (Japanese rice) (RefSeq); osa00052 Galactose metabolism - Oryza sativa japonica (Japanese rice) (RefSeq); osa01100 Metabolic pathways - Oryza sativa japonica (Ja…	PF00365	Phosphofructokinase
HORVU3Hr1G071770.1	165	1.543	Up	0.0080766	S	cellulose synthase family protein	0.97338	3.84456e-10	112.33	TLS(0.003)S(0.024)MS(0.973)GVGSELNDESGKPIWK	3	4.6807	17	plasma membrane	GO:0000271 polysaccharide biosynthetic process; GO:0000278 mitotic cell cycle; GO:0000281 mitotic cytokinesis; GO:0000910 cytokinesis; GO:0001101 response to acid chemical; GO:0005975 carbohydrate metabolic process; GO:0005976 polysaccharide metabolic process; GO:0006073 cellular glucan metabolic process; GO:0006950 response to stress; GO:0006952 defense response; GO:0006970 response to osmotic s…	GO:0005618 cell wall; GO:0005622 intracellular; GO:0005623 cell; GO:0005737 cytoplasm; GO:0005794 Golgi apparatus; GO:0005886 plasma membrane; GO:0012505 endomembrane system; GO:0016020 membrane; GO:0030312 external encapsulating structure; GO:0043226 organelle; GO:0043227 membrane-bounded organelle; GO:0043229 intracellular organelle; GO:0043231 intracellular membrane-bounded organelle; GO:00444…	GO:0003824 catalytic activity; GO:0008194 UDP-glycosyltransferase activity; GO:0016740 transferase activity; GO:0016757 transferase activity, transferring glycosyl groups; GO:0016758 transferase activity, transferring hexosyl groups; GO:0016759 cellulose synthase activity; GO:0016760 cellulose synthase (UDP-forming) activity; GO:0035251 UDP-glucosyltransferase activity; GO:0046527 glucosyltransfe…	K10999	CESA; cellulose synthase A [EC:2.4.1.12]
HORVU3Hr1G072800.1	468	1.846	Up	0.0069579	S	RNA-binding protein, putative isoform 1	0.801493	4.62478e-09	94.517	S(0.007)QGHGS(0.156)S(0.801)PT(0.036)IPGSDPANKPISGPR	3	2.3182	12	cytoplasm				K15191	LARP7; La-related protein 7		PF05383; PF00076	La domain; RNA recognition motif. (a.k.a. RRM, RBD, or RNP domain)
HORVU3Hr1G074480.3	967	2.857	Up	0.0182436	T	Nuclear matrix constituent protein-related, putative isoform 2	1	5.61574e-05	94.119	DNAEDT(1)DDEEEEDEEEEEER	2	1.8445	9	cytoplasm	GO:0006996 organelle organization; GO:0006997 nucleus organization; GO:0009987 cellular process; GO:0016043 cellular component organization; GO:0032535 regulation of cellular component size; GO:0065007 biological regulation; GO:0065008 regulation of biological quality; GO:0071840 cellular component organization or biogenesis; GO:0090066 regulation of anatomical structure size; GO:0097298 regulati…	GO:0005622 intracellular; GO:0005623 cell; GO:0005634 nucleus; GO:0005652 nuclear lamina; GO:0005694 chromosome; GO:0005737 cytoplasm; GO:0009507 chloroplast; GO:0009536 plastid; GO:0010369 chromocenter; GO:0031974 membrane-enclosed lumen; GO:0031981 nuclear lumen; GO:0034399 nuclear periphery; GO:0043226 organelle; GO:0043227 membrane-bounded organelle; GO:0043228 non-membrane-bounded organelle;…
HORVU3Hr1G076220.1	698	1.766	Up	0.0033408	S	Conserved oligomeric Golgi complex subunit 1	0.999443	0.0093972	73.891	AS(0.999)FESSSPFTPR	2	-39.149	10	chloroplast				K20288	COG1; conserved oligomeric Golgi complex subunit 1
HORVU3Hr1G080820.2	841	2.806	Up	0.044884	S	N-terminal kinase-like protein	0.923652	3.70819e-91	188.22	SAGIKPS(0.076)VS(0.924)HNDDDDLWGSIAAPQPK	3	4.5729	12	nucleus				K08876	SCYL1; SCY1-like protein 1
HORVU3Hr1G084830.1	10	0.654	Down	0.0125966	S	Nematode resistance protein-like HSPRO2	1	7.03068e-14	185.57	LSPLS(1)PVRPDDK	2	3.0925	26	chloroplast
HORVU3Hr1G089020.10	108	1.542	Up	0.0132764	S	RECA homolog 3	0.999999	1.6296e-15	211.15	SSGTDS(1)GEENMSK	2	2.6218	14	cytoplasm				K03553	recA; recombination protein RecA	osa03440 Homologous recombination - Oryza sativa japonica (Japanese rice) (RefSeq);
HORVU3Hr1G089330.38	132	1.64	Up	0.0027358	S	RNA-binding protein 10	1	6.91278e-05	125.17	YSCDS(1)DYER	2	3.1376	15	nucleus	GO:0000245 spliceosomal complex assembly; GO:0000375 RNA splicing, via transesterification reactions; GO:0000377 RNA splicing, via transesterification reactions with bulged adenosine as nucleophile; GO:0000381 regulation of alternative mRNA splicing, via spliceosome; GO:0000398 mRNA splicing, via spliceosome; GO:0006139 nucleobase-containing compound metabolic process; GO:0006396 RNA processing; …	GO:0005622 intracellular; GO:0005623 cell; GO:0005634 nucleus; GO:0043226 organelle; GO:0043227 membrane-bounded organelle; GO:0043229 intracellular organelle; GO:0043231 intracellular membrane-bounded organelle; GO:0044424 intracellular part; GO:0044464 cell part;	GO:0003676 nucleic acid binding; GO:0003723 RNA binding; GO:0003729 mRNA binding; GO:0005488 binding; GO:0097159 organic cyclic compound binding; GO:1901363 heterocyclic compound binding;	K13094	RBM5_10; RNA-binding protein 5/10		PF00076	RNA recognition motif. (a.k.a. RRM, RBD, or RNP domain)
HORVU3Hr1G095420.3	1182	1.985	Up	0.048039	S	GYF domain-containing protein	1	9.8645e-220	285.5	NWS(1)DANGQLQNSLMEASR	2	3.8796	16	nucleus				K18730	GIGYF; PERQ amino acid-rich with GYF domain-containing protein		PF02213	GYF domain
HORVU3Hr1G095420.3	1113	1.882	Up	0.045658	S	GYF domain-containing protein	0.998861	2.6307e-194	264.43	S(0.001)GS(0.999)LPGGAPLPNPDVVNALAR	2	7.9009	15	nucleus				K18730	GIGYF; PERQ amino acid-rich with GYF domain-containing protein		PF02213	GYF domain
HORVU3Hr1G096450.1	208	1.532	Up	0.0033631	S	coiled-coil domain-containing protein SCD2-like isoform X2 [Aegilops tauschii subsp. tauschii]	0.999846	5.8581e-06	140.22	TPS(1)PIPPVAVESPVERPR	3	1.5707	16	chloroplast	GO:0000278 mitotic cell cycle; GO:0000281 mitotic cytokinesis; GO:0000910 cytokinesis; GO:0000911 cytokinesis by cell plate formation; GO:0007049 cell cycle; GO:0009825 multidimensional cell growth; GO:0009987 cellular process; GO:0016049 cell growth; GO:0022402 cell cycle process; GO:0032506 cytokinetic process; GO:0040007 growth; GO:0051301 cell division; GO:0061640 cytoskeleton-dependent cytok…	GO:0005622 intracellular; GO:0005623 cell; GO:0005737 cytoplasm; GO:0005886 plasma membrane; GO:0016020 membrane; GO:0030135 coated vesicle; GO:0030136 clathrin-coated vesicle; GO:0031410 cytoplasmic vesicle; GO:0031982 vesicle; GO:0043226 organelle; GO:0043227 membrane-bounded organelle; GO:0043229 intracellular organelle; GO:0044424 intracellular part; GO:0044444 cytoplasmic part; GO:0044464 ce…
HORVU3Hr1G097140.5	25	0.64	Down	0.00093647	S	Alcohol dehydrogenase	0.999964	2.83699e-07	155.57	DPSGLLS(1)PHTFNR	2	5.9362	15	cytoplasm				K00083	E1.1.1.195; cinnamyl-alcohol dehydrogenase [EC:1.1.1.195]	osa00940 Phenylpropanoid biosynthesis - Oryza sativa japonica (Japanese rice) (RefSeq); osa01100 Metabolic pathways - Oryza sativa japonica (Japanese rice) (RefSeq); osa01110 Biosynthesis of secondary metabolites - Oryza sativa japonica (Japanese rice) (RefSeq);	PF08240	Alcohol dehydrogenase GroES-like domain
HORVU3Hr1G108110.26	913	1.522	Up	0.0070444	S	villin 2	1	0	364.94	S(1)EAGES(0.959)S(0.041)EFQSEK	2	3.6612	64	nucleus	GO:0006996 organelle organization; GO:0007010 cytoskeleton organization; GO:0007015 actin filament organization; GO:0009987 cellular process; GO:0016043 cellular component organization; GO:0022607 cellular component assembly; GO:0030029 actin filament-based process; GO:0030036 actin cytoskeleton organization; GO:0044085 cellular component biogenesis; GO:0051014 actin filament severing; GO:0051017…	GO:0005622 intracellular; GO:0005623 cell; GO:0005737 cytoplasm; GO:0005856 cytoskeleton; GO:0005884 actin filament; GO:0015629 actin cytoskeleton; GO:0043226 organelle; GO:0043228 non-membrane-bounded organelle; GO:0043229 intracellular organelle; GO:0043232 intracellular non-membrane-bounded organelle; GO:0044422 organelle part; GO:0044424 intracellular part; GO:0044430 cytoskeletal part; GO:00…	GO:0003779 actin binding; GO:0005488 binding; GO:0005515 protein binding; GO:0008092 cytoskeletal protein binding; GO:0044877 macromolecular complex binding; GO:0051015 actin filament binding;				PF00626; PF02209	Gelsolin repeat; Villin headpiece domain
HORVU3Hr1G108110.26	881	1.657	Up	0.0020595	S	villin 2	0.951015	0	375.57	AAAVAALSSVLTAEQS(0.006)GS(0.951)S(0.043)DNLR	2	1.6922	49	nucleus	GO:0006996 organelle organization; GO:0007010 cytoskeleton organization; GO:0007015 actin filament organization; GO:0009987 cellular process; GO:0016043 cellular component organization; GO:0022607 cellular component assembly; GO:0030029 actin filament-based process; GO:0030036 actin cytoskeleton organization; GO:0044085 cellular component biogenesis; GO:0051014 actin filament severing; GO:0051017…	GO:0005622 intracellular; GO:0005623 cell; GO:0005737 cytoplasm; GO:0005856 cytoskeleton; GO:0005884 actin filament; GO:0015629 actin cytoskeleton; GO:0043226 organelle; GO:0043228 non-membrane-bounded organelle; GO:0043229 intracellular organelle; GO:0043232 intracellular non-membrane-bounded organelle; GO:0044422 organelle part; GO:0044424 intracellular part; GO:0044430 cytoskeletal part; GO:00…	GO:0003779 actin binding; GO:0005488 binding; GO:0005515 protein binding; GO:0008092 cytoskeletal protein binding; GO:0044877 macromolecular complex binding; GO:0051015 actin filament binding;				PF00626; PF02209	Gelsolin repeat; Villin headpiece domain
HORVU3Hr1G113850.2	866	1.644	Up	0.00058195	S	villin 4	1	4.00559e-28	222.25	AAS(1)IAAMSASFERPK	2	4.1718	20	chloroplast	GO:0001101 response to acid chemical; GO:0006810 transport; GO:0006996 organelle organization; GO:0007010 cytoskeleton organization; GO:0007015 actin filament organization; GO:0007275 multicellular organism development; GO:0008064 regulation of actin polymerization or depolymerization; GO:0008154 actin polymerization or depolymerization; GO:0009653 anatomical structure morphogenesis; GO:0009719 r…	GO:0005622 intracellular; GO:0005623 cell; GO:0005737 cytoplasm; GO:0005829 cytosol; GO:0005856 cytoskeleton; GO:0015629 actin cytoskeleton; GO:0032432 actin filament bundle; GO:0043226 organelle; GO:0043228 non-membrane-bounded organelle; GO:0043229 intracellular organelle; GO:0043232 intracellular non-membrane-bounded organelle; GO:0044422 organelle part; GO:0044424 intracellular part; GO:00444…	GO:0003779 actin binding; GO:0005488 binding; GO:0005515 protein binding; GO:0008092 cytoskeletal protein binding; GO:0044877 macromolecular complex binding; GO:0051015 actin filament binding;	K05768	GSN; gelsolin		PF00626; PF02209	Gelsolin repeat; Villin headpiece domain
HORVU4Hr1G002170.5	468	0.515	Down	0.0174221	S	CCR4-NOT transcription complex subunit 3	0.999863	1.80474e-43	197.85	VNSGGLSQQLVS(1)PLGSK	2	2.7286	15	cytoplasm	GO:0000075 cell cycle checkpoint; GO:0000077 DNA damage checkpoint; GO:0000278 mitotic cell cycle; GO:0000288 nuclear-transcribed mRNA catabolic process, deadenylation-dependent decay; GO:0000289 nuclear-transcribed mRNA poly(A) tail shortening; GO:0000956 nuclear-transcribed mRNA catabolic process; GO:0001701 in utero embryonic development; GO:0001824 blastocyst development; GO:0001825 blastocys…	GO:0000932 P-body; GO:0005622 intracellular; GO:0005623 cell; GO:0005737 cytoplasm; GO:0005829 cytosol; GO:0030014 CCR4-NOT complex; GO:0030015 CCR4-NOT core complex; GO:0032991 macromolecular complex; GO:0035770 ribonucleoprotein granule; GO:0036464 cytoplasmic ribonucleoprotein granule; GO:0043226 organelle; GO:0043228 non-membrane-bounded organelle; GO:0043229 intracellular organelle; GO:00432…		K12580	CNOT3, NOT3; CCR4-NOT transcription complex subunit 3	osa03018 RNA degradation - Oryza sativa japonica (Japanese rice) (RefSeq);
HORVU4Hr1G002870.1	353	0.548	Down	0.0029574	S	Pleckstrin homology (PH) domain-containing protein	1	5.5186e-303	356.97	HVDAS(1)DDDVDKACVSDSR	3	4.0351	44	chloroplast
HORVU4Hr1G002870.1	343	0.56	Down	0.0055995	S	Pleckstrin homology (PH) domain-containing protein	1	3.165e-119	254.55	SESCSGADNS(1)PPLTK	2	4.4446	14	chloroplast
HORVU4Hr1G011450.1	610	1.625	Up	0.0039797	S	Vps51/Vps67 family (components of vesicular transport) protein	1	0.000333702	162.52	S(1)QFLENHLAK	2	2.3407	39	nucleus	GO:0003002 regionalization; GO:0006810 transport; GO:0006914 autophagy; GO:0007034 vacuolar transport; GO:0007041 lysosomal transport; GO:0007275 multicellular organism development; GO:0007389 pattern specification process; GO:0008152 metabolic process; GO:0009056 catabolic process; GO:0009987 cellular process; GO:0010051 xylem and phloem pattern formation; GO:0010305 leaf vascular tissue pattern…	GO:0000938 GARP complex; GO:0005622 intracellular; GO:0005623 cell; GO:0005737 cytoplasm; GO:0005768 endosome; GO:0005794 Golgi apparatus; GO:0012505 endomembrane system; GO:0031410 cytoplasmic vesicle; GO:0031982 vesicle; GO:0032991 macromolecular complex; GO:0043226 organelle; GO:0043227 membrane-bounded organelle; GO:0043229 intracellular organelle; GO:0043231 intracellular membrane-bounded or…		K20296	ANG2, VPS51; vacuolar protein sorting-associated protein 51
HORVU4Hr1G011600.5	208	1.594	Up	0.0029172	S	P-loop containing nucleoside triphosphate hydrolases superfamily protein	0.999772	4.71984e-14	189.56	VFS(1)TLVHEMK	2	3.1003	30	chloroplast							PF06414	Zeta toxin
HORVU4Hr1G014800.1	443	1.676	Up	0.039121	S	RNA-binding protein	0.998152	4.70093e-28	171.6	AEQQQTQS(0.002)S(0.998)PPAGANK	2	2.2202	17	nucleus			GO:0003676 nucleic acid binding; GO:0003723 RNA binding; GO:0003729 mRNA binding; GO:0005488 binding; GO:0097159 organic cyclic compound binding; GO:1901363 heterocyclic compound binding;	K15191	LARP7; La-related protein 7		PF05383	La domain
HORVU4Hr1G019460.1	457	1.726	Up	0.00146122	S	receptor-like protein kinase 1	0.99273	4.42481e-21	208.23	FAPEGMTHVS(0.993)T(0.007)R	2	3.3348	15	plasma membrane	GO:0006464 cellular protein modification process; GO:0006468 protein phosphorylation; GO:0006793 phosphorus metabolic process; GO:0006796 phosphate-containing compound metabolic process; GO:0006807 nitrogen compound metabolic process; GO:0008152 metabolic process; GO:0009987 cellular process; GO:0016310 phosphorylation; GO:0019538 protein metabolic process; GO:0036211 protein modification process…	GO:0005623 cell; GO:0005886 plasma membrane; GO:0016020 membrane; GO:0044464 cell part; GO:0071944 cell periphery;	GO:0003824 catalytic activity; GO:0004672 protein kinase activity; GO:0004674 protein serine/threonine kinase activity; GO:0016301 kinase activity; GO:0016740 transferase activity; GO:0016772 transferase activity, transferring phosphorus-containing groups; GO:0016773 phosphotransferase activity, alcohol group as acceptor;				PF00069	Protein kinase domain
HORVU4Hr1G019460.1	599	1.541	Up	0.036018	S	receptor-like protein kinase 1	0.997275	0	380.17	SVS(0.997)S(0.002)TGSGQLFSPSGFR	2	5.8429	21	plasma membrane	GO:0006464 cellular protein modification process; GO:0006468 protein phosphorylation; GO:0006793 phosphorus metabolic process; GO:0006796 phosphate-containing compound metabolic process; GO:0006807 nitrogen compound metabolic process; GO:0008152 metabolic process; GO:0009987 cellular process; GO:0016310 phosphorylation; GO:0019538 protein metabolic process; GO:0036211 protein modification process…	GO:0005623 cell; GO:0005886 plasma membrane; GO:0016020 membrane; GO:0044464 cell part; GO:0071944 cell periphery;	GO:0003824 catalytic activity; GO:0004672 protein kinase activity; GO:0004674 protein serine/threonine kinase activity; GO:0016301 kinase activity; GO:0016740 transferase activity; GO:0016772 transferase activity, transferring phosphorus-containing groups; GO:0016773 phosphotransferase activity, alcohol group as acceptor;				PF00069	Protein kinase domain
HORVU4Hr1G033300.1	598	0.633	Down	0.00071602	S	AAA-type ATPase family protein	1	0.000265273	141.88	S(1)PLADTMHFR	2	1.5325	29	nucleus	GO:0002090 regulation of receptor internalization; GO:0002092 positive regulation of receptor internalization; GO:0003008 system process; GO:0007610 behavior; GO:0007611 learning or memory; GO:0007612 learning; GO:0007613 memory; GO:0009893 positive regulation of metabolic process; GO:0010604 positive regulation of macromolecule metabolic process; GO:0010646 regulation of cell communication; GO:0…	GO:0005622 intracellular; GO:0005623 cell; GO:0005634 nucleus; GO:0005886 plasma membrane; GO:0016020 membrane; GO:0043226 organelle; GO:0043227 membrane-bounded organelle; GO:0043229 intracellular organelle; GO:0043231 intracellular membrane-bounded organelle; GO:0044424 intracellular part; GO:0044425 membrane part; GO:0044456 synapse part; GO:0044459 plasma membrane part; GO:0044464 cell part; …	GO:0003824 catalytic activity; GO:0016462 pyrophosphatase activity; GO:0016787 hydrolase activity; GO:0016817 hydrolase activity, acting on acid anhydrides; GO:0016818 hydrolase activity, acting on acid anhydrides, in phosphorus-containing anhydrides; GO:0016887 ATPase activity; GO:0017111 nucleoside-triphosphatase activity;				PF00004	ATPase family associated with various cellular activities (AAA)
HORVU4Hr1G051250.3	1047	0.43	Down	0.025016	S	Dedicator of cytokinesis protein 8	1	0.00171146	159.83	S(1)PDAERPAS(1)PK	2	3.1956	12	chloroplast	GO:0006810 transport; GO:0008064 regulation of actin polymerization or depolymerization; GO:0008360 regulation of cell shape; GO:0009605 response to external stimulus; GO:0009606 tropism; GO:0009628 response to abiotic stimulus; GO:0009629 response to gravity; GO:0009630 gravitropism; GO:0009958 positive gravitropism; GO:0009966 regulation of signal transduction; GO:0009987 cellular process; GO:0…	GO:0005622 intracellular; GO:0005623 cell; GO:0005634 nucleus; GO:0005737 cytoplasm; GO:0005783 endoplasmic reticulum; GO:0005829 cytosol; GO:0005886 plasma membrane; GO:0012505 endomembrane system; GO:0016020 membrane; GO:0019898 extrinsic component of membrane; GO:0043226 organelle; GO:0043227 membrane-bounded organelle; GO:0043229 intracellular organelle; GO:0043231 intracellular membrane-boun…	GO:0005085 guanyl-nucleotide exchange factor activity; GO:0005088 Ras guanyl-nucleotide exchange factor activity; GO:0005089 Rho guanyl-nucleotide exchange factor activity; GO:0005488 binding; GO:0005515 protein binding; GO:0017016 Ras GTPase binding; GO:0017048 Rho GTPase binding; GO:0019899 enzyme binding; GO:0031267 small GTPase binding; GO:0051020 GTPase binding; GO:0098772 molecular function…	K21852	DOCK6_7_8; dedicator of cytokinesis protein 6/7/8
HORVU4Hr1G051250.3	1055	0.431	Down	0.024998	S	Dedicator of cytokinesis protein 8	1	6.74475e-05	189.13	SPDAERPAS(1)PK	2	-0.35265	13	chloroplast	GO:0006810 transport; GO:0008064 regulation of actin polymerization or depolymerization; GO:0008360 regulation of cell shape; GO:0009605 response to external stimulus; GO:0009606 tropism; GO:0009628 response to abiotic stimulus; GO:0009629 response to gravity; GO:0009630 gravitropism; GO:0009958 positive gravitropism; GO:0009966 regulation of signal transduction; GO:0009987 cellular process; GO:0…	GO:0005622 intracellular; GO:0005623 cell; GO:0005634 nucleus; GO:0005737 cytoplasm; GO:0005783 endoplasmic reticulum; GO:0005829 cytosol; GO:0005886 plasma membrane; GO:0012505 endomembrane system; GO:0016020 membrane; GO:0019898 extrinsic component of membrane; GO:0043226 organelle; GO:0043227 membrane-bounded organelle; GO:0043229 intracellular organelle; GO:0043231 intracellular membrane-boun…	GO:0005085 guanyl-nucleotide exchange factor activity; GO:0005088 Ras guanyl-nucleotide exchange factor activity; GO:0005089 Rho guanyl-nucleotide exchange factor activity; GO:0005488 binding; GO:0005515 protein binding; GO:0017016 Ras GTPase binding; GO:0017048 Rho GTPase binding; GO:0019899 enzyme binding; GO:0031267 small GTPase binding; GO:0051020 GTPase binding; GO:0098772 molecular function…	K21852	DOCK6_7_8; dedicator of cytokinesis protein 6/7/8
HORVU4Hr1G058580.2	685	1.915	Up	0.02272	S	Lipid A export ATP-binding/permease protein MsbA	0.874193	4.8976e-256	296.93	SLQFEDPPISQNFQES(0.014)S(0.112)S(0.874)PK	2	4.7429	28	plasma membrane				K05658	ABCB1, CD243; ATP-binding cassette, subfamily B (MDR/TAP), member 1 [EC:3.6.3.44]	osa02010 ABC transporters - Oryza sativa japonica (Japanese rice) (RefSeq);	PF00005	ABC transporter
HORVU4Hr1G059060.2	308	7.971	Up	0.0032177	S	ADP-ribosylation factor GTPase-activating protein 1	0.999923	3.60023e-39	238.93	SKS(1)TQDMYTK	2	3.5765	13	chloroplast		GO:0005622 intracellular; GO:0005623 cell; GO:0005634 nucleus; GO:0005737 cytoplasm; GO:0005829 cytosol; GO:0043226 organelle; GO:0043227 membrane-bounded organelle; GO:0043229 intracellular organelle; GO:0043231 intracellular membrane-bounded organelle; GO:0044424 intracellular part; GO:0044444 cytoplasmic part; GO:0044464 cell part;		K12492	ARFGAP1; ADP-ribosylation factor GTPase-activating protein 1	osa04144 Endocytosis - Oryza sativa japonica (Japanese rice) (RefSeq);	PF01412	Putative GTPase activating protein for Arf
HORVU4Hr1G061320.1	302	1.562	Up	0.0045168	S	Vacuolar sorting protein 9 (VPS9) domain	1	6.9248e-281	395.8	ASGNS(1)DANLPLKDHVQGPVQDMK	3	2.5531	47	nucleus	GO:0000003 reproduction; GO:0000278 mitotic cell cycle; GO:0000281 mitotic cytokinesis; GO:0000910 cytokinesis; GO:0000911 cytokinesis by cell plate formation; GO:0000919 cell plate assembly; GO:0003006 developmental process involved in reproduction; GO:0007049 cell cycle; GO:0007275 multicellular organism development; GO:0009790 embryo development; GO:0009791 post-embryonic development; GO:00097…	GO:0005622 intracellular; GO:0005623 cell; GO:0005634 nucleus; GO:0005737 cytoplasm; GO:0005829 cytosol; GO:0016020 membrane; GO:0043226 organelle; GO:0043227 membrane-bounded organelle; GO:0043229 intracellular organelle; GO:0043231 intracellular membrane-bounded organelle; GO:0044424 intracellular part; GO:0044444 cytoplasmic part; GO:0044464 cell part;	GO:0005085 guanyl-nucleotide exchange factor activity; GO:0005088 Ras guanyl-nucleotide exchange factor activity; GO:0005089 Rho guanyl-nucleotide exchange factor activity; GO:0005488 binding; GO:0005515 protein binding; GO:0017016 Ras GTPase binding; GO:0017048 Rho GTPase binding; GO:0019899 enzyme binding; GO:0031267 small GTPase binding; GO:0051020 GTPase binding; GO:0098772 molecular function…	K20131	RABGEF1; Rab5 GDP/GTP exchange factor
HORVU4Hr1G064720.1	218	1.666	Up	0.0141806	S	Deoxymugineic acid synthase1	0.986906	2.86659e-10	127.89	GT(0.013)HWGS(0.987)DAVMDAGVLQDIAASR	2	3.9139	23	cytoplasm	GO:0006518 peptide metabolic process; GO:0006807 nitrogen compound metabolic process; GO:0006950 response to stress; GO:0007154 cell communication; GO:0008152 metabolic process; GO:0009058 biosynthetic process; GO:0009237 siderophore metabolic process; GO:0009267 cellular response to starvation; GO:0009605 response to external stimulus; GO:0009987 cellular process; GO:0009991 response to extracel…		GO:0003824 catalytic activity; GO:0016491 oxidoreductase activity; GO:0016614 oxidoreductase activity, acting on CH-OH group of donors; GO:0016616 oxidoreductase activity, acting on the CH-OH group of donors, NAD or NADP as acceptor; GO:0033707 3''-deamino-3''-oxonicotianamine reductase activity;	K22374			PF00248	Aldo/keto reductase family
HORVU4Hr1G066290.8	569	1.508	Up	0.003876	S	Nucleoporin, Nup133/Nup155-like	0.999612	1.3069e-08	200.76	VSS(1)EAWSAGDR	2	2.281	15	chloroplast	GO:0000972 transcription-dependent tethering of RNA polymerase II gene DNA at nuclear periphery; GO:0006325 chromatin organization; GO:0006355 regulation of transcription, DNA-templated; GO:0006403 RNA localization; GO:0006405 RNA export from nucleus; GO:0006606 protein import into nucleus; GO:0006810 transport; GO:0006886 intracellular protein transport; GO:0006913 nucleocytoplasmic transport; G…	GO:0005622 intracellular; GO:0005623 cell; GO:0005634 nucleus; GO:0005635 nuclear envelope; GO:0005643 nuclear pore; GO:0005737 cytoplasm; GO:0009507 chloroplast; GO:0009536 plastid; GO:0012505 endomembrane system; GO:0031080 nuclear pore outer ring; GO:0031967 organelle envelope; GO:0031975 envelope; GO:0032991 macromolecular complex; GO:0043226 organelle; GO:0043227 membrane-bounded organelle; …	GO:0005198 structural molecule activity; GO:0017056 structural constituent of nuclear pore;	K14300	NUP133; nuclear pore complex protein Nup133	osa03013 RNA transport - Oryza sativa japonica (Japanese rice) (RefSeq);	PF08801	Nup133 N terminal like
HORVU4Hr1G072940.4	680	0.64	Down	2.358e-05	S	evolutionarily conserved C-terminal region 2	1	1.7092e-17	204.94	S(1)PVANGVNGGVK	2	3.4676	14	nucleus							PF04146	YT521-B-like domain
HORVU4Hr1G073020.3	26	1.595	Up	0.0078569	S	Protein kinase superfamily protein	0.999971	3.13384e-05	153.23	SVAES(1)PKLQS(0.995)PS(0.005)ER	2	4.8281	15	chloroplast	GO:0006464 cellular protein modification process; GO:0006468 protein phosphorylation; GO:0006793 phosphorus metabolic process; GO:0006796 phosphate-containing compound metabolic process; GO:0006807 nitrogen compound metabolic process; GO:0007154 cell communication; GO:0007165 signal transduction; GO:0007166 cell surface receptor signaling pathway; GO:0007167 enzyme linked receptor protein signali…	GO:0005623 cell; GO:0005886 plasma membrane; GO:0005911 cell-cell junction; GO:0009506 plasmodesma; GO:0016020 membrane; GO:0030054 cell junction; GO:0044464 cell part; GO:0055044 symplast; GO:0071944 cell periphery;	GO:0003824 catalytic activity; GO:0004672 protein kinase activity; GO:0004674 protein serine/threonine kinase activity; GO:0004675 transmembrane receptor protein serine/threonine kinase activity; GO:0004888 transmembrane signaling receptor activity; GO:0016301 kinase activity; GO:0016740 transferase activity; GO:0016772 transferase activity, transferring phosphorus-containing groups; GO:0016773 p…				PF07714	Protein tyrosine kinase
HORVU4Hr1G073020.3	31	1.594	Up	0.0077248	S	Protein kinase superfamily protein	0.999951	3.13384e-05	153.23	S(0.001)VAES(0.999)PKLQS(1)PSER	2	2.4618	14	chloroplast	GO:0006464 cellular protein modification process; GO:0006468 protein phosphorylation; GO:0006793 phosphorus metabolic process; GO:0006796 phosphate-containing compound metabolic process; GO:0006807 nitrogen compound metabolic process; GO:0007154 cell communication; GO:0007165 signal transduction; GO:0007166 cell surface receptor signaling pathway; GO:0007167 enzyme linked receptor protein signali…	GO:0005623 cell; GO:0005886 plasma membrane; GO:0005911 cell-cell junction; GO:0009506 plasmodesma; GO:0016020 membrane; GO:0030054 cell junction; GO:0044464 cell part; GO:0055044 symplast; GO:0071944 cell periphery;	GO:0003824 catalytic activity; GO:0004672 protein kinase activity; GO:0004674 protein serine/threonine kinase activity; GO:0004675 transmembrane receptor protein serine/threonine kinase activity; GO:0004888 transmembrane signaling receptor activity; GO:0016301 kinase activity; GO:0016740 transferase activity; GO:0016772 transferase activity, transferring phosphorus-containing groups; GO:0016773 p…				PF07714	Protein tyrosine kinase
HORVU4Hr1G075390.1	275	1.646	Up	0.031957	S	Nuclear pore complex protein Nup98-Nup96	0.996062	0.00181664	119.43	MNVDS(0.996)PNT(0.003)S(0.001)GK	2	5.7408	11	chloroplast	GO:0000972 transcription-dependent tethering of RNA polymerase II gene DNA at nuclear periphery; GO:0000973 posttranscriptional tethering of RNA polymerase II gene DNA at nuclear periphery; GO:0002218 activation of innate immune response; GO:0002253 activation of immune response; GO:0002376 immune system process; GO:0002682 regulation of immune system process; GO:0002684 positive regulation of im…	GO:0005622 intracellular; GO:0005623 cell; GO:0005634 nucleus; GO:0005635 nuclear envelope; GO:0005643 nuclear pore; GO:0005654 nucleoplasm; GO:0005737 cytoplasm; GO:0005829 cytosol; GO:0012505 endomembrane system; GO:0016020 membrane; GO:0016234 inclusion body; GO:0016604 nuclear body; GO:0031080 nuclear pore outer ring; GO:0031090 organelle membrane; GO:0031965 nuclear membrane; GO:0031967 orga…	GO:0003676 nucleic acid binding; GO:0003682 chromatin binding; GO:0003712 transcription cofactor activity; GO:0003713 transcription coactivator activity; GO:0003723 RNA binding; GO:0003729 mRNA binding; GO:0005048 signal sequence binding; GO:0005198 structural molecule activity; GO:0005215 transporter activity; GO:0005488 binding; GO:0008139 nuclear localization sequence binding; GO:0015267 chann…	K14297	NUP98, ADAR2, NUP116; nuclear pore complex protein Nup98-Nup96	osa03013 RNA transport - Oryza sativa japonica (Japanese rice) (RefSeq);	PF12110	Nuclear protein 96
HORVU4Hr1G075390.1	295	2.295	Up	0.00190228	S	Nuclear pore complex protein Nup98-Nup96	0.988485	0.000737654	163.93	SLSPLHGS(0.012)S(0.988)QK	2	2.2422	15	chloroplast	GO:0000972 transcription-dependent tethering of RNA polymerase II gene DNA at nuclear periphery; GO:0000973 posttranscriptional tethering of RNA polymerase II gene DNA at nuclear periphery; GO:0002218 activation of innate immune response; GO:0002253 activation of immune response; GO:0002376 immune system process; GO:0002682 regulation of immune system process; GO:0002684 positive regulation of im…	GO:0005622 intracellular; GO:0005623 cell; GO:0005634 nucleus; GO:0005635 nuclear envelope; GO:0005643 nuclear pore; GO:0005654 nucleoplasm; GO:0005737 cytoplasm; GO:0005829 cytosol; GO:0012505 endomembrane system; GO:0016020 membrane; GO:0016234 inclusion body; GO:0016604 nuclear body; GO:0031080 nuclear pore outer ring; GO:0031090 organelle membrane; GO:0031965 nuclear membrane; GO:0031967 orga…	GO:0003676 nucleic acid binding; GO:0003682 chromatin binding; GO:0003712 transcription cofactor activity; GO:0003713 transcription coactivator activity; GO:0003723 RNA binding; GO:0003729 mRNA binding; GO:0005048 signal sequence binding; GO:0005198 structural molecule activity; GO:0005215 transporter activity; GO:0005488 binding; GO:0008139 nuclear localization sequence binding; GO:0015267 chann…	K14297	NUP98, ADAR2, NUP116; nuclear pore complex protein Nup98-Nup96	osa03013 RNA transport - Oryza sativa japonica (Japanese rice) (RefSeq);	PF12110	Nuclear protein 96
HORVU4Hr1G078620.5	205	1.561	Up	0.030879	S	Calmodulin-binding transcription activator 2	1	8.4035e-231	320.76	TQS(0.009)S(0.991)NLSDILKDS(1)FK	2	4.0058	102	nucleus	GO:0001101 response to acid chemical; GO:0006139 nucleobase-containing compound metabolic process; GO:0006351 transcription, DNA-templated; GO:0006355 regulation of transcription, DNA-templated; GO:0006357 regulation of transcription from RNA polymerase II promoter; GO:0006366 transcription from RNA polymerase II promoter; GO:0006725 cellular aromatic compound metabolic process; GO:0006807 nitrog…	GO:0005622 intracellular; GO:0005623 cell; GO:0005634 nucleus; GO:0043226 organelle; GO:0043227 membrane-bounded organelle; GO:0043229 intracellular organelle; GO:0043231 intracellular membrane-bounded organelle; GO:0044424 intracellular part; GO:0044464 cell part;	GO:0000981 RNA polymerase II transcription factor activity, sequence-specific DNA binding; GO:0000982 transcription factor activity, RNA polymerase II core promoter proximal region sequence-specific binding; GO:0001077 transcriptional activator activity, RNA polymerase II core promoter proximal region sequence-specific binding; GO:0001228 transcriptional activator activity, RNA polymerase II tran…	K21596	CAMTA; calmodulin-binding transcription activator		PF01833	IPT/TIG domain
[truncated: 67 more rows]

## Sheet: R48-CK
Protein accession	Position	R48/CK Ratio	Regulated Type	R48/CK P value	Amino acid	Protein description	Localization probability	PEP	Score	Modified sequence	Charge	Mass error [ppm]	MS/MS Count	Subcellular localization	Biological Process	Cellular Component	Molecular Function	KEGG KO No.	KEGG Gene	KEGG pathway	Pfam ID	Domain description
HORVU1Hr1G017050.3	43	0.451	Down	0.0072223	S	Glutathione S-transferase family protein	1	0.0165051	74.486	S(1)PEHLVR	2	-2.5607	6	chloroplast				K00799	GST, gst; glutathione S-transferase [EC:2.5.1.18]	osa00480 Glutathione metabolism - Oryza sativa japonica (Japanese rice) (RefSeq); osa01100 Metabolic pathways - Oryza sativa japonica (Japanese rice) (RefSeq);	PF02798; PF00043	Glutathione S-transferase, N-terminal domain; Glutathione S-transferase, C-terminal domain
[truncated: 123 more rows]
