# Supplementary material for: Global Profiling of Phosphorylation Reveals the Barley Roots Response to Phosphorus Starvation and Resupply
Source: Front Plant Sci. 2021 Jul 14;12:676432. doi: 10.3389/fpls.2021.676432 (PMC8317692; doi:10.3389/fpls.2021.676432)
Supplement: Supplementary Figure 1 — The motifs of CDPKs, MAPKs and acidic kinases in barley roots under Pi starvation/resupply. [file Data_Sheet_1.zip › Supplementary Tables/Supplementary Table 5.xlsx]

## Sheet: P6-CK
GO Terms Level 1	GO Terms ID	GO Terms Level	GO Terms Description	Fisher's exact test P value	Protein accession	Position	Ratio	Regulated Type	P value	Amino acid	Protein description	Localization probability	PEP	Score	Modified sequence	Charge	Mass error [ppm]	MS/MS Count
Cellular Component	GO:0019867	2	outer membrane	0.28247	HORVU2Hr1G014130.4	77	1.66	Up	1.80945e-05	S	AMP deaminase	0.982846	1.14388e-85	137.86	LLPDGGDDS(0.983)DY(0.017)DREDGEEEDDGGGPPPHR	3	4.3552	14
Cellular Component	GO:0019867	2	outer membrane	0.28247	HORVU2Hr1G014130.4	139	2.211	Up	2.4465e-06	T	AMP deaminase	0.999976	0.00265139	180.17	LGSLVRPTT(1)PK	2	3.6135	15
Cellular Component	GO:0019867	2	outer membrane	0.28247	HORVU2Hr1G014130.4	133	1.668	Up	0.0045196	S	AMP deaminase	0.999999	0.00995961	91.245	LGS(1)LVRPTTPK	2	1.7871	9
Cellular Component	GO:0019867	2	outer membrane	0.28247	HORVU1Hr1G059810.2	177	1.969	Up	0.0065994	S	AMP deaminase	1	1.8875e-242	287.14	SPVASASTLESAEGS(1)DEDVVTK	2	2.5774	46
Cellular Component	GO:0019867	2	outer membrane	0.28247	HORVU1Hr1G059810.2	79	2.213	Up	1.77356e-05	S	AMP deaminase	0.986322	0	282.26	AAAGSS(0.014)S(0.986)LPDLSSIYAAGGVAR	2	4.0564	15
Cellular Component	GO:0044433	3	cytoplasmic vesicle part	0.0776515	HORVU3Hr1G060780.1	850	1.75	Up	0.00021664	S	Vacuolar protein sorting-associated protein 16 homolog	0.994695	1.20511e-07	143.56	LKS(0.995)T(0.005)LAQNTLIDTLR	2	5.3923	20
Cellular Component	GO:0044433	3	cytoplasmic vesicle part	0.0776515	HORVU5Hr1G025420.11	706	1.736	Up	0.0120626	S	General vesicular transport factor p115	0.999988	0	360.69	SSANS(1)MSDFQEIEEEETNK	2	8.4309	30
Cellular Component	GO:0044433	3	cytoplasmic vesicle part	0.0776515	HORVU2Hr1G118930.1	117	0.606	Down	0.046876	S	Clathrin light chain protein	0.999991	0	319.7	HVS(1)GGYAPSPFFPDSDFGGGDDDGPVLPPPAEMGR	3	5.8336	28
Cellular Component	GO:0044433	3	cytoplasmic vesicle part	0.0776515	HORVU5Hr1G016680.2	111	1.511	Up	0.029065	S	Syntaxin-52	0.999999	0.00149203	110.06	QMGTSFNVS(1)NFANR	2	6.5119	8
Cellular Component	GO:0044433	3	cytoplasmic vesicle part	0.0776515	HORVU2Hr1G013900.17	993	2.55	Up	0.013057	S	Transducin family protein / WD-40 repeat family protein, putative isoform 1	0.999751	1.11436e-53	157.58	S(1)FNSQTPSELLESIFLK	2	-0.42969	8
Cellular Component	GO:0044433	3	cytoplasmic vesicle part	0.0776515	HORVU4Hr1G090800.2	283	0.627	Down	0.045059	S	Charged multivesicular body protein 3	1	2.55415e-18	130.81	TAVAES(1)VDDDEDDLEK	2	3.5908	15
Cellular Component	GO:0031306	4	intrinsic component of mitochondrial outer membrane	0.0299288	HORVU2Hr1G014130.4	77	1.66	Up	1.80945e-05	S	AMP deaminase	0.982846	1.14388e-85	137.86	LLPDGGDDS(0.983)DY(0.017)DREDGEEEDDGGGPPPHR	3	4.3552	14
Cellular Component	GO:0031306	4	intrinsic component of mitochondrial outer membrane	0.0299288	HORVU2Hr1G014130.4	139	2.211	Up	2.4465e-06	T	AMP deaminase	0.999976	0.00265139	180.17	LGSLVRPTT(1)PK	2	3.6135	15
Cellular Component	GO:0031306	4	intrinsic component of mitochondrial outer membrane	0.0299288	HORVU2Hr1G014130.4	133	1.668	Up	0.0045196	S	AMP deaminase	0.999999	0.00995961	91.245	LGS(1)LVRPTTPK	2	1.7871	9
Cellular Component	GO:0031306	4	intrinsic component of mitochondrial outer membrane	0.0299288	HORVU1Hr1G059810.2	177	1.969	Up	0.0065994	S	AMP deaminase	1	1.8875e-242	287.14	SPVASASTLESAEGS(1)DEDVVTK	2	2.5774	46
Cellular Component	GO:0031306	4	intrinsic component of mitochondrial outer membrane	0.0299288	HORVU1Hr1G059810.2	79	2.213	Up	1.77356e-05	S	AMP deaminase	0.986322	0	282.26	AAAGSS(0.014)S(0.986)LPDLSSIYAAGGVAR	2	4.0564	15
Cellular Component	GO:0032588	5	trans-Golgi network membrane	0.0925399	HORVU5Hr1G016680.2	111	1.511	Up	0.029065	S	Syntaxin-52	0.999999	0.00149203	110.06	QMGTSFNVS(1)NFANR	2	6.5119	8
Cellular Component	GO:0032588	5	trans-Golgi network membrane	0.0925399	HORVU2Hr1G013900.17	993	2.55	Up	0.013057	S	Transducin family protein / WD-40 repeat family protein, putative isoform 1	0.999751	1.11436e-53	157.58	S(1)FNSQTPSELLESIFLK	2	-0.42969	8
Cellular Component	GO:0005652	4	nuclear lamina	0.00336104	HORVU6Hr1G069560.1	841	0.378	Down	0.046158	S	nuclear matrix constituent protein-related	0.949856	0	288.92	LEEASPSEADYEPTPVYQAANNSFDAEGLPS(0.05)DS(0.95)GAR	3	7.339	20
Cellular Component	GO:0005652	4	nuclear lamina	0.00336104	HORVU3Hr1G074480.3	6	0.459	Down	0.01078	S	Nuclear matrix constituent protein-related, putative isoform 2	1	1.43126e-65	243.95	S(1)PAAGAALAGDEAIWR	2	3.5695	14
Cellular Component	GO:0098827	4	endoplasmic reticulum subcompartment	0.108662	HORVU6Hr1G033850.10	355	1.506	Up	0.0144981	S	Chaperone protein DnaJ	0.99969	0	273.36	YKEDS(1)EEEDIGDDGNDDDDNNASSSNFK	3	5.211	15
Cellular Component	GO:0098827	4	endoplasmic reticulum subcompartment	0.108662	HORVU4Hr1G001850.2	465	2.135	Up	0.0148957	T	Protein kinase superfamily protein	0.955022	0.000218295	100.98	EILPLMT(0.002)PS(0.043)NLT(0.955)ADK	2	4.5738	8
Cellular Component	GO:0098827	4	endoplasmic reticulum subcompartment	0.108662	HORVU5Hr1G125710.2	887	0.598	Down	0.0061046	S	Protein kinase superfamily protein	1	1.0805e-131	207.61	S(1)AEAFQVDNPYQPVVDNTNLPAPDFEEPK	3	4.3085	15
Cellular Component	GO:0098827	4	endoplasmic reticulum subcompartment	0.108662	HORVU5Hr1G125710.2	504	0.639	Down	0.00028136	S	Protein kinase superfamily protein	0.999811	0.000161774	104.3	TSFLQPS(0.016)DS(0.984)GKS(1)LEPR	2	4.1905	14
Cellular Component	GO:0098827	4	endoplasmic reticulum subcompartment	0.108662	HORVU5Hr1G097010.3	25	1.527	Up	0.00064004	S	Protein kinase superfamily protein	0.987013	1.916e-30	200.96	NLPTSGPLS(0.987)FT(0.006)S(0.006)R	2	1.6218	15
Cellular Component	GO:0098827	4	endoplasmic reticulum subcompartment	0.108662	HORVU5Hr1G022360.3	83	2.134	Up	0.033896	S	protein kinase family protein	0.999863	4.2723e-112	258.79	GSAS(1)FSHSSPLQR	2	4.7976	15
Cellular Component	GO:0031965	3	nuclear membrane	0.28247	HORVU4Hr1G075390.1	295	2.278	Up	0.000137792	S	Nuclear pore complex protein Nup98-Nup96	0.988485	0.000737654	163.93	SLSPLHGS(0.012)S(0.988)QK	2	2.2422	15
Cellular Component	GO:0031965	3	nuclear membrane	0.28247	HORVU2Hr1G060380.1	544	1.602	Up	0.0155797	S	Nuclear-interacting partner of ALK	0.995879	9.899e-10	149.57	NLEEGGS(0.996)T(0.004)ADKPINR	2	-0.12306	11
Cellular Component	GO:0031301	3	integral component of organelle membrane	0.111411	HORVU2Hr1G014130.4	77	1.66	Up	1.80945e-05	S	AMP deaminase	0.982846	1.14388e-85	137.86	LLPDGGDDS(0.983)DY(0.017)DREDGEEEDDGGGPPPHR	3	4.3552	14
Cellular Component	GO:0031301	3	integral component of organelle membrane	0.111411	HORVU2Hr1G014130.4	139	2.211	Up	2.4465e-06	T	AMP deaminase	0.999976	0.00265139	180.17	LGSLVRPTT(1)PK	2	3.6135	15
Cellular Component	GO:0031301	3	integral component of organelle membrane	0.111411	HORVU2Hr1G014130.4	133	1.668	Up	0.0045196	S	AMP deaminase	0.999999	0.00995961	91.245	LGS(1)LVRPTTPK	2	1.7871	9
Cellular Component	GO:0031301	3	integral component of organelle membrane	0.111411	HORVU1Hr1G059810.2	177	1.969	Up	0.0065994	S	AMP deaminase	1	1.8875e-242	287.14	SPVASASTLESAEGS(1)DEDVVTK	2	2.5774	46
Cellular Component	GO:0031301	3	integral component of organelle membrane	0.111411	HORVU1Hr1G059810.2	79	2.213	Up	1.77356e-05	S	AMP deaminase	0.986322	0	282.26	AAAGSS(0.014)S(0.986)LPDLSSIYAAGGVAR	2	4.0564	15
Cellular Component	GO:0030136	6	clathrin-coated vesicle	0.131175	HORVU3Hr1G096450.1	208	1.632	Up	0.0066355	S	coiled-coil domain-containing protein SCD2-like isoform X2 [Aegilops tauschii subsp. tauschii]	0.999846	5.8581e-06	140.22	TPS(1)PIPPVAVESPVERPR	3	1.5707	16
Cellular Component	GO:0030136	6	clathrin-coated vesicle	0.131175	HORVU2Hr1G118930.1	117	0.606	Down	0.046876	S	Clathrin light chain protein	0.999991	0	319.7	HVS(1)GGYAPSPFFPDSDFGGGDDDGPVLPPPAEMGR	3	5.8336	28
Cellular Component	GO:0031080	3	nuclear pore outer ring	0.043206	HORVU4Hr1G075390.1	295	2.278	Up	0.000137792	S	Nuclear pore complex protein Nup98-Nup96	0.988485	0.000737654	163.93	SLSPLHGS(0.012)S(0.988)QK	2	2.2422	15
Cellular Component	GO:0031080	3	nuclear pore outer ring	0.043206	HORVU4Hr1G066290.8	569	1.583	Up	0.002463	S	Nucleoporin, Nup133/Nup155-like	0.999612	1.3069e-08	200.76	VSS(1)EAWSAGDR	2	2.281	15
Cellular Component	GO:0031201	3	SNARE complex	0.172734	HORVU2Hr1G104060.1	291	0.609	Down	0.0170607	S	gamma-soluble NSF attachment protein	1	3.48723e-79	265.34	DVGGGDGDS(1)LDEDDLT	2	3.8297	24
Cellular Component	GO:0031201	3	SNARE complex	0.172734	HORVU5Hr1G016680.2	111	1.511	Up	0.029065	S	Syntaxin-52	0.999999	0.00149203	110.06	QMGTSFNVS(1)NFANR	2	6.5119	8
Cellular Component	GO:0010008	3	endosome membrane	0.284829	HORVU5Hr1G016680.2	111	1.511	Up	0.029065	S	Syntaxin-52	0.999999	0.00149203	110.06	QMGTSFNVS(1)NFANR	2	6.5119	8
Cellular Component	GO:0010008	3	endosome membrane	0.284829	HORVU2Hr1G013900.17	993	2.55	Up	0.013057	S	Transducin family protein / WD-40 repeat family protein, putative isoform 1	0.999751	1.11436e-53	157.58	S(1)FNSQTPSELLESIFLK	2	-0.42969	8
Cellular Component	GO:0010008	3	endosome membrane	0.284829	HORVU4Hr1G090800.2	283	0.627	Down	0.045059	S	Charged multivesicular body protein 3	1	2.55415e-18	130.81	TAVAES(1)VDDDEDDLEK	2	3.5908	15
Cellular Component	GO:0005840	4	ribosome	0.153588	HORVU2Hr1G068360.8	288	1.533	Up	0.0071626	S	Eukaryotic translation initiation factor 3 subunit H	1	0.00340822	112.73	QQS(1)QQQAWLQK	2	2.5099	13
Cellular Component	GO:0005840	4	ribosome	0.153588	HORVU2Hr1G023120.1	159	1.535	Up	0.0058222	S	30S ribosomal protein S9	1	8.9014e-154	297.96	LDS(1)EDEKDDPFAAR	2	5.312	54
Cellular Component	GO:0005840	4	ribosome	0.153588	HORVU1Hr1G073640.1	91	0.599	Down	0.0044001	S	60S acidic ribosomal protein family	1	4.03124e-82	169.41	FAAVPSGGGAIAVGAPAAAAGGAAAPAAES(1)KKEEK	3	4.2161	55
Cellular Component	GO:0005840	4	ribosome	0.153588	HORVU5Hr1G052240.6	11	0.596	Down	0.00010107	T	40S ribosomal protein S19	0.990194	0.000103596	99.127	ATVPAPAAET(0.99)AAS(0.007)T(0.003)AR	2	3.0188	15
Cellular Component	GO:0005730	4	nucleolus	0.0878026	HORVU3Hr1G018170.3	467	1.966	Up	1.80987e-05	S	ATP-dependent RNA helicase DBP2	1	6.44816e-28	129.91	QQLASSHVVPNHIAPS(1)PGRPPMGFK	3	3.8249	25
Cellular Component	GO:0005730	4	nucleolus	0.0878026	HORVU5Hr1G021240.1	187	0.517	Down	0.0044241	S	Nuclear pore complex protein Nup93	0.967276	3.5565e-199	287.15	HALMPSSAS(0.032)S(0.967)PQASSGLPAEEVMPIPNK	3	2.528	42
Cellular Component	GO:0005730	4	nucleolus	0.0878026	HORVU6Hr1G069560.1	841	0.378	Down	0.046158	S	nuclear matrix constituent protein-related	0.949856	0	288.92	LEEASPSEADYEPTPVYQAANNSFDAEGLPS(0.05)DS(0.95)GAR	3	7.339	20
Cellular Component	GO:0005730	4	nucleolus	0.0878026	HORVU7Hr1G071710.1	146	1.52	Up	0.0115588	S	DNA topoisomerase 1	1	1.8856e-223	304.47	VVAGGENAYDS(1)DDDHKPLGMNINSAK	3	5.1092	30
Cellular Component	GO:0005730	4	nucleolus	0.0878026	HORVU5Hr1G122640.6	250	0.633	Down	0.0033178	S	U2 small nuclear ribonucleoprotein A	1	2.5023e-280	288.78	PDTNMAEAS(1)EEAEAEK	2	5.1538	39
Cellular Component	GO:0005730	4	nucleolus	0.0878026	HORVU0Hr1G020490.5	232	1.724	Up	0.00045574	S	ATP-dependent RNA helicase DBP2	1	1.01797e-05	152.02	KWTLDGEES(1)DEEDVKK	3	0.20348	14
Cellular Component	GO:0005730	4	nucleolus	0.0878026	HORVU1Hr1G095150.1	957	2.189	Up	0.0021351	S	AT1 protein	1	1.28454e-60	247.73	ERPEWAIS(1)AES(1)GEAERPR	3	-0.41296	18
Cellular Component	GO:0005730	4	nucleolus	0.0878026	HORVU1Hr1G044350.16	58	1.625	Up	0.000159634	S	DNA ligase 1	1	1.2245e-228	317.76	TADGATAEPAVDEKPPS(1)PVKS(1)PVK	3	4.803	46
Cellular Component	GO:0005730	4	nucleolus	0.0878026	HORVU1Hr1G014010.25	1546	0.626	Down	0.021962	T	30S ribosomal protein S1	0.999998	1.105e-240	233.37	ESYFDSDMT(1)DDENDNENDGER	2	3.9402	34
Cellular Component	GO:0005730	4	nucleolus	0.0878026	HORVU2Hr1G106110.11	846	0.462	Down	0.0123402	T	Transducin family protein / WD-40 repeat family protein	1	0	368.96	DVTNDSSTDNVEIAPAEPEQET(1)PEKPGK	3	4.7614	35
Cellular Component	GO:0005730	4	nucleolus	0.0878026	HORVU7Hr1G097860.2	281	1.803	Up	0.003896	S	Serrate RNA effector molecule	0.985241	6.01938e-24	209.42	GS(0.015)S(0.985)KETDPLSAAPK	2	3.4615	15
Cellular Component	GO:0005730	4	nucleolus	0.0878026	HORVU7Hr1G097860.2	569	2.237	Up	0.0009632	S	Serrate RNA effector molecule	0.999986	3.35358e-96	242.29	GDGS(1)PSRDGPDDQMFDSFR	3	-2.0783	29
Cellular Component	GO:0005844	4	polysome	0.370068	HORVU2Hr1G068360.8	288	1.533	Up	0.0071626	S	Eukaryotic translation initiation factor 3 subunit H	1	0.00340822	112.73	QQS(1)QQQAWLQK	2	2.5099	13
Cellular Component	GO:0005844	4	polysome	0.370068	HORVU0Hr1G008280.1	433	1.561	Up	0.00099727	S	RNA-binding protein 1	0.98305	0	275.55	S(0.017)GS(0.983)ELDGTSPFGYGLGNAASDVTAK	2	3.7176	14
Cellular Component	GO:0030662	3	coated vesicle membrane	0.0582258	HORVU5Hr1G025420.11	706	1.736	Up	0.0120626	S	General vesicular transport factor p115	0.999988	0	360.69	SSANS(1)MSDFQEIEEEETNK	2	8.4309	30
Cellular Component	GO:0030662	3	coated vesicle membrane	0.0582258	HORVU2Hr1G118930.1	117	0.606	Down	0.046876	S	Clathrin light chain protein	0.999991	0	319.7	HVS(1)GGYAPSPFFPDSDFGGGDDDGPVLPPPAEMGR	3	5.8336	28
Cellular Component	GO:0031307	5	integral component of mitochondrial outer membrane	0.0299288	HORVU2Hr1G014130.4	77	1.66	Up	1.80945e-05	S	AMP deaminase	0.982846	1.14388e-85	137.86	LLPDGGDDS(0.983)DY(0.017)DREDGEEEDDGGGPPPHR	3	4.3552	14
Cellular Component	GO:0031307	5	integral component of mitochondrial outer membrane	0.0299288	HORVU2Hr1G014130.4	139	2.211	Up	2.4465e-06	T	AMP deaminase	0.999976	0.00265139	180.17	LGSLVRPTT(1)PK	2	3.6135	15
Cellular Component	GO:0031307	5	integral component of mitochondrial outer membrane	0.0299288	HORVU2Hr1G014130.4	133	1.668	Up	0.0045196	S	AMP deaminase	0.999999	0.00995961	91.245	LGS(1)LVRPTTPK	2	1.7871	9
Cellular Component	GO:0031307	5	integral component of mitochondrial outer membrane	0.0299288	HORVU1Hr1G059810.2	177	1.969	Up	0.0065994	S	AMP deaminase	1	1.8875e-242	287.14	SPVASASTLESAEGS(1)DEDVVTK	2	2.5774	46
Cellular Component	GO:0031307	5	integral component of mitochondrial outer membrane	0.0299288	HORVU1Hr1G059810.2	79	2.213	Up	1.77356e-05	S	AMP deaminase	0.986322	0	282.26	AAAGSS(0.014)S(0.986)LPDLSSIYAAGGVAR	2	4.0564	15
Cellular Component	GO:0019866	3	organelle inner membrane	0.260283	HORVU1Hr1G043940.3	728	0.653	Down	0.029142	S	Protein TIC110, chloroplastic	0.997275	0	260.44	GELTTAEPATSSATSEPETT(0.003)ES(0.997)EEEDEDYEWESLETLK	3	7.4852	15
Cellular Component	GO:0019866	3	organelle inner membrane	0.260283	HORVU1Hr1G083840.2	414	0.471	Down	0.0120768	S	ATP synthase subunit beta	0.99974	8.6695e-162	279.65	S(1)ISELGIYPAVDPLDSTSR	2	4.2753	13
Cellular Component	GO:0031968	3	organelle outer membrane	0.28247	HORVU2Hr1G014130.4	77	1.66	Up	1.80945e-05	S	AMP deaminase	0.982846	1.14388e-85	137.86	LLPDGGDDS(0.983)DY(0.017)DREDGEEEDDGGGPPPHR	3	4.3552	14
Cellular Component	GO:0031968	3	organelle outer membrane	0.28247	HORVU2Hr1G014130.4	139	2.211	Up	2.4465e-06	T	AMP deaminase	0.999976	0.00265139	180.17	LGSLVRPTT(1)PK	2	3.6135	15
Cellular Component	GO:0031968	3	organelle outer membrane	0.28247	HORVU2Hr1G014130.4	133	1.668	Up	0.0045196	S	AMP deaminase	0.999999	0.00995961	91.245	LGS(1)LVRPTTPK	2	1.7871	9
Cellular Component	GO:0031968	3	organelle outer membrane	0.28247	HORVU1Hr1G059810.2	177	1.969	Up	0.0065994	S	AMP deaminase	1	1.8875e-242	287.14	SPVASASTLESAEGS(1)DEDVVTK	2	2.5774	46
Cellular Component	GO:0031968	3	organelle outer membrane	0.28247	HORVU1Hr1G059810.2	79	2.213	Up	1.77356e-05	S	AMP deaminase	0.986322	0	282.26	AAAGSS(0.014)S(0.986)LPDLSSIYAAGGVAR	2	4.0564	15
Cellular Component	GO:0005741	4	mitochondrial outer membrane	0.131175	HORVU2Hr1G014130.4	77	1.66	Up	1.80945e-05	S	AMP deaminase	0.982846	1.14388e-85	137.86	LLPDGGDDS(0.983)DY(0.017)DREDGEEEDDGGGPPPHR	3	4.3552	14
Cellular Component	GO:0005741	4	mitochondrial outer membrane	0.131175	HORVU2Hr1G014130.4	139	2.211	Up	2.4465e-06	T	AMP deaminase	0.999976	0.00265139	180.17	LGSLVRPTT(1)PK	2	3.6135	15
Cellular Component	GO:0005741	4	mitochondrial outer membrane	0.131175	HORVU2Hr1G014130.4	133	1.668	Up	0.0045196	S	AMP deaminase	0.999999	0.00995961	91.245	LGS(1)LVRPTTPK	2	1.7871	9
Cellular Component	GO:0005741	4	mitochondrial outer membrane	0.131175	HORVU1Hr1G059810.2	177	1.969	Up	0.0065994	S	AMP deaminase	1	1.8875e-242	287.14	SPVASASTLESAEGS(1)DEDVVTK	2	2.5774	46
Cellular Component	GO:0005741	4	mitochondrial outer membrane	0.131175	HORVU1Hr1G059810.2	79	2.213	Up	1.77356e-05	S	AMP deaminase	0.986322	0	282.26	AAAGSS(0.014)S(0.986)LPDLSSIYAAGGVAR	2	4.0564	15
Cellular Component	GO:0005795	5	Golgi stack	0.131175	HORVU5Hr1G025420.11	706	1.736	Up	0.0120626	S	General vesicular transport factor p115	0.999988	0	360.69	SSANS(1)MSDFQEIEEEETNK	2	8.4309	30
Cellular Component	GO:0005795	5	Golgi stack	0.131175	HORVU2Hr1G013900.17	993	2.55	Up	0.013057	S	Transducin family protein / WD-40 repeat family protein, putative isoform 1	0.999751	1.11436e-53	157.58	S(1)FNSQTPSELLESIFLK	2	-0.42969	8
Cellular Component	GO:0032592	4	integral component of mitochondrial membrane	0.043206	HORVU2Hr1G014130.4	77	1.66	Up	1.80945e-05	S	AMP deaminase	0.982846	1.14388e-85	137.86	LLPDGGDDS(0.983)DY(0.017)DREDGEEEDDGGGPPPHR	3	4.3552	14
Cellular Component	GO:0032592	4	integral component of mitochondrial membrane	0.043206	HORVU2Hr1G014130.4	139	2.211	Up	2.4465e-06	T	AMP deaminase	0.999976	0.00265139	180.17	LGSLVRPTT(1)PK	2	3.6135	15
Cellular Component	GO:0032592	4	integral component of mitochondrial membrane	0.043206	HORVU2Hr1G014130.4	133	1.668	Up	0.0045196	S	AMP deaminase	0.999999	0.00995961	91.245	LGS(1)LVRPTTPK	2	1.7871	9
Cellular Component	GO:0032592	4	integral component of mitochondrial membrane	0.043206	HORVU1Hr1G059810.2	177	1.969	Up	0.0065994	S	AMP deaminase	1	1.8875e-242	287.14	SPVASASTLESAEGS(1)DEDVVTK	2	2.5774	46
Cellular Component	GO:0032592	4	integral component of mitochondrial membrane	0.043206	HORVU1Hr1G059810.2	79	2.213	Up	1.77356e-05	S	AMP deaminase	0.986322	0	282.26	AAAGSS(0.014)S(0.986)LPDLSSIYAAGGVAR	2	4.0564	15
Cellular Component	GO:0031090	2	organelle membrane	0.035521	HORVU2Hr1G103620.5	210	0.583	Down	1.88904e-05	S	ABC transporter C family member 2	1	2.7938e-167	218.79	S(1)ELLVDNTDYEPLPGGEQICPER	2	3.2406	29
Cellular Component	GO:0031090	2	organelle membrane	0.035521	HORVU2Hr1G014130.4	77	1.66	Up	1.80945e-05	S	AMP deaminase	0.982846	1.14388e-85	137.86	LLPDGGDDS(0.983)DY(0.017)DREDGEEEDDGGGPPPHR	3	4.3552	14
Cellular Component	GO:0031090	2	organelle membrane	0.035521	HORVU2Hr1G014130.4	139	2.211	Up	2.4465e-06	T	AMP deaminase	0.999976	0.00265139	180.17	LGSLVRPTT(1)PK	2	3.6135	15
Cellular Component	GO:0031090	2	organelle membrane	0.035521	HORVU2Hr1G014130.4	133	1.668	Up	0.0045196	S	AMP deaminase	0.999999	0.00995961	91.245	LGS(1)LVRPTTPK	2	1.7871	9
Cellular Component	GO:0031090	2	organelle membrane	0.035521	HORVU6Hr1G088570.2	251	0.457	Down	0.021698	S	Clathrin interactor EPSIN 2	1	2.52076e-21	208.63	S(1)YGDEEAYSSR	2	5.8101	29
Cellular Component	GO:0031090	2	organelle membrane	0.035521	HORVU2Hr1G104060.1	291	0.609	Down	0.0170607	S	gamma-soluble NSF attachment protein	1	3.48723e-79	265.34	DVGGGDGDS(1)LDEDDLT	2	3.8297	24
Cellular Component	GO:0031090	2	organelle membrane	0.035521	HORVU4Hr1G075390.1	295	2.278	Up	0.000137792	S	Nuclear pore complex protein Nup98-Nup96	0.988485	0.000737654	163.93	SLSPLHGS(0.012)S(0.988)QK	2	2.2422	15
Cellular Component	GO:0031090	2	organelle membrane	0.035521	HORVU2Hr1G118930.1	117	0.606	Down	0.046876	S	Clathrin light chain protein	0.999991	0	319.7	HVS(1)GGYAPSPFFPDSDFGGGDDDGPVLPPPAEMGR	3	5.8336	28
Cellular Component	GO:0031090	2	organelle membrane	0.035521	HORVU1Hr1G083840.2	414	0.471	Down	0.0120768	S	ATP synthase subunit beta	0.99974	8.6695e-162	279.65	S(1)ISELGIYPAVDPLDSTSR	2	4.2753	13
Cellular Component	GO:0031090	2	organelle membrane	0.035521	HORVU7Hr1G049220.10	148	1.966	Up	0.0041244	S	Peroxisomal targeting signal 1 receptor	0.991531	1.00578e-12	193.96	VLSGVLHSFLS(0.992)S(0.008)GR	2	3.3823	15
Cellular Component	GO:0031090	2	organelle membrane	0.035521	HORVU1Hr1G043940.3	728	0.653	Down	0.029142	S	Protein TIC110, chloroplastic	0.997275	0	260.44	GELTTAEPATSSATSEPETT(0.003)ES(0.997)EEEDEDYEWESLETLK	3	7.4852	15
Cellular Component	GO:0031090	2	organelle membrane	0.035521	HORVU3Hr1G060780.1	850	1.75	Up	0.00021664	S	Vacuolar protein sorting-associated protein 16 homolog	0.994695	1.20511e-07	143.56	LKS(0.995)T(0.005)LAQNTLIDTLR	2	5.3923	20
Cellular Component	GO:0031090	2	organelle membrane	0.035521	HORVU5Hr1G025420.11	706	1.736	Up	0.0120626	S	General vesicular transport factor p115	0.999988	0	360.69	SSANS(1)MSDFQEIEEEETNK	2	8.4309	30
Cellular Component	GO:0031090	2	organelle membrane	0.035521	HORVU2Hr1G013900.17	993	2.55	Up	0.013057	S	Transducin family protein / WD-40 repeat family protein, putative isoform 1	0.999751	1.11436e-53	157.58	S(1)FNSQTPSELLESIFLK	2	-0.42969	8
Cellular Component	GO:0031090	2	organelle membrane	0.035521	HORVU5Hr1G016680.2	111	1.511	Up	0.029065	S	Syntaxin-52	0.999999	0.00149203	110.06	QMGTSFNVS(1)NFANR	2	6.5119	8
Cellular Component	GO:0031090	2	organelle membrane	0.035521	HORVU1Hr1G059810.2	177	1.969	Up	0.0065994	S	AMP deaminase	1	1.8875e-242	287.14	SPVASASTLESAEGS(1)DEDVVTK	2	2.5774	46
Cellular Component	GO:0031090	2	organelle membrane	0.035521	HORVU1Hr1G059810.2	79	2.213	Up	1.77356e-05	S	AMP deaminase	0.986322	0	282.26	AAAGSS(0.014)S(0.986)LPDLSSIYAAGGVAR	2	4.0564	15
Cellular Component	GO:0031090	2	organelle membrane	0.035521	HORVU2Hr1G060380.1	544	1.602	Up	0.0155797	S	Nuclear-interacting partner of ALK	0.995879	9.899e-10	149.57	NLEEGGS(0.996)T(0.004)ADKPINR	2	-0.12306	11
Cellular Component	GO:0031090	2	organelle membrane	0.035521	HORVU1Hr1G052040.1	503	0.361	Down	1.55627e-05	S	polyol/monosaccharide transporter 5	1	2.84228e-31	154.78	DLIEQQLAGPAMVHPS(1)EAVAK	3	-1.596	17
Cellular Component	GO:0031090	2	organelle membrane	0.035521	HORVU1Hr1G052040.1	283	0.511	Down	0.000121198	S	polyol/monosaccharide transporter 5	1	1.91076e-65	245.78	GGGQS(1)ALGS(1)ALGLMSR	2	4.2145	64
Cellular Component	GO:0031090	2	organelle membrane	0.035521	HORVU1Hr1G052040.1	279	0.547	Down	1.96671e-05	S	polyol/monosaccharide transporter 5	1	0	394.4	GGGQS(1)ALGS(1)ALGLMSR	2	4.9017	66
Cellular Component	GO:0031090	2	organelle membrane	0.035521	HORVU1Hr1G052040.1	322	0.633	Down	0.0102006	S	polyol/monosaccharide transporter 5	1	6.93989e-07	150.21	MPEVMGS(1)MR	2	-0.323	68
Cellular Component	GO:0031090	2	organelle membrane	0.035521	HORVU6Hr1G042840.16	233	1.57	Up	0.00079685	S	Monosaccharide-sensing protein 2	1	1.57789e-39	202.58	IYLHQEGVADS(1)RR	2	3.0105	42
Cellular Component	GO:0031090	2	organelle membrane	0.035521	HORVU6Hr1G042840.16	64	0.633	Down	0.0006003	S	Monosaccharide-sensing protein 2	0.999999	2.95784e-82	237.89	GPSMLGS(1)VLSLASR	2	0.047877	22
Cellular Component	GO:0031090	2	organelle membrane	0.035521	HORVU4Hr1G090800.2	283	0.627	Down	0.045059	S	Charged multivesicular body protein 3	1	2.55415e-18	130.81	TAVAES(1)VDDDEDDLEK	2	3.5908	15
Cellular Component	GO:0015935	4	small ribosomal subunit	0.194246	HORVU2Hr1G023120.1	159	1.535	Up	0.0058222	S	30S ribosomal protein S9	1	8.9014e-154	297.96	LDS(1)EDEKDDPFAAR	2	5.312	54
Cellular Component	GO:0015935	4	small ribosomal subunit	0.194246	HORVU5Hr1G052240.6	11	0.596	Down	0.00010107	T	40S ribosomal protein S19	0.990194	0.000103596	99.127	ATVPAPAAET(0.99)AAS(0.007)T(0.003)AR	2	3.0188	15
Cellular Component	GO:0034518	2	RNA cap binding complex	0.0299288	HORVU7Hr1G097860.2	281	1.803	Up	0.003896	S	Serrate RNA effector molecule	0.985241	6.01938e-24	209.42	GS(0.015)S(0.985)KETDPLSAAPK	2	3.4615	15
Cellular Component	GO:0034518	2	RNA cap binding complex	0.0299288	HORVU7Hr1G097860.2	569	2.237	Up	0.0009632	S	Serrate RNA effector molecule	0.999986	3.35358e-96	242.29	GDGS(1)PSRDGPDDQMFDSFR	3	-2.0783	29
Cellular Component	GO:0034518	2	RNA cap binding complex	0.0299288	HORVU6Hr1G056260.5	264	1.686	Up	0.00091567	S	Nuclear cap-binding protein subunit 2	1	0	424.6	GDS(1)DDEDEDYDKK	2	4.5148	48
Cellular Component	GO:0044455	2	mitochondrial membrane part	0.194246	HORVU2Hr1G014130.4	77	1.66	Up	1.80945e-05	S	AMP deaminase	0.982846	1.14388e-85	137.86	LLPDGGDDS(0.983)DY(0.017)DREDGEEEDDGGGPPPHR	3	4.3552	14
Cellular Component	GO:0044455	2	mitochondrial membrane part	0.194246	HORVU2Hr1G014130.4	139	2.211	Up	2.4465e-06	T	AMP deaminase	0.999976	0.00265139	180.17	LGSLVRPTT(1)PK	2	3.6135	15
Cellular Component	GO:0044455	2	mitochondrial membrane part	0.194246	HORVU2Hr1G014130.4	133	1.668	Up	0.0045196	S	AMP deaminase	0.999999	0.00995961	91.245	LGS(1)LVRPTTPK	2	1.7871	9
Cellular Component	GO:0044455	2	mitochondrial membrane part	0.194246	HORVU1Hr1G059810.2	177	1.969	Up	0.0065994	S	AMP deaminase	1	1.8875e-242	287.14	SPVASASTLESAEGS(1)DEDVVTK	2	2.5774	46
Cellular Component	GO:0044455	2	mitochondrial membrane part	0.194246	HORVU1Hr1G059810.2	79	2.213	Up	1.77356e-05	S	AMP deaminase	0.986322	0	282.26	AAAGSS(0.014)S(0.986)LPDLSSIYAAGGVAR	2	4.0564	15
Cellular Component	GO:0005846	3	nuclear cap binding complex	0.00969889	HORVU7Hr1G097860.2	281	1.803	Up	0.003896	S	Serrate RNA effector molecule	0.985241	6.01938e-24	209.42	GS(0.015)S(0.985)KETDPLSAAPK	2	3.4615	15
Cellular Component	GO:0005846	3	nuclear cap binding complex	0.00969889	HORVU7Hr1G097860.2	569	2.237	Up	0.0009632	S	Serrate RNA effector molecule	0.999986	3.35358e-96	242.29	GDGS(1)PSRDGPDDQMFDSFR	3	-2.0783	29
Cellular Component	GO:0005846	3	nuclear cap binding complex	0.00969889	HORVU6Hr1G056260.5	264	1.686	Up	0.00091567	S	Nuclear cap-binding protein subunit 2	1	0	424.6	GDS(1)DDEDEDYDKK	2	4.5148	48
Cellular Component	GO:0005789	2	endoplasmic reticulum membrane	0.100757	HORVU6Hr1G033850.10	355	1.506	Up	0.0144981	S	Chaperone protein DnaJ	0.99969	0	273.36	YKEDS(1)EEEDIGDDGNDDDDNNASSSNFK	3	5.211	15
Cellular Component	GO:0005789	2	endoplasmic reticulum membrane	0.100757	HORVU4Hr1G001850.2	465	2.135	Up	0.0148957	T	Protein kinase superfamily protein	0.955022	0.000218295	100.98	EILPLMT(0.002)PS(0.043)NLT(0.955)ADK	2	4.5738	8
Cellular Component	GO:0005789	2	endoplasmic reticulum membrane	0.100757	HORVU5Hr1G125710.2	887	0.598	Down	0.0061046	S	Protein kinase superfamily protein	1	1.0805e-131	207.61	S(1)AEAFQVDNPYQPVVDNTNLPAPDFEEPK	3	4.3085	15
Cellular Component	GO:0005789	2	endoplasmic reticulum membrane	0.100757	HORVU5Hr1G125710.2	504	0.639	Down	0.00028136	S	Protein kinase superfamily protein	0.999811	0.000161774	104.3	TSFLQPS(0.016)DS(0.984)GKS(1)LEPR	2	4.1905	14
Cellular Component	GO:0005789	2	endoplasmic reticulum membrane	0.100757	HORVU5Hr1G097010.3	25	1.527	Up	0.00064004	S	Protein kinase superfamily protein	0.987013	1.916e-30	200.96	NLPTSGPLS(0.987)FT(0.006)S(0.006)R	2	1.6218	15
Cellular Component	GO:0005789	2	endoplasmic reticulum membrane	0.100757	HORVU5Hr1G022360.3	83	2.134	Up	0.033896	S	protein kinase family protein	0.999863	4.2723e-112	258.79	GSAS(1)FSHSSPLQR	2	4.7976	15
Cellular Component	GO:0099023	2	tethering complex	0.216078	HORVU3Hr1G060780.1	850	1.75	Up	0.00021664	S	Vacuolar protein sorting-associated protein 16 homolog	0.994695	1.20511e-07	143.56	LKS(0.995)T(0.005)LAQNTLIDTLR	2	5.3923	20
Cellular Component	GO:0099023	2	tethering complex	0.216078	HORVU2Hr1G074320.2	63	0.242	Down	0.0053028	T	Exocyst complex component 2	0.99997	0.000965133	143.22	ALTSVQT(1)LPK	2	-1.1203	13
Cellular Component	GO:0005643	3	nuclear pore	0.106447	HORVU4Hr1G075390.1	295	2.278	Up	0.000137792	S	Nuclear pore complex protein Nup98-Nup96	0.988485	0.000737654	163.93	SLSPLHGS(0.012)S(0.988)QK	2	2.2422	15
Cellular Component	GO:0005643	3	nuclear pore	0.106447	HORVU5Hr1G021240.1	187	0.517	Down	0.0044241	S	Nuclear pore complex protein Nup93	0.967276	3.5565e-199	287.15	HALMPSSAS(0.032)S(0.967)PQASSGLPAEEVMPIPNK	3	2.528	42
Cellular Component	GO:0005643	3	nuclear pore	0.106447	HORVU4Hr1G066290.8	569	1.583	Up	0.002463	S	Nucleoporin, Nup133/Nup155-like	0.999612	1.3069e-08	200.76	VSS(1)EAWSAGDR	2	2.281	15
Cellular Component	GO:0005770	6	late endosome	0.370068	HORVU5Hr1G016680.2	111	1.511	Up	0.029065	S	Syntaxin-52	0.999999	0.00149203	110.06	QMGTSFNVS(1)NFANR	2	6.5119	8
Cellular Component	GO:0005770	6	late endosome	0.370068	HORVU4Hr1G090800.2	283	0.627	Down	0.045059	S	Charged multivesicular body protein 3	1	2.55415e-18	130.81	TAVAES(1)VDDDEDDLEK	2	3.5908	15
Cellular Component	GO:0031967	3	organelle envelope	0.0761711	HORVU1Hr1G043940.3	728	0.653	Down	0.029142	S	Protein TIC110, chloroplastic	0.997275	0	260.44	GELTTAEPATSSATSEPETT(0.003)ES(0.997)EEEDEDYEWESLETLK	3	7.4852	15
Cellular Component	GO:0031967	3	organelle envelope	0.0761711	HORVU2Hr1G014130.4	77	1.66	Up	1.80945e-05	S	AMP deaminase	0.982846	1.14388e-85	137.86	LLPDGGDDS(0.983)DY(0.017)DREDGEEEDDGGGPPPHR	3	4.3552	14
Cellular Component	GO:0031967	3	organelle envelope	0.0761711	HORVU2Hr1G014130.4	139	2.211	Up	2.4465e-06	T	AMP deaminase	0.999976	0.00265139	180.17	LGSLVRPTT(1)PK	2	3.6135	15
Cellular Component	GO:0031967	3	organelle envelope	0.0761711	HORVU2Hr1G014130.4	133	1.668	Up	0.0045196	S	AMP deaminase	0.999999	0.00995961	91.245	LGS(1)LVRPTTPK	2	1.7871	9
Cellular Component	GO:0031967	3	organelle envelope	0.0761711	HORVU5Hr1G021240.1	187	0.517	Down	0.0044241	S	Nuclear pore complex protein Nup93	0.967276	3.5565e-199	287.15	HALMPSSAS(0.032)S(0.967)PQASSGLPAEEVMPIPNK	3	2.528	42
Cellular Component	GO:0031967	3	organelle envelope	0.0761711	HORVU6Hr1G069560.1	841	0.378	Down	0.046158	S	nuclear matrix constituent protein-related	0.949856	0	288.92	LEEASPSEADYEPTPVYQAANNSFDAEGLPS(0.05)DS(0.95)GAR	3	7.339	20
Cellular Component	GO:0031967	3	organelle envelope	0.0761711	HORVU6Hr1G038010.1	12	0.369	Down	0.0027204	S	histone deacetylase 6	0.999978	1.19414e-28	173.13	AASGEGASLPS(1)PAGGEDGR	2	6.3754	13
Cellular Component	GO:0031967	3	organelle envelope	0.0761711	HORVU4Hr1G066290.8	569	1.583	Up	0.002463	S	Nucleoporin, Nup133/Nup155-like	0.999612	1.3069e-08	200.76	VSS(1)EAWSAGDR	2	2.281	15
Cellular Component	GO:0031967	3	organelle envelope	0.0761711	HORVU1Hr1G059810.2	177	1.969	Up	0.0065994	S	AMP deaminase	1	1.8875e-242	287.14	SPVASASTLESAEGS(1)DEDVVTK	2	2.5774	46
Cellular Component	GO:0031967	3	organelle envelope	0.0761711	HORVU1Hr1G059810.2	79	2.213	Up	1.77356e-05	S	AMP deaminase	0.986322	0	282.26	AAAGSS(0.014)S(0.986)LPDLSSIYAAGGVAR	2	4.0564	15
Cellular Component	GO:0031967	3	organelle envelope	0.0761711	HORVU2Hr1G060380.1	544	1.602	Up	0.0155797	S	Nuclear-interacting partner of ALK	0.995879	9.899e-10	149.57	NLEEGGS(0.996)T(0.004)ADKPINR	2	-0.12306	11
Cellular Component	GO:0031967	3	organelle envelope	0.0761711	HORVU4Hr1G075390.1	295	2.278	Up	0.000137792	S	Nuclear pore complex protein Nup98-Nup96	0.988485	0.000737654	163.93	SLSPLHGS(0.012)S(0.988)QK	2	2.2422	15
Cellular Component	GO:0031967	3	organelle envelope	0.0761711	HORVU4Hr1G008310.9	201	0.469	Down	0.00121792	S	actin-11	0.999877	0.000433259	122.51	GYS(1)FTTTAER	2	1.2683	15
Cellular Component	GO:0031967	3	organelle envelope	0.0761711	HORVU1Hr1G083840.2	414	0.471	Down	0.0120768	S	ATP synthase subunit beta	0.99974	8.6695e-162	279.65	S(1)ISELGIYPAVDPLDSTSR	2	4.2753	13
Cellular Component	GO:0012506	3	vesicle membrane	0.216078	HORVU5Hr1G025420.11	706	1.736	Up	0.0120626	S	General vesicular transport factor p115	0.999988	0	360.69	SSANS(1)MSDFQEIEEEETNK	2	8.4309	30
Cellular Component	GO:0012506	3	vesicle membrane	0.216078	HORVU2Hr1G118930.1	117	0.606	Down	0.046876	S	Clathrin light chain protein	0.999991	0	319.7	HVS(1)GGYAPSPFFPDSDFGGGDDDGPVLPPPAEMGR	3	5.8336	28
Cellular Component	GO:0044440	4	endosomal part	0.176596	HORVU3Hr1G060780.1	850	1.75	Up	0.00021664	S	Vacuolar protein sorting-associated protein 16 homolog	0.994695	1.20511e-07	143.56	LKS(0.995)T(0.005)LAQNTLIDTLR	2	5.3923	20
Cellular Component	GO:0044440	4	endosomal part	0.176596	HORVU5Hr1G016680.2	111	1.511	Up	0.029065	S	Syntaxin-52	0.999999	0.00149203	110.06	QMGTSFNVS(1)NFANR	2	6.5119	8
Cellular Component	GO:0044440	4	endosomal part	0.176596	HORVU2Hr1G013900.17	993	2.55	Up	0.013057	S	Transducin family protein / WD-40 repeat family protein, putative isoform 1	0.999751	1.11436e-53	157.58	S(1)FNSQTPSELLESIFLK	2	-0.42969	8
Cellular Component	GO:0044440	4	endosomal part	0.176596	HORVU4Hr1G090800.2	283	0.627	Down	0.045059	S	Charged multivesicular body protein 3	1	2.55415e-18	130.81	TAVAES(1)VDDDEDDLEK	2	3.5908	15
Cellular Component	GO:0030135	5	coated vesicle	0.0436659	HORVU5Hr1G025420.11	706	1.736	Up	0.0120626	S	General vesicular transport factor p115	0.999988	0	360.69	SSANS(1)MSDFQEIEEEETNK	2	8.4309	30
Cellular Component	GO:0030135	5	coated vesicle	0.0436659	HORVU3Hr1G096450.1	208	1.632	Up	0.0066355	S	coiled-coil domain-containing protein SCD2-like isoform X2 [Aegilops tauschii subsp. tauschii]	0.999846	5.8581e-06	140.22	TPS(1)PIPPVAVESPVERPR	3	1.5707	16
Cellular Component	GO:0030135	5	coated vesicle	0.0436659	HORVU2Hr1G118930.1	117	0.606	Down	0.046876	S	Clathrin light chain protein	0.999991	0	319.7	HVS(1)GGYAPSPFFPDSDFGGGDDDGPVLPPPAEMGR	3	5.8336	28
Cellular Component	GO:0031975	2	envelope	0.0761711	HORVU1Hr1G043940.3	728	0.653	Down	0.029142	S	Protein TIC110, chloroplastic	0.997275	0	260.44	GELTTAEPATSSATSEPETT(0.003)ES(0.997)EEEDEDYEWESLETLK	3	7.4852	15
Cellular Component	GO:0031975	2	envelope	0.0761711	HORVU2Hr1G014130.4	77	1.66	Up	1.80945e-05	S	AMP deaminase	0.982846	1.14388e-85	137.86	LLPDGGDDS(0.983)DY(0.017)DREDGEEEDDGGGPPPHR	3	4.3552	14
Cellular Component	GO:0031975	2	envelope	0.0761711	HORVU2Hr1G014130.4	139	2.211	Up	2.4465e-06	T	AMP deaminase	0.999976	0.00265139	180.17	LGSLVRPTT(1)PK	2	3.6135	15
Cellular Component	GO:0031975	2	envelope	0.0761711	HORVU2Hr1G014130.4	133	1.668	Up	0.0045196	S	AMP deaminase	0.999999	0.00995961	91.245	LGS(1)LVRPTTPK	2	1.7871	9
Cellular Component	GO:0031975	2	envelope	0.0761711	HORVU5Hr1G021240.1	187	0.517	Down	0.0044241	S	Nuclear pore complex protein Nup93	0.967276	3.5565e-199	287.15	HALMPSSAS(0.032)S(0.967)PQASSGLPAEEVMPIPNK	3	2.528	42
Cellular Component	GO:0031975	2	envelope	0.0761711	HORVU6Hr1G069560.1	841	0.378	Down	0.046158	S	nuclear matrix constituent protein-related	0.949856	0	288.92	LEEASPSEADYEPTPVYQAANNSFDAEGLPS(0.05)DS(0.95)GAR	3	7.339	20
Cellular Component	GO:0031975	2	envelope	0.0761711	HORVU6Hr1G038010.1	12	0.369	Down	0.0027204	S	histone deacetylase 6	0.999978	1.19414e-28	173.13	AASGEGASLPS(1)PAGGEDGR	2	6.3754	13
Cellular Component	GO:0031975	2	envelope	0.0761711	HORVU4Hr1G066290.8	569	1.583	Up	0.002463	S	Nucleoporin, Nup133/Nup155-like	0.999612	1.3069e-08	200.76	VSS(1)EAWSAGDR	2	2.281	15
Cellular Component	GO:0031975	2	envelope	0.0761711	HORVU1Hr1G059810.2	177	1.969	Up	0.0065994	S	AMP deaminase	1	1.8875e-242	287.14	SPVASASTLESAEGS(1)DEDVVTK	2	2.5774	46
Cellular Component	GO:0031975	2	envelope	0.0761711	HORVU1Hr1G059810.2	79	2.213	Up	1.77356e-05	S	AMP deaminase	0.986322	0	282.26	AAAGSS(0.014)S(0.986)LPDLSSIYAAGGVAR	2	4.0564	15
Cellular Component	GO:0031975	2	envelope	0.0761711	HORVU2Hr1G060380.1	544	1.602	Up	0.0155797	S	Nuclear-interacting partner of ALK	0.995879	9.899e-10	149.57	NLEEGGS(0.996)T(0.004)ADKPINR	2	-0.12306	11
Cellular Component	GO:0031975	2	envelope	0.0761711	HORVU4Hr1G075390.1	295	2.278	Up	0.000137792	S	Nuclear pore complex protein Nup98-Nup96	0.988485	0.000737654	163.93	SLSPLHGS(0.012)S(0.988)QK	2	2.2422	15
Cellular Component	GO:0031975	2	envelope	0.0761711	HORVU4Hr1G008310.9	201	0.469	Down	0.00121792	S	actin-11	0.999877	0.000433259	122.51	GYS(1)FTTTAER	2	1.2683	15
Cellular Component	GO:0031975	2	envelope	0.0761711	HORVU1Hr1G083840.2	414	0.471	Down	0.0120768	S	ATP synthase subunit beta	0.99974	8.6695e-162	279.65	S(1)ISELGIYPAVDPLDSTSR	2	4.2753	13
Cellular Component	GO:0034399	4	nuclear periphery	0.0617634	HORVU4Hr1G075390.1	295	2.278	Up	0.000137792	S	Nuclear pore complex protein Nup98-Nup96	0.988485	0.000737654	163.93	SLSPLHGS(0.012)S(0.988)QK	2	2.2422	15
Cellular Component	GO:0034399	4	nuclear periphery	0.0617634	HORVU6Hr1G069560.1	841	0.378	Down	0.046158	S	nuclear matrix constituent protein-related	0.949856	0	288.92	LEEASPSEADYEPTPVYQAANNSFDAEGLPS(0.05)DS(0.95)GAR	3	7.339	20
Cellular Component	GO:0034399	4	nuclear periphery	0.0617634	HORVU3Hr1G074480.3	6	0.459	Down	0.01078	S	Nuclear matrix constituent protein-related, putative isoform 2	1	1.43126e-65	243.95	S(1)PAAGAALAGDEAIWR	2	3.5695	14
Cellular Component	GO:1990904	2	ribonucleoprotein complex	0.0273065	HORVU6Hr1G071910.3	206	0.441	Down	1.862e-06	S	Enhancer of mRNA-decapping protein 4	0.999899	0.00132807	139.61	MLS(1)ST(0.001)S(0.027)S(0.972)KVPR	2	1.9415	16
Cellular Component	GO:1990904	2	ribonucleoprotein complex	0.0273065	HORVU1Hr1G073640.1	91	0.599	Down	0.0044001	S	60S acidic ribosomal protein family	1	4.03124e-82	169.41	FAAVPSGGGAIAVGAPAAAAGGAAAPAAES(1)KKEEK	3	4.2161	55
Cellular Component	GO:1990904	2	ribonucleoprotein complex	0.0273065	HORVU7Hr1G047020.1	679	0.628	Down	0.0192597	S	Protein LSM14 homolog A-B	1	0	313.39	SNGQFTDDPNEYDDNIVEDDVVS(1)PGKPEVK	3	6.6444	15
Cellular Component	GO:1990904	2	ribonucleoprotein complex	0.0273065	HORVU3Hr1G074770.1	346	1.557	Up	0.0033844	S	Protein PAT1 homolog 1	0.997103	0.000579712	143.22	FESAT(0.003)S(0.997)LPSSR	2	1.8543	10
Cellular Component	GO:1990904	2	ribonucleoprotein complex	0.0273065	HORVU3Hr1G074770.1	171	1.549	Up	0.0104956	S	Protein PAT1 homolog 1	0.99976	3.56458e-30	205.26	TSS(1)YPQQPLQHR	2	2.2537	13
Cellular Component	GO:1990904	2	ribonucleoprotein complex	0.0273065	HORVU1Hr1G014010.25	1546	0.626	Down	0.021962	T	30S ribosomal protein S1	0.999998	1.105e-240	233.37	ESYFDSDMT(1)DDENDNENDGER	2	3.9402	34
Cellular Component	GO:1990904	2	ribonucleoprotein complex	0.0273065	HORVU2Hr1G068360.8	288	1.533	Up	0.0071626	S	Eukaryotic translation initiation factor 3 subunit H	1	0.00340822	112.73	QQS(1)QQQAWLQK	2	2.5099	13
Cellular Component	GO:1990904	2	ribonucleoprotein complex	0.0273065	HORVU2Hr1G106110.11	846	0.462	Down	0.0123402	T	Transducin family protein / WD-40 repeat family protein	1	0	368.96	DVTNDSSTDNVEIAPAEPEQET(1)PEKPGK	3	4.7614	35
Cellular Component	GO:1990904	2	ribonucleoprotein complex	0.0273065	HORVU4Hr1G029030.22	489	0.659	Down	0.0134014	S	Splicing factor U2af large subunit B	1	1.04437e-52	252.02	PHLS(1)GEPVSGVGK	2	3.7454	15
Cellular Component	GO:1990904	2	ribonucleoprotein complex	0.0273065	HORVU0Hr1G008280.1	433	1.561	Up	0.00099727	S	RNA-binding protein 1	0.98305	0	275.55	S(0.017)GS(0.983)ELDGTSPFGYGLGNAASDVTAK	2	3.7176	14
Cellular Component	GO:1990904	2	ribonucleoprotein complex	0.0273065	HORVU4Hr1G002170.5	468	0.48	Down	0.0137208	S	CCR4-NOT transcription complex subunit 3	0.999863	1.80474e-43	197.85	VNSGGLSQQLVS(1)PLGSK	2	2.7286	15
Cellular Component	GO:1990904	2	ribonucleoprotein complex	0.0273065	HORVU4Hr1G075390.1	295	2.278	Up	0.000137792	S	Nuclear pore complex protein Nup98-Nup96	0.988485	0.000737654	163.93	SLSPLHGS(0.012)S(0.988)QK	2	2.2422	15
Cellular Component	GO:1990904	2	ribonucleoprotein complex	0.0273065	HORVU2Hr1G023120.1	159	1.535	Up	0.0058222	S	30S ribosomal protein S9	1	8.9014e-154	297.96	LDS(1)EDEKDDPFAAR	2	5.312	54
Cellular Component	GO:1990904	2	ribonucleoprotein complex	0.0273065	HORVU5Hr1G052240.6	11	0.596	Down	0.00010107	T	40S ribosomal protein S19	0.990194	0.000103596	99.127	ATVPAPAAET(0.99)AAS(0.007)T(0.003)AR	2	3.0188	15
Cellular Component	GO:0030133	5	transport vesicle	0.151666	HORVU5Hr1G025420.11	706	1.736	Up	0.0120626	S	General vesicular transport factor p115	0.999988	0	360.69	SSANS(1)MSDFQEIEEEETNK	2	8.4309	30
Cellular Component	GO:0030133	5	transport vesicle	0.151666	HORVU3Hr1G075790.2	592	0.569	Down	0.0031985	S	Chromosome 3B, genomic scaffold, cultivar Chinese Spring	1	1.12228e-32	204.33	GLEATWLDPGPS(1)PR	2	3.2154	15
Cellular Component	GO:0031966	3	mitochondrial membrane	0.160348	HORVU2Hr1G014130.4	77	1.66	Up	1.80945e-05	S	AMP deaminase	0.982846	1.14388e-85	137.86	LLPDGGDDS(0.983)DY(0.017)DREDGEEEDDGGGPPPHR	3	4.3552	14
Cellular Component	GO:0031966	3	mitochondrial membrane	0.160348	HORVU2Hr1G014130.4	139	2.211	Up	2.4465e-06	T	AMP deaminase	0.999976	0.00265139	180.17	LGSLVRPTT(1)PK	2	3.6135	15
Cellular Component	GO:0031966	3	mitochondrial membrane	0.160348	HORVU2Hr1G014130.4	133	1.668	Up	0.0045196	S	AMP deaminase	0.999999	0.00995961	91.245	LGS(1)LVRPTTPK	2	1.7871	9
Cellular Component	GO:0031966	3	mitochondrial membrane	0.160348	HORVU1Hr1G083840.2	414	0.471	Down	0.0120768	S	ATP synthase subunit beta	0.99974	8.6695e-162	279.65	S(1)ISELGIYPAVDPLDSTSR	2	4.2753	13
Cellular Component	GO:0031966	3	mitochondrial membrane	0.160348	HORVU1Hr1G059810.2	177	1.969	Up	0.0065994	S	AMP deaminase	1	1.8875e-242	287.14	SPVASASTLESAEGS(1)DEDVVTK	2	2.5774	46
Cellular Component	GO:0031966	3	mitochondrial membrane	0.160348	HORVU1Hr1G059810.2	79	2.213	Up	1.77356e-05	S	AMP deaminase	0.986322	0	282.26	AAAGSS(0.014)S(0.986)LPDLSSIYAAGGVAR	2	4.0564	15
Cellular Component	GO:0031300	2	intrinsic component of organelle membrane	0.111411	HORVU2Hr1G014130.4	77	1.66	Up	1.80945e-05	S	AMP deaminase	0.982846	1.14388e-85	137.86	LLPDGGDDS(0.983)DY(0.017)DREDGEEEDDGGGPPPHR	3	4.3552	14
Cellular Component	GO:0031300	2	intrinsic component of organelle membrane	0.111411	HORVU2Hr1G014130.4	139	2.211	Up	2.4465e-06	T	AMP deaminase	0.999976	0.00265139	180.17	LGSLVRPTT(1)PK	2	3.6135	15
Cellular Component	GO:0031300	2	intrinsic component of organelle membrane	0.111411	HORVU2Hr1G014130.4	133	1.668	Up	0.0045196	S	AMP deaminase	0.999999	0.00995961	91.245	LGS(1)LVRPTTPK	2	1.7871	9
Cellular Component	GO:0031300	2	intrinsic component of organelle membrane	0.111411	HORVU1Hr1G059810.2	177	1.969	Up	0.0065994	S	AMP deaminase	1	1.8875e-242	287.14	SPVASASTLESAEGS(1)DEDVVTK	2	2.5774	46
Cellular Component	GO:0031300	2	intrinsic component of organelle membrane	0.111411	HORVU1Hr1G059810.2	79	2.213	Up	1.77356e-05	S	AMP deaminase	0.986322	0	282.26	AAAGSS(0.014)S(0.986)LPDLSSIYAAGGVAR	2	4.0564	15
Cellular Component	GO:0042175	2	nuclear outer membrane-endoplasmic reticulum membrane network	0.116864	HORVU6Hr1G033850.10	355	1.506	Up	0.0144981	S	Chaperone protein DnaJ	0.99969	0	273.36	YKEDS(1)EEEDIGDDGNDDDDNNASSSNFK	3	5.211	15
Cellular Component	GO:0042175	2	nuclear outer membrane-endoplasmic reticulum membrane network	0.116864	HORVU4Hr1G001850.2	465	2.135	Up	0.0148957	T	Protein kinase superfamily protein	0.955022	0.000218295	100.98	EILPLMT(0.002)PS(0.043)NLT(0.955)ADK	2	4.5738	8
Cellular Component	GO:0042175	2	nuclear outer membrane-endoplasmic reticulum membrane network	0.116864	HORVU5Hr1G125710.2	887	0.598	Down	0.0061046	S	Protein kinase superfamily protein	1	1.0805e-131	207.61	S(1)AEAFQVDNPYQPVVDNTNLPAPDFEEPK	3	4.3085	15
Cellular Component	GO:0042175	2	nuclear outer membrane-endoplasmic reticulum membrane network	0.116864	HORVU5Hr1G125710.2	504	0.639	Down	0.00028136	S	Protein kinase superfamily protein	0.999811	0.000161774	104.3	TSFLQPS(0.016)DS(0.984)GKS(1)LEPR	2	4.1905	14
Cellular Component	GO:0042175	2	nuclear outer membrane-endoplasmic reticulum membrane network	0.116864	HORVU5Hr1G097010.3	25	1.527	Up	0.00064004	S	Protein kinase superfamily protein	0.987013	1.916e-30	200.96	NLPTSGPLS(0.987)FT(0.006)S(0.006)R	2	1.6218	15
Cellular Component	GO:0042175	2	nuclear outer membrane-endoplasmic reticulum membrane network	0.116864	HORVU5Hr1G022360.3	83	2.134	Up	0.033896	S	protein kinase family protein	0.999863	4.2723e-112	258.79	GSAS(1)FSHSSPLQR	2	4.7976	15
Cellular Component	GO:0005938	5	cell cortex	0.26858	HORVU2Hr1G074320.2	63	0.242	Down	0.0053028	T	Exocyst complex component 2	0.99997	0.000965133	143.22	ALTSVQT(1)LPK	2	-1.1203	13
Cellular Component	GO:0005938	5	cell cortex	0.26858	HORVU2Hr1G013900.17	993	2.55	Up	0.013057	S	Transducin family protein / WD-40 repeat family protein, putative isoform 1	0.999751	1.11436e-53	157.58	S(1)FNSQTPSELLESIFLK	2	-0.42969	8
Cellular Component	GO:0005938	5	cell cortex	0.26858	HORVU2Hr1G087810.2	1094	0.62	Down	0.0125049	S	CLIP-associating protein 1-A	1	2.2346e-195	354.56	LDFSQLHS(1)PDGHNAVGSNTGK	3	2.6257	17
Cellular Component	GO:0098796	2	membrane protein complex	0.109836	HORVU3Hr1G060780.1	850	1.75	Up	0.00021664	S	Vacuolar protein sorting-associated protein 16 homolog	0.994695	1.20511e-07	143.56	LKS(0.995)T(0.005)LAQNTLIDTLR	2	5.3923	20
Cellular Component	GO:0098796	2	membrane protein complex	0.109836	HORVU2Hr1G104060.1	291	0.609	Down	0.0170607	S	gamma-soluble NSF attachment protein	1	3.48723e-79	265.34	DVGGGDGDS(1)LDEDDLT	2	3.8297	24
Cellular Component	GO:0098796	2	membrane protein complex	0.109836	HORVU1Hr1G043940.3	728	0.653	Down	0.029142	S	Protein TIC110, chloroplastic	0.997275	0	260.44	GELTTAEPATSSATSEPETT(0.003)ES(0.997)EEEDEDYEWESLETLK	3	7.4852	15
Cellular Component	GO:0098796	2	membrane protein complex	0.109836	HORVU2Hr1G118930.1	117	0.606	Down	0.046876	S	Clathrin light chain protein	0.999991	0	319.7	HVS(1)GGYAPSPFFPDSDFGGGDDDGPVLPPPAEMGR	3	5.8336	28
Cellular Component	GO:0098796	2	membrane protein complex	0.109836	HORVU5Hr1G016680.2	111	1.511	Up	0.029065	S	Syntaxin-52	0.999999	0.00149203	110.06	QMGTSFNVS(1)NFANR	2	6.5119	8
Cellular Component	GO:0098796	2	membrane protein complex	0.109836	HORVU4Hr1G090800.2	283	0.627	Down	0.045059	S	Charged multivesicular body protein 3	1	2.55415e-18	130.81	TAVAES(1)VDDDEDDLEK	2	3.5908	15
Cellular Component	GO:0000932	5	P-body	0.0143371	HORVU6Hr1G071910.3	206	0.441	Down	1.862e-06	S	Enhancer of mRNA-decapping protein 4	0.999899	0.00132807	139.61	MLS(1)ST(0.001)S(0.027)S(0.972)KVPR	2	1.9415	16
Cellular Component	GO:0000932	5	P-body	0.0143371	HORVU4Hr1G002170.5	468	0.48	Down	0.0137208	S	CCR4-NOT transcription complex subunit 3	0.999863	1.80474e-43	197.85	VNSGGLSQQLVS(1)PLGSK	2	2.7286	15
Cellular Component	GO:0000932	5	P-body	0.0143371	HORVU7Hr1G047020.1	679	0.628	Down	0.0192597	S	Protein LSM14 homolog A-B	1	0	313.39	SNGQFTDDPNEYDDNIVEDDVVS(1)PGKPEVK	3	6.6444	15
Cellular Component	GO:0000932	5	P-body	0.0143371	HORVU3Hr1G074770.1	346	1.557	Up	0.0033844	S	Protein PAT1 homolog 1	0.997103	0.000579712	143.22	FESAT(0.003)S(0.997)LPSSR	2	1.8543	10
Cellular Component	GO:0000932	5	P-body	0.0143371	HORVU3Hr1G074770.1	171	1.549	Up	0.0104956	S	Protein PAT1 homolog 1	0.99976	3.56458e-30	205.26	TSS(1)YPQQPLQHR	2	2.2537	13
Cellular Component	GO:0031982	3	vesicle	0.0878026	HORVU3Hr1G060780.1	850	1.75	Up	0.00021664	S	Vacuolar protein sorting-associated protein 16 homolog	0.994695	1.20511e-07	143.56	LKS(0.995)T(0.005)LAQNTLIDTLR	2	5.3923	20
Cellular Component	GO:0031982	3	vesicle	0.0878026	HORVU5Hr1G025420.11	706	1.736	Up	0.0120626	S	General vesicular transport factor p115	0.999988	0	360.69	SSANS(1)MSDFQEIEEEETNK	2	8.4309	30
Cellular Component	GO:0031982	3	vesicle	0.0878026	HORVU6Hr1G091010.36	966	2.105	Up	0.0023559	S	myosin XI B	0.999798	7.11267e-35	167.64	SAS(1)FANMHVEATDVVR	2	1.9531	23
Cellular Component	GO:0031982	3	vesicle	0.0878026	HORVU5Hr1G016680.2	111	1.511	Up	0.029065	S	Syntaxin-52	0.999999	0.00149203	110.06	QMGTSFNVS(1)NFANR	2	6.5119	8
Cellular Component	GO:0031982	3	vesicle	0.0878026	HORVU2Hr1G013900.17	993	2.55	Up	0.013057	S	Transducin family protein / WD-40 repeat family protein, putative isoform 1	0.999751	1.11436e-53	157.58	S(1)FNSQTPSELLESIFLK	2	-0.42969	8
Cellular Component	GO:0031982	3	vesicle	0.0878026	HORVU2Hr1G074320.2	63	0.242	Down	0.0053028	T	Exocyst complex component 2	0.99997	0.000965133	143.22	ALTSVQT(1)LPK	2	-1.1203	13
Cellular Component	GO:0031982	3	vesicle	0.0878026	HORVU3Hr1G075790.2	592	0.569	Down	0.0031985	S	Chromosome 3B, genomic scaffold, cultivar Chinese Spring	1	1.12228e-32	204.33	GLEATWLDPGPS(1)PR	2	3.2154	15
Cellular Component	GO:0031982	3	vesicle	0.0878026	HORVU2Hr1G118930.1	117	0.606	Down	0.046876	S	Clathrin light chain protein	0.999991	0	319.7	HVS(1)GGYAPSPFFPDSDFGGGDDDGPVLPPPAEMGR	3	5.8336	28
Cellular Component	GO:0031982	3	vesicle	0.0878026	HORVU3Hr1G096450.1	208	1.632	Up	0.0066355	S	coiled-coil domain-containing protein SCD2-like isoform X2 [Aegilops tauschii subsp. tauschii]	0.999846	5.8581e-06	140.22	TPS(1)PIPPVAVESPVERPR	3	1.5707	16
Cellular Component	GO:0031982	3	vesicle	0.0878026	HORVU4Hr1G090800.2	283	0.627	Down	0.045059	S	Charged multivesicular body protein 3	1	2.55415e-18	130.81	TAVAES(1)VDDDEDDLEK	2	3.5908	15
Cellular Component	GO:0031982	3	vesicle	0.0878026	HORVU0Hr1G038120.1	226	9.69	Up	0.027541	S	cellulose synthase 1	1	8.5432e-220	286.05	LTSGQQIS(1)GEIPDASPDR	2	5.2422	24
Cellular Component	GO:0036464	4	cytoplasmic ribonucleoprotein granule	0.0468326	HORVU6Hr1G071910.3	206	0.441	Down	1.862e-06	S	Enhancer of mRNA-decapping protein 4	0.999899	0.00132807	139.61	MLS(1)ST(0.001)S(0.027)S(0.972)KVPR	2	1.9415	16
Cellular Component	GO:0036464	4	cytoplasmic ribonucleoprotein granule	0.0468326	HORVU4Hr1G002170.5	468	0.48	Down	0.0137208	S	CCR4-NOT transcription complex subunit 3	0.999863	1.80474e-43	197.85	VNSGGLSQQLVS(1)PLGSK	2	2.7286	15
Cellular Component	GO:0036464	4	cytoplasmic ribonucleoprotein granule	0.0468326	HORVU7Hr1G047020.1	679	0.628	Down	0.0192597	S	Protein LSM14 homolog A-B	1	0	313.39	SNGQFTDDPNEYDDNIVEDDVVS(1)PGKPEVK	3	6.6444	15
Cellular Component	GO:0036464	4	cytoplasmic ribonucleoprotein granule	0.0468326	HORVU3Hr1G074770.1	346	1.557	Up	0.0033844	S	Protein PAT1 homolog 1	0.997103	0.000579712	143.22	FESAT(0.003)S(0.997)LPSSR	2	1.8543	10
Cellular Component	GO:0036464	4	cytoplasmic ribonucleoprotein granule	0.0468326	HORVU3Hr1G074770.1	171	1.549	Up	0.0104956	S	Protein PAT1 homolog 1	0.99976	3.56458e-30	205.26	TSS(1)YPQQPLQHR	2	2.2537	13
Cellular Component	GO:0030684	4	preribosome	0.326625	HORVU2Hr1G106110.11	846	0.462	Down	0.0123402	T	Transducin family protein / WD-40 repeat family protein	1	0	368.96	DVTNDSSTDNVEIAPAEPEQET(1)PEKPGK	3	4.7614	35
Cellular Component	GO:0030684	4	preribosome	0.326625	HORVU1Hr1G014010.25	1546	0.626	Down	0.021962	T	30S ribosomal protein S1	0.999998	1.105e-240	233.37	ESYFDSDMT(1)DDENDNENDGER	2	3.9402	34
Cellular Component	GO:0005740	4	mitochondrial envelope	0.189892	HORVU2Hr1G014130.4	77	1.66	Up	1.80945e-05	S	AMP deaminase	0.982846	1.14388e-85	137.86	LLPDGGDDS(0.983)DY(0.017)DREDGEEEDDGGGPPPHR	3	4.3552	14
Cellular Component	GO:0005740	4	mitochondrial envelope	0.189892	HORVU2Hr1G014130.4	139	2.211	Up	2.4465e-06	T	AMP deaminase	0.999976	0.00265139	180.17	LGSLVRPTT(1)PK	2	3.6135	15
Cellular Component	GO:0005740	4	mitochondrial envelope	0.189892	HORVU2Hr1G014130.4	133	1.668	Up	0.0045196	S	AMP deaminase	0.999999	0.00995961	91.245	LGS(1)LVRPTTPK	2	1.7871	9
Cellular Component	GO:0005740	4	mitochondrial envelope	0.189892	HORVU1Hr1G083840.2	414	0.471	Down	0.0120768	S	ATP synthase subunit beta	0.99974	8.6695e-162	279.65	S(1)ISELGIYPAVDPLDSTSR	2	4.2753	13
Cellular Component	GO:0005740	4	mitochondrial envelope	0.189892	HORVU1Hr1G059810.2	177	1.969	Up	0.0065994	S	AMP deaminase	1	1.8875e-242	287.14	SPVASASTLESAEGS(1)DEDVVTK	2	2.5774	46
Cellular Component	GO:0005740	4	mitochondrial envelope	0.189892	HORVU1Hr1G059810.2	79	2.213	Up	1.77356e-05	S	AMP deaminase	0.986322	0	282.26	AAAGSS(0.014)S(0.986)LPDLSSIYAAGGVAR	2	4.0564	15
Cellular Component	GO:0044391	3	ribosomal subunit	0.146159	HORVU2Hr1G023120.1	159	1.535	Up	0.0058222	S	30S ribosomal protein S9	1	8.9014e-154	297.96	LDS(1)EDEKDDPFAAR	2	5.312	54
Cellular Component	GO:0044391	3	ribosomal subunit	0.146159	HORVU1Hr1G073640.1	91	0.599	Down	0.0044001	S	60S acidic ribosomal protein family	1	4.03124e-82	169.41	FAAVPSGGGAIAVGAPAAAAGGAAAPAAES(1)KKEEK	3	4.2161	55
Cellular Component	GO:0044391	3	ribosomal subunit	0.146159	HORVU5Hr1G052240.6	11	0.596	Down	0.00010107	T	40S ribosomal protein S19	0.990194	0.000103596	99.127	ATVPAPAAET(0.99)AAS(0.007)T(0.003)AR	2	3.0188	15
Cellular Component	GO:0098805	2	whole membrane	0.043199	HORVU3Hr1G060780.1	850	1.75	Up	0.00021664	S	Vacuolar protein sorting-associated protein 16 homolog	0.994695	1.20511e-07	143.56	LKS(0.995)T(0.005)LAQNTLIDTLR	2	5.3923	20
Cellular Component	GO:0098805	2	whole membrane	0.043199	HORVU2Hr1G103620.5	210	0.583	Down	1.88904e-05	S	ABC transporter C family member 2	1	2.7938e-167	218.79	S(1)ELLVDNTDYEPLPGGEQICPER	2	3.2406	29
Cellular Component	GO:0098805	2	whole membrane	0.043199	HORVU5Hr1G025420.11	706	1.736	Up	0.0120626	S	General vesicular transport factor p115	0.999988	0	360.69	SSANS(1)MSDFQEIEEEETNK	2	8.4309	30
Cellular Component	GO:0098805	2	whole membrane	0.043199	HORVU2Hr1G014130.4	77	1.66	Up	1.80945e-05	S	AMP deaminase	0.982846	1.14388e-85	137.86	LLPDGGDDS(0.983)DY(0.017)DREDGEEEDDGGGPPPHR	3	4.3552	14
Cellular Component	GO:0098805	2	whole membrane	0.043199	HORVU2Hr1G014130.4	139	2.211	Up	2.4465e-06	T	AMP deaminase	0.999976	0.00265139	180.17	LGSLVRPTT(1)PK	2	3.6135	15
Cellular Component	GO:0098805	2	whole membrane	0.043199	HORVU2Hr1G014130.4	133	1.668	Up	0.0045196	S	AMP deaminase	0.999999	0.00995961	91.245	LGS(1)LVRPTTPK	2	1.7871	9
Cellular Component	GO:0098805	2	whole membrane	0.043199	HORVU5Hr1G016680.2	111	1.511	Up	0.029065	S	Syntaxin-52	0.999999	0.00149203	110.06	QMGTSFNVS(1)NFANR	2	6.5119	8
Cellular Component	GO:0098805	2	whole membrane	0.043199	HORVU2Hr1G013900.17	993	2.55	Up	0.013057	S	Transducin family protein / WD-40 repeat family protein, putative isoform 1	0.999751	1.11436e-53	157.58	S(1)FNSQTPSELLESIFLK	2	-0.42969	8
Cellular Component	GO:0098805	2	whole membrane	0.043199	HORVU6Hr1G088570.2	251	0.457	Down	0.021698	S	Clathrin interactor EPSIN 2	1	2.52076e-21	208.63	S(1)YGDEEAYSSR	2	5.8101	29
Cellular Component	GO:0098805	2	whole membrane	0.043199	HORVU1Hr1G059810.2	177	1.969	Up	0.0065994	S	AMP deaminase	1	1.8875e-242	287.14	SPVASASTLESAEGS(1)DEDVVTK	2	2.5774	46
Cellular Component	GO:0098805	2	whole membrane	0.043199	HORVU1Hr1G059810.2	79	2.213	Up	1.77356e-05	S	AMP deaminase	0.986322	0	282.26	AAAGSS(0.014)S(0.986)LPDLSSIYAAGGVAR	2	4.0564	15
Cellular Component	GO:0098805	2	whole membrane	0.043199	HORVU2Hr1G104060.1	291	0.609	Down	0.0170607	S	gamma-soluble NSF attachment protein	1	3.48723e-79	265.34	DVGGGDGDS(1)LDEDDLT	2	3.8297	24
Cellular Component	GO:0098805	2	whole membrane	0.043199	HORVU1Hr1G052040.1	503	0.361	Down	1.55627e-05	S	polyol/monosaccharide transporter 5	1	2.84228e-31	154.78	DLIEQQLAGPAMVHPS(1)EAVAK	3	-1.596	17
Cellular Component	GO:0098805	2	whole membrane	0.043199	HORVU1Hr1G052040.1	283	0.511	Down	0.000121198	S	polyol/monosaccharide transporter 5	1	1.91076e-65	245.78	GGGQS(1)ALGS(1)ALGLMSR	2	4.2145	64
Cellular Component	GO:0098805	2	whole membrane	0.043199	HORVU1Hr1G052040.1	279	0.547	Down	1.96671e-05	S	polyol/monosaccharide transporter 5	1	0	394.4	GGGQS(1)ALGS(1)ALGLMSR	2	4.9017	66
Cellular Component	GO:0098805	2	whole membrane	0.043199	HORVU1Hr1G052040.1	322	0.633	Down	0.0102006	S	polyol/monosaccharide transporter 5	1	6.93989e-07	150.21	MPEVMGS(1)MR	2	-0.323	68
Cellular Component	GO:0098805	2	whole membrane	0.043199	HORVU2Hr1G118930.1	117	0.606	Down	0.046876	S	Clathrin light chain protein	0.999991	0	319.7	HVS(1)GGYAPSPFFPDSDFGGGDDDGPVLPPPAEMGR	3	5.8336	28
Cellular Component	GO:0098805	2	whole membrane	0.043199	HORVU6Hr1G042840.16	233	1.57	Up	0.00079685	S	Monosaccharide-sensing protein 2	1	1.57789e-39	202.58	IYLHQEGVADS(1)RR	2	3.0105	42
Cellular Component	GO:0098805	2	whole membrane	0.043199	HORVU6Hr1G042840.16	64	0.633	Down	0.0006003	S	Monosaccharide-sensing protein 2	0.999999	2.95784e-82	237.89	GPSMLGS(1)VLSLASR	2	0.047877	22
Cellular Component	GO:0098805	2	whole membrane	0.043199	HORVU4Hr1G090800.2	283	0.627	Down	0.045059	S	Charged multivesicular body protein 3	1	2.55415e-18	130.81	TAVAES(1)VDDDEDDLEK	2	3.5908	15
Cellular Component	GO:0098805	2	whole membrane	0.043199	HORVU7Hr1G049220.10	148	1.966	Up	0.0041244	S	Peroxisomal targeting signal 1 receptor	0.991531	1.00578e-12	193.96	VLSGVLHSFLS(0.992)S(0.008)GR	2	3.3823	15
Cellular Component	GO:0032040	5	small-subunit processome	0.131175	HORVU2Hr1G106110.11	846	0.462	Down	0.0123402	T	Transducin family protein / WD-40 repeat family protein	1	0	368.96	DVTNDSSTDNVEIAPAEPEQET(1)PEKPGK	3	4.7614	35
Cellular Component	GO:0032040	5	small-subunit processome	0.131175	HORVU1Hr1G014010.25	1546	0.626	Down	0.021962	T	30S ribosomal protein S1	0.999998	1.105e-240	233.37	ESYFDSDMT(1)DDENDNENDGER	2	3.9402	34
Cellular Component	GO:0098573	3	intrinsic component of mitochondrial membrane	0.043206	HORVU2Hr1G014130.4	77	1.66	Up	1.80945e-05	S	AMP deaminase	0.982846	1.14388e-85	137.86	LLPDGGDDS(0.983)DY(0.017)DREDGEEEDDGGGPPPHR	3	4.3552	14
Cellular Component	GO:0098573	3	intrinsic component of mitochondrial membrane	0.043206	HORVU2Hr1G014130.4	139	2.211	Up	2.4465e-06	T	AMP deaminase	0.999976	0.00265139	180.17	LGSLVRPTT(1)PK	2	3.6135	15
Cellular Component	GO:0098573	3	intrinsic component of mitochondrial membrane	0.043206	HORVU2Hr1G014130.4	133	1.668	Up	0.0045196	S	AMP deaminase	0.999999	0.00995961	91.245	LGS(1)LVRPTTPK	2	1.7871	9
Cellular Component	GO:0098573	3	intrinsic component of mitochondrial membrane	0.043206	HORVU1Hr1G059810.2	177	1.969	Up	0.0065994	S	AMP deaminase	1	1.8875e-242	287.14	SPVASASTLESAEGS(1)DEDVVTK	2	2.5774	46
Cellular Component	GO:0098573	3	intrinsic component of mitochondrial membrane	0.043206	HORVU1Hr1G059810.2	79	2.213	Up	1.77356e-05	S	AMP deaminase	0.986322	0	282.26	AAAGSS(0.014)S(0.986)LPDLSSIYAAGGVAR	2	4.0564	15
Cellular Component	GO:0005635	4	nuclear envelope	0.116864	HORVU4Hr1G075390.1	295	2.278	Up	0.000137792	S	Nuclear pore complex protein Nup98-Nup96	0.988485	0.000737654	163.93	SLSPLHGS(0.012)S(0.988)QK	2	2.2422	15
Cellular Component	GO:0005635	4	nuclear envelope	0.116864	HORVU2Hr1G060380.1	544	1.602	Up	0.0155797	S	Nuclear-interacting partner of ALK	0.995879	9.899e-10	149.57	NLEEGGS(0.996)T(0.004)ADKPINR	2	-0.12306	11
Cellular Component	GO:0005635	4	nuclear envelope	0.116864	HORVU5Hr1G021240.1	187	0.517	Down	0.0044241	S	Nuclear pore complex protein Nup93	0.967276	3.5565e-199	287.15	HALMPSSAS(0.032)S(0.967)PQASSGLPAEEVMPIPNK	3	2.528	42
Cellular Component	GO:0005635	4	nuclear envelope	0.116864	HORVU6Hr1G069560.1	841	0.378	Down	0.046158	S	nuclear matrix constituent protein-related	0.949856	0	288.92	LEEASPSEADYEPTPVYQAANNSFDAEGLPS(0.05)DS(0.95)GAR	3	7.339	20
Cellular Component	GO:0005635	4	nuclear envelope	0.116864	HORVU4Hr1G066290.8	569	1.583	Up	0.002463	S	Nucleoporin, Nup133/Nup155-like	0.999612	1.3069e-08	200.76	VSS(1)EAWSAGDR	2	2.281	15
Cellular Component	GO:0015629	5	actin cytoskeleton	0.00214386	HORVU3Hr1G060780.1	850	1.75	Up	0.00021664	S	Vacuolar protein sorting-associated protein 16 homolog	0.994695	1.20511e-07	143.56	LKS(0.995)T(0.005)LAQNTLIDTLR	2	5.3923	20
Cellular Component	GO:0015629	5	actin cytoskeleton	0.00214386	HORVU6Hr1G091010.36	966	2.105	Up	0.0023559	S	myosin XI B	0.999798	7.11267e-35	167.64	SAS(1)FANMHVEATDVVR	2	1.9531	23
Cellular Component	GO:0015629	5	actin cytoskeleton	0.00214386	HORVU2Hr1G013900.17	993	2.55	Up	0.013057	S	Transducin family protein / WD-40 repeat family protein, putative isoform 1	0.999751	1.11436e-53	157.58	S(1)FNSQTPSELLESIFLK	2	-0.42969	8
Cellular Component	GO:0015629	5	actin cytoskeleton	0.00214386	HORVU3Hr1G108110.26	881	1.886	Up	0.00042317	S	villin 2	0.951015	0	375.57	AAAVAALSSVLTAEQS(0.006)GS(0.951)S(0.043)DNLR	2	1.6922	49
Cellular Component	GO:0015629	5	actin cytoskeleton	0.00214386	HORVU3Hr1G113850.2	866	1.75	Up	0.00031771	S	villin 4	1	4.00559e-28	222.25	AAS(1)IAAMSASFERPK	2	4.1718	20
Cellular Component	GO:0030659	4	cytoplasmic vesicle membrane	0.216078	HORVU5Hr1G025420.11	706	1.736	Up	0.0120626	S	General vesicular transport factor p115	0.999988	0	360.69	SSANS(1)MSDFQEIEEEETNK	2	8.4309	30
Cellular Component	GO:0030659	4	cytoplasmic vesicle membrane	0.216078	HORVU2Hr1G118930.1	117	0.606	Down	0.046876	S	Clathrin light chain protein	0.999991	0	319.7	HVS(1)GGYAPSPFFPDSDFGGGDDDGPVLPPPAEMGR	3	5.8336	28
Cellular Component	GO:0044432	3	endoplasmic reticulum part	0.125354	HORVU6Hr1G033850.10	355	1.506	Up	0.0144981	S	Chaperone protein DnaJ	0.99969	0	273.36	YKEDS(1)EEEDIGDDGNDDDDNNASSSNFK	3	5.211	15
Cellular Component	GO:0044432	3	endoplasmic reticulum part	0.125354	HORVU4Hr1G001850.2	465	2.135	Up	0.0148957	T	Protein kinase superfamily protein	0.955022	0.000218295	100.98	EILPLMT(0.002)PS(0.043)NLT(0.955)ADK	2	4.5738	8
Cellular Component	GO:0044432	3	endoplasmic reticulum part	0.125354	HORVU5Hr1G125710.2	887	0.598	Down	0.0061046	S	Protein kinase superfamily protein	1	1.0805e-131	207.61	S(1)AEAFQVDNPYQPVVDNTNLPAPDFEEPK	3	4.3085	15
Cellular Component	GO:0044432	3	endoplasmic reticulum part	0.125354	HORVU5Hr1G125710.2	504	0.639	Down	0.00028136	S	Protein kinase superfamily protein	0.999811	0.000161774	104.3	TSFLQPS(0.016)DS(0.984)GKS(1)LEPR	2	4.1905	14
Cellular Component	GO:0044432	3	endoplasmic reticulum part	0.125354	HORVU5Hr1G097010.3	25	1.527	Up	0.00064004	S	Protein kinase superfamily protein	0.987013	1.916e-30	200.96	NLPTSGPLS(0.987)FT(0.006)S(0.006)R	2	1.6218	15
Cellular Component	GO:0044432	3	endoplasmic reticulum part	0.125354	HORVU5Hr1G022360.3	83	2.134	Up	0.033896	S	protein kinase family protein	0.999863	4.2723e-112	258.79	GSAS(1)FSHSSPLQR	2	4.7976	15
Cellular Component	GO:0035770	4	ribonucleoprotein granule	0.0533382	HORVU6Hr1G071910.3	206	0.441	Down	1.862e-06	S	Enhancer of mRNA-decapping protein 4	0.999899	0.00132807	139.61	MLS(1)ST(0.001)S(0.027)S(0.972)KVPR	2	1.9415	16
Cellular Component	GO:0035770	4	ribonucleoprotein granule	0.0533382	HORVU4Hr1G002170.5	468	0.48	Down	0.0137208	S	CCR4-NOT transcription complex subunit 3	0.999863	1.80474e-43	197.85	VNSGGLSQQLVS(1)PLGSK	2	2.7286	15
Cellular Component	GO:0035770	4	ribonucleoprotein granule	0.0533382	HORVU7Hr1G047020.1	679	0.628	Down	0.0192597	S	Protein LSM14 homolog A-B	1	0	313.39	SNGQFTDDPNEYDDNIVEDDVVS(1)PGKPEVK	3	6.6444	15
Cellular Component	GO:0035770	4	ribonucleoprotein granule	0.0533382	HORVU3Hr1G074770.1	346	1.557	Up	0.0033844	S	Protein PAT1 homolog 1	0.997103	0.000579712	143.22	FESAT(0.003)S(0.997)LPSSR	2	1.8543	10
Cellular Component	GO:0035770	4	ribonucleoprotein granule	0.0533382	HORVU3Hr1G074770.1	171	1.549	Up	0.0104956	S	Protein PAT1 homolog 1	0.99976	3.56458e-30	205.26	TSS(1)YPQQPLQHR	2	2.2537	13
Cellular Component	GO:0000325	5	plant-type vacuole	0.225748	HORVU3Hr1G060780.1	850	1.75	Up	0.00021664	S	Vacuolar protein sorting-associated protein 16 homolog	0.994695	1.20511e-07	143.56	LKS(0.995)T(0.005)LAQNTLIDTLR	2	5.3923	20
Cellular Component	GO:0000325	5	plant-type vacuole	0.225748	HORVU2Hr1G103620.5	210	0.583	Down	1.88904e-05	S	ABC transporter C family member 2	1	2.7938e-167	218.79	S(1)ELLVDNTDYEPLPGGEQICPER	2	3.2406	29
Cellular Component	GO:0000325	5	plant-type vacuole	0.225748	HORVU1Hr1G052040.1	503	0.361	Down	1.55627e-05	S	polyol/monosaccharide transporter 5	1	2.84228e-31	154.78	DLIEQQLAGPAMVHPS(1)EAVAK	3	-1.596	17
Cellular Component	GO:0000325	5	plant-type vacuole	0.225748	HORVU1Hr1G052040.1	283	0.511	Down	0.000121198	S	polyol/monosaccharide transporter 5	1	1.91076e-65	245.78	GGGQS(1)ALGS(1)ALGLMSR	2	4.2145	64
Cellular Component	GO:0000325	5	plant-type vacuole	0.225748	HORVU1Hr1G052040.1	279	0.547	Down	1.96671e-05	S	polyol/monosaccharide transporter 5	1	0	394.4	GGGQS(1)ALGS(1)ALGLMSR	2	4.9017	66
Cellular Component	GO:0000325	5	plant-type vacuole	0.225748	HORVU1Hr1G052040.1	322	0.633	Down	0.0102006	S	polyol/monosaccharide transporter 5	1	6.93989e-07	150.21	MPEVMGS(1)MR	2	-0.323	68
Cellular Component	GO:0000325	5	plant-type vacuole	0.225748	HORVU6Hr1G042840.16	233	1.57	Up	0.00079685	S	Monosaccharide-sensing protein 2	1	1.57789e-39	202.58	IYLHQEGVADS(1)RR	2	3.0105	42
Cellular Component	GO:0000325	5	plant-type vacuole	0.225748	HORVU6Hr1G042840.16	64	0.633	Down	0.0006003	S	Monosaccharide-sensing protein 2	0.999999	2.95784e-82	237.89	GPSMLGS(1)VLSLASR	2	0.047877	22
Molecular Function	GO:0003735	2	structural constituent of ribosome	0.276464	HORVU2Hr1G023120.1	159	1.535	Up	0.0058222	S	30S ribosomal protein S9	1	8.9014e-154	297.96	LDS(1)EDEKDDPFAAR	2	5.312	54
Molecular Function	GO:0003735	2	structural constituent of ribosome	0.276464	HORVU1Hr1G073640.1	91	0.599	Down	0.0044001	S	60S acidic ribosomal protein family	1	4.03124e-82	169.41	FAAVPSGGGAIAVGAPAAAAGGAAAPAAES(1)KKEEK	3	4.2161	55
Molecular Function	GO:0003735	2	structural constituent of ribosome	0.276464	HORVU5Hr1G052240.6	11	0.596	Down	0.00010107	T	40S ribosomal protein S19	0.990194	0.000103596	99.127	ATVPAPAAET(0.99)AAS(0.007)T(0.003)AR	2	3.0188	15
Molecular Function	GO:0015078	8	hydrogen ion transmembrane transporter activity	0.357033	HORVU1Hr1G052040.1	503	0.361	Down	1.55627e-05	S	polyol/monosaccharide transporter 5	1	2.84228e-31	154.78	DLIEQQLAGPAMVHPS(1)EAVAK	3	-1.596	17
Molecular Function	GO:0015078	8	hydrogen ion transmembrane transporter activity	0.357033	HORVU1Hr1G052040.1	283	0.511	Down	0.000121198	S	polyol/monosaccharide transporter 5	1	1.91076e-65	245.78	GGGQS(1)ALGS(1)ALGLMSR	2	4.2145	64
Molecular Function	GO:0015078	8	hydrogen ion transmembrane transporter activity	0.357033	HORVU1Hr1G052040.1	279	0.547	Down	1.96671e-05	S	polyol/monosaccharide transporter 5	1	0	394.4	GGGQS(1)ALGS(1)ALGLMSR	2	4.9017	66
Molecular Function	GO:0015078	8	hydrogen ion transmembrane transporter activity	0.357033	HORVU1Hr1G052040.1	322	0.633	Down	0.0102006	S	polyol/monosaccharide transporter 5	1	6.93989e-07	150.21	MPEVMGS(1)MR	2	-0.323	68
Molecular Function	GO:0015078	8	hydrogen ion transmembrane transporter activity	0.357033	HORVU6Hr1G042840.16	233	1.57	Up	0.00079685	S	Monosaccharide-sensing protein 2	1	1.57789e-39	202.58	IYLHQEGVADS(1)RR	2	3.0105	42
Molecular Function	GO:0015078	8	hydrogen ion transmembrane transporter activity	0.357033	HORVU6Hr1G042840.16	64	0.633	Down	0.0006003	S	Monosaccharide-sensing protein 2	0.999999	2.95784e-82	237.89	GPSMLGS(1)VLSLASR	2	0.047877	22
Molecular Function	GO:0030276	3	clathrin binding	0.113213	HORVU2Hr1G118930.1	117	0.606	Down	0.046876	S	Clathrin light chain protein	0.999991	0	319.7	HVS(1)GGYAPSPFFPDSDFGGGDDDGPVLPPPAEMGR	3	5.8336	28
Molecular Function	GO:0030276	3	clathrin binding	0.113213	HORVU6Hr1G088570.2	251	0.457	Down	0.021698	S	Clathrin interactor EPSIN 2	1	2.52076e-21	208.63	S(1)YGDEEAYSSR	2	5.8101	29
Molecular Function	GO:0008092	3	cytoskeletal protein binding	0.194617	HORVU3Hr1G060780.1	850	1.75	Up	0.00021664	S	Vacuolar protein sorting-associated protein 16 homolog	0.994695	1.20511e-07	143.56	LKS(0.995)T(0.005)LAQNTLIDTLR	2	5.3923	20
Molecular Function	GO:0008092	3	cytoskeletal protein binding	0.194617	HORVU3Hr1G075790.2	592	0.569	Down	0.0031985	S	Chromosome 3B, genomic scaffold, cultivar Chinese Spring	1	1.12228e-32	204.33	GLEATWLDPGPS(1)PR	2	3.2154	15
Molecular Function	GO:0008092	3	cytoskeletal protein binding	0.194617	HORVU6Hr1G091010.36	966	2.105	Up	0.0023559	S	myosin XI B	0.999798	7.11267e-35	167.64	SAS(1)FANMHVEATDVVR	2	1.9531	23
Molecular Function	GO:0008092	3	cytoskeletal protein binding	0.194617	HORVU3Hr1G108110.26	881	1.886	Up	0.00042317	S	villin 2	0.951015	0	375.57	AAAVAALSSVLTAEQS(0.006)GS(0.951)S(0.043)DNLR	2	1.6922	49
Molecular Function	GO:0008092	3	cytoskeletal protein binding	0.194617	HORVU3Hr1G113850.2	866	1.75	Up	0.00031771	S	villin 4	1	4.00559e-28	222.25	AAS(1)IAAMSASFERPK	2	4.1718	20
Molecular Function	GO:0008092	3	cytoskeletal protein binding	0.194617	HORVU2Hr1G087810.2	1094	0.62	Down	0.0125049	S	CLIP-associating protein 1-A	1	2.2346e-195	354.56	LDFSQLHS(1)PDGHNAVGSNTGK	3	2.6257	17
Molecular Function	GO:0015295	7	solute:proton symporter activity	0.159042	HORVU1Hr1G052040.1	503	0.361	Down	1.55627e-05	S	polyol/monosaccharide transporter 5	1	2.84228e-31	154.78	DLIEQQLAGPAMVHPS(1)EAVAK	3	-1.596	17
Molecular Function	GO:0015295	7	solute:proton symporter activity	0.159042	HORVU1Hr1G052040.1	283	0.511	Down	0.000121198	S	polyol/monosaccharide transporter 5	1	1.91076e-65	245.78	GGGQS(1)ALGS(1)ALGLMSR	2	4.2145	64
Molecular Function	GO:0015295	7	solute:proton symporter activity	0.159042	HORVU1Hr1G052040.1	279	0.547	Down	1.96671e-05	S	polyol/monosaccharide transporter 5	1	0	394.4	GGGQS(1)ALGS(1)ALGLMSR	2	4.9017	66
Molecular Function	GO:0015295	7	solute:proton symporter activity	0.159042	HORVU1Hr1G052040.1	322	0.633	Down	0.0102006	S	polyol/monosaccharide transporter 5	1	6.93989e-07	150.21	MPEVMGS(1)MR	2	-0.323	68
Molecular Function	GO:0015295	7	solute:proton symporter activity	0.159042	HORVU6Hr1G042840.16	233	1.57	Up	0.00079685	S	Monosaccharide-sensing protein 2	1	1.57789e-39	202.58	IYLHQEGVADS(1)RR	2	3.0105	42
Molecular Function	GO:0015295	7	solute:proton symporter activity	0.159042	HORVU6Hr1G042840.16	64	0.633	Down	0.0006003	S	Monosaccharide-sensing protein 2	0.999999	2.95784e-82	237.89	GPSMLGS(1)VLSLASR	2	0.047877	22
Molecular Function	GO:0008135	5	translation factor activity, RNA binding	0.0388755	HORVU5Hr1G050560.1	685	2.029	Up	0.0028026	S	Polyadenylate-binding protein 8	0.830395	1.92463e-11	175.61	S(0.046)AQQHT(0.12)NQS(0.83)PEQQLAS(0.003)LSLNDGLISS	3	2.5786	12
Molecular Function	GO:0008135	5	translation factor activity, RNA binding	0.0388755	HORVU2Hr1G087390.3	508	2.695	Up	0.0145604	S	Polyadenylate-binding protein 2	1	2.4372e-135	280.3	DAGVS(1)PAPPIGTLTSALANATPEQQR	3	1.3159	15
Molecular Function	GO:0008135	5	translation factor activity, RNA binding	0.0388755	HORVU2Hr1G035400.1	464	3.404	Up	0.0131809	S	Eukaryotic peptide chain release factor subunit 1-3	1	0	377.15	SFDEVS(1)DDEGLYEDSD	2	6.6173	14
Molecular Function	GO:0019901	5	protein kinase binding	0.0417758	HORVU7Hr1G055370.6	57	1.586	Up	0.049722	S	receptor-like protein kinase 1	0.979403	5.42454e-07	163.09	KDALLPSS(0.002)EES(0.979)T(0.018)R	2	3.2921	22
Molecular Function	GO:0019901	5	protein kinase binding	0.0417758	HORVU2Hr1G060380.1	544	1.602	Up	0.0155797	S	Nuclear-interacting partner of ALK	0.995879	9.899e-10	149.57	NLEEGGS(0.996)T(0.004)ADKPINR	2	-0.12306	11
Molecular Function	GO:0019901	5	protein kinase binding	0.0417758	HORVU2Hr1G014130.4	77	1.66	Up	1.80945e-05	S	AMP deaminase	0.982846	1.14388e-85	137.86	LLPDGGDDS(0.983)DY(0.017)DREDGEEEDDGGGPPPHR	3	4.3552	14
Molecular Function	GO:0019901	5	protein kinase binding	0.0417758	HORVU2Hr1G014130.4	139	2.211	Up	2.4465e-06	T	AMP deaminase	0.999976	0.00265139	180.17	LGSLVRPTT(1)PK	2	3.6135	15
Molecular Function	GO:0019901	5	protein kinase binding	0.0417758	HORVU2Hr1G014130.4	133	1.668	Up	0.0045196	S	AMP deaminase	0.999999	0.00995961	91.245	LGS(1)LVRPTTPK	2	1.7871	9
Molecular Function	GO:0019901	5	protein kinase binding	0.0417758	HORVU2Hr1G013900.17	993	2.55	Up	0.013057	S	Transducin family protein / WD-40 repeat family protein, putative isoform 1	0.999751	1.11436e-53	157.58	S(1)FNSQTPSELLESIFLK	2	-0.42969	8
Molecular Function	GO:0019901	5	protein kinase binding	0.0417758	HORVU1Hr1G059810.2	177	1.969	Up	0.0065994	S	AMP deaminase	1	1.8875e-242	287.14	SPVASASTLESAEGS(1)DEDVVTK	2	2.5774	46
Molecular Function	GO:0019901	5	protein kinase binding	0.0417758	HORVU1Hr1G059810.2	79	2.213	Up	1.77356e-05	S	AMP deaminase	0.986322	0	282.26	AAAGSS(0.014)S(0.986)LPDLSSIYAAGGVAR	2	4.0564	15
Molecular Function	GO:0005048	4	signal sequence binding	0.113213	HORVU4Hr1G075390.1	295	2.278	Up	0.000137792	S	Nuclear pore complex protein Nup98-Nup96	0.988485	0.000737654	163.93	SLSPLHGS(0.012)S(0.988)QK	2	2.2422	15
Molecular Function	GO:0005048	4	signal sequence binding	0.113213	HORVU7Hr1G049220.10	148	1.966	Up	0.0041244	S	Peroxisomal targeting signal 1 receptor	0.991531	1.00578e-12	193.96	VLSGVLHSFLS(0.992)S(0.008)GR	2	3.3823	15
Molecular Function	GO:0005355	7	glucose transmembrane transporter activity	0.0718915	HORVU1Hr1G052040.1	503	0.361	Down	1.55627e-05	S	polyol/monosaccharide transporter 5	1	2.84228e-31	154.78	DLIEQQLAGPAMVHPS(1)EAVAK	3	-1.596	17
Molecular Function	GO:0005355	7	glucose transmembrane transporter activity	0.0718915	HORVU1Hr1G052040.1	283	0.511	Down	0.000121198	S	polyol/monosaccharide transporter 5	1	1.91076e-65	245.78	GGGQS(1)ALGS(1)ALGLMSR	2	4.2145	64
Molecular Function	GO:0005355	7	glucose transmembrane transporter activity	0.0718915	HORVU1Hr1G052040.1	279	0.547	Down	1.96671e-05	S	polyol/monosaccharide transporter 5	1	0	394.4	GGGQS(1)ALGS(1)ALGLMSR	2	4.9017	66
Molecular Function	GO:0005355	7	glucose transmembrane transporter activity	0.0718915	HORVU1Hr1G052040.1	322	0.633	Down	0.0102006	S	polyol/monosaccharide transporter 5	1	6.93989e-07	150.21	MPEVMGS(1)MR	2	-0.323	68
Molecular Function	GO:0005355	7	glucose transmembrane transporter activity	0.0718915	HORVU6Hr1G042840.16	233	1.57	Up	0.00079685	S	Monosaccharide-sensing protein 2	1	1.57789e-39	202.58	IYLHQEGVADS(1)RR	2	3.0105	42
Molecular Function	GO:0005355	7	glucose transmembrane transporter activity	0.0718915	HORVU6Hr1G042840.16	64	0.633	Down	0.0006003	S	Monosaccharide-sensing protein 2	0.999999	2.95784e-82	237.89	GPSMLGS(1)VLSLASR	2	0.047877	22
Molecular Function	GO:0019905	4	syntaxin binding	0.0535965	HORVU2Hr1G104060.1	291	0.609	Down	0.0170607	S	gamma-soluble NSF attachment protein	1	3.48723e-79	265.34	DVGGGDGDS(1)LDEDDLT	2	3.8297	24
Molecular Function	GO:0019905	4	syntaxin binding	0.0535965	HORVU2Hr1G013900.17	993	2.55	Up	0.013057	S	Transducin family protein / WD-40 repeat family protein, putative isoform 1	0.999751	1.11436e-53	157.58	S(1)FNSQTPSELLESIFLK	2	-0.42969	8
Molecular Function	GO:0015294	6	solute:cation symporter activity	0.207598	HORVU1Hr1G052040.1	503	0.361	Down	1.55627e-05	S	polyol/monosaccharide transporter 5	1	2.84228e-31	154.78	DLIEQQLAGPAMVHPS(1)EAVAK	3	-1.596	17
Molecular Function	GO:0015294	6	solute:cation symporter activity	0.207598	HORVU1Hr1G052040.1	283	0.511	Down	0.000121198	S	polyol/monosaccharide transporter 5	1	1.91076e-65	245.78	GGGQS(1)ALGS(1)ALGLMSR	2	4.2145	64
Molecular Function	GO:0015294	6	solute:cation symporter activity	0.207598	HORVU1Hr1G052040.1	279	0.547	Down	1.96671e-05	S	polyol/monosaccharide transporter 5	1	0	394.4	GGGQS(1)ALGS(1)ALGLMSR	2	4.9017	66
Molecular Function	GO:0015294	6	solute:cation symporter activity	0.207598	HORVU1Hr1G052040.1	322	0.633	Down	0.0102006	S	polyol/monosaccharide transporter 5	1	6.93989e-07	150.21	MPEVMGS(1)MR	2	-0.323	68
Molecular Function	GO:0015294	6	solute:cation symporter activity	0.207598	HORVU6Hr1G042840.16	233	1.57	Up	0.00079685	S	Monosaccharide-sensing protein 2	1	1.57789e-39	202.58	IYLHQEGVADS(1)RR	2	3.0105	42
Molecular Function	GO:0015294	6	solute:cation symporter activity	0.207598	HORVU6Hr1G042840.16	64	0.633	Down	0.0006003	S	Monosaccharide-sensing protein 2	0.999999	2.95784e-82	237.89	GPSMLGS(1)VLSLASR	2	0.047877	22
Molecular Function	GO:0003743	6	translation initiation factor activity	0.113213	HORVU5Hr1G050560.1	685	2.029	Up	0.0028026	S	Polyadenylate-binding protein 8	0.830395	1.92463e-11	175.61	S(0.046)AQQHT(0.12)NQS(0.83)PEQQLAS(0.003)LSLNDGLISS	3	2.5786	12
Molecular Function	GO:0003743	6	translation initiation factor activity	0.113213	HORVU2Hr1G087390.3	508	2.695	Up	0.0145604	S	Polyadenylate-binding protein 2	1	2.4372e-135	280.3	DAGVS(1)PAPPIGTLTSALANATPEQQR	3	1.3159	15
Molecular Function	GO:0016830	3	carbon-carbon lyase activity	0.0119823	HORVU5Hr1G055350.3	10	1.721	Up	1.65531e-05	S	phosphoenolpyruvate carboxylase 1	1	2.33897e-43	239.37	ALSAPGGGS(1)GKIER	2	4.1154	15
Molecular Function	GO:0016830	3	carbon-carbon lyase activity	0.0119823	HORVU3Hr1G088540.1	379	0.602	Down	0.00106462	S	fructose-bisphosphate aldolase 2	0.999653	4.42057e-43	233.03	GDATLGEGASES(1)LHVK	2	3.3227	16
Molecular Function	GO:0016830	3	carbon-carbon lyase activity	0.0119823	HORVU7Hr1G080510.2	13	0.468	Down	2.3538e-05	S	phosphoenolpyruvate carboxylase 3	1	2.79718e-11	184.27	HHS(1)IDAQLR	2	0.73336	16
Molecular Function	GO:0015291	4	secondary active transmembrane transporter activity	0.222177	HORVU2Hr1G103620.5	210	0.583	Down	1.88904e-05	S	ABC transporter C family member 2	1	2.7938e-167	218.79	S(1)ELLVDNTDYEPLPGGEQICPER	2	3.2406	29
Molecular Function	GO:0015291	4	secondary active transmembrane transporter activity	0.222177	HORVU1Hr1G052040.1	503	0.361	Down	1.55627e-05	S	polyol/monosaccharide transporter 5	1	2.84228e-31	154.78	DLIEQQLAGPAMVHPS(1)EAVAK	3	-1.596	17
Molecular Function	GO:0015291	4	secondary active transmembrane transporter activity	0.222177	HORVU1Hr1G052040.1	283	0.511	Down	0.000121198	S	polyol/monosaccharide transporter 5	1	1.91076e-65	245.78	GGGQS(1)ALGS(1)ALGLMSR	2	4.2145	64
Molecular Function	GO:0015291	4	secondary active transmembrane transporter activity	0.222177	HORVU1Hr1G052040.1	279	0.547	Down	1.96671e-05	S	polyol/monosaccharide transporter 5	1	0	394.4	GGGQS(1)ALGS(1)ALGLMSR	2	4.9017	66
Molecular Function	GO:0015291	4	secondary active transmembrane transporter activity	0.222177	HORVU1Hr1G052040.1	322	0.633	Down	0.0102006	S	polyol/monosaccharide transporter 5	1	6.93989e-07	150.21	MPEVMGS(1)MR	2	-0.323	68
Molecular Function	GO:0015291	4	secondary active transmembrane transporter activity	0.222177	HORVU6Hr1G042840.16	233	1.57	Up	0.00079685	S	Monosaccharide-sensing protein 2	1	1.57789e-39	202.58	IYLHQEGVADS(1)RR	2	3.0105	42
Molecular Function	GO:0015291	4	secondary active transmembrane transporter activity	0.222177	HORVU6Hr1G042840.16	64	0.633	Down	0.0006003	S	Monosaccharide-sensing protein 2	0.999999	2.95784e-82	237.89	GPSMLGS(1)VLSLASR	2	0.047877	22
Molecular Function	GO:0046527	5	glucosyltransferase activity	0.0819261	HORVU6Hr1G028330.1	216	0.323	Down	7.5242e-05	S	sucrose phosphate synthase 1F	0.996642	1.22363e-62	164.13	GEDAGDPSVAYGDST(0.001)T(0.002)GIS(0.997)PK	2	4.7386	18
Molecular Function	GO:0046527	5	glucosyltransferase activity	0.0819261	HORVU0Hr1G038120.1	226	9.69	Up	0.027541	S	cellulose synthase 1	1	8.5432e-220	286.05	LTSGQQIS(1)GEIPDASPDR	2	5.2422	24
Molecular Function	GO:0046527	5	glucosyltransferase activity	0.0819261	HORVU3Hr1G071770.1	149	1.716	Up	0.00091949	S	cellulose synthase family protein	0.999999	1.41794e-24	163.25	VTMANQLS(1)DR	2	6.1487	16
Molecular Function	GO:0046527	5	glucosyltransferase activity	0.0819261	HORVU3Hr1G071770.1	165	1.756	Up	0.00062187	S	cellulose synthase family protein	0.97338	3.84456e-10	112.33	TLS(0.003)S(0.024)MS(0.973)GVGSELNDESGKPIWK	3	4.6807	17
Molecular Function	GO:0003724	8	RNA helicase activity	0.357033	HORVU3Hr1G018170.3	467	1.966	Up	1.80987e-05	S	ATP-dependent RNA helicase DBP2	1	6.44816e-28	129.91	QQLASSHVVPNHIAPS(1)PGRPPMGFK	3	3.8249	25
Molecular Function	GO:0003724	8	RNA helicase activity	0.357033	HORVU0Hr1G020490.5	232	1.724	Up	0.00045574	S	ATP-dependent RNA helicase DBP2	1	1.01797e-05	152.02	KWTLDGEES(1)DEEDVKK	3	0.20348	14
Molecular Function	GO:0042803	4	protein homodimerization activity	0.189795	HORVU7Hr1G055370.6	57	1.586	Up	0.049722	S	receptor-like protein kinase 1	0.979403	5.42454e-07	163.09	KDALLPSS(0.002)EES(0.979)T(0.018)R	2	3.2921	22
Molecular Function	GO:0042803	4	protein homodimerization activity	0.189795	HORVU6Hr1G071910.3	206	0.441	Down	1.862e-06	S	Enhancer of mRNA-decapping protein 4	0.999899	0.00132807	139.61	MLS(1)ST(0.001)S(0.027)S(0.972)KVPR	2	1.9415	16
Molecular Function	GO:0042803	4	protein homodimerization activity	0.189795	HORVU7Hr1G066930.5	289	1.86	Up	0.00057571	T	WD-40 repeat protein-like isoform 1	0.99772	1.7235e-143	270.72	T(0.998)PT(0.002)SAPGIDYQSADSEHLMK	3	4.0165	31
Molecular Function	GO:0042803	4	protein homodimerization activity	0.189795	HORVU7Hr1G047020.1	679	0.628	Down	0.0192597	S	Protein LSM14 homolog A-B	1	0	313.39	SNGQFTDDPNEYDDNIVEDDVVS(1)PGKPEVK	3	6.6444	15
Molecular Function	GO:0042803	4	protein homodimerization activity	0.189795	HORVU3Hr1G031380.1	219	0.568	Down	0.039005	S	Abscisic acid receptor PYR1	0.958769	7.3046e-13	165.09	LAAIATTT(0.001)S(0.04)S(0.959)PPPLDGQS	2	4.3352	8
Molecular Function	GO:0003779	4	actin binding	0.0259563	HORVU3Hr1G060780.1	850	1.75	Up	0.00021664	S	Vacuolar protein sorting-associated protein 16 homolog	0.994695	1.20511e-07	143.56	LKS(0.995)T(0.005)LAQNTLIDTLR	2	5.3923	20
Molecular Function	GO:0003779	4	actin binding	0.0259563	HORVU6Hr1G091010.36	966	2.105	Up	0.0023559	S	myosin XI B	0.999798	7.11267e-35	167.64	SAS(1)FANMHVEATDVVR	2	1.9531	23
Molecular Function	GO:0003779	4	actin binding	0.0259563	HORVU3Hr1G108110.26	881	1.886	Up	0.00042317	S	villin 2	0.951015	0	375.57	AAAVAALSSVLTAEQS(0.006)GS(0.951)S(0.043)DNLR	2	1.6922	49
Molecular Function	GO:0003779	4	actin binding	0.0259563	HORVU3Hr1G113850.2	866	1.75	Up	0.00031771	S	villin 4	1	4.00559e-28	222.25	AAS(1)IAAMSASFERPK	2	4.1718	20
Molecular Function	GO:0000149	3	SNARE binding	0.0949324	HORVU2Hr1G104060.1	291	0.609	Down	0.0170607	S	gamma-soluble NSF attachment protein	1	3.48723e-79	265.34	DVGGGDGDS(1)LDEDDLT	2	3.8297	24
Molecular Function	GO:0000149	3	SNARE binding	0.0949324	HORVU5Hr1G016680.2	111	1.511	Up	0.029065	S	Syntaxin-52	0.999999	0.00149203	110.06	QMGTSFNVS(1)NFANR	2	6.5119	8
Molecular Function	GO:0000149	3	SNARE binding	0.0949324	HORVU2Hr1G013900.17	993	2.55	Up	0.013057	S	Transducin family protein / WD-40 repeat family protein, putative isoform 1	0.999751	1.11436e-53	157.58	S(1)FNSQTPSELLESIFLK	2	-0.42969	8
Molecular Function	GO:0015399	4	primary active transmembrane transporter activity	0.222177	HORVU2Hr1G103620.5	210	0.583	Down	1.88904e-05	S	ABC transporter C family member 2	1	2.7938e-167	218.79	S(1)ELLVDNTDYEPLPGGEQICPER	2	3.2406	29
Molecular Function	GO:0015399	4	primary active transmembrane transporter activity	0.222177	HORVU7Hr1G063020.3	759	0.647	Down	0.020224	S	Lipid A export ATP-binding/permease protein MsbA	0.999902	9.63985e-05	159.12	NSVSS(1)PIMMR	2	-1.1499	21
Molecular Function	GO:0015399	4	primary active transmembrane transporter activity	0.222177	HORVU3Hr1G054050.2	285	1.636	Up	0.002383	S	Adaptin ear-binding coat-associated protein 2	1	0	403.96	SAFFEQGLNKLS(1)FNDK	2	6.5828	38
Molecular Function	GO:0004004	9	ATP-dependent RNA helicase activity	0.357033	HORVU3Hr1G018170.3	467	1.966	Up	1.80987e-05	S	ATP-dependent RNA helicase DBP2	1	6.44816e-28	129.91	QQLASSHVVPNHIAPS(1)PGRPPMGFK	3	3.8249	25
Molecular Function	GO:0004004	9	ATP-dependent RNA helicase activity	0.357033	HORVU0Hr1G020490.5	232	1.724	Up	0.00045574	S	ATP-dependent RNA helicase DBP2	1	1.01797e-05	152.02	KWTLDGEES(1)DEEDVKK	3	0.20348	14
Molecular Function	GO:0022804	3	active transmembrane transporter activity	0.189795	HORVU2Hr1G103620.5	210	0.583	Down	1.88904e-05	S	ABC transporter C family member 2	1	2.7938e-167	218.79	S(1)ELLVDNTDYEPLPGGEQICPER	2	3.2406	29
Molecular Function	GO:0022804	3	active transmembrane transporter activity	0.189795	HORVU7Hr1G063020.3	759	0.647	Down	0.020224	S	Lipid A export ATP-binding/permease protein MsbA	0.999902	9.63985e-05	159.12	NSVSS(1)PIMMR	2	-1.1499	21
Molecular Function	GO:0022804	3	active transmembrane transporter activity	0.189795	HORVU3Hr1G054050.2	285	1.636	Up	0.002383	S	Adaptin ear-binding coat-associated protein 2	1	0	403.96	SAFFEQGLNKLS(1)FNDK	2	6.5828	38
Molecular Function	GO:0022804	3	active transmembrane transporter activity	0.189795	HORVU1Hr1G052040.1	503	0.361	Down	1.55627e-05	S	polyol/monosaccharide transporter 5	1	2.84228e-31	154.78	DLIEQQLAGPAMVHPS(1)EAVAK	3	-1.596	17
Molecular Function	GO:0022804	3	active transmembrane transporter activity	0.189795	HORVU1Hr1G052040.1	283	0.511	Down	0.000121198	S	polyol/monosaccharide transporter 5	1	1.91076e-65	245.78	GGGQS(1)ALGS(1)ALGLMSR	2	4.2145	64
Molecular Function	GO:0022804	3	active transmembrane transporter activity	0.189795	HORVU1Hr1G052040.1	279	0.547	Down	1.96671e-05	S	polyol/monosaccharide transporter 5	1	0	394.4	GGGQS(1)ALGS(1)ALGLMSR	2	4.9017	66
Molecular Function	GO:0022804	3	active transmembrane transporter activity	0.189795	HORVU1Hr1G052040.1	322	0.633	Down	0.0102006	S	polyol/monosaccharide transporter 5	1	6.93989e-07	150.21	MPEVMGS(1)MR	2	-0.323	68
Molecular Function	GO:0022804	3	active transmembrane transporter activity	0.189795	HORVU6Hr1G042840.16	233	1.57	Up	0.00079685	S	Monosaccharide-sensing protein 2	1	1.57789e-39	202.58	IYLHQEGVADS(1)RR	2	3.0105	42
Molecular Function	GO:0022804	3	active transmembrane transporter activity	0.189795	HORVU6Hr1G042840.16	64	0.633	Down	0.0006003	S	Monosaccharide-sensing protein 2	0.999999	2.95784e-82	237.89	GPSMLGS(1)VLSLASR	2	0.047877	22
Molecular Function	GO:0008186	9	RNA-dependent ATPase activity	0.357033	HORVU3Hr1G018170.3	467	1.966	Up	1.80987e-05	S	ATP-dependent RNA helicase DBP2	1	6.44816e-28	129.91	QQLASSHVVPNHIAPS(1)PGRPPMGFK	3	3.8249	25
Molecular Function	GO:0008186	9	RNA-dependent ATPase activity	0.357033	HORVU0Hr1G020490.5	232	1.724	Up	0.00045574	S	ATP-dependent RNA helicase DBP2	1	1.01797e-05	152.02	KWTLDGEES(1)DEEDVKK	3	0.20348	14
Molecular Function	GO:0010857	6	calcium-dependent protein kinase activity	0.159042	HORVU2Hr1G046660.6	32	1.503	Up	2.0878e-05	T	calcium-dependent protein kinase 33	0.999989	7.52744e-61	186.81	QAQT(1)PPSYNNAQPPPQAEVR	2	2.4541	16
Molecular Function	GO:0010857	6	calcium-dependent protein kinase activity	0.159042	HORVU2Hr1G046660.6	13	1.704	Up	8.277e-05	S	calcium-dependent protein kinase 33	0.999983	4.51976e-31	174.4	ATSPDS(1)VQGGANGYGYSHQPK	3	3.7591	25
Molecular Function	GO:0010857	6	calcium-dependent protein kinase activity	0.159042	HORVU6Hr1G066470.4	39	1.916	Up	0.00061647	S	Calcium-dependent protein kinase family protein	1	2.58976e-06	108.25	HDSGYAPVAADADADS(1)QPGK	2	2.8304	13
Molecular Function	GO:0019900	4	kinase binding	0.0596351	HORVU7Hr1G055370.6	57	1.586	Up	0.049722	S	receptor-like protein kinase 1	0.979403	5.42454e-07	163.09	KDALLPSS(0.002)EES(0.979)T(0.018)R	2	3.2921	22
Molecular Function	GO:0019900	4	kinase binding	0.0596351	HORVU2Hr1G060380.1	544	1.602	Up	0.0155797	S	Nuclear-interacting partner of ALK	0.995879	9.899e-10	149.57	NLEEGGS(0.996)T(0.004)ADKPINR	2	-0.12306	11
Molecular Function	GO:0019900	4	kinase binding	0.0596351	HORVU2Hr1G014130.4	77	1.66	Up	1.80945e-05	S	AMP deaminase	0.982846	1.14388e-85	137.86	LLPDGGDDS(0.983)DY(0.017)DREDGEEEDDGGGPPPHR	3	4.3552	14
Molecular Function	GO:0019900	4	kinase binding	0.0596351	HORVU2Hr1G014130.4	139	2.211	Up	2.4465e-06	T	AMP deaminase	0.999976	0.00265139	180.17	LGSLVRPTT(1)PK	2	3.6135	15
Molecular Function	GO:0019900	4	kinase binding	0.0596351	HORVU2Hr1G014130.4	133	1.668	Up	0.0045196	S	AMP deaminase	0.999999	0.00995961	91.245	LGS(1)LVRPTTPK	2	1.7871	9
Molecular Function	GO:0019900	4	kinase binding	0.0596351	HORVU2Hr1G013900.17	993	2.55	Up	0.013057	S	Transducin family protein / WD-40 repeat family protein, putative isoform 1	0.999751	1.11436e-53	157.58	S(1)FNSQTPSELLESIFLK	2	-0.42969	8
Molecular Function	GO:0019900	4	kinase binding	0.0596351	HORVU1Hr1G059810.2	177	1.969	Up	0.0065994	S	AMP deaminase	1	1.8875e-242	287.14	SPVASASTLESAEGS(1)DEDVVTK	2	2.5774	46
Molecular Function	GO:0019900	4	kinase binding	0.0596351	HORVU1Hr1G059810.2	79	2.213	Up	1.77356e-05	S	AMP deaminase	0.986322	0	282.26	AAAGSS(0.014)S(0.986)LPDLSSIYAAGGVAR	2	4.0564	15
Molecular Function	GO:0003727	5	single-stranded RNA binding	0.307569	HORVU4Hr1G029030.22	489	0.659	Down	0.0134014	S	Splicing factor U2af large subunit B	1	1.04437e-52	252.02	PHLS(1)GEPVSGVGK	2	3.7454	15
Molecular Function	GO:0003727	5	single-stranded RNA binding	0.307569	HORVU0Hr1G008280.1	433	1.561	Up	0.00099727	S	RNA-binding protein 1	0.98305	0	275.55	S(0.017)GS(0.983)ELDGTSPFGYGLGNAASDVTAK	2	3.7176	14
Molecular Function	GO:0051015	4	actin filament binding	0.0481959	HORVU6Hr1G091010.36	966	2.105	Up	0.0023559	S	myosin XI B	0.999798	7.11267e-35	167.64	SAS(1)FANMHVEATDVVR	2	1.9531	23
Molecular Function	GO:0051015	4	actin filament binding	0.0481959	HORVU3Hr1G108110.26	881	1.886	Up	0.00042317	S	villin 2	0.951015	0	375.57	AAAVAALSSVLTAEQS(0.006)GS(0.951)S(0.043)DNLR	2	1.6922	49
Molecular Function	GO:0051015	4	actin filament binding	0.0481959	HORVU3Hr1G113850.2	866	1.75	Up	0.00031771	S	villin 4	1	4.00559e-28	222.25	AAS(1)IAAMSASFERPK	2	4.1718	20
Molecular Function	GO:0008194	4	UDP-glycosyltransferase activity	0.207598	HORVU6Hr1G028330.1	216	0.323	Down	7.5242e-05	S	sucrose phosphate synthase 1F	0.996642	1.22363e-62	164.13	GEDAGDPSVAYGDST(0.001)T(0.002)GIS(0.997)PK	2	4.7386	18
Molecular Function	GO:0008194	4	UDP-glycosyltransferase activity	0.207598	HORVU3Hr1G071770.1	149	1.716	Up	0.00091949	S	cellulose synthase family protein	0.999999	1.41794e-24	163.25	VTMANQLS(1)DR	2	6.1487	16
Molecular Function	GO:0008194	4	UDP-glycosyltransferase activity	0.207598	HORVU3Hr1G071770.1	165	1.756	Up	0.00062187	S	cellulose synthase family protein	0.97338	3.84456e-10	112.33	TLS(0.003)S(0.024)MS(0.973)GVGSELNDESGKPIWK	3	4.6807	17
Molecular Function	GO:0015144	3	carbohydrate transmembrane transporter activity	0.113213	HORVU1Hr1G052040.1	503	0.361	Down	1.55627e-05	S	polyol/monosaccharide transporter 5	1	2.84228e-31	154.78	DLIEQQLAGPAMVHPS(1)EAVAK	3	-1.596	17
Molecular Function	GO:0015144	3	carbohydrate transmembrane transporter activity	0.113213	HORVU1Hr1G052040.1	283	0.511	Down	0.000121198	S	polyol/monosaccharide transporter 5	1	1.91076e-65	245.78	GGGQS(1)ALGS(1)ALGLMSR	2	4.2145	64
Molecular Function	GO:0015144	3	carbohydrate transmembrane transporter activity	0.113213	HORVU1Hr1G052040.1	279	0.547	Down	1.96671e-05	S	polyol/monosaccharide transporter 5	1	0	394.4	GGGQS(1)ALGS(1)ALGLMSR	2	4.9017	66
Molecular Function	GO:0015144	3	carbohydrate transmembrane transporter activity	0.113213	HORVU1Hr1G052040.1	322	0.633	Down	0.0102006	S	polyol/monosaccharide transporter 5	1	6.93989e-07	150.21	MPEVMGS(1)MR	2	-0.323	68
Molecular Function	GO:0015144	3	carbohydrate transmembrane transporter activity	0.113213	HORVU6Hr1G042840.16	233	1.57	Up	0.00079685	S	Monosaccharide-sensing protein 2	1	1.57789e-39	202.58	IYLHQEGVADS(1)RR	2	3.0105	42
Molecular Function	GO:0015144	3	carbohydrate transmembrane transporter activity	0.113213	HORVU6Hr1G042840.16	64	0.633	Down	0.0006003	S	Monosaccharide-sensing protein 2	0.999999	2.95784e-82	237.89	GPSMLGS(1)VLSLASR	2	0.047877	22
Molecular Function	GO:0043492	9	ATPase activity, coupled to movement of substances	0.240052	HORVU2Hr1G103620.5	210	0.583	Down	1.88904e-05	S	ABC transporter C family member 2	1	2.7938e-167	218.79	S(1)ELLVDNTDYEPLPGGEQICPER	2	3.2406	29
Molecular Function	GO:0043492	9	ATPase activity, coupled to movement of substances	0.240052	HORVU7Hr1G063020.3	759	0.647	Down	0.020224	S	Lipid A export ATP-binding/permease protein MsbA	0.999902	9.63985e-05	159.12	NSVSS(1)PIMMR	2	-1.1499	21
Molecular Function	GO:0043492	9	ATPase activity, coupled to movement of substances	0.240052	HORVU3Hr1G054050.2	285	1.636	Up	0.002383	S	Adaptin ear-binding coat-associated protein 2	1	0	403.96	SAFFEQGLNKLS(1)FNDK	2	6.5828	38
Molecular Function	GO:0015149	6	hexose transmembrane transporter activity	0.0718915	HORVU1Hr1G052040.1	503	0.361	Down	1.55627e-05	S	polyol/monosaccharide transporter 5	1	2.84228e-31	154.78	DLIEQQLAGPAMVHPS(1)EAVAK	3	-1.596	17
Molecular Function	GO:0015149	6	hexose transmembrane transporter activity	0.0718915	HORVU1Hr1G052040.1	283	0.511	Down	0.000121198	S	polyol/monosaccharide transporter 5	1	1.91076e-65	245.78	GGGQS(1)ALGS(1)ALGLMSR	2	4.2145	64
Molecular Function	GO:0015149	6	hexose transmembrane transporter activity	0.0718915	HORVU1Hr1G052040.1	279	0.547	Down	1.96671e-05	S	polyol/monosaccharide transporter 5	1	0	394.4	GGGQS(1)ALGS(1)ALGLMSR	2	4.9017	66
Molecular Function	GO:0015149	6	hexose transmembrane transporter activity	0.0718915	HORVU1Hr1G052040.1	322	0.633	Down	0.0102006	S	polyol/monosaccharide transporter 5	1	6.93989e-07	150.21	MPEVMGS(1)MR	2	-0.323	68
Molecular Function	GO:0015149	6	hexose transmembrane transporter activity	0.0718915	HORVU6Hr1G042840.16	233	1.57	Up	0.00079685	S	Monosaccharide-sensing protein 2	1	1.57789e-39	202.58	IYLHQEGVADS(1)RR	2	3.0105	42
Molecular Function	GO:0015149	6	hexose transmembrane transporter activity	0.0718915	HORVU6Hr1G042840.16	64	0.633	Down	0.0006003	S	Monosaccharide-sensing protein 2	0.999999	2.95784e-82	237.89	GPSMLGS(1)VLSLASR	2	0.047877	22
Molecular Function	GO:0016831	4	carboxy-lyase activity	0.0535965	HORVU5Hr1G055350.3	10	1.721	Up	1.65531e-05	S	phosphoenolpyruvate carboxylase 1	1	2.33897e-43	239.37	ALSAPGGGS(1)GKIER	2	4.1154	15
Molecular Function	GO:0016831	4	carboxy-lyase activity	0.0535965	HORVU7Hr1G080510.2	13	0.468	Down	2.3538e-05	S	phosphoenolpyruvate carboxylase 3	1	2.79718e-11	184.27	HHS(1)IDAQLR	2	0.73336	16
Molecular Function	GO:0016758	4	transferase activity, transferring hexosyl groups	0.240052	HORVU6Hr1G028330.1	216	0.323	Down	7.5242e-05	S	sucrose phosphate synthase 1F	0.996642	1.22363e-62	164.13	GEDAGDPSVAYGDST(0.001)T(0.002)GIS(0.997)PK	2	4.7386	18
Molecular Function	GO:0016758	4	transferase activity, transferring hexosyl groups	0.240052	HORVU0Hr1G038120.1	226	9.69	Up	0.027541	S	cellulose synthase 1	1	8.5432e-220	286.05	LTSGQQIS(1)GEIPDASPDR	2	5.2422	24
Molecular Function	GO:0016758	4	transferase activity, transferring hexosyl groups	0.240052	HORVU3Hr1G071770.1	149	1.716	Up	0.00091949	S	cellulose synthase family protein	0.999999	1.41794e-24	163.25	VTMANQLS(1)DR	2	6.1487	16
Molecular Function	GO:0016758	4	transferase activity, transferring hexosyl groups	0.240052	HORVU3Hr1G071770.1	165	1.756	Up	0.00062187	S	cellulose synthase family protein	0.97338	3.84456e-10	112.33	TLS(0.003)S(0.024)MS(0.973)GVGSELNDESGKPIWK	3	4.6807	17
Molecular Function	GO:0015293	5	symporter activity	0.207598	HORVU1Hr1G052040.1	503	0.361	Down	1.55627e-05	S	polyol/monosaccharide transporter 5	1	2.84228e-31	154.78	DLIEQQLAGPAMVHPS(1)EAVAK	3	-1.596	17
Molecular Function	GO:0015293	5	symporter activity	0.207598	HORVU1Hr1G052040.1	283	0.511	Down	0.000121198	S	polyol/monosaccharide transporter 5	1	1.91076e-65	245.78	GGGQS(1)ALGS(1)ALGLMSR	2	4.2145	64
Molecular Function	GO:0015293	5	symporter activity	0.207598	HORVU1Hr1G052040.1	279	0.547	Down	1.96671e-05	S	polyol/monosaccharide transporter 5	1	0	394.4	GGGQS(1)ALGS(1)ALGLMSR	2	4.9017	66
Molecular Function	GO:0015293	5	symporter activity	0.207598	HORVU1Hr1G052040.1	322	0.633	Down	0.0102006	S	polyol/monosaccharide transporter 5	1	6.93989e-07	150.21	MPEVMGS(1)MR	2	-0.323	68
Molecular Function	GO:0015293	5	symporter activity	0.207598	HORVU6Hr1G042840.16	233	1.57	Up	0.00079685	S	Monosaccharide-sensing protein 2	1	1.57789e-39	202.58	IYLHQEGVADS(1)RR	2	3.0105	42
Molecular Function	GO:0015293	5	symporter activity	0.207598	HORVU6Hr1G042840.16	64	0.633	Down	0.0006003	S	Monosaccharide-sensing protein 2	0.999999	2.95784e-82	237.89	GPSMLGS(1)VLSLASR	2	0.047877	22
Molecular Function	GO:0005516	3	calmodulin binding	0.313412	HORVU2Hr1G046660.6	32	1.503	Up	2.0878e-05	T	calcium-dependent protein kinase 33	0.999989	7.52744e-61	186.81	QAQT(1)PPSYNNAQPPPQAEVR	2	2.4541	16
Molecular Function	GO:0005516	3	calmodulin binding	0.313412	HORVU2Hr1G046660.6	13	1.704	Up	8.277e-05	S	calcium-dependent protein kinase 33	0.999983	4.51976e-31	174.4	ATSPDS(1)VQGGANGYGYSHQPK	3	3.7591	25
Molecular Function	GO:0005516	3	calmodulin binding	0.313412	HORVU6Hr1G066470.4	39	1.916	Up	0.00061647	S	Calcium-dependent protein kinase family protein	1	2.58976e-06	108.25	HDSGYAPVAADADADS(1)QPGK	2	2.8304	13
Molecular Function	GO:0005516	3	calmodulin binding	0.313412	HORVU2Hr1G042490.6	765	1.808	Up	0.00119553	S	receptor kinase 3	0.99994	1.63215e-29	227.47	SHSIGTVS(1)MTQLHGR	3	0.46831	22
Molecular Function	GO:0005516	3	calmodulin binding	0.313412	HORVU2Hr1G042490.6	760	2.014	Up	0.00087919	S	receptor kinase 3	0.999999	0	324.49	SHS(1)IGTVSMTQLHGR	2	3.5937	41
Molecular Function	GO:0015405	5	P-P-bond-hydrolysis-driven transmembrane transporter activity	0.222177	HORVU2Hr1G103620.5	210	0.583	Down	1.88904e-05	S	ABC transporter C family member 2	1	2.7938e-167	218.79	S(1)ELLVDNTDYEPLPGGEQICPER	2	3.2406	29
Molecular Function	GO:0015405	5	P-P-bond-hydrolysis-driven transmembrane transporter activity	0.222177	HORVU7Hr1G063020.3	759	0.647	Down	0.020224	S	Lipid A export ATP-binding/permease protein MsbA	0.999902	9.63985e-05	159.12	NSVSS(1)PIMMR	2	-1.1499	21
Molecular Function	GO:0015405	5	P-P-bond-hydrolysis-driven transmembrane transporter activity	0.222177	HORVU3Hr1G054050.2	285	1.636	Up	0.002383	S	Adaptin ear-binding coat-associated protein 2	1	0	403.96	SAFFEQGLNKLS(1)FNDK	2	6.5828	38
Molecular Function	GO:0004683	7	calmodulin-dependent protein kinase activity	0.183075	HORVU2Hr1G046660.6	32	1.503	Up	2.0878e-05	T	calcium-dependent protein kinase 33	0.999989	7.52744e-61	186.81	QAQT(1)PPSYNNAQPPPQAEVR	2	2.4541	16
Molecular Function	GO:0004683	7	calmodulin-dependent protein kinase activity	0.183075	HORVU2Hr1G046660.6	13	1.704	Up	8.277e-05	S	calcium-dependent protein kinase 33	0.999983	4.51976e-31	174.4	ATSPDS(1)VQGGANGYGYSHQPK	3	3.7591	25
Molecular Function	GO:0004683	7	calmodulin-dependent protein kinase activity	0.183075	HORVU6Hr1G066470.4	39	1.916	Up	0.00061647	S	Calcium-dependent protein kinase family protein	1	2.58976e-06	108.25	HDSGYAPVAADADADS(1)QPGK	2	2.8304	13
Molecular Function	GO:0003723	4	RNA binding	0.00871388	HORVU5Hr1G050560.1	685	2.029	Up	0.0028026	S	Polyadenylate-binding protein 8	0.830395	1.92463e-11	175.61	S(0.046)AQQHT(0.12)NQS(0.83)PEQQLAS(0.003)LSLNDGLISS	3	2.5786	12
Molecular Function	GO:0003723	4	RNA binding	0.00871388	HORVU6Hr1G056260.5	264	1.686	Up	0.00091567	S	Nuclear cap-binding protein subunit 2	1	0	424.6	GDS(1)DDEDEDYDKK	2	4.5148	48
Molecular Function	GO:0003723	4	RNA binding	0.00871388	HORVU7Hr1G035280.2	694	0.541	Down	0.041877	S	Transcription elongation factor Spt5	1	1.61069e-13	210.4	SPASILQS(1)PGR	2	-0.52666	19
Molecular Function	GO:0003723	4	RNA binding	0.00871388	HORVU3Hr1G074770.1	346	1.557	Up	0.0033844	S	Protein PAT1 homolog 1	0.997103	0.000579712	143.22	FESAT(0.003)S(0.997)LPSSR	2	1.8543	10
Molecular Function	GO:0003723	4	RNA binding	0.00871388	HORVU3Hr1G074770.1	171	1.549	Up	0.0104956	S	Protein PAT1 homolog 1	0.99976	3.56458e-30	205.26	TSS(1)YPQQPLQHR	2	2.2537	13
Molecular Function	GO:0003723	4	RNA binding	0.00871388	HORVU0Hr1G008280.1	433	1.561	Up	0.00099727	S	RNA-binding protein 1	0.98305	0	275.55	S(0.017)GS(0.983)ELDGTSPFGYGLGNAASDVTAK	2	3.7176	14
Molecular Function	GO:0003723	4	RNA binding	0.00871388	HORVU4Hr1G075390.1	295	2.278	Up	0.000137792	S	Nuclear pore complex protein Nup98-Nup96	0.988485	0.000737654	163.93	SLSPLHGS(0.012)S(0.988)QK	2	2.2422	15
Molecular Function	GO:0003723	4	RNA binding	0.00871388	HORVU2Hr1G086240.1	560	1.745	Up	0.0021768	S	eukaryotic translation initiation factor 4G	0.982983	0	318.25	SALLGTGGPPSRPSTLTASPTPLAAQT(0.001)T(0.003)LS(0.983)PKPS(0.007)S(0.003)AT(0.003)PASVPVPDK	4	5.3885	44
Molecular Function	GO:0003723	4	RNA binding	0.00871388	HORVU6Hr1G071910.3	206	0.441	Down	1.862e-06	S	Enhancer of mRNA-decapping protein 4	0.999899	0.00132807	139.61	MLS(1)ST(0.001)S(0.027)S(0.972)KVPR	2	1.9415	16
Molecular Function	GO:0003723	4	RNA binding	0.00871388	HORVU1Hr1G058020.2	299	0.628	Down	0.02718	S	RNA binding	0.999997	6.40109e-53	234.93	GVSSELS(1)PNSVAR	2	4.0854	14
Molecular Function	GO:0003723	4	RNA binding	0.00871388	HORVU2Hr1G035400.1	464	3.404	Up	0.0131809	S	Eukaryotic peptide chain release factor subunit 1-3	1	0	377.15	SFDEVS(1)DDEGLYEDSD	2	6.6173	14
Molecular Function	GO:0003723	4	RNA binding	0.00871388	HORVU2Hr1G087390.3	508	2.695	Up	0.0145604	S	Polyadenylate-binding protein 2	1	2.4372e-135	280.3	DAGVS(1)PAPPIGTLTSALANATPEQQR	3	1.3159	15
Molecular Function	GO:0003723	4	RNA binding	0.00871388	HORVU7Hr1G000370.12	214	0.522	Down	0.00125719	S	MEI2-like protein 5	0.999986	2.0336e-218	246.95	ANGVSNNFGLSNS(1)PGAVAGEHPLGEHPSR	4	4.7728	24
Molecular Function	GO:0003723	4	RNA binding	0.00871388	HORVU7Hr1G000370.12	86	2.037	Up	0.00080146	S	MEI2-like protein 5	0.984914	2.4977e-255	304.49	GGDDTSIFS(0.012)T(0.003)S(0.985)LPVLPHEK	3	-2.4619	24
Molecular Function	GO:0003723	4	RNA binding	0.00871388	HORVU7Hr1G047020.1	679	0.628	Down	0.0192597	S	Protein LSM14 homolog A-B	1	0	313.39	SNGQFTDDPNEYDDNIVEDDVVS(1)PGKPEVK	3	6.6444	15
Molecular Function	GO:0003723	4	RNA binding	0.00871388	HORVU2Hr1G106110.11	846	0.462	Down	0.0123402	T	Transducin family protein / WD-40 repeat family protein	1	0	368.96	DVTNDSSTDNVEIAPAEPEQET(1)PEKPGK	3	4.7614	35
Molecular Function	GO:0003723	4	RNA binding	0.00871388	HORVU1Hr1G014010.25	1546	0.626	Down	0.021962	T	30S ribosomal protein S1	0.999998	1.105e-240	233.37	ESYFDSDMT(1)DDENDNENDGER	2	3.9402	34
Molecular Function	GO:0003723	4	RNA binding	0.00871388	HORVU4Hr1G029030.22	489	0.659	Down	0.0134014	S	Splicing factor U2af large subunit B	1	1.04437e-52	252.02	PHLS(1)GEPVSGVGK	2	3.7454	15
Molecular Function	GO:0003723	4	RNA binding	0.00871388	HORVU2Hr1G023120.1	159	1.535	Up	0.0058222	S	30S ribosomal protein S9	1	8.9014e-154	297.96	LDS(1)EDEKDDPFAAR	2	5.312	54
Molecular Function	GO:0003723	4	RNA binding	0.00871388	HORVU5Hr1G050330.2	269	0.546	Down	0.0152005	T	Ethylene-insensitive protein 2	0.973429	2.6668e-236	229.05	SALEHTESSDTTVESDPDSQQSTAY(0.001)T(0.003)AS(0.022)T(0.973)PK	3	5.0499	13
Molecular Function	GO:0003723	4	RNA binding	0.00871388	HORVU3Hr1G089330.38	132	1.795	Up	0.00101558	S	RNA-binding protein 10	1	6.91278e-05	125.17	YSCDS(1)DYER	2	3.1376	15
Molecular Function	GO:0003723	4	RNA binding	0.00871388	HORVU5Hr1G063770.2	53	0.519	Down	0.0024647	S	eukaryotic translation initiation factor 3 subunit C2	1	2.8857e-115	291.38	YTQDS(1)DDS(1)DTESHR	2	5.473	16
Molecular Function	GO:0003723	4	RNA binding	0.00871388	HORVU5Hr1G063770.2	56	0.488	Down	0.00086359	S	eukaryotic translation initiation factor 3 subunit C2	0.999996	5.2774e-177	322.02	YTQDS(1)DDS(1)DTESHR	2	2.8636	25
Molecular Function	GO:0016829	2	lyase activity	0.187375	HORVU5Hr1G055350.3	10	1.721	Up	1.65531e-05	S	phosphoenolpyruvate carboxylase 1	1	2.33897e-43	239.37	ALSAPGGGS(1)GKIER	2	4.1154	15
Molecular Function	GO:0016829	2	lyase activity	0.187375	HORVU3Hr1G088540.1	379	0.602	Down	0.00106462	S	fructose-bisphosphate aldolase 2	0.999653	4.42057e-43	233.03	GDATLGEGASES(1)LHVK	2	3.3227	16
Molecular Function	GO:0016829	2	lyase activity	0.187375	HORVU7Hr1G080510.2	13	0.468	Down	2.3538e-05	S	phosphoenolpyruvate carboxylase 3	1	2.79718e-11	184.27	HHS(1)IDAQLR	2	0.73336	16
Molecular Function	GO:0016759	6	cellulose synthase activity	0.0718915	HORVU0Hr1G038120.1	226	9.69	Up	0.027541	S	cellulose synthase 1	1	8.5432e-220	286.05	LTSGQQIS(1)GEIPDASPDR	2	5.2422	24
Molecular Function	GO:0016759	6	cellulose synthase activity	0.0718915	HORVU3Hr1G071770.1	149	1.716	Up	0.00091949	S	cellulose synthase family protein	0.999999	1.41794e-24	163.25	VTMANQLS(1)DR	2	6.1487	16
Molecular Function	GO:0016759	6	cellulose synthase activity	0.0718915	HORVU3Hr1G071770.1	165	1.756	Up	0.00062187	S	cellulose synthase family protein	0.97338	3.84456e-10	112.33	TLS(0.003)S(0.024)MS(0.973)GVGSELNDESGKPIWK	3	4.6807	17
Molecular Function	GO:0043424	6	protein histidine kinase binding	0.135685	HORVU2Hr1G014130.4	77	1.66	Up	1.80945e-05	S	AMP deaminase	0.982846	1.14388e-85	137.86	LLPDGGDDS(0.983)DY(0.017)DREDGEEEDDGGGPPPHR	3	4.3552	14
Molecular Function	GO:0043424	6	protein histidine kinase binding	0.135685	HORVU2Hr1G014130.4	139	2.211	Up	2.4465e-06	T	AMP deaminase	0.999976	0.00265139	180.17	LGSLVRPTT(1)PK	2	3.6135	15
Molecular Function	GO:0043424	6	protein histidine kinase binding	0.135685	HORVU2Hr1G014130.4	133	1.668	Up	0.0045196	S	AMP deaminase	0.999999	0.00995961	91.245	LGS(1)LVRPTTPK	2	1.7871	9
Molecular Function	GO:0043424	6	protein histidine kinase binding	0.135685	HORVU1Hr1G059810.2	177	1.969	Up	0.0065994	S	AMP deaminase	1	1.8875e-242	287.14	SPVASASTLESAEGS(1)DEDVVTK	2	2.5774	46
Molecular Function	GO:0043424	6	protein histidine kinase binding	0.135685	HORVU1Hr1G059810.2	79	2.213	Up	1.77356e-05	S	AMP deaminase	0.986322	0	282.26	AAAGSS(0.014)S(0.986)LPDLSSIYAAGGVAR	2	4.0564	15
Molecular Function	GO:0003729	5	mRNA binding	0.0279374	HORVU2Hr1G086240.1	560	1.745	Up	0.0021768	S	eukaryotic translation initiation factor 4G	0.982983	0	318.25	SALLGTGGPPSRPSTLTASPTPLAAQT(0.001)T(0.003)LS(0.983)PKPS(0.007)S(0.003)AT(0.003)PASVPVPDK	4	5.3885	44
Molecular Function	GO:0003729	5	mRNA binding	0.0279374	HORVU6Hr1G071910.3	206	0.441	Down	1.862e-06	S	Enhancer of mRNA-decapping protein 4	0.999899	0.00132807	139.61	MLS(1)ST(0.001)S(0.027)S(0.972)KVPR	2	1.9415	16
Molecular Function	GO:0003729	5	mRNA binding	0.0279374	HORVU5Hr1G050560.1	685	2.029	Up	0.0028026	S	Polyadenylate-binding protein 8	0.830395	1.92463e-11	175.61	S(0.046)AQQHT(0.12)NQS(0.83)PEQQLAS(0.003)LSLNDGLISS	3	2.5786	12
Molecular Function	GO:0003729	5	mRNA binding	0.0279374	HORVU7Hr1G035280.2	694	0.541	Down	0.041877	S	Transcription elongation factor Spt5	1	1.61069e-13	210.4	SPASILQS(1)PGR	2	-0.52666	19
Molecular Function	GO:0003729	5	mRNA binding	0.0279374	HORVU1Hr1G058020.2	299	0.628	Down	0.02718	S	RNA binding	0.999997	6.40109e-53	234.93	GVSSELS(1)PNSVAR	2	4.0854	14
Molecular Function	GO:0003729	5	mRNA binding	0.0279374	HORVU7Hr1G000370.12	214	0.522	Down	0.00125719	S	MEI2-like protein 5	0.999986	2.0336e-218	246.95	ANGVSNNFGLSNS(1)PGAVAGEHPLGEHPSR	4	4.7728	24
Molecular Function	GO:0003729	5	mRNA binding	0.0279374	HORVU7Hr1G000370.12	86	2.037	Up	0.00080146	S	MEI2-like protein 5	0.984914	2.4977e-255	304.49	GGDDTSIFS(0.012)T(0.003)S(0.985)LPVLPHEK	3	-2.4619	24
Molecular Function	GO:0003729	5	mRNA binding	0.0279374	HORVU2Hr1G087390.3	508	2.695	Up	0.0145604	S	Polyadenylate-binding protein 2	1	2.4372e-135	280.3	DAGVS(1)PAPPIGTLTSALANATPEQQR	3	1.3159	15
Molecular Function	GO:0003729	5	mRNA binding	0.0279374	HORVU7Hr1G047020.1	679	0.628	Down	0.0192597	S	Protein LSM14 homolog A-B	1	0	313.39	SNGQFTDDPNEYDDNIVEDDVVS(1)PGKPEVK	3	6.6444	15
Molecular Function	GO:0003729	5	mRNA binding	0.0279374	HORVU3Hr1G074770.1	346	1.557	Up	0.0033844	S	Protein PAT1 homolog 1	0.997103	0.000579712	143.22	FESAT(0.003)S(0.997)LPSSR	2	1.8543	10
Molecular Function	GO:0003729	5	mRNA binding	0.0279374	HORVU3Hr1G074770.1	171	1.549	Up	0.0104956	S	Protein PAT1 homolog 1	0.99976	3.56458e-30	205.26	TSS(1)YPQQPLQHR	2	2.2537	13
Molecular Function	GO:0003729	5	mRNA binding	0.0279374	HORVU4Hr1G075390.1	295	2.278	Up	0.000137792	S	Nuclear pore complex protein Nup98-Nup96	0.988485	0.000737654	163.93	SLSPLHGS(0.012)S(0.988)QK	2	2.2422	15
Molecular Function	GO:0003729	5	mRNA binding	0.0279374	HORVU5Hr1G050330.2	269	0.546	Down	0.0152005	T	Ethylene-insensitive protein 2	0.973429	2.6668e-236	229.05	SALEHTESSDTTVESDPDSQQSTAY(0.001)T(0.003)AS(0.022)T(0.973)PK	3	5.0499	13
Molecular Function	GO:0003729	5	mRNA binding	0.0279374	HORVU3Hr1G089330.38	132	1.795	Up	0.00101558	S	RNA-binding protein 10	1	6.91278e-05	125.17	YSCDS(1)DYER	2	3.1376	15
Molecular Function	GO:0003729	5	mRNA binding	0.0279374	HORVU5Hr1G063770.2	53	0.519	Down	0.0024647	S	eukaryotic translation initiation factor 3 subunit C2	1	2.8857e-115	291.38	YTQDS(1)DDS(1)DTESHR	2	5.473	16
Molecular Function	GO:0003729	5	mRNA binding	0.0279374	HORVU5Hr1G063770.2	56	0.488	Down	0.00086359	S	eukaryotic translation initiation factor 3 subunit C2	0.999996	5.2774e-177	322.02	YTQDS(1)DDS(1)DTESHR	2	2.8636	25
Molecular Function	GO:0008187	6	poly-pyrimidine tract binding	0.0718915	HORVU4Hr1G029030.22	489	0.659	Down	0.0134014	S	Splicing factor U2af large subunit B	1	1.04437e-52	252.02	PHLS(1)GEPVSGVGK	2	3.7454	15
Molecular Function	GO:0008187	6	poly-pyrimidine tract binding	0.0718915	HORVU0Hr1G008280.1	433	1.561	Up	0.00099727	S	RNA-binding protein 1	0.98305	0	275.55	S(0.017)GS(0.983)ELDGTSPFGYGLGNAASDVTAK	2	3.7176	14
Molecular Function	GO:0015145	5	monosaccharide transmembrane transporter activity	0.0718915	HORVU1Hr1G052040.1	503	0.361	Down	1.55627e-05	S	polyol/monosaccharide transporter 5	1	2.84228e-31	154.78	DLIEQQLAGPAMVHPS(1)EAVAK	3	-1.596	17
Molecular Function	GO:0015145	5	monosaccharide transmembrane transporter activity	0.0718915	HORVU1Hr1G052040.1	283	0.511	Down	0.000121198	S	polyol/monosaccharide transporter 5	1	1.91076e-65	245.78	GGGQS(1)ALGS(1)ALGLMSR	2	4.2145	64
Molecular Function	GO:0015145	5	monosaccharide transmembrane transporter activity	0.0718915	HORVU1Hr1G052040.1	279	0.547	Down	1.96671e-05	S	polyol/monosaccharide transporter 5	1	0	394.4	GGGQS(1)ALGS(1)ALGLMSR	2	4.9017	66
Molecular Function	GO:0015145	5	monosaccharide transmembrane transporter activity	0.0718915	HORVU1Hr1G052040.1	322	0.633	Down	0.0102006	S	polyol/monosaccharide transporter 5	1	6.93989e-07	150.21	MPEVMGS(1)MR	2	-0.323	68
Molecular Function	GO:0015145	5	monosaccharide transmembrane transporter activity	0.0718915	HORVU6Hr1G042840.16	233	1.57	Up	0.00079685	S	Monosaccharide-sensing protein 2	1	1.57789e-39	202.58	IYLHQEGVADS(1)RR	2	3.0105	42
Molecular Function	GO:0015145	5	monosaccharide transmembrane transporter activity	0.0718915	HORVU6Hr1G042840.16	64	0.633	Down	0.0006003	S	Monosaccharide-sensing protein 2	0.999999	2.95784e-82	237.89	GPSMLGS(1)VLSLASR	2	0.047877	22
Molecular Function	GO:0033218	2	amide binding	0.332424	HORVU4Hr1G075390.1	295	2.278	Up	0.000137792	S	Nuclear pore complex protein Nup98-Nup96	0.988485	0.000737654	163.93	SLSPLHGS(0.012)S(0.988)QK	2	2.2422	15
Molecular Function	GO:0033218	2	amide binding	0.332424	HORVU7Hr1G049220.10	148	1.966	Up	0.0041244	S	Peroxisomal targeting signal 1 receptor	0.991531	1.00578e-12	193.96	VLSGVLHSFLS(0.992)S(0.008)GR	2	3.3823	15
Molecular Function	GO:0004712	6	protein serine/threonine/tyrosine kinase activity	0.00763738	HORVU2Hr1G028230.14	4	1.749	Up	0.02082	S	Protein kinase superfamily protein	1	0	377.15	S(1)GS(1)EEEAAAHAAGR	2	4.016	36
Molecular Function	GO:0004712	6	protein serine/threonine/tyrosine kinase activity	0.00763738	HORVU4Hr1G001850.2	465	2.135	Up	0.0148957	T	Protein kinase superfamily protein	0.955022	0.000218295	100.98	EILPLMT(0.002)PS(0.043)NLT(0.955)ADK	2	4.5738	8
Molecular Function	GO:0004712	6	protein serine/threonine/tyrosine kinase activity	0.00763738	HORVU5Hr1G125710.2	887	0.598	Down	0.0061046	S	Protein kinase superfamily protein	1	1.0805e-131	207.61	S(1)AEAFQVDNPYQPVVDNTNLPAPDFEEPK	3	4.3085	15
Molecular Function	GO:0004712	6	protein serine/threonine/tyrosine kinase activity	0.00763738	HORVU5Hr1G125710.2	504	0.639	Down	0.00028136	S	Protein kinase superfamily protein	0.999811	0.000161774	104.3	TSFLQPS(0.016)DS(0.984)GKS(1)LEPR	2	4.1905	14
Molecular Function	GO:0004712	6	protein serine/threonine/tyrosine kinase activity	0.00763738	HORVU5Hr1G097010.3	25	1.527	Up	0.00064004	S	Protein kinase superfamily protein	0.987013	1.916e-30	200.96	NLPTSGPLS(0.987)FT(0.006)S(0.006)R	2	1.6218	15
Molecular Function	GO:0004712	6	protein serine/threonine/tyrosine kinase activity	0.00763738	HORVU5Hr1G022360.3	83	2.134	Up	0.033896	S	protein kinase family protein	0.999863	4.2723e-112	258.79	GSAS(1)FSHSSPLQR	2	4.7976	15
Molecular Function	GO:0005402	5	cation:sugar symporter activity	0.0718915	HORVU1Hr1G052040.1	503	0.361	Down	1.55627e-05	S	polyol/monosaccharide transporter 5	1	2.84228e-31	154.78	DLIEQQLAGPAMVHPS(1)EAVAK	3	-1.596	17
Molecular Function	GO:0005402	5	cation:sugar symporter activity	0.0718915	HORVU1Hr1G052040.1	283	0.511	Down	0.000121198	S	polyol/monosaccharide transporter 5	1	1.91076e-65	245.78	GGGQS(1)ALGS(1)ALGLMSR	2	4.2145	64
Molecular Function	GO:0005402	5	cation:sugar symporter activity	0.0718915	HORVU1Hr1G052040.1	279	0.547	Down	1.96671e-05	S	polyol/monosaccharide transporter 5	1	0	394.4	GGGQS(1)ALGS(1)ALGLMSR	2	4.9017	66
Molecular Function	GO:0005402	5	cation:sugar symporter activity	0.0718915	HORVU1Hr1G052040.1	322	0.633	Down	0.0102006	S	polyol/monosaccharide transporter 5	1	6.93989e-07	150.21	MPEVMGS(1)MR	2	-0.323	68
Molecular Function	GO:0005402	5	cation:sugar symporter activity	0.0718915	HORVU6Hr1G042840.16	233	1.57	Up	0.00079685	S	Monosaccharide-sensing protein 2	1	1.57789e-39	202.58	IYLHQEGVADS(1)RR	2	3.0105	42
Molecular Function	GO:0005402	5	cation:sugar symporter activity	0.0718915	HORVU6Hr1G042840.16	64	0.633	Down	0.0006003	S	Monosaccharide-sensing protein 2	0.999999	2.95784e-82	237.89	GPSMLGS(1)VLSLASR	2	0.047877	22
Molecular Function	GO:0051119	4	sugar transmembrane transporter activity	0.113213	HORVU1Hr1G052040.1	503	0.361	Down	1.55627e-05	S	polyol/monosaccharide transporter 5	1	2.84228e-31	154.78	DLIEQQLAGPAMVHPS(1)EAVAK	3	-1.596	17
Molecular Function	GO:0051119	4	sugar transmembrane transporter activity	0.113213	HORVU1Hr1G052040.1	283	0.511	Down	0.000121198	S	polyol/monosaccharide transporter 5	1	1.91076e-65	245.78	GGGQS(1)ALGS(1)ALGLMSR	2	4.2145	64
Molecular Function	GO:0051119	4	sugar transmembrane transporter activity	0.113213	HORVU1Hr1G052040.1	279	0.547	Down	1.96671e-05	S	polyol/monosaccharide transporter 5	1	0	394.4	GGGQS(1)ALGS(1)ALGLMSR	2	4.9017	66
Molecular Function	GO:0051119	4	sugar transmembrane transporter activity	0.113213	HORVU1Hr1G052040.1	322	0.633	Down	0.0102006	S	polyol/monosaccharide transporter 5	1	6.93989e-07	150.21	MPEVMGS(1)MR	2	-0.323	68
Molecular Function	GO:0051119	4	sugar transmembrane transporter activity	0.113213	HORVU6Hr1G042840.16	233	1.57	Up	0.00079685	S	Monosaccharide-sensing protein 2	1	1.57789e-39	202.58	IYLHQEGVADS(1)RR	2	3.0105	42
Molecular Function	GO:0051119	4	sugar transmembrane transporter activity	0.113213	HORVU6Hr1G042840.16	64	0.633	Down	0.0006003	S	Monosaccharide-sensing protein 2	0.999999	2.95784e-82	237.89	GPSMLGS(1)VLSLASR	2	0.047877	22
Molecular Function	GO:0004611	5	phosphoenolpyruvate carboxykinase activity	0.00425004	HORVU5Hr1G055350.3	10	1.721	Up	1.65531e-05	S	phosphoenolpyruvate carboxylase 1	1	2.33897e-43	239.37	ALSAPGGGS(1)GKIER	2	4.1154	15
Molecular Function	GO:0004611	5	phosphoenolpyruvate carboxykinase activity	0.00425004	HORVU7Hr1G080510.2	13	0.468	Down	2.3538e-05	S	phosphoenolpyruvate carboxylase 3	1	2.79718e-11	184.27	HHS(1)IDAQLR	2	0.73336	16
Molecular Function	GO:0008964	6	phosphoenolpyruvate carboxylase activity	0.00425004	HORVU5Hr1G055350.3	10	1.721	Up	1.65531e-05	S	phosphoenolpyruvate carboxylase 1	1	2.33897e-43	239.37	ALSAPGGGS(1)GKIER	2	4.1154	15
Molecular Function	GO:0008964	6	phosphoenolpyruvate carboxylase activity	0.00425004	HORVU7Hr1G080510.2	13	0.468	Down	2.3538e-05	S	phosphoenolpyruvate carboxylase 3	1	2.79718e-11	184.27	HHS(1)IDAQLR	2	0.73336	16
Molecular Function	GO:0042277	3	peptide binding	0.232447	HORVU4Hr1G075390.1	295	2.278	Up	0.000137792	S	Nuclear pore complex protein Nup98-Nup96	0.988485	0.000737654	163.93	SLSPLHGS(0.012)S(0.988)QK	2	2.2422	15
Molecular Function	GO:0042277	3	peptide binding	0.232447	HORVU7Hr1G049220.10	148	1.966	Up	0.0041244	S	Peroxisomal targeting signal 1 receptor	0.991531	1.00578e-12	193.96	VLSGVLHSFLS(0.992)S(0.008)GR	2	3.3823	15
Molecular Function	GO:0035251	5	UDP-glucosyltransferase activity	0.135685	HORVU6Hr1G028330.1	216	0.323	Down	7.5242e-05	S	sucrose phosphate synthase 1F	0.996642	1.22363e-62	164.13	GEDAGDPSVAYGDST(0.001)T(0.002)GIS(0.997)PK	2	4.7386	18
Molecular Function	GO:0035251	5	UDP-glucosyltransferase activity	0.135685	HORVU3Hr1G071770.1	149	1.716	Up	0.00091949	S	cellulose synthase family protein	0.999999	1.41794e-24	163.25	VTMANQLS(1)DR	2	6.1487	16
Molecular Function	GO:0035251	5	UDP-glucosyltransferase activity	0.135685	HORVU3Hr1G071770.1	165	1.756	Up	0.00062187	S	cellulose synthase family protein	0.97338	3.84456e-10	112.33	TLS(0.003)S(0.024)MS(0.973)GVGSELNDESGKPIWK	3	4.6807	17
Molecular Function	GO:0017056	2	structural constituent of nuclear pore	0.0119823	HORVU4Hr1G075390.1	295	2.278	Up	0.000137792	S	Nuclear pore complex protein Nup98-Nup96	0.988485	0.000737654	163.93	SLSPLHGS(0.012)S(0.988)QK	2	2.2422	15
Molecular Function	GO:0017056	2	structural constituent of nuclear pore	0.0119823	HORVU5Hr1G021240.1	187	0.517	Down	0.0044241	S	Nuclear pore complex protein Nup93	0.967276	3.5565e-199	287.15	HALMPSSAS(0.032)S(0.967)PQASSGLPAEEVMPIPNK	3	2.528	42
Molecular Function	GO:0017056	2	structural constituent of nuclear pore	0.0119823	HORVU4Hr1G066290.8	569	1.583	Up	0.002463	S	Nucleoporin, Nup133/Nup155-like	0.999612	1.3069e-08	200.76	VSS(1)EAWSAGDR	2	2.281	15
Molecular Function	GO:0042626	5	ATPase activity, coupled to transmembrane movement of substances	0.222177	HORVU2Hr1G103620.5	210	0.583	Down	1.88904e-05	S	ABC transporter C family member 2	1	2.7938e-167	218.79	S(1)ELLVDNTDYEPLPGGEQICPER	2	3.2406	29
Molecular Function	GO:0042626	5	ATPase activity, coupled to transmembrane movement of substances	0.222177	HORVU7Hr1G063020.3	759	0.647	Down	0.020224	S	Lipid A export ATP-binding/permease protein MsbA	0.999902	9.63985e-05	159.12	NSVSS(1)PIMMR	2	-1.1499	21
Molecular Function	GO:0042626	5	ATPase activity, coupled to transmembrane movement of substances	0.222177	HORVU3Hr1G054050.2	285	1.636	Up	0.002383	S	Adaptin ear-binding coat-associated protein 2	1	0	403.96	SAFFEQGLNKLS(1)FNDK	2	6.5828	38
Molecular Function	GO:0005351	6	sugar:proton symporter activity	0.0718915	HORVU1Hr1G052040.1	503	0.361	Down	1.55627e-05	S	polyol/monosaccharide transporter 5	1	2.84228e-31	154.78	DLIEQQLAGPAMVHPS(1)EAVAK	3	-1.596	17
Molecular Function	GO:0005351	6	sugar:proton symporter activity	0.0718915	HORVU1Hr1G052040.1	283	0.511	Down	0.000121198	S	polyol/monosaccharide transporter 5	1	1.91076e-65	245.78	GGGQS(1)ALGS(1)ALGLMSR	2	4.2145	64
Molecular Function	GO:0005351	6	sugar:proton symporter activity	0.0718915	HORVU1Hr1G052040.1	279	0.547	Down	1.96671e-05	S	polyol/monosaccharide transporter 5	1	0	394.4	GGGQS(1)ALGS(1)ALGLMSR	2	4.9017	66
Molecular Function	GO:0005351	6	sugar:proton symporter activity	0.0718915	HORVU1Hr1G052040.1	322	0.633	Down	0.0102006	S	polyol/monosaccharide transporter 5	1	6.93989e-07	150.21	MPEVMGS(1)MR	2	-0.323	68
Molecular Function	GO:0005351	6	sugar:proton symporter activity	0.0718915	HORVU6Hr1G042840.16	233	1.57	Up	0.00079685	S	Monosaccharide-sensing protein 2	1	1.57789e-39	202.58	IYLHQEGVADS(1)RR	2	3.0105	42
Molecular Function	GO:0005351	6	sugar:proton symporter activity	0.0718915	HORVU6Hr1G042840.16	64	0.633	Down	0.0006003	S	Monosaccharide-sensing protein 2	0.999999	2.95784e-82	237.89	GPSMLGS(1)VLSLASR	2	0.047877	22
Molecular Function	GO:0009931	7	calcium-dependent protein serine/threonine kinase activity	0.159042	HORVU2Hr1G046660.6	32	1.503	Up	2.0878e-05	T	calcium-dependent protein kinase 33	0.999989	7.52744e-61	186.81	QAQT(1)PPSYNNAQPPPQAEVR	2	2.4541	16
Molecular Function	GO:0009931	7	calcium-dependent protein serine/threonine kinase activity	0.159042	HORVU2Hr1G046660.6	13	1.704	Up	8.277e-05	S	calcium-dependent protein kinase 33	0.999983	4.51976e-31	174.4	ATSPDS(1)VQGGANGYGYSHQPK	3	3.7591	25
Molecular Function	GO:0009931	7	calcium-dependent protein serine/threonine kinase activity	0.159042	HORVU6Hr1G066470.4	39	1.916	Up	0.00061647	S	Calcium-dependent protein kinase family protein	1	2.58976e-06	108.25	HDSGYAPVAADADADS(1)QPGK	2	2.8304	13
Biological Process	GO:0009593	3	detection of chemical stimulus	0.0598441	HORVU7Hr1G055370.6	57	1.586	Up	0.049722	S	receptor-like protein kinase 1	0.979403	5.42454e-07	163.09	KDALLPSS(0.002)EES(0.979)T(0.018)R	2	3.2921	22
Biological Process	GO:0009593	3	detection of chemical stimulus	0.0598441	HORVU4Hr1G056610.3	173	0.592	Down	0.0071221	T	protein kinase family protein	0.970171	0	343.84	T(0.97)S(0.03)CGSPNYAAPEVISGK	2	5.573	15
Biological Process	GO:0000381	8	regulation of alternative mRNA splicing, via spliceosome	0.0950067	HORVU7Hr1G097860.2	281	1.803	Up	0.003896	S	Serrate RNA effector molecule	0.985241	6.01938e-24	209.42	GS(0.015)S(0.985)KETDPLSAAPK	2	3.4615	15
Biological Process	GO:0000381	8	regulation of alternative mRNA splicing, via spliceosome	0.0950067	HORVU7Hr1G097860.2	569	2.237	Up	0.0009632	S	Serrate RNA effector molecule	0.999986	3.35358e-96	242.29	GDGS(1)PSRDGPDDQMFDSFR	3	-2.0783	29
Biological Process	GO:0000381	8	regulation of alternative mRNA splicing, via spliceosome	0.0950067	HORVU3Hr1G089330.38	132	1.795	Up	0.00101558	S	RNA-binding protein 10	1	6.91278e-05	125.17	YSCDS(1)DYER	2	3.1376	15
Biological Process	GO:0044264	4	cellular polysaccharide metabolic process	0.355553	HORVU0Hr1G038120.1	226	9.69	Up	0.027541	S	cellulose synthase 1	1	8.5432e-220	286.05	LTSGQQIS(1)GEIPDASPDR	2	5.2422	24
Biological Process	GO:0044264	4	cellular polysaccharide metabolic process	0.355553	HORVU3Hr1G071770.1	149	1.716	Up	0.00091949	S	cellulose synthase family protein	0.999999	1.41794e-24	163.25	VTMANQLS(1)DR	2	6.1487	16
Biological Process	GO:0044264	4	cellular polysaccharide metabolic process	0.355553	HORVU3Hr1G071770.1	165	1.756	Up	0.00062187	S	cellulose synthase family protein	0.97338	3.84456e-10	112.33	TLS(0.003)S(0.024)MS(0.973)GVGSELNDESGKPIWK	3	4.6807	17
Biological Process	GO:0040034	4	regulation of development, heterochronic	0.00936599	HORVU4Hr1G001850.2	465	2.135	Up	0.0148957	T	Protein kinase superfamily protein	0.955022	0.000218295	100.98	EILPLMT(0.002)PS(0.043)NLT(0.955)ADK	2	4.5738	8
Biological Process	GO:0040034	4	regulation of development, heterochronic	0.00936599	HORVU5Hr1G125710.2	887	0.598	Down	0.0061046	S	Protein kinase superfamily protein	1	1.0805e-131	207.61	S(1)AEAFQVDNPYQPVVDNTNLPAPDFEEPK	3	4.3085	15
Biological Process	GO:0040034	4	regulation of development, heterochronic	0.00936599	HORVU5Hr1G125710.2	504	0.639	Down	0.00028136	S	Protein kinase superfamily protein	0.999811	0.000161774	104.3	TSFLQPS(0.016)DS(0.984)GKS(1)LEPR	2	4.1905	14
Biological Process	GO:0040034	4	regulation of development, heterochronic	0.00936599	HORVU6Hr1G043010.3	75	2.262	Up	0.029585	S	alkaline/neutral invertase	0.999991	1.461e-149	212.01	S(1)LVGT(0.947)PAS(0.051)S(0.002)ALHSFEPHPIVGDAWEALR	3	4.5121	29
Biological Process	GO:0040034	4	regulation of development, heterochronic	0.00936599	HORVU5Hr1G097010.3	25	1.527	Up	0.00064004	S	Protein kinase superfamily protein	0.987013	1.916e-30	200.96	NLPTSGPLS(0.987)FT(0.006)S(0.006)R	2	1.6218	15
Biological Process	GO:0040034	4	regulation of development, heterochronic	0.00936599	HORVU5Hr1G022360.3	83	2.134	Up	0.033896	S	protein kinase family protein	0.999863	4.2723e-112	258.79	GSAS(1)FSHSSPLQR	2	4.7976	15
Biological Process	GO:0009206	7	purine ribonucleoside triphosphate biosynthetic process	0.114318	HORVU3Hr1G088540.1	379	0.602	Down	0.00106462	S	fructose-bisphosphate aldolase 2	0.999653	4.42057e-43	233.03	GDATLGEGASES(1)LHVK	2	3.3227	16
Biological Process	GO:0009206	7	purine ribonucleoside triphosphate biosynthetic process	0.114318	HORVU1Hr1G083840.2	414	0.471	Down	0.0120768	S	ATP synthase subunit beta	0.99974	8.6695e-162	279.65	S(1)ISELGIYPAVDPLDSTSR	2	4.2753	13
Biological Process	GO:0030243	7	cellulose metabolic process	0.0444318	HORVU0Hr1G038120.1	226	9.69	Up	0.027541	S	cellulose synthase 1	1	8.5432e-220	286.05	LTSGQQIS(1)GEIPDASPDR	2	5.2422	24
Biological Process	GO:0030243	7	cellulose metabolic process	0.0444318	HORVU3Hr1G071770.1	149	1.716	Up	0.00091949	S	cellulose synthase family protein	0.999999	1.41794e-24	163.25	VTMANQLS(1)DR	2	6.1487	16
Biological Process	GO:0030243	7	cellulose metabolic process	0.0444318	HORVU3Hr1G071770.1	165	1.756	Up	0.00062187	S	cellulose synthase family protein	0.97338	3.84456e-10	112.33	TLS(0.003)S(0.024)MS(0.973)GVGSELNDESGKPIWK	3	4.6807	17
Biological Process	GO:0019439	4	aromatic compound catabolic process	0.019117	HORVU6Hr1G071910.3	206	0.441	Down	1.862e-06	S	Enhancer of mRNA-decapping protein 4	0.999899	0.00132807	139.61	MLS(1)ST(0.001)S(0.027)S(0.972)KVPR	2	1.9415	16
Biological Process	GO:0019439	4	aromatic compound catabolic process	0.019117	HORVU4Hr1G002170.5	468	0.48	Down	0.0137208	S	CCR4-NOT transcription complex subunit 3	0.999863	1.80474e-43	197.85	VNSGGLSQQLVS(1)PLGSK	2	2.7286	15
Biological Process	GO:0019439	4	aromatic compound catabolic process	0.019117	HORVU3Hr1G088540.1	379	0.602	Down	0.00106462	S	fructose-bisphosphate aldolase 2	0.999653	4.42057e-43	233.03	GDATLGEGASES(1)LHVK	2	3.3227	16
Biological Process	GO:0019439	4	aromatic compound catabolic process	0.019117	HORVU1Hr1G058020.2	299	0.628	Down	0.02718	S	RNA binding	0.999997	6.40109e-53	234.93	GVSSELS(1)PNSVAR	2	4.0854	14
Biological Process	GO:0019439	4	aromatic compound catabolic process	0.019117	HORVU7Hr1G047020.1	679	0.628	Down	0.0192597	S	Protein LSM14 homolog A-B	1	0	313.39	SNGQFTDDPNEYDDNIVEDDVVS(1)PGKPEVK	3	6.6444	15
Biological Process	GO:0019439	4	aromatic compound catabolic process	0.019117	HORVU3Hr1G074770.1	346	1.557	Up	0.0033844	S	Protein PAT1 homolog 1	0.997103	0.000579712	143.22	FESAT(0.003)S(0.997)LPSSR	2	1.8543	10
Biological Process	GO:0019439	4	aromatic compound catabolic process	0.019117	HORVU3Hr1G074770.1	171	1.549	Up	0.0104956	S	Protein PAT1 homolog 1	0.99976	3.56458e-30	205.26	TSS(1)YPQQPLQHR	2	2.2537	13
Biological Process	GO:2000280	5	regulation of root development	0.0224257	HORVU4Hr1G001850.2	465	2.135	Up	0.0148957	T	Protein kinase superfamily protein	0.955022	0.000218295	100.98	EILPLMT(0.002)PS(0.043)NLT(0.955)ADK	2	4.5738	8
Biological Process	GO:2000280	5	regulation of root development	0.0224257	HORVU5Hr1G125710.2	887	0.598	Down	0.0061046	S	Protein kinase superfamily protein	1	1.0805e-131	207.61	S(1)AEAFQVDNPYQPVVDNTNLPAPDFEEPK	3	4.3085	15
Biological Process	GO:2000280	5	regulation of root development	0.0224257	HORVU5Hr1G125710.2	504	0.639	Down	0.00028136	S	Protein kinase superfamily protein	0.999811	0.000161774	104.3	TSFLQPS(0.016)DS(0.984)GKS(1)LEPR	2	4.1905	14
Biological Process	GO:2000280	5	regulation of root development	0.0224257	HORVU5Hr1G097010.3	25	1.527	Up	0.00064004	S	Protein kinase superfamily protein	0.987013	1.916e-30	200.96	NLPTSGPLS(0.987)FT(0.006)S(0.006)R	2	1.6218	15
Biological Process	GO:2000280	5	regulation of root development	0.0224257	HORVU5Hr1G022360.3	83	2.134	Up	0.033896	S	protein kinase family protein	0.999863	4.2723e-112	258.79	GSAS(1)FSHSSPLQR	2	4.7976	15
Biological Process	GO:0031047	4	gene silencing by RNA	0.311105	HORVU7Hr1G097860.2	281	1.803	Up	0.003896	S	Serrate RNA effector molecule	0.985241	6.01938e-24	209.42	GS(0.015)S(0.985)KETDPLSAAPK	2	3.4615	15
Biological Process	GO:0031047	4	gene silencing by RNA	0.311105	HORVU7Hr1G097860.2	569	2.237	Up	0.0009632	S	Serrate RNA effector molecule	0.999986	3.35358e-96	242.29	GDGS(1)PSRDGPDDQMFDSFR	3	-2.0783	29
Biological Process	GO:0031047	4	gene silencing by RNA	0.311105	HORVU6Hr1G056260.5	264	1.686	Up	0.00091567	S	Nuclear cap-binding protein subunit 2	1	0	424.6	GDS(1)DDEDEDYDKK	2	4.5148	48
Biological Process	GO:0006402	6	mRNA catabolic process	0.0112863	HORVU6Hr1G071910.3	206	0.441	Down	1.862e-06	S	Enhancer of mRNA-decapping protein 4	0.999899	0.00132807	139.61	MLS(1)ST(0.001)S(0.027)S(0.972)KVPR	2	1.9415	16
Biological Process	GO:0006402	6	mRNA catabolic process	0.0112863	HORVU4Hr1G002170.5	468	0.48	Down	0.0137208	S	CCR4-NOT transcription complex subunit 3	0.999863	1.80474e-43	197.85	VNSGGLSQQLVS(1)PLGSK	2	2.7286	15
Biological Process	GO:0006402	6	mRNA catabolic process	0.0112863	HORVU1Hr1G058020.2	299	0.628	Down	0.02718	S	RNA binding	0.999997	6.40109e-53	234.93	GVSSELS(1)PNSVAR	2	4.0854	14
Biological Process	GO:0006402	6	mRNA catabolic process	0.0112863	HORVU7Hr1G047020.1	679	0.628	Down	0.0192597	S	Protein LSM14 homolog A-B	1	0	313.39	SNGQFTDDPNEYDDNIVEDDVVS(1)PGKPEVK	3	6.6444	15
Biological Process	GO:0006402	6	mRNA catabolic process	0.0112863	HORVU3Hr1G074770.1	346	1.557	Up	0.0033844	S	Protein PAT1 homolog 1	0.997103	0.000579712	143.22	FESAT(0.003)S(0.997)LPSSR	2	1.8543	10
Biological Process	GO:0006402	6	mRNA catabolic process	0.0112863	HORVU3Hr1G074770.1	171	1.549	Up	0.0104956	S	Protein PAT1 homolog 1	0.99976	3.56458e-30	205.26	TSS(1)YPQQPLQHR	2	2.2537	13
Biological Process	GO:0009738	4	abscisic acid-activated signaling pathway	0.070822	HORVU2Hr1G046660.6	32	1.503	Up	2.0878e-05	T	calcium-dependent protein kinase 33	0.999989	7.52744e-61	186.81	QAQT(1)PPSYNNAQPPPQAEVR	2	2.4541	16
Biological Process	GO:0009738	4	abscisic acid-activated signaling pathway	0.070822	HORVU2Hr1G046660.6	13	1.704	Up	8.277e-05	S	calcium-dependent protein kinase 33	0.999983	4.51976e-31	174.4	ATSPDS(1)VQGGANGYGYSHQPK	3	3.7591	25
Biological Process	GO:0009738	4	abscisic acid-activated signaling pathway	0.070822	HORVU6Hr1G066470.4	39	1.916	Up	0.00061647	S	Calcium-dependent protein kinase family protein	1	2.58976e-06	108.25	HDSGYAPVAADADADS(1)QPGK	2	2.8304	13
Biological Process	GO:0009738	4	abscisic acid-activated signaling pathway	0.070822	HORVU4Hr1G056610.3	173	0.592	Down	0.0071221	T	protein kinase family protein	0.970171	0	343.84	T(0.97)S(0.03)CGSPNYAAPEVISGK	2	5.573	15
Biological Process	GO:0009738	4	abscisic acid-activated signaling pathway	0.070822	HORVU3Hr1G031380.1	219	0.568	Down	0.039005	S	Abscisic acid receptor PYR1	0.958769	7.3046e-13	165.09	LAAIATTT(0.001)S(0.04)S(0.959)PPPLDGQS	2	4.3352	8
Biological Process	GO:0060918	5	auxin transport	0.2661	HORVU7Hr1G063020.3	759	0.647	Down	0.020224	S	Lipid A export ATP-binding/permease protein MsbA	0.999902	9.63985e-05	159.12	NSVSS(1)PIMMR	2	-1.1499	21
Biological Process	GO:0060918	5	auxin transport	0.2661	HORVU5Hr1G050330.2	269	0.546	Down	0.0152005	T	Ethylene-insensitive protein 2	0.973429	2.6668e-236	229.05	SALEHTESSDTTVESDPDSQQSTAY(0.001)T(0.003)AS(0.022)T(0.973)PK	3	5.0499	13
Biological Process	GO:0044042	5	glucan metabolic process	0.198892	HORVU0Hr1G038120.1	226	9.69	Up	0.027541	S	cellulose synthase 1	1	8.5432e-220	286.05	LTSGQQIS(1)GEIPDASPDR	2	5.2422	24
Biological Process	GO:0044042	5	glucan metabolic process	0.198892	HORVU3Hr1G071770.1	149	1.716	Up	0.00091949	S	cellulose synthase family protein	0.999999	1.41794e-24	163.25	VTMANQLS(1)DR	2	6.1487	16
Biological Process	GO:0044042	5	glucan metabolic process	0.198892	HORVU3Hr1G071770.1	165	1.756	Up	0.00062187	S	cellulose synthase family protein	0.97338	3.84456e-10	112.33	TLS(0.003)S(0.024)MS(0.973)GVGSELNDESGKPIWK	3	4.6807	17
Biological Process	GO:0010014	3	meristem initiation	0.134525	HORVU6Hr1G071910.3	206	0.441	Down	1.862e-06	S	Enhancer of mRNA-decapping protein 4	0.999899	0.00132807	139.61	MLS(1)ST(0.001)S(0.027)S(0.972)KVPR	2	1.9415	16
Biological Process	GO:0010014	3	meristem initiation	0.134525	HORVU7Hr1G066930.5	289	1.86	Up	0.00057571	T	WD-40 repeat protein-like isoform 1	0.99772	1.7235e-143	270.72	T(0.998)PT(0.002)SAPGIDYQSADSEHLMK	3	4.0165	31
Biological Process	GO:0044270	4	cellular nitrogen compound catabolic process	0.0216418	HORVU6Hr1G071910.3	206	0.441	Down	1.862e-06	S	Enhancer of mRNA-decapping protein 4	0.999899	0.00132807	139.61	MLS(1)ST(0.001)S(0.027)S(0.972)KVPR	2	1.9415	16
Biological Process	GO:0044270	4	cellular nitrogen compound catabolic process	0.0216418	HORVU4Hr1G002170.5	468	0.48	Down	0.0137208	S	CCR4-NOT transcription complex subunit 3	0.999863	1.80474e-43	197.85	VNSGGLSQQLVS(1)PLGSK	2	2.7286	15
Biological Process	GO:0044270	4	cellular nitrogen compound catabolic process	0.0216418	HORVU3Hr1G088540.1	379	0.602	Down	0.00106462	S	fructose-bisphosphate aldolase 2	0.999653	4.42057e-43	233.03	GDATLGEGASES(1)LHVK	2	3.3227	16
Biological Process	GO:0044270	4	cellular nitrogen compound catabolic process	0.0216418	HORVU1Hr1G058020.2	299	0.628	Down	0.02718	S	RNA binding	0.999997	6.40109e-53	234.93	GVSSELS(1)PNSVAR	2	4.0854	14
Biological Process	GO:0044270	4	cellular nitrogen compound catabolic process	0.0216418	HORVU7Hr1G047020.1	679	0.628	Down	0.0192597	S	Protein LSM14 homolog A-B	1	0	313.39	SNGQFTDDPNEYDDNIVEDDVVS(1)PGKPEVK	3	6.6444	15
Biological Process	GO:0044270	4	cellular nitrogen compound catabolic process	0.0216418	HORVU3Hr1G074770.1	346	1.557	Up	0.0033844	S	Protein PAT1 homolog 1	0.997103	0.000579712	143.22	FESAT(0.003)S(0.997)LPSSR	2	1.8543	10
Biological Process	GO:0044270	4	cellular nitrogen compound catabolic process	0.0216418	HORVU3Hr1G074770.1	171	1.549	Up	0.0104956	S	Protein PAT1 homolog 1	0.99976	3.56458e-30	205.26	TSS(1)YPQQPLQHR	2	2.2537	13
Biological Process	GO:0010648	5	negative regulation of cell communication	0.00575565	HORVU4Hr1G002170.5	468	0.48	Down	0.0137208	S	CCR4-NOT transcription complex subunit 3	0.999863	1.80474e-43	197.85	VNSGGLSQQLVS(1)PLGSK	2	2.7286	15
Biological Process	GO:0010648	5	negative regulation of cell communication	0.00575565	HORVU4Hr1G001850.2	465	2.135	Up	0.0148957	T	Protein kinase superfamily protein	0.955022	0.000218295	100.98	EILPLMT(0.002)PS(0.043)NLT(0.955)ADK	2	4.5738	8
Biological Process	GO:0010648	5	negative regulation of cell communication	0.00575565	HORVU2Hr1G060380.1	544	1.602	Up	0.0155797	S	Nuclear-interacting partner of ALK	0.995879	9.899e-10	149.57	NLEEGGS(0.996)T(0.004)ADKPINR	2	-0.12306	11
Biological Process	GO:0010648	5	negative regulation of cell communication	0.00575565	HORVU2Hr1G013900.17	993	2.55	Up	0.013057	S	Transducin family protein / WD-40 repeat family protein, putative isoform 1	0.999751	1.11436e-53	157.58	S(1)FNSQTPSELLESIFLK	2	-0.42969	8
Biological Process	GO:0010648	5	negative regulation of cell communication	0.00575565	HORVU1Hr1G008230.4	582	0.505	Down	0.030803	S	dual specificity protein phosphatase 1	0.999962	8.48851e-07	144.47	VYS(1)DSALIR	2	-0.067695	15
Biological Process	GO:0010648	5	negative regulation of cell communication	0.00575565	HORVU5Hr1G125710.2	887	0.598	Down	0.0061046	S	Protein kinase superfamily protein	1	1.0805e-131	207.61	S(1)AEAFQVDNPYQPVVDNTNLPAPDFEEPK	3	4.3085	15
Biological Process	GO:0010648	5	negative regulation of cell communication	0.00575565	HORVU5Hr1G125710.2	504	0.639	Down	0.00028136	S	Protein kinase superfamily protein	0.999811	0.000161774	104.3	TSFLQPS(0.016)DS(0.984)GKS(1)LEPR	2	4.1905	14
Biological Process	GO:0010648	5	negative regulation of cell communication	0.00575565	HORVU4Hr1G033300.1	598	0.665	Down	0.030318	S	AAA-type ATPase family protein	1	0.000265273	141.88	S(1)PLADTMHFR	2	1.5325	29
Biological Process	GO:0010648	5	negative regulation of cell communication	0.00575565	HORVU5Hr1G097010.3	25	1.527	Up	0.00064004	S	Protein kinase superfamily protein	0.987013	1.916e-30	200.96	NLPTSGPLS(0.987)FT(0.006)S(0.006)R	2	1.6218	15
Biological Process	GO:0010648	5	negative regulation of cell communication	0.00575565	HORVU5Hr1G022360.3	83	2.134	Up	0.033896	S	protein kinase family protein	0.999863	4.2723e-112	258.79	GSAS(1)FSHSSPLQR	2	4.7976	15
Biological Process	GO:0009141	5	nucleoside triphosphate metabolic process	0.176958	HORVU3Hr1G088540.1	379	0.602	Down	0.00106462	S	fructose-bisphosphate aldolase 2	0.999653	4.42057e-43	233.03	GDATLGEGASES(1)LHVK	2	3.3227	16
Biological Process	GO:0009141	5	nucleoside triphosphate metabolic process	0.176958	HORVU1Hr1G083840.2	414	0.471	Down	0.0120768	S	ATP synthase subunit beta	0.99974	8.6695e-162	279.65	S(1)ISELGIYPAVDPLDSTSR	2	4.2753	13
Biological Process	GO:0043484	6	regulation of RNA splicing	0.123271	HORVU4Hr1G075390.1	295	2.278	Up	0.000137792	S	Nuclear pore complex protein Nup98-Nup96	0.988485	0.000737654	163.93	SLSPLHGS(0.012)S(0.988)QK	2	2.2422	15
Biological Process	GO:0043484	6	regulation of RNA splicing	0.123271	HORVU7Hr1G097860.2	281	1.803	Up	0.003896	S	Serrate RNA effector molecule	0.985241	6.01938e-24	209.42	GS(0.015)S(0.985)KETDPLSAAPK	2	3.4615	15
Biological Process	GO:0043484	6	regulation of RNA splicing	0.123271	HORVU7Hr1G097860.2	569	2.237	Up	0.0009632	S	Serrate RNA effector molecule	0.999986	3.35358e-96	242.29	GDGS(1)PSRDGPDDQMFDSFR	3	-2.0783	29
Biological Process	GO:0043484	6	regulation of RNA splicing	0.123271	HORVU3Hr1G089330.38	132	1.795	Up	0.00101558	S	RNA-binding protein 10	1	6.91278e-05	125.17	YSCDS(1)DYER	2	3.1376	15
Biological Process	GO:2000035	5	regulation of stem cell division	0.00544052	HORVU4Hr1G001850.2	465	2.135	Up	0.0148957	T	Protein kinase superfamily protein	0.955022	0.000218295	100.98	EILPLMT(0.002)PS(0.043)NLT(0.955)ADK	2	4.5738	8
Biological Process	GO:2000035	5	regulation of stem cell division	0.00544052	HORVU5Hr1G125710.2	887	0.598	Down	0.0061046	S	Protein kinase superfamily protein	1	1.0805e-131	207.61	S(1)AEAFQVDNPYQPVVDNTNLPAPDFEEPK	3	4.3085	15
Biological Process	GO:2000035	5	regulation of stem cell division	0.00544052	HORVU5Hr1G125710.2	504	0.639	Down	0.00028136	S	Protein kinase superfamily protein	0.999811	0.000161774	104.3	TSFLQPS(0.016)DS(0.984)GKS(1)LEPR	2	4.1905	14
Biological Process	GO:2000035	5	regulation of stem cell division	0.00544052	HORVU5Hr1G097010.3	25	1.527	Up	0.00064004	S	Protein kinase superfamily protein	0.987013	1.916e-30	200.96	NLPTSGPLS(0.987)FT(0.006)S(0.006)R	2	1.6218	15
Biological Process	GO:2000035	5	regulation of stem cell division	0.00544052	HORVU5Hr1G022360.3	83	2.134	Up	0.033896	S	protein kinase family protein	0.999863	4.2723e-112	258.79	GSAS(1)FSHSSPLQR	2	4.7976	15
Biological Process	GO:0072594	4	establishment of protein localization to organelle	0.222102	HORVU1Hr1G043940.3	728	0.653	Down	0.029142	S	Protein TIC110, chloroplastic	0.997275	0	260.44	GELTTAEPATSSATSEPETT(0.003)ES(0.997)EEEDEDYEWESLETLK	3	7.4852	15
Biological Process	GO:0072594	4	establishment of protein localization to organelle	0.222102	HORVU4Hr1G075390.1	295	2.278	Up	0.000137792	S	Nuclear pore complex protein Nup98-Nup96	0.988485	0.000737654	163.93	SLSPLHGS(0.012)S(0.988)QK	2	2.2422	15
Biological Process	GO:0072594	4	establishment of protein localization to organelle	0.222102	HORVU5Hr1G021240.1	187	0.517	Down	0.0044241	S	Nuclear pore complex protein Nup93	0.967276	3.5565e-199	287.15	HALMPSSAS(0.032)S(0.967)PQASSGLPAEEVMPIPNK	3	2.528	42
Biological Process	GO:0072594	4	establishment of protein localization to organelle	0.222102	HORVU7Hr1G049220.10	148	1.966	Up	0.0041244	S	Peroxisomal targeting signal 1 receptor	0.991531	1.00578e-12	193.96	VLSGVLHSFLS(0.992)S(0.008)GR	2	3.3823	15
Biological Process	GO:0072594	4	establishment of protein localization to organelle	0.222102	HORVU4Hr1G066290.8	569	1.583	Up	0.002463	S	Nucleoporin, Nup133/Nup155-like	0.999612	1.3069e-08	200.76	VSS(1)EAWSAGDR	2	2.281	15
Biological Process	GO:0018209	7	peptidyl-serine modification	0.110179	HORVU6Hr1G058230.6	429	1.694	Up	0.0182593	S	Protein kinase superfamily protein	0.980588	0.000403344	108.24	LHQS(0.981)T(0.019)GLEAR	2	3.2357	14
Biological Process	GO:0018209	7	peptidyl-serine modification	0.110179	HORVU2Hr1G046660.6	32	1.503	Up	2.0878e-05	T	calcium-dependent protein kinase 33	0.999989	7.52744e-61	186.81	QAQT(1)PPSYNNAQPPPQAEVR	2	2.4541	16
Biological Process	GO:0018209	7	peptidyl-serine modification	0.110179	HORVU2Hr1G046660.6	13	1.704	Up	8.277e-05	S	calcium-dependent protein kinase 33	0.999983	4.51976e-31	174.4	ATSPDS(1)VQGGANGYGYSHQPK	3	3.7591	25
Biological Process	GO:0018209	7	peptidyl-serine modification	0.110179	HORVU6Hr1G066470.4	39	1.916	Up	0.00061647	S	Calcium-dependent protein kinase family protein	1	2.58976e-06	108.25	HDSGYAPVAADADADS(1)QPGK	2	2.8304	13
Biological Process	GO:0017038	4	protein import	0.057164	HORVU1Hr1G043940.3	728	0.653	Down	0.029142	S	Protein TIC110, chloroplastic	0.997275	0	260.44	GELTTAEPATSSATSEPETT(0.003)ES(0.997)EEEDEDYEWESLETLK	3	7.4852	15
Biological Process	GO:0017038	4	protein import	0.057164	HORVU4Hr1G075390.1	295	2.278	Up	0.000137792	S	Nuclear pore complex protein Nup98-Nup96	0.988485	0.000737654	163.93	SLSPLHGS(0.012)S(0.988)QK	2	2.2422	15
Biological Process	GO:0017038	4	protein import	0.057164	HORVU5Hr1G021240.1	187	0.517	Down	0.0044241	S	Nuclear pore complex protein Nup93	0.967276	3.5565e-199	287.15	HALMPSSAS(0.032)S(0.967)PQASSGLPAEEVMPIPNK	3	2.528	42
Biological Process	GO:0017038	4	protein import	0.057164	HORVU7Hr1G049220.10	148	1.966	Up	0.0041244	S	Peroxisomal targeting signal 1 receptor	0.991531	1.00578e-12	193.96	VLSGVLHSFLS(0.992)S(0.008)GR	2	3.3823	15
Biological Process	GO:0017038	4	protein import	0.057164	HORVU4Hr1G066290.8	569	1.583	Up	0.002463	S	Nucleoporin, Nup133/Nup155-like	0.999612	1.3069e-08	200.76	VSS(1)EAWSAGDR	2	2.281	15
Biological Process	GO:0048869	3	cellular developmental process	0.0723053	HORVU5Hr1G092900.2	104	1.949	Up	0.039876	S	Methylthioribose-1-phosphate isomerase	0.999386	1.1431e-217	274.65	HVDHLS(0.001)PDS(0.999)PS(1)PPASDVLLLASSAPQPSSMR	3	6.1264	18
Biological Process	GO:0048869	3	cellular developmental process	0.0723053	HORVU5Hr1G092900.2	106	2.463	Up	0.0157003	S	Methylthioribose-1-phosphate isomerase	0.999945	1.1431e-217	274.65	HVDHLS(0.001)PDS(0.999)PS(1)PPASDVLLLASSAPQPSSMR	3	4.6274	29
Biological Process	GO:0048869	3	cellular developmental process	0.0723053	HORVU6Hr1G058230.6	429	1.694	Up	0.0182593	S	Protein kinase superfamily protein	0.980588	0.000403344	108.24	LHQS(0.981)T(0.019)GLEAR	2	3.2357	14
Biological Process	GO:0048869	3	cellular developmental process	0.0723053	HORVU2Hr1G013900.17	993	2.55	Up	0.013057	S	Transducin family protein / WD-40 repeat family protein, putative isoform 1	0.999751	1.11436e-53	157.58	S(1)FNSQTPSELLESIFLK	2	-0.42969	8
Biological Process	GO:0048869	3	cellular developmental process	0.0723053	HORVU2Hr1G087810.2	1094	0.62	Down	0.0125049	S	CLIP-associating protein 1-A	1	2.2346e-195	354.56	LDFSQLHS(1)PDGHNAVGSNTGK	3	2.6257	17
Biological Process	GO:0048869	3	cellular developmental process	0.0723053	HORVU7Hr1G081590.1	670	2.27	Up	0.0131449	S	Protein kinase superfamily protein	0.999931	1.11885e-46	222.5	TGPELDQTHVS(1)T(1)AVK	2	5.416	23
Biological Process	GO:0048869	3	cellular developmental process	0.0723053	HORVU2Hr1G028230.14	4	1.749	Up	0.02082	S	Protein kinase superfamily protein	1	0	377.15	S(1)GS(1)EEEAAAHAAGR	2	4.016	36
Biological Process	GO:0048869	3	cellular developmental process	0.0723053	HORVU0Hr1G008280.1	433	1.561	Up	0.00099727	S	RNA-binding protein 1	0.98305	0	275.55	S(0.017)GS(0.983)ELDGTSPFGYGLGNAASDVTAK	2	3.7176	14
Biological Process	GO:0048869	3	cellular developmental process	0.0723053	HORVU4Hr1G002170.5	468	0.48	Down	0.0137208	S	CCR4-NOT transcription complex subunit 3	0.999863	1.80474e-43	197.85	VNSGGLSQQLVS(1)PLGSK	2	2.7286	15
Biological Process	GO:0048869	3	cellular developmental process	0.0723053	HORVU2Hr1G023120.1	159	1.535	Up	0.0058222	S	30S ribosomal protein S9	1	8.9014e-154	297.96	LDS(1)EDEKDDPFAAR	2	5.312	54
Biological Process	GO:0048869	3	cellular developmental process	0.0723053	HORVU5Hr1G050330.2	269	0.546	Down	0.0152005	T	Ethylene-insensitive protein 2	0.973429	2.6668e-236	229.05	SALEHTESSDTTVESDPDSQQSTAY(0.001)T(0.003)AS(0.022)T(0.973)PK	3	5.0499	13
Biological Process	GO:0048869	3	cellular developmental process	0.0723053	HORVU6Hr1G028330.1	216	0.323	Down	7.5242e-05	S	sucrose phosphate synthase 1F	0.996642	1.22363e-62	164.13	GEDAGDPSVAYGDST(0.001)T(0.002)GIS(0.997)PK	2	4.7386	18
Biological Process	GO:0048869	3	cellular developmental process	0.0723053	HORVU3Hr1G113850.2	866	1.75	Up	0.00031771	S	villin 4	1	4.00559e-28	222.25	AAS(1)IAAMSASFERPK	2	4.1718	20
Biological Process	GO:0005984	3	disaccharide metabolic process	0.0444318	HORVU3Hr1G088540.1	379	0.602	Down	0.00106462	S	fructose-bisphosphate aldolase 2	0.999653	4.42057e-43	233.03	GDATLGEGASES(1)LHVK	2	3.3227	16
Biological Process	GO:0005984	3	disaccharide metabolic process	0.0444318	HORVU6Hr1G043010.3	75	2.262	Up	0.029585	S	alkaline/neutral invertase	0.999991	1.461e-149	212.01	S(1)LVGT(0.947)PAS(0.051)S(0.002)ALHSFEPHPIVGDAWEALR	3	4.5121	29
Biological Process	GO:0046931	6	pore complex assembly	0.0307953	HORVU4Hr1G075390.1	295	2.278	Up	0.000137792	S	Nuclear pore complex protein Nup98-Nup96	0.988485	0.000737654	163.93	SLSPLHGS(0.012)S(0.988)QK	2	2.2422	15
Biological Process	GO:0046931	6	pore complex assembly	0.0307953	HORVU5Hr1G021240.1	187	0.517	Down	0.0044241	S	Nuclear pore complex protein Nup93	0.967276	3.5565e-199	287.15	HALMPSSAS(0.032)S(0.967)PQASSGLPAEEVMPIPNK	3	2.528	42
Biological Process	GO:0046777	7	protein autophosphorylation	0.0471302	HORVU7Hr1G055370.6	57	1.586	Up	0.049722	S	receptor-like protein kinase 1	0.979403	5.42454e-07	163.09	KDALLPSS(0.002)EES(0.979)T(0.018)R	2	3.2921	22
Biological Process	GO:0046777	7	protein autophosphorylation	0.0471302	HORVU4Hr1G001850.2	465	2.135	Up	0.0148957	T	Protein kinase superfamily protein	0.955022	0.000218295	100.98	EILPLMT(0.002)PS(0.043)NLT(0.955)ADK	2	4.5738	8
Biological Process	GO:0046777	7	protein autophosphorylation	0.0471302	HORVU2Hr1G046660.6	32	1.503	Up	2.0878e-05	T	calcium-dependent protein kinase 33	0.999989	7.52744e-61	186.81	QAQT(1)PPSYNNAQPPPQAEVR	2	2.4541	16
Biological Process	GO:0046777	7	protein autophosphorylation	0.0471302	HORVU2Hr1G046660.6	13	1.704	Up	8.277e-05	S	calcium-dependent protein kinase 33	0.999983	4.51976e-31	174.4	ATSPDS(1)VQGGANGYGYSHQPK	3	3.7591	25
Biological Process	GO:0046777	7	protein autophosphorylation	0.0471302	HORVU5Hr1G125710.2	887	0.598	Down	0.0061046	S	Protein kinase superfamily protein	1	1.0805e-131	207.61	S(1)AEAFQVDNPYQPVVDNTNLPAPDFEEPK	3	4.3085	15
Biological Process	GO:0046777	7	protein autophosphorylation	0.0471302	HORVU5Hr1G125710.2	504	0.639	Down	0.00028136	S	Protein kinase superfamily protein	0.999811	0.000161774	104.3	TSFLQPS(0.016)DS(0.984)GKS(1)LEPR	2	4.1905	14
Biological Process	GO:0046777	7	protein autophosphorylation	0.0471302	HORVU6Hr1G066470.4	39	1.916	Up	0.00061647	S	Calcium-dependent protein kinase family protein	1	2.58976e-06	108.25	HDSGYAPVAADADADS(1)QPGK	2	2.8304	13
Biological Process	GO:0046777	7	protein autophosphorylation	0.0471302	HORVU5Hr1G097010.3	25	1.527	Up	0.00064004	S	Protein kinase superfamily protein	0.987013	1.916e-30	200.96	NLPTSGPLS(0.987)FT(0.006)S(0.006)R	2	1.6218	15
Biological Process	GO:0046777	7	protein autophosphorylation	0.0471302	HORVU5Hr1G022360.3	83	2.134	Up	0.033896	S	protein kinase family protein	0.999863	4.2723e-112	258.79	GSAS(1)FSHSSPLQR	2	4.7976	15
Biological Process	GO:0010072	3	primary shoot apical meristem specification	0.0444318	HORVU6Hr1G071910.3	206	0.441	Down	1.862e-06	S	Enhancer of mRNA-decapping protein 4	0.999899	0.00132807	139.61	MLS(1)ST(0.001)S(0.027)S(0.972)KVPR	2	1.9415	16
Biological Process	GO:0010072	3	primary shoot apical meristem specification	0.0444318	HORVU7Hr1G066930.5	289	1.86	Up	0.00057571	T	WD-40 repeat protein-like isoform 1	0.99772	1.7235e-143	270.72	T(0.998)PT(0.002)SAPGIDYQSADSEHLMK	3	4.0165	31
Biological Process	GO:0002768	4	immune response-regulating cell surface receptor signaling pathway	0.00999117	HORVU5Hr1G092900.2	104	1.949	Up	0.039876	S	Methylthioribose-1-phosphate isomerase	0.999386	1.1431e-217	274.65	HVDHLS(0.001)PDS(0.999)PS(1)PPASDVLLLASSAPQPSSMR	3	6.1264	18
Biological Process	GO:0002768	4	immune response-regulating cell surface receptor signaling pathway	0.00999117	HORVU5Hr1G092900.2	106	2.463	Up	0.0157003	S	Methylthioribose-1-phosphate isomerase	0.999945	1.1431e-217	274.65	HVDHLS(0.001)PDS(0.999)PS(1)PPASDVLLLASSAPQPSSMR	3	4.6274	29
Biological Process	GO:0002768	4	immune response-regulating cell surface receptor signaling pathway	0.00999117	HORVU7Hr1G055370.6	57	1.586	Up	0.049722	S	receptor-like protein kinase 1	0.979403	5.42454e-07	163.09	KDALLPSS(0.002)EES(0.979)T(0.018)R	2	3.2921	22
Biological Process	GO:0051494	7	negative regulation of cytoskeleton organization	0.155457	HORVU3Hr1G113850.2	866	1.75	Up	0.00031771	S	villin 4	1	4.00559e-28	222.25	AAS(1)IAAMSASFERPK	2	4.1718	20
Biological Process	GO:0051494	7	negative regulation of cytoskeleton organization	0.155457	HORVU2Hr1G087810.2	1094	0.62	Down	0.0125049	S	CLIP-associating protein 1-A	1	2.2346e-195	354.56	LDFSQLHS(1)PDGHNAVGSNTGK	3	2.6257	17
Biological Process	GO:0070918	7	production of small RNA involved in gene silencing by RNA	0.198892	HORVU7Hr1G097860.2	281	1.803	Up	0.003896	S	Serrate RNA effector molecule	0.985241	6.01938e-24	209.42	GS(0.015)S(0.985)KETDPLSAAPK	2	3.4615	15
Biological Process	GO:0070918	7	production of small RNA involved in gene silencing by RNA	0.198892	HORVU7Hr1G097860.2	569	2.237	Up	0.0009632	S	Serrate RNA effector molecule	0.999986	3.35358e-96	242.29	GDGS(1)PSRDGPDDQMFDSFR	3	-2.0783	29
Biological Process	GO:0070918	7	production of small RNA involved in gene silencing by RNA	0.198892	HORVU6Hr1G056260.5	264	1.686	Up	0.00091567	S	Nuclear cap-binding protein subunit 2	1	0	424.6	GDS(1)DDEDEDYDKK	2	4.5148	48
Biological Process	GO:0000398	7	mRNA splicing, via spliceosome	0.126547	HORVU6Hr1G056260.5	264	1.686	Up	0.00091567	S	Nuclear cap-binding protein subunit 2	1	0	424.6	GDS(1)DDEDEDYDKK	2	4.5148	48
Biological Process	GO:0000398	7	mRNA splicing, via spliceosome	0.126547	HORVU3Hr1G089330.38	132	1.795	Up	0.00101558	S	RNA-binding protein 10	1	6.91278e-05	125.17	YSCDS(1)DYER	2	3.1376	15
Biological Process	GO:0000398	7	mRNA splicing, via spliceosome	0.126547	HORVU5Hr1G122640.6	250	0.633	Down	0.0033178	S	U2 small nuclear ribonucleoprotein A	1	2.5023e-280	288.78	PDTNMAEAS(1)EEAEAEK	2	5.1538	39
Biological Process	GO:0000398	7	mRNA splicing, via spliceosome	0.126547	HORVU0Hr1G020490.5	232	1.724	Up	0.00045574	S	ATP-dependent RNA helicase DBP2	1	1.01797e-05	152.02	KWTLDGEES(1)DEEDVKK	3	0.20348	14
Biological Process	GO:0051273	6	beta-glucan metabolic process	0.0598441	HORVU0Hr1G038120.1	226	9.69	Up	0.027541	S	cellulose synthase 1	1	8.5432e-220	286.05	LTSGQQIS(1)GEIPDASPDR	2	5.2422	24
Biological Process	GO:0051273	6	beta-glucan metabolic process	0.0598441	HORVU3Hr1G071770.1	149	1.716	Up	0.00091949	S	cellulose synthase family protein	0.999999	1.41794e-24	163.25	VTMANQLS(1)DR	2	6.1487	16
Biological Process	GO:0051273	6	beta-glucan metabolic process	0.0598441	HORVU3Hr1G071770.1	165	1.756	Up	0.00062187	S	cellulose synthase family protein	0.97338	3.84456e-10	112.33	TLS(0.003)S(0.024)MS(0.973)GVGSELNDESGKPIWK	3	4.6807	17
Biological Process	GO:0001666	3	response to hypoxia	0.0558283	HORVU4Hr1G001850.2	465	2.135	Up	0.0148957	T	Protein kinase superfamily protein	0.955022	0.000218295	100.98	EILPLMT(0.002)PS(0.043)NLT(0.955)ADK	2	4.5738	8
Biological Process	GO:0001666	3	response to hypoxia	0.0558283	HORVU5Hr1G125710.2	887	0.598	Down	0.0061046	S	Protein kinase superfamily protein	1	1.0805e-131	207.61	S(1)AEAFQVDNPYQPVVDNTNLPAPDFEEPK	3	4.3085	15
Biological Process	GO:0001666	3	response to hypoxia	0.0558283	HORVU5Hr1G125710.2	504	0.639	Down	0.00028136	S	Protein kinase superfamily protein	0.999811	0.000161774	104.3	TSFLQPS(0.016)DS(0.984)GKS(1)LEPR	2	4.1905	14
Biological Process	GO:0001666	3	response to hypoxia	0.0558283	HORVU5Hr1G097010.3	25	1.527	Up	0.00064004	S	Protein kinase superfamily protein	0.987013	1.916e-30	200.96	NLPTSGPLS(0.987)FT(0.006)S(0.006)R	2	1.6218	15
Biological Process	GO:0001666	3	response to hypoxia	0.0558283	HORVU5Hr1G022360.3	83	2.134	Up	0.033896	S	protein kinase family protein	0.999863	4.2723e-112	258.79	GSAS(1)FSHSSPLQR	2	4.7976	15
Biological Process	GO:0002757	3	immune response-activating signal transduction	0.0192133	HORVU5Hr1G092900.2	104	1.949	Up	0.039876	S	Methylthioribose-1-phosphate isomerase	0.999386	1.1431e-217	274.65	HVDHLS(0.001)PDS(0.999)PS(1)PPASDVLLLASSAPQPSSMR	3	6.1264	18
Biological Process	GO:0002757	3	immune response-activating signal transduction	0.0192133	HORVU5Hr1G092900.2	106	2.463	Up	0.0157003	S	Methylthioribose-1-phosphate isomerase	0.999945	1.1431e-217	274.65	HVDHLS(0.001)PDS(0.999)PS(1)PPASDVLLLASSAPQPSSMR	3	4.6274	29
Biological Process	GO:0002757	3	immune response-activating signal transduction	0.0192133	HORVU7Hr1G055370.6	57	1.586	Up	0.049722	S	receptor-like protein kinase 1	0.979403	5.42454e-07	163.09	KDALLPSS(0.002)EES(0.979)T(0.018)R	2	3.2921	22
Biological Process	GO:0033962	5	cytoplasmic mRNA processing body assembly	0.0307953	HORVU7Hr1G047020.1	679	0.628	Down	0.0192597	S	Protein LSM14 homolog A-B	1	0	313.39	SNGQFTDDPNEYDDNIVEDDVVS(1)PGKPEVK	3	6.6444	15
Biological Process	GO:0033962	5	cytoplasmic mRNA processing body assembly	0.0307953	HORVU3Hr1G074770.1	346	1.557	Up	0.0033844	S	Protein PAT1 homolog 1	0.997103	0.000579712	143.22	FESAT(0.003)S(0.997)LPSSR	2	1.8543	10
Biological Process	GO:0033962	5	cytoplasmic mRNA processing body assembly	0.0307953	HORVU3Hr1G074770.1	171	1.549	Up	0.0104956	S	Protein PAT1 homolog 1	0.99976	3.56458e-30	205.26	TSS(1)YPQQPLQHR	2	2.2537	13
Biological Process	GO:0043933	3	macromolecular complex subunit organization	0.0253075	HORVU6Hr1G033850.10	355	1.506	Up	0.0144981	S	Chaperone protein DnaJ	0.99969	0	273.36	YKEDS(1)EEEDIGDDGNDDDDNNASSSNFK	3	5.211	15
Biological Process	GO:0043933	3	macromolecular complex subunit organization	0.0253075	HORVU5Hr1G055350.3	10	1.721	Up	1.65531e-05	S	phosphoenolpyruvate carboxylase 1	1	2.33897e-43	239.37	ALSAPGGGS(1)GKIER	2	4.1154	15
Biological Process	GO:0043933	3	macromolecular complex subunit organization	0.0253075	HORVU5Hr1G021240.1	187	0.517	Down	0.0044241	S	Nuclear pore complex protein Nup93	0.967276	3.5565e-199	287.15	HALMPSSAS(0.032)S(0.967)PQASSGLPAEEVMPIPNK	3	2.528	42
Biological Process	GO:0043933	3	macromolecular complex subunit organization	0.0253075	HORVU2Hr1G013900.17	993	2.55	Up	0.013057	S	Transducin family protein / WD-40 repeat family protein, putative isoform 1	0.999751	1.11436e-53	157.58	S(1)FNSQTPSELLESIFLK	2	-0.42969	8
Biological Process	GO:0043933	3	macromolecular complex subunit organization	0.0253075	HORVU2Hr1G035400.1	464	3.404	Up	0.0131809	S	Eukaryotic peptide chain release factor subunit 1-3	1	0	377.15	SFDEVS(1)DDEGLYEDSD	2	6.6173	14
Biological Process	GO:0043933	3	macromolecular complex subunit organization	0.0253075	HORVU7Hr1G047020.1	679	0.628	Down	0.0192597	S	Protein LSM14 homolog A-B	1	0	313.39	SNGQFTDDPNEYDDNIVEDDVVS(1)PGKPEVK	3	6.6444	15
Biological Process	GO:0043933	3	macromolecular complex subunit organization	0.0253075	HORVU3Hr1G074770.1	346	1.557	Up	0.0033844	S	Protein PAT1 homolog 1	0.997103	0.000579712	143.22	FESAT(0.003)S(0.997)LPSSR	2	1.8543	10
Biological Process	GO:0043933	3	macromolecular complex subunit organization	0.0253075	HORVU3Hr1G074770.1	171	1.549	Up	0.0104956	S	Protein PAT1 homolog 1	0.99976	3.56458e-30	205.26	TSS(1)YPQQPLQHR	2	2.2537	13
Biological Process	GO:0043933	3	macromolecular complex subunit organization	0.0253075	HORVU2Hr1G087810.2	1094	0.62	Down	0.0125049	S	CLIP-associating protein 1-A	1	2.2346e-195	354.56	LDFSQLHS(1)PDGHNAVGSNTGK	3	2.6257	17
Biological Process	GO:0043933	3	macromolecular complex subunit organization	0.0253075	HORVU2Hr1G074320.2	63	0.242	Down	0.0053028	T	Exocyst complex component 2	0.99997	0.000965133	143.22	ALTSVQT(1)LPK	2	-1.1203	13
Biological Process	GO:0043933	3	macromolecular complex subunit organization	0.0253075	HORVU4Hr1G075390.1	295	2.278	Up	0.000137792	S	Nuclear pore complex protein Nup98-Nup96	0.988485	0.000737654	163.93	SLSPLHGS(0.012)S(0.988)QK	2	2.2422	15
Biological Process	GO:0043933	3	macromolecular complex subunit organization	0.0253075	HORVU3Hr1G089330.38	132	1.795	Up	0.00101558	S	RNA-binding protein 10	1	6.91278e-05	125.17	YSCDS(1)DYER	2	3.1376	15
Biological Process	GO:0043933	3	macromolecular complex subunit organization	0.0253075	HORVU5Hr1G052240.6	11	0.596	Down	0.00010107	T	40S ribosomal protein S19	0.990194	0.000103596	99.127	ATVPAPAAET(0.99)AAS(0.007)T(0.003)AR	2	3.0188	15
Biological Process	GO:0043933	3	macromolecular complex subunit organization	0.0253075	HORVU3Hr1G113850.2	866	1.75	Up	0.00031771	S	villin 4	1	4.00559e-28	222.25	AAS(1)IAAMSASFERPK	2	4.1718	20
Biological Process	GO:1901701	4	cellular response to oxygen-containing compound	0.0279539	HORVU2Hr1G046660.6	32	1.503	Up	2.0878e-05	T	calcium-dependent protein kinase 33	0.999989	7.52744e-61	186.81	QAQT(1)PPSYNNAQPPPQAEVR	2	2.4541	16
Biological Process	GO:1901701	4	cellular response to oxygen-containing compound	0.0279539	HORVU2Hr1G046660.6	13	1.704	Up	8.277e-05	S	calcium-dependent protein kinase 33	0.999983	4.51976e-31	174.4	ATSPDS(1)VQGGANGYGYSHQPK	3	3.7591	25
Biological Process	GO:1901701	4	cellular response to oxygen-containing compound	0.0279539	HORVU5Hr1G125710.2	887	0.598	Down	0.0061046	S	Protein kinase superfamily protein	1	1.0805e-131	207.61	S(1)AEAFQVDNPYQPVVDNTNLPAPDFEEPK	3	4.3085	15
Biological Process	GO:1901701	4	cellular response to oxygen-containing compound	0.0279539	HORVU5Hr1G125710.2	504	0.639	Down	0.00028136	S	Protein kinase superfamily protein	0.999811	0.000161774	104.3	TSFLQPS(0.016)DS(0.984)GKS(1)LEPR	2	4.1905	14
Biological Process	GO:1901701	4	cellular response to oxygen-containing compound	0.0279539	HORVU4Hr1G056610.3	173	0.592	Down	0.0071221	T	protein kinase family protein	0.970171	0	343.84	T(0.97)S(0.03)CGSPNYAAPEVISGK	2	5.573	15
Biological Process	GO:1901701	4	cellular response to oxygen-containing compound	0.0279539	HORVU5Hr1G097010.3	25	1.527	Up	0.00064004	S	Protein kinase superfamily protein	0.987013	1.916e-30	200.96	NLPTSGPLS(0.987)FT(0.006)S(0.006)R	2	1.6218	15
Biological Process	GO:1901701	4	cellular response to oxygen-containing compound	0.0279539	HORVU7Hr1G055370.6	57	1.586	Up	0.049722	S	receptor-like protein kinase 1	0.979403	5.42454e-07	163.09	KDALLPSS(0.002)EES(0.979)T(0.018)R	2	3.2921	22
Biological Process	GO:1901701	4	cellular response to oxygen-containing compound	0.0279539	HORVU4Hr1G001850.2	465	2.135	Up	0.0148957	T	Protein kinase superfamily protein	0.955022	0.000218295	100.98	EILPLMT(0.002)PS(0.043)NLT(0.955)ADK	2	4.5738	8
Biological Process	GO:1901701	4	cellular response to oxygen-containing compound	0.0279539	HORVU5Hr1G050330.2	269	0.546	Down	0.0152005	T	Ethylene-insensitive protein 2	0.973429	2.6668e-236	229.05	SALEHTESSDTTVESDPDSQQSTAY(0.001)T(0.003)AS(0.022)T(0.973)PK	3	5.0499	13
Biological Process	GO:1901701	4	cellular response to oxygen-containing compound	0.0279539	HORVU7Hr1G066930.5	289	1.86	Up	0.00057571	T	WD-40 repeat protein-like isoform 1	0.99772	1.7235e-143	270.72	T(0.998)PT(0.002)SAPGIDYQSADSEHLMK	3	4.0165	31
Biological Process	GO:1901701	4	cellular response to oxygen-containing compound	0.0279539	HORVU6Hr1G066470.4	39	1.916	Up	0.00061647	S	Calcium-dependent protein kinase family protein	1	2.58976e-06	108.25	HDSGYAPVAADADADS(1)QPGK	2	2.8304	13
Biological Process	GO:1901701	4	cellular response to oxygen-containing compound	0.0279539	HORVU3Hr1G031380.1	219	0.568	Down	0.039005	S	Abscisic acid receptor PYR1	0.958769	7.3046e-13	165.09	LAAIATTT(0.001)S(0.04)S(0.959)PPPLDGQS	2	4.3352	8
Biological Process	GO:1901701	4	cellular response to oxygen-containing compound	0.0279539	HORVU5Hr1G022360.3	83	2.134	Up	0.033896	S	protein kinase family protein	0.999863	4.2723e-112	258.79	GSAS(1)FSHSSPLQR	2	4.7976	15
Biological Process	GO:0042446	3	hormone biosynthetic process	0.0558283	HORVU4Hr1G001850.2	465	2.135	Up	0.0148957	T	Protein kinase superfamily protein	0.955022	0.000218295	100.98	EILPLMT(0.002)PS(0.043)NLT(0.955)ADK	2	4.5738	8
Biological Process	GO:0042446	3	hormone biosynthetic process	0.0558283	HORVU5Hr1G125710.2	887	0.598	Down	0.0061046	S	Protein kinase superfamily protein	1	1.0805e-131	207.61	S(1)AEAFQVDNPYQPVVDNTNLPAPDFEEPK	3	4.3085	15
Biological Process	GO:0042446	3	hormone biosynthetic process	0.0558283	HORVU5Hr1G125710.2	504	0.639	Down	0.00028136	S	Protein kinase superfamily protein	0.999811	0.000161774	104.3	TSFLQPS(0.016)DS(0.984)GKS(1)LEPR	2	4.1905	14
Biological Process	GO:0042446	3	hormone biosynthetic process	0.0558283	HORVU5Hr1G097010.3	25	1.527	Up	0.00064004	S	Protein kinase superfamily protein	0.987013	1.916e-30	200.96	NLPTSGPLS(0.987)FT(0.006)S(0.006)R	2	1.6218	15
Biological Process	GO:0042446	3	hormone biosynthetic process	0.0558283	HORVU5Hr1G022360.3	83	2.134	Up	0.033896	S	protein kinase family protein	0.999863	4.2723e-112	258.79	GSAS(1)FSHSSPLQR	2	4.7976	15
Biological Process	GO:0009914	4	hormone transport	0.288639	HORVU7Hr1G063020.3	759	0.647	Down	0.020224	S	Lipid A export ATP-binding/permease protein MsbA	0.999902	9.63985e-05	159.12	NSVSS(1)PIMMR	2	-1.1499	21
Biological Process	GO:0009914	4	hormone transport	0.288639	HORVU5Hr1G050330.2	269	0.546	Down	0.0152005	T	Ethylene-insensitive protein 2	0.973429	2.6668e-236	229.05	SALEHTESSDTTVESDPDSQQSTAY(0.001)T(0.003)AS(0.022)T(0.973)PK	3	5.0499	13
Biological Process	GO:0006518	4	peptide metabolic process	0.0144521	HORVU5Hr1G092900.2	104	1.949	Up	0.039876	S	Methylthioribose-1-phosphate isomerase	0.999386	1.1431e-217	274.65	HVDHLS(0.001)PDS(0.999)PS(1)PPASDVLLLASSAPQPSSMR	3	6.1264	18
Biological Process	GO:0006518	4	peptide metabolic process	0.0144521	HORVU5Hr1G092900.2	106	2.463	Up	0.0157003	S	Methylthioribose-1-phosphate isomerase	0.999945	1.1431e-217	274.65	HVDHLS(0.001)PDS(0.999)PS(1)PPASDVLLLASSAPQPSSMR	3	4.6274	29
Biological Process	GO:0006518	4	peptide metabolic process	0.0144521	HORVU5Hr1G050560.1	685	2.029	Up	0.0028026	S	Polyadenylate-binding protein 8	0.830395	1.92463e-11	175.61	S(0.046)AQQHT(0.12)NQS(0.83)PEQQLAS(0.003)LSLNDGLISS	3	2.5786	12
Biological Process	GO:0006518	4	peptide metabolic process	0.0144521	HORVU4Hr1G064720.1	218	1.904	Up	0.0066811	S	Deoxymugineic acid synthase1	0.986906	2.86659e-10	127.89	GT(0.013)HWGS(0.987)DAVMDAGVLQDIAASR	2	3.9139	23
Biological Process	GO:0006518	4	peptide metabolic process	0.0144521	HORVU2Hr1G023120.1	159	1.535	Up	0.0058222	S	30S ribosomal protein S9	1	8.9014e-154	297.96	LDS(1)EDEKDDPFAAR	2	5.312	54
Biological Process	GO:0006518	4	peptide metabolic process	0.0144521	HORVU5Hr1G063770.2	53	0.519	Down	0.0024647	S	eukaryotic translation initiation factor 3 subunit C2	1	2.8857e-115	291.38	YTQDS(1)DDS(1)DTESHR	2	5.473	16
Biological Process	GO:0006518	4	peptide metabolic process	0.0144521	HORVU5Hr1G063770.2	56	0.488	Down	0.00086359	S	eukaryotic translation initiation factor 3 subunit C2	0.999996	5.2774e-177	322.02	YTQDS(1)DDS(1)DTESHR	2	2.8636	25
Biological Process	GO:0006518	4	peptide metabolic process	0.0144521	HORVU2Hr1G087390.3	508	2.695	Up	0.0145604	S	Polyadenylate-binding protein 2	1	2.4372e-135	280.3	DAGVS(1)PAPPIGTLTSALANATPEQQR	3	1.3159	15
Biological Process	GO:0006518	4	peptide metabolic process	0.0144521	HORVU2Hr1G035400.1	464	3.404	Up	0.0131809	S	Eukaryotic peptide chain release factor subunit 1-3	1	0	377.15	SFDEVS(1)DDEGLYEDSD	2	6.6173	14
Biological Process	GO:0046390	5	ribose phosphate biosynthetic process	0.377418	HORVU3Hr1G088540.1	379	0.602	Down	0.00106462	S	fructose-bisphosphate aldolase 2	0.999653	4.42057e-43	233.03	GDATLGEGASES(1)LHVK	2	3.3227	16
Biological Process	GO:0046390	5	ribose phosphate biosynthetic process	0.377418	HORVU1Hr1G083840.2	414	0.471	Down	0.0120768	S	ATP synthase subunit beta	0.99974	8.6695e-162	279.65	S(1)ISELGIYPAVDPLDSTSR	2	4.2753	13
Biological Process	GO:0000462	9	maturation of SSU-rRNA from tricistronic rRNA transcript (SSU-rRNA, 5.8S rRNA, LSU-rRNA)	0.0371974	HORVU2Hr1G106110.11	846	0.462	Down	0.0123402	T	Transducin family protein / WD-40 repeat family protein	1	0	368.96	DVTNDSSTDNVEIAPAEPEQET(1)PEKPGK	3	4.7614	35
Biological Process	GO:0000462	9	maturation of SSU-rRNA from tricistronic rRNA transcript (SSU-rRNA, 5.8S rRNA, LSU-rRNA)	0.0371974	HORVU1Hr1G014010.25	1546	0.626	Down	0.021962	T	30S ribosomal protein S1	0.999998	1.105e-240	233.37	ESYFDSDMT(1)DDENDNENDGER	2	3.9402	34
Biological Process	GO:0000462	9	maturation of SSU-rRNA from tricistronic rRNA transcript (SSU-rRNA, 5.8S rRNA, LSU-rRNA)	0.0371974	HORVU2Hr1G023120.1	159	1.535	Up	0.0058222	S	30S ribosomal protein S9	1	8.9014e-154	297.96	LDS(1)EDEKDDPFAAR	2	5.312	54
Biological Process	GO:0044262	3	cellular carbohydrate metabolic process	0.220957	HORVU3Hr1G088540.1	379	0.602	Down	0.00106462	S	fructose-bisphosphate aldolase 2	0.999653	4.42057e-43	233.03	GDATLGEGASES(1)LHVK	2	3.3227	16
Biological Process	GO:0044262	3	cellular carbohydrate metabolic process	0.220957	HORVU6Hr1G043010.3	75	2.262	Up	0.029585	S	alkaline/neutral invertase	0.999991	1.461e-149	212.01	S(1)LVGT(0.947)PAS(0.051)S(0.002)ALHSFEPHPIVGDAWEALR	3	4.5121	29
Biological Process	GO:0044262	3	cellular carbohydrate metabolic process	0.220957	HORVU0Hr1G038120.1	226	9.69	Up	0.027541	S	cellulose synthase 1	1	8.5432e-220	286.05	LTSGQQIS(1)GEIPDASPDR	2	5.2422	24
Biological Process	GO:0044262	3	cellular carbohydrate metabolic process	0.220957	HORVU3Hr1G071770.1	149	1.716	Up	0.00091949	S	cellulose synthase family protein	0.999999	1.41794e-24	163.25	VTMANQLS(1)DR	2	6.1487	16
Biological Process	GO:0044262	3	cellular carbohydrate metabolic process	0.220957	HORVU3Hr1G071770.1	165	1.756	Up	0.00062187	S	cellulose synthase family protein	0.97338	3.84456e-10	112.33	TLS(0.003)S(0.024)MS(0.973)GVGSELNDESGKPIWK	3	4.6807	17
Biological Process	GO:0018105	7	peptidyl-serine phosphorylation	0.110179	HORVU6Hr1G058230.6	429	1.694	Up	0.0182593	S	Protein kinase superfamily protein	0.980588	0.000403344	108.24	LHQS(0.981)T(0.019)GLEAR	2	3.2357	14
Biological Process	GO:0018105	7	peptidyl-serine phosphorylation	0.110179	HORVU2Hr1G046660.6	32	1.503	Up	2.0878e-05	T	calcium-dependent protein kinase 33	0.999989	7.52744e-61	186.81	QAQT(1)PPSYNNAQPPPQAEVR	2	2.4541	16
Biological Process	GO:0018105	7	peptidyl-serine phosphorylation	0.110179	HORVU2Hr1G046660.6	13	1.704	Up	8.277e-05	S	calcium-dependent protein kinase 33	0.999983	4.51976e-31	174.4	ATSPDS(1)VQGGANGYGYSHQPK	3	3.7591	25
Biological Process	GO:0018105	7	peptidyl-serine phosphorylation	0.110179	HORVU6Hr1G066470.4	39	1.916	Up	0.00061647	S	Calcium-dependent protein kinase family protein	1	2.58976e-06	108.25	HDSGYAPVAADADADS(1)QPGK	2	2.8304	13
Biological Process	GO:0030244	7	cellulose biosynthetic process	0.0444318	HORVU0Hr1G038120.1	226	9.69	Up	0.027541	S	cellulose synthase 1	1	8.5432e-220	286.05	LTSGQQIS(1)GEIPDASPDR	2	5.2422	24
Biological Process	GO:0030244	7	cellulose biosynthetic process	0.0444318	HORVU3Hr1G071770.1	149	1.716	Up	0.00091949	S	cellulose synthase family protein	0.999999	1.41794e-24	163.25	VTMANQLS(1)DR	2	6.1487	16
Biological Process	GO:0030244	7	cellulose biosynthetic process	0.0444318	HORVU3Hr1G071770.1	165	1.756	Up	0.00062187	S	cellulose synthase family protein	0.97338	3.84456e-10	112.33	TLS(0.003)S(0.024)MS(0.973)GVGSELNDESGKPIWK	3	4.6807	17
Biological Process	GO:0009145	6	purine nucleoside triphosphate biosynthetic process	0.114318	HORVU3Hr1G088540.1	379	0.602	Down	0.00106462	S	fructose-bisphosphate aldolase 2	0.999653	4.42057e-43	233.03	GDATLGEGASES(1)LHVK	2	3.3227	16
Biological Process	GO:0009145	6	purine nucleoside triphosphate biosynthetic process	0.114318	HORVU1Hr1G083840.2	414	0.471	Down	0.0120768	S	ATP synthase subunit beta	0.99974	8.6695e-162	279.65	S(1)ISELGIYPAVDPLDSTSR	2	4.2753	13
Biological Process	GO:0009205	7	purine ribonucleoside triphosphate metabolic process	0.176958	HORVU3Hr1G088540.1	379	0.602	Down	0.00106462	S	fructose-bisphosphate aldolase 2	0.999653	4.42057e-43	233.03	GDATLGEGASES(1)LHVK	2	3.3227	16
Biological Process	GO:0009205	7	purine ribonucleoside triphosphate metabolic process	0.176958	HORVU1Hr1G083840.2	414	0.471	Down	0.0120768	S	ATP synthase subunit beta	0.99974	8.6695e-162	279.65	S(1)ISELGIYPAVDPLDSTSR	2	4.2753	13
Biological Process	GO:0098657	4	import into cell	0.0976707	HORVU6Hr1G075850.2	283	0.238	Down	0.031415	S	Aquaporin-like superfamily protein	1	2.8833e-50	178.85	RLQS(1)QS(1)VAADDDELDHIPV	2	6.5395	17
Biological Process	GO:0098657	4	import into cell	0.0976707	HORVU6Hr1G058230.6	429	1.694	Up	0.0182593	S	Protein kinase superfamily protein	0.980588	0.000403344	108.24	LHQS(0.981)T(0.019)GLEAR	2	3.2357	14
Biological Process	GO:0098657	4	import into cell	0.0976707	HORVU2Hr1G118930.1	117	0.606	Down	0.046876	S	Clathrin light chain protein	0.999991	0	319.7	HVS(1)GGYAPSPFFPDSDFGGGDDDGPVLPPPAEMGR	3	5.8336	28
Biological Process	GO:0010817	3	regulation of hormone levels	0.0166031	HORVU6Hr1G058230.6	429	1.694	Up	0.0182593	S	Protein kinase superfamily protein	0.980588	0.000403344	108.24	LHQS(0.981)T(0.019)GLEAR	2	3.2357	14
Biological Process	GO:0010817	3	regulation of hormone levels	0.0166031	HORVU7Hr1G063020.3	759	0.647	Down	0.020224	S	Lipid A export ATP-binding/permease protein MsbA	0.999902	9.63985e-05	159.12	NSVSS(1)PIMMR	2	-1.1499	21
Biological Process	GO:0010817	3	regulation of hormone levels	0.0166031	HORVU2Hr1G013900.17	993	2.55	Up	0.013057	S	Transducin family protein / WD-40 repeat family protein, putative isoform 1	0.999751	1.11436e-53	157.58	S(1)FNSQTPSELLESIFLK	2	-0.42969	8
Biological Process	GO:0010817	3	regulation of hormone levels	0.0166031	HORVU5Hr1G125710.2	887	0.598	Down	0.0061046	S	Protein kinase superfamily protein	1	1.0805e-131	207.61	S(1)AEAFQVDNPYQPVVDNTNLPAPDFEEPK	3	4.3085	15
Biological Process	GO:0010817	3	regulation of hormone levels	0.0166031	HORVU5Hr1G125710.2	504	0.639	Down	0.00028136	S	Protein kinase superfamily protein	0.999811	0.000161774	104.3	TSFLQPS(0.016)DS(0.984)GKS(1)LEPR	2	4.1905	14
Biological Process	GO:0010817	3	regulation of hormone levels	0.0166031	HORVU5Hr1G097010.3	25	1.527	Up	0.00064004	S	Protein kinase superfamily protein	0.987013	1.916e-30	200.96	NLPTSGPLS(0.987)FT(0.006)S(0.006)R	2	1.6218	15
Biological Process	GO:0010817	3	regulation of hormone levels	0.0166031	HORVU4Hr1G001850.2	465	2.135	Up	0.0148957	T	Protein kinase superfamily protein	0.955022	0.000218295	100.98	EILPLMT(0.002)PS(0.043)NLT(0.955)ADK	2	4.5738	8
Biological Process	GO:0010817	3	regulation of hormone levels	0.0166031	HORVU5Hr1G050330.2	269	0.546	Down	0.0152005	T	Ethylene-insensitive protein 2	0.973429	2.6668e-236	229.05	SALEHTESSDTTVESDPDSQQSTAY(0.001)T(0.003)AS(0.022)T(0.973)PK	3	5.0499	13
Biological Process	GO:0010817	3	regulation of hormone levels	0.0166031	HORVU5Hr1G022360.3	83	2.134	Up	0.033896	S	protein kinase family protein	0.999863	4.2723e-112	258.79	GSAS(1)FSHSSPLQR	2	4.7976	15
Biological Process	GO:0090174	4	organelle membrane fusion	0.198892	HORVU3Hr1G060780.1	850	1.75	Up	0.00021664	S	Vacuolar protein sorting-associated protein 16 homolog	0.994695	1.20511e-07	143.56	LKS(0.995)T(0.005)LAQNTLIDTLR	2	5.3923	20
Biological Process	GO:0090174	4	organelle membrane fusion	0.198892	HORVU5Hr1G016680.2	111	1.511	Up	0.029065	S	Syntaxin-52	0.999999	0.00149203	110.06	QMGTSFNVS(1)NFANR	2	6.5119	8
Biological Process	GO:0006260	5	DNA replication	0.159697	HORVU4Hr1G075390.1	295	2.278	Up	0.000137792	S	Nuclear pore complex protein Nup98-Nup96	0.988485	0.000737654	163.93	SLSPLHGS(0.012)S(0.988)QK	2	2.2422	15
Biological Process	GO:0006260	5	DNA replication	0.159697	HORVU1Hr1G063700.2	177	1.697	Up	4.3999e-06	T	DNA helicase MCM8	1	2.84483e-24	171.03	MLHDQDT(1)DEDMNFR	2	3.6012	17
Biological Process	GO:0006260	5	DNA replication	0.159697	HORVU7Hr1G071710.1	146	1.52	Up	0.0115588	S	DNA topoisomerase 1	1	1.8856e-223	304.47	VVAGGENAYDS(1)DDDHKPLGMNINSAK	3	5.1092	30
Biological Process	GO:0006260	5	DNA replication	0.159697	HORVU1Hr1G044350.16	58	1.625	Up	0.000159634	S	DNA ligase 1	1	1.2245e-228	317.76	TADGATAEPAVDEKPPS(1)PVKS(1)PVK	3	4.803	46
Biological Process	GO:0017148	7	negative regulation of translation	0.2661	HORVU4Hr1G002170.5	468	0.48	Down	0.0137208	S	CCR4-NOT transcription complex subunit 3	0.999863	1.80474e-43	197.85	VNSGGLSQQLVS(1)PLGSK	2	2.7286	15
Biological Process	GO:0017148	7	negative regulation of translation	0.2661	HORVU7Hr1G047020.1	679	0.628	Down	0.0192597	S	Protein LSM14 homolog A-B	1	0	313.39	SNGQFTDDPNEYDDNIVEDDVVS(1)PGKPEVK	3	6.6444	15
Biological Process	GO:0010039	5	response to iron ion	0.00622467	HORVU4Hr1G001850.2	465	2.135	Up	0.0148957	T	Protein kinase superfamily protein	0.955022	0.000218295	100.98	EILPLMT(0.002)PS(0.043)NLT(0.955)ADK	2	4.5738	8
Biological Process	GO:0010039	5	response to iron ion	0.00622467	HORVU5Hr1G125710.2	887	0.598	Down	0.0061046	S	Protein kinase superfamily protein	1	1.0805e-131	207.61	S(1)AEAFQVDNPYQPVVDNTNLPAPDFEEPK	3	4.3085	15
Biological Process	GO:0010039	5	response to iron ion	0.00622467	HORVU5Hr1G125710.2	504	0.639	Down	0.00028136	S	Protein kinase superfamily protein	0.999811	0.000161774	104.3	TSFLQPS(0.016)DS(0.984)GKS(1)LEPR	2	4.1905	14
Biological Process	GO:0010039	5	response to iron ion	0.00622467	HORVU5Hr1G050330.2	269	0.546	Down	0.0152005	T	Ethylene-insensitive protein 2	0.973429	2.6668e-236	229.05	SALEHTESSDTTVESDPDSQQSTAY(0.001)T(0.003)AS(0.022)T(0.973)PK	3	5.0499	13
Biological Process	GO:0010039	5	response to iron ion	0.00622467	HORVU5Hr1G097010.3	25	1.527	Up	0.00064004	S	Protein kinase superfamily protein	0.987013	1.916e-30	200.96	NLPTSGPLS(0.987)FT(0.006)S(0.006)R	2	1.6218	15
Biological Process	GO:0010039	5	response to iron ion	0.00622467	HORVU5Hr1G022360.3	83	2.134	Up	0.033896	S	protein kinase family protein	0.999863	4.2723e-112	258.79	GSAS(1)FSHSSPLQR	2	4.7976	15
Biological Process	GO:0016114	5	terpenoid biosynthetic process	0.0120713	HORVU4Hr1G001850.2	465	2.135	Up	0.0148957	T	Protein kinase superfamily protein	0.955022	0.000218295	100.98	EILPLMT(0.002)PS(0.043)NLT(0.955)ADK	2	4.5738	8
Biological Process	GO:0016114	5	terpenoid biosynthetic process	0.0120713	HORVU5Hr1G125710.2	887	0.598	Down	0.0061046	S	Protein kinase superfamily protein	1	1.0805e-131	207.61	S(1)AEAFQVDNPYQPVVDNTNLPAPDFEEPK	3	4.3085	15
Biological Process	GO:0016114	5	terpenoid biosynthetic process	0.0120713	HORVU5Hr1G125710.2	504	0.639	Down	0.00028136	S	Protein kinase superfamily protein	0.999811	0.000161774	104.3	TSFLQPS(0.016)DS(0.984)GKS(1)LEPR	2	4.1905	14
Biological Process	GO:0016114	5	terpenoid biosynthetic process	0.0120713	HORVU5Hr1G097010.3	25	1.527	Up	0.00064004	S	Protein kinase superfamily protein	0.987013	1.916e-30	200.96	NLPTSGPLS(0.987)FT(0.006)S(0.006)R	2	1.6218	15
Biological Process	GO:0016114	5	terpenoid biosynthetic process	0.0120713	HORVU5Hr1G022360.3	83	2.134	Up	0.033896	S	protein kinase family protein	0.999863	4.2723e-112	258.79	GSAS(1)FSHSSPLQR	2	4.7976	15
Biological Process	GO:0008380	6	RNA splicing	0.0902417	HORVU7Hr1G097860.2	281	1.803	Up	0.003896	S	Serrate RNA effector molecule	0.985241	6.01938e-24	209.42	GS(0.015)S(0.985)KETDPLSAAPK	2	3.4615	15
Biological Process	GO:0008380	6	RNA splicing	0.0902417	HORVU7Hr1G097860.2	569	2.237	Up	0.0009632	S	Serrate RNA effector molecule	0.999986	3.35358e-96	242.29	GDGS(1)PSRDGPDDQMFDSFR	3	-2.0783	29
Biological Process	GO:0008380	6	RNA splicing	0.0902417	HORVU6Hr1G056260.5	264	1.686	Up	0.00091567	S	Nuclear cap-binding protein subunit 2	1	0	424.6	GDS(1)DDEDEDYDKK	2	4.5148	48
Biological Process	GO:0008380	6	RNA splicing	0.0902417	HORVU3Hr1G089330.38	132	1.795	Up	0.00101558	S	RNA-binding protein 10	1	6.91278e-05	125.17	YSCDS(1)DYER	2	3.1376	15
Biological Process	GO:0008380	6	RNA splicing	0.0902417	HORVU5Hr1G122640.6	250	0.633	Down	0.0033178	S	U2 small nuclear ribonucleoprotein A	1	2.5023e-280	288.78	PDTNMAEAS(1)EEAEAEK	2	5.1538	39
Biological Process	GO:0008380	6	RNA splicing	0.0902417	HORVU0Hr1G020490.5	232	1.724	Up	0.00045574	S	ATP-dependent RNA helicase DBP2	1	1.01797e-05	152.02	KWTLDGEES(1)DEEDVKK	3	0.20348	14
Biological Process	GO:0045787	5	positive regulation of cell cycle	0.221132	HORVU4Hr1G002170.5	468	0.48	Down	0.0137208	S	CCR4-NOT transcription complex subunit 3	0.999863	1.80474e-43	197.85	VNSGGLSQQLVS(1)PLGSK	2	2.7286	15
Biological Process	GO:0045787	5	positive regulation of cell cycle	0.221132	HORVU7Hr1G000370.12	214	0.522	Down	0.00125719	S	MEI2-like protein 5	0.999986	2.0336e-218	246.95	ANGVSNNFGLSNS(1)PGAVAGEHPLGEHPSR	4	4.7728	24
Biological Process	GO:0045787	5	positive regulation of cell cycle	0.221132	HORVU7Hr1G000370.12	86	2.037	Up	0.00080146	S	MEI2-like protein 5	0.984914	2.4977e-255	304.49	GGDDTSIFS(0.012)T(0.003)S(0.985)LPVLPHEK	3	-2.4619	24
Biological Process	GO:0060560	3	developmental growth involved in morphogenesis	0.24706	HORVU7Hr1G081590.1	670	2.27	Up	0.0131449	S	Protein kinase superfamily protein	0.999931	1.11885e-46	222.5	TGPELDQTHVS(1)T(1)AVK	2	5.416	23
Biological Process	GO:0060560	3	developmental growth involved in morphogenesis	0.24706	HORVU6Hr1G058230.6	429	1.694	Up	0.0182593	S	Protein kinase superfamily protein	0.980588	0.000403344	108.24	LHQS(0.981)T(0.019)GLEAR	2	3.2357	14
Biological Process	GO:0060560	3	developmental growth involved in morphogenesis	0.24706	HORVU3Hr1G113850.2	866	1.75	Up	0.00031771	S	villin 4	1	4.00559e-28	222.25	AAS(1)IAAMSASFERPK	2	4.1718	20
Biological Process	GO:0060560	3	developmental growth involved in morphogenesis	0.24706	HORVU2Hr1G087810.2	1094	0.62	Down	0.0125049	S	CLIP-associating protein 1-A	1	2.2346e-195	354.56	LDFSQLHS(1)PDGHNAVGSNTGK	3	2.6257	17
Biological Process	GO:1904659	7	glucose transmembrane transport	0.0598441	HORVU1Hr1G052040.1	503	0.361	Down	1.55627e-05	S	polyol/monosaccharide transporter 5	1	2.84228e-31	154.78	DLIEQQLAGPAMVHPS(1)EAVAK	3	-1.596	17
Biological Process	GO:1904659	7	glucose transmembrane transport	0.0598441	HORVU1Hr1G052040.1	283	0.511	Down	0.000121198	S	polyol/monosaccharide transporter 5	1	1.91076e-65	245.78	GGGQS(1)ALGS(1)ALGLMSR	2	4.2145	64
Biological Process	GO:1904659	7	glucose transmembrane transport	0.0598441	HORVU1Hr1G052040.1	279	0.547	Down	1.96671e-05	S	polyol/monosaccharide transporter 5	1	0	394.4	GGGQS(1)ALGS(1)ALGLMSR	2	4.9017	66
Biological Process	GO:1904659	7	glucose transmembrane transport	0.0598441	HORVU1Hr1G052040.1	322	0.633	Down	0.0102006	S	polyol/monosaccharide transporter 5	1	6.93989e-07	150.21	MPEVMGS(1)MR	2	-0.323	68
Biological Process	GO:1904659	7	glucose transmembrane transport	0.0598441	HORVU6Hr1G042840.16	233	1.57	Up	0.00079685	S	Monosaccharide-sensing protein 2	1	1.57789e-39	202.58	IYLHQEGVADS(1)RR	2	3.0105	42
Biological Process	GO:1904659	7	glucose transmembrane transport	0.0598441	HORVU6Hr1G042840.16	64	0.633	Down	0.0006003	S	Monosaccharide-sensing protein 2	0.999999	2.95784e-82	237.89	GPSMLGS(1)VLSLASR	2	0.047877	22
Biological Process	GO:0061024	3	membrane organization	0.0693918	HORVU3Hr1G060780.1	850	1.75	Up	0.00021664	S	Vacuolar protein sorting-associated protein 16 homolog	0.994695	1.20511e-07	143.56	LKS(0.995)T(0.005)LAQNTLIDTLR	2	5.3923	20
Biological Process	GO:0061024	3	membrane organization	0.0693918	HORVU2Hr1G104060.1	291	0.609	Down	0.0170607	S	gamma-soluble NSF attachment protein	1	3.48723e-79	265.34	DVGGGDGDS(1)LDEDDLT	2	3.8297	24
Biological Process	GO:0061024	3	membrane organization	0.0693918	HORVU5Hr1G025420.11	706	1.736	Up	0.0120626	S	General vesicular transport factor p115	0.999988	0	360.69	SSANS(1)MSDFQEIEEEETNK	2	8.4309	30
Biological Process	GO:0061024	3	membrane organization	0.0693918	HORVU5Hr1G016680.2	111	1.511	Up	0.029065	S	Syntaxin-52	0.999999	0.00149203	110.06	QMGTSFNVS(1)NFANR	2	6.5119	8
Biological Process	GO:0061024	3	membrane organization	0.0693918	HORVU4Hr1G090800.2	283	0.627	Down	0.045059	S	Charged multivesicular body protein 3	1	2.55415e-18	130.81	TAVAES(1)VDDDEDDLEK	2	3.5908	15
Biological Process	GO:0009685	6	gibberellin metabolic process	0.00947686	HORVU4Hr1G001850.2	465	2.135	Up	0.0148957	T	Protein kinase superfamily protein	0.955022	0.000218295	100.98	EILPLMT(0.002)PS(0.043)NLT(0.955)ADK	2	4.5738	8
Biological Process	GO:0009685	6	gibberellin metabolic process	0.00947686	HORVU5Hr1G125710.2	887	0.598	Down	0.0061046	S	Protein kinase superfamily protein	1	1.0805e-131	207.61	S(1)AEAFQVDNPYQPVVDNTNLPAPDFEEPK	3	4.3085	15
Biological Process	GO:0009685	6	gibberellin metabolic process	0.00947686	HORVU5Hr1G125710.2	504	0.639	Down	0.00028136	S	Protein kinase superfamily protein	0.999811	0.000161774	104.3	TSFLQPS(0.016)DS(0.984)GKS(1)LEPR	2	4.1905	14
Biological Process	GO:0009685	6	gibberellin metabolic process	0.00947686	HORVU5Hr1G097010.3	25	1.527	Up	0.00064004	S	Protein kinase superfamily protein	0.987013	1.916e-30	200.96	NLPTSGPLS(0.987)FT(0.006)S(0.006)R	2	1.6218	15
Biological Process	GO:0009685	6	gibberellin metabolic process	0.00947686	HORVU5Hr1G022360.3	83	2.134	Up	0.033896	S	protein kinase family protein	0.999863	4.2723e-112	258.79	GSAS(1)FSHSSPLQR	2	4.7976	15
Biological Process	GO:0022008	5	neurogenesis	0.134525	HORVU5Hr1G092900.2	104	1.949	Up	0.039876	S	Methylthioribose-1-phosphate isomerase	0.999386	1.1431e-217	274.65	HVDHLS(0.001)PDS(0.999)PS(1)PPASDVLLLASSAPQPSSMR	3	6.1264	18
Biological Process	GO:0022008	5	neurogenesis	0.134525	HORVU5Hr1G092900.2	106	2.463	Up	0.0157003	S	Methylthioribose-1-phosphate isomerase	0.999945	1.1431e-217	274.65	HVDHLS(0.001)PDS(0.999)PS(1)PPASDVLLLASSAPQPSSMR	3	4.6274	29
Biological Process	GO:0022008	5	neurogenesis	0.134525	HORVU2Hr1G013900.17	993	2.55	Up	0.013057	S	Transducin family protein / WD-40 repeat family protein, putative isoform 1	0.999751	1.11436e-53	157.58	S(1)FNSQTPSELLESIFLK	2	-0.42969	8
Biological Process	GO:0070298	7	negative regulation of phosphorelay signal transduction system	0.0224257	HORVU4Hr1G001850.2	465	2.135	Up	0.0148957	T	Protein kinase superfamily protein	0.955022	0.000218295	100.98	EILPLMT(0.002)PS(0.043)NLT(0.955)ADK	2	4.5738	8
Biological Process	GO:0070298	7	negative regulation of phosphorelay signal transduction system	0.0224257	HORVU5Hr1G125710.2	887	0.598	Down	0.0061046	S	Protein kinase superfamily protein	1	1.0805e-131	207.61	S(1)AEAFQVDNPYQPVVDNTNLPAPDFEEPK	3	4.3085	15
Biological Process	GO:0070298	7	negative regulation of phosphorelay signal transduction system	0.0224257	HORVU5Hr1G125710.2	504	0.639	Down	0.00028136	S	Protein kinase superfamily protein	0.999811	0.000161774	104.3	TSFLQPS(0.016)DS(0.984)GKS(1)LEPR	2	4.1905	14
Biological Process	GO:0070298	7	negative regulation of phosphorelay signal transduction system	0.0224257	HORVU5Hr1G097010.3	25	1.527	Up	0.00064004	S	Protein kinase superfamily protein	0.987013	1.916e-30	200.96	NLPTSGPLS(0.987)FT(0.006)S(0.006)R	2	1.6218	15
Biological Process	GO:0070298	7	negative regulation of phosphorelay signal transduction system	0.0224257	HORVU5Hr1G022360.3	83	2.134	Up	0.033896	S	protein kinase family protein	0.999863	4.2723e-112	258.79	GSAS(1)FSHSSPLQR	2	4.7976	15
Biological Process	GO:0010646	4	regulation of cell communication	0.0535862	HORVU7Hr1G063020.3	759	0.647	Down	0.020224	S	Lipid A export ATP-binding/permease protein MsbA	0.999902	9.63985e-05	159.12	NSVSS(1)PIMMR	2	-1.1499	21
Biological Process	GO:0010646	4	regulation of cell communication	0.0535862	HORVU2Hr1G013900.17	993	2.55	Up	0.013057	S	Transducin family protein / WD-40 repeat family protein, putative isoform 1	0.999751	1.11436e-53	157.58	S(1)FNSQTPSELLESIFLK	2	-0.42969	8
Biological Process	GO:0010646	4	regulation of cell communication	0.0535862	HORVU1Hr1G008230.4	582	0.505	Down	0.030803	S	dual specificity protein phosphatase 1	0.999962	8.48851e-07	144.47	VYS(1)DSALIR	2	-0.067695	15
Biological Process	GO:0010646	4	regulation of cell communication	0.0535862	HORVU5Hr1G125710.2	887	0.598	Down	0.0061046	S	Protein kinase superfamily protein	1	1.0805e-131	207.61	S(1)AEAFQVDNPYQPVVDNTNLPAPDFEEPK	3	4.3085	15
Biological Process	GO:0010646	4	regulation of cell communication	0.0535862	HORVU5Hr1G125710.2	504	0.639	Down	0.00028136	S	Protein kinase superfamily protein	0.999811	0.000161774	104.3	TSFLQPS(0.016)DS(0.984)GKS(1)LEPR	2	4.1905	14
Biological Process	GO:0010646	4	regulation of cell communication	0.0535862	HORVU4Hr1G033300.1	598	0.665	Down	0.030318	S	AAA-type ATPase family protein	1	0.000265273	141.88	S(1)PLADTMHFR	2	1.5325	29
Biological Process	GO:0010646	4	regulation of cell communication	0.0535862	HORVU1Hr1G058020.2	299	0.628	Down	0.02718	S	RNA binding	0.999997	6.40109e-53	234.93	GVSSELS(1)PNSVAR	2	4.0854	14
Biological Process	GO:0010646	4	regulation of cell communication	0.0535862	HORVU5Hr1G097010.3	25	1.527	Up	0.00064004	S	Protein kinase superfamily protein	0.987013	1.916e-30	200.96	NLPTSGPLS(0.987)FT(0.006)S(0.006)R	2	1.6218	15
Biological Process	GO:0010646	4	regulation of cell communication	0.0535862	HORVU4Hr1G002170.5	468	0.48	Down	0.0137208	S	CCR4-NOT transcription complex subunit 3	0.999863	1.80474e-43	197.85	VNSGGLSQQLVS(1)PLGSK	2	2.7286	15
Biological Process	GO:0010646	4	regulation of cell communication	0.0535862	HORVU2Hr1G060380.1	544	1.602	Up	0.0155797	S	Nuclear-interacting partner of ALK	0.995879	9.899e-10	149.57	NLEEGGS(0.996)T(0.004)ADKPINR	2	-0.12306	11
Biological Process	GO:0010646	4	regulation of cell communication	0.0535862	HORVU4Hr1G001850.2	465	2.135	Up	0.0148957	T	Protein kinase superfamily protein	0.955022	0.000218295	100.98	EILPLMT(0.002)PS(0.043)NLT(0.955)ADK	2	4.5738	8
Biological Process	GO:0010646	4	regulation of cell communication	0.0535862	HORVU5Hr1G050330.2	269	0.546	Down	0.0152005	T	Ethylene-insensitive protein 2	0.973429	2.6668e-236	229.05	SALEHTESSDTTVESDPDSQQSTAY(0.001)T(0.003)AS(0.022)T(0.973)PK	3	5.0499	13
Biological Process	GO:0010646	4	regulation of cell communication	0.0535862	HORVU5Hr1G022360.3	83	2.134	Up	0.033896	S	protein kinase family protein	0.999863	4.2723e-112	258.79	GSAS(1)FSHSSPLQR	2	4.7976	15
Biological Process	GO:0071826	4	ribonucleoprotein complex subunit organization	0.208204	HORVU3Hr1G089330.38	132	1.795	Up	0.00101558	S	RNA-binding protein 10	1	6.91278e-05	125.17	YSCDS(1)DYER	2	3.1376	15
Biological Process	GO:0071826	4	ribonucleoprotein complex subunit organization	0.208204	HORVU5Hr1G052240.6	11	0.596	Down	0.00010107	T	40S ribosomal protein S19	0.990194	0.000103596	99.127	ATVPAPAAET(0.99)AAS(0.007)T(0.003)AR	2	3.0188	15
Biological Process	GO:0071826	4	ribonucleoprotein complex subunit organization	0.208204	HORVU7Hr1G047020.1	679	0.628	Down	0.0192597	S	Protein LSM14 homolog A-B	1	0	313.39	SNGQFTDDPNEYDDNIVEDDVVS(1)PGKPEVK	3	6.6444	15
Biological Process	GO:0071826	4	ribonucleoprotein complex subunit organization	0.208204	HORVU3Hr1G074770.1	346	1.557	Up	0.0033844	S	Protein PAT1 homolog 1	0.997103	0.000579712	143.22	FESAT(0.003)S(0.997)LPSSR	2	1.8543	10
Biological Process	GO:0071826	4	ribonucleoprotein complex subunit organization	0.208204	HORVU3Hr1G074770.1	171	1.549	Up	0.0104956	S	Protein PAT1 homolog 1	0.99976	3.56458e-30	205.26	TSS(1)YPQQPLQHR	2	2.2537	13
Biological Process	GO:0006073	5	cellular glucan metabolic process	0.198892	HORVU0Hr1G038120.1	226	9.69	Up	0.027541	S	cellulose synthase 1	1	8.5432e-220	286.05	LTSGQQIS(1)GEIPDASPDR	2	5.2422	24
Biological Process	GO:0006073	5	cellular glucan metabolic process	0.198892	HORVU3Hr1G071770.1	149	1.716	Up	0.00091949	S	cellulose synthase family protein	0.999999	1.41794e-24	163.25	VTMANQLS(1)DR	2	6.1487	16
Biological Process	GO:0006073	5	cellular glucan metabolic process	0.198892	HORVU3Hr1G071770.1	165	1.756	Up	0.00062187	S	cellulose synthase family protein	0.97338	3.84456e-10	112.33	TLS(0.003)S(0.024)MS(0.973)GVGSELNDESGKPIWK	3	4.6807	17
Biological Process	GO:0009723	4	response to ethylene	0.082962	HORVU4Hr1G001850.2	465	2.135	Up	0.0148957	T	Protein kinase superfamily protein	0.955022	0.000218295	100.98	EILPLMT(0.002)PS(0.043)NLT(0.955)ADK	2	4.5738	8
Biological Process	GO:0009723	4	response to ethylene	0.082962	HORVU5Hr1G125710.2	887	0.598	Down	0.0061046	S	Protein kinase superfamily protein	1	1.0805e-131	207.61	S(1)AEAFQVDNPYQPVVDNTNLPAPDFEEPK	3	4.3085	15
Biological Process	GO:0009723	4	response to ethylene	0.082962	HORVU5Hr1G125710.2	504	0.639	Down	0.00028136	S	Protein kinase superfamily protein	0.999811	0.000161774	104.3	TSFLQPS(0.016)DS(0.984)GKS(1)LEPR	2	4.1905	14
Biological Process	GO:0009723	4	response to ethylene	0.082962	HORVU5Hr1G050330.2	269	0.546	Down	0.0152005	T	Ethylene-insensitive protein 2	0.973429	2.6668e-236	229.05	SALEHTESSDTTVESDPDSQQSTAY(0.001)T(0.003)AS(0.022)T(0.973)PK	3	5.0499	13
Biological Process	GO:0009723	4	response to ethylene	0.082962	HORVU5Hr1G097010.3	25	1.527	Up	0.00064004	S	Protein kinase superfamily protein	0.987013	1.916e-30	200.96	NLPTSGPLS(0.987)FT(0.006)S(0.006)R	2	1.6218	15
Biological Process	GO:0009723	4	response to ethylene	0.082962	HORVU5Hr1G022360.3	83	2.134	Up	0.033896	S	protein kinase family protein	0.999863	4.2723e-112	258.79	GSAS(1)FSHSSPLQR	2	4.7976	15
Biological Process	GO:0043331	4	response to dsRNA	0.221132	HORVU7Hr1G097860.2	281	1.803	Up	0.003896	S	Serrate RNA effector molecule	0.985241	6.01938e-24	209.42	GS(0.015)S(0.985)KETDPLSAAPK	2	3.4615	15
Biological Process	GO:0043331	4	response to dsRNA	0.221132	HORVU7Hr1G097860.2	569	2.237	Up	0.0009632	S	Serrate RNA effector molecule	0.999986	3.35358e-96	242.29	GDGS(1)PSRDGPDDQMFDSFR	3	-2.0783	29
Biological Process	GO:0043331	4	response to dsRNA	0.221132	HORVU6Hr1G056260.5	264	1.686	Up	0.00091567	S	Nuclear cap-binding protein subunit 2	1	0	424.6	GDS(1)DDEDEDYDKK	2	4.5148	48
Biological Process	GO:0010105	8	negative regulation of ethylene-activated signaling pathway	0.0224257	HORVU4Hr1G001850.2	465	2.135	Up	0.0148957	T	Protein kinase superfamily protein	0.955022	0.000218295	100.98	EILPLMT(0.002)PS(0.043)NLT(0.955)ADK	2	4.5738	8
Biological Process	GO:0010105	8	negative regulation of ethylene-activated signaling pathway	0.0224257	HORVU5Hr1G125710.2	887	0.598	Down	0.0061046	S	Protein kinase superfamily protein	1	1.0805e-131	207.61	S(1)AEAFQVDNPYQPVVDNTNLPAPDFEEPK	3	4.3085	15
Biological Process	GO:0010105	8	negative regulation of ethylene-activated signaling pathway	0.0224257	HORVU5Hr1G125710.2	504	0.639	Down	0.00028136	S	Protein kinase superfamily protein	0.999811	0.000161774	104.3	TSFLQPS(0.016)DS(0.984)GKS(1)LEPR	2	4.1905	14
Biological Process	GO:0010105	8	negative regulation of ethylene-activated signaling pathway	0.0224257	HORVU5Hr1G097010.3	25	1.527	Up	0.00064004	S	Protein kinase superfamily protein	0.987013	1.916e-30	200.96	NLPTSGPLS(0.987)FT(0.006)S(0.006)R	2	1.6218	15
Biological Process	GO:0010105	8	negative regulation of ethylene-activated signaling pathway	0.0224257	HORVU5Hr1G022360.3	83	2.134	Up	0.033896	S	protein kinase family protein	0.999863	4.2723e-112	258.79	GSAS(1)FSHSSPLQR	2	4.7976	15
Biological Process	GO:0072522	5	purine-containing compound biosynthetic process	0.288639	HORVU3Hr1G088540.1	379	0.602	Down	0.00106462	S	fructose-bisphosphate aldolase 2	0.999653	4.42057e-43	233.03	GDATLGEGASES(1)LHVK	2	3.3227	16
Biological Process	GO:0072522	5	purine-containing compound biosynthetic process	0.288639	HORVU1Hr1G083840.2	414	0.471	Down	0.0120768	S	ATP synthase subunit beta	0.99974	8.6695e-162	279.65	S(1)ISELGIYPAVDPLDSTSR	2	4.2753	13
Biological Process	GO:1902904	6	negative regulation of supramolecular fiber organization	0.155457	HORVU3Hr1G113850.2	866	1.75	Up	0.00031771	S	villin 4	1	4.00559e-28	222.25	AAS(1)IAAMSASFERPK	2	4.1718	20
Biological Process	GO:1902904	6	negative regulation of supramolecular fiber organization	0.155457	HORVU2Hr1G087810.2	1094	0.62	Down	0.0125049	S	CLIP-associating protein 1-A	1	2.2346e-195	354.56	LDFSQLHS(1)PDGHNAVGSNTGK	3	2.6257	17
Biological Process	GO:0071241	4	cellular response to inorganic substance	0.0112863	HORVU4Hr1G001850.2	465	2.135	Up	0.0148957	T	Protein kinase superfamily protein	0.955022	0.000218295	100.98	EILPLMT(0.002)PS(0.043)NLT(0.955)ADK	2	4.5738	8
Biological Process	GO:0071241	4	cellular response to inorganic substance	0.0112863	HORVU5Hr1G125710.2	887	0.598	Down	0.0061046	S	Protein kinase superfamily protein	1	1.0805e-131	207.61	S(1)AEAFQVDNPYQPVVDNTNLPAPDFEEPK	3	4.3085	15
Biological Process	GO:0071241	4	cellular response to inorganic substance	0.0112863	HORVU5Hr1G125710.2	504	0.639	Down	0.00028136	S	Protein kinase superfamily protein	0.999811	0.000161774	104.3	TSFLQPS(0.016)DS(0.984)GKS(1)LEPR	2	4.1905	14
Biological Process	GO:0071241	4	cellular response to inorganic substance	0.0112863	HORVU5Hr1G050330.2	269	0.546	Down	0.0152005	T	Ethylene-insensitive protein 2	0.973429	2.6668e-236	229.05	SALEHTESSDTTVESDPDSQQSTAY(0.001)T(0.003)AS(0.022)T(0.973)PK	3	5.0499	13
Biological Process	GO:0071241	4	cellular response to inorganic substance	0.0112863	HORVU5Hr1G097010.3	25	1.527	Up	0.00064004	S	Protein kinase superfamily protein	0.987013	1.916e-30	200.96	NLPTSGPLS(0.987)FT(0.006)S(0.006)R	2	1.6218	15
Biological Process	GO:0071241	4	cellular response to inorganic substance	0.0112863	HORVU5Hr1G022360.3	83	2.134	Up	0.033896	S	protein kinase family protein	0.999863	4.2723e-112	258.79	GSAS(1)FSHSSPLQR	2	4.7976	15
Biological Process	GO:0048509	4	regulation of meristem development	0.0110318	HORVU4Hr1G001850.2	465	2.135	Up	0.0148957	T	Protein kinase superfamily protein	0.955022	0.000218295	100.98	EILPLMT(0.002)PS(0.043)NLT(0.955)ADK	2	4.5738	8
Biological Process	GO:0048509	4	regulation of meristem development	0.0110318	HORVU7Hr1G097860.2	281	1.803	Up	0.003896	S	Serrate RNA effector molecule	0.985241	6.01938e-24	209.42	GS(0.015)S(0.985)KETDPLSAAPK	2	3.4615	15
Biological Process	GO:0048509	4	regulation of meristem development	0.0110318	HORVU7Hr1G097860.2	569	2.237	Up	0.0009632	S	Serrate RNA effector molecule	0.999986	3.35358e-96	242.29	GDGS(1)PSRDGPDDQMFDSFR	3	-2.0783	29
Biological Process	GO:0048509	4	regulation of meristem development	0.0110318	HORVU5Hr1G125710.2	887	0.598	Down	0.0061046	S	Protein kinase superfamily protein	1	1.0805e-131	207.61	S(1)AEAFQVDNPYQPVVDNTNLPAPDFEEPK	3	4.3085	15
Biological Process	GO:0048509	4	regulation of meristem development	0.0110318	HORVU5Hr1G125710.2	504	0.639	Down	0.00028136	S	Protein kinase superfamily protein	0.999811	0.000161774	104.3	TSFLQPS(0.016)DS(0.984)GKS(1)LEPR	2	4.1905	14
Biological Process	GO:0048509	4	regulation of meristem development	0.0110318	HORVU6Hr1G043010.3	75	2.262	Up	0.029585	S	alkaline/neutral invertase	0.999991	1.461e-149	212.01	S(1)LVGT(0.947)PAS(0.051)S(0.002)ALHSFEPHPIVGDAWEALR	3	4.5121	29
Biological Process	GO:0048509	4	regulation of meristem development	0.0110318	HORVU5Hr1G097010.3	25	1.527	Up	0.00064004	S	Protein kinase superfamily protein	0.987013	1.916e-30	200.96	NLPTSGPLS(0.987)FT(0.006)S(0.006)R	2	1.6218	15
Biological Process	GO:0048509	4	regulation of meristem development	0.0110318	HORVU5Hr1G022360.3	83	2.134	Up	0.033896	S	protein kinase family protein	0.999863	4.2723e-112	258.79	GSAS(1)FSHSSPLQR	2	4.7976	15
Biological Process	GO:0006997	4	nucleus organization	0.0134596	HORVU4Hr1G075390.1	295	2.278	Up	0.000137792	S	Nuclear pore complex protein Nup98-Nup96	0.988485	0.000737654	163.93	SLSPLHGS(0.012)S(0.988)QK	2	2.2422	15
Biological Process	GO:0006997	4	nucleus organization	0.0134596	HORVU5Hr1G021240.1	187	0.517	Down	0.0044241	S	Nuclear pore complex protein Nup93	0.967276	3.5565e-199	287.15	HALMPSSAS(0.032)S(0.967)PQASSGLPAEEVMPIPNK	3	2.528	42
Biological Process	GO:0006997	4	nucleus organization	0.0134596	HORVU6Hr1G069560.1	841	0.378	Down	0.046158	S	nuclear matrix constituent protein-related	0.949856	0	288.92	LEEASPSEADYEPTPVYQAANNSFDAEGLPS(0.05)DS(0.95)GAR	3	7.339	20
Biological Process	GO:0006997	4	nucleus organization	0.0134596	HORVU4Hr1G066290.8	569	1.583	Up	0.002463	S	Nucleoporin, Nup133/Nup155-like	0.999612	1.3069e-08	200.76	VSS(1)EAWSAGDR	2	2.281	15
Biological Process	GO:0006997	4	nucleus organization	0.0134596	HORVU3Hr1G074480.3	6	0.459	Down	0.01078	S	Nuclear matrix constituent protein-related, putative isoform 2	1	1.43126e-65	243.95	S(1)PAAGAALAGDEAIWR	2	3.5695	14
Biological Process	GO:0016051	4	carbohydrate biosynthetic process	0.16559	HORVU3Hr1G088540.1	379	0.602	Down	0.00106462	S	fructose-bisphosphate aldolase 2	0.999653	4.42057e-43	233.03	GDATLGEGASES(1)LHVK	2	3.3227	16
Biological Process	GO:0016051	4	carbohydrate biosynthetic process	0.16559	HORVU0Hr1G038120.1	226	9.69	Up	0.027541	S	cellulose synthase 1	1	8.5432e-220	286.05	LTSGQQIS(1)GEIPDASPDR	2	5.2422	24
Biological Process	GO:0016051	4	carbohydrate biosynthetic process	0.16559	HORVU3Hr1G071770.1	149	1.716	Up	0.00091949	S	cellulose synthase family protein	0.999999	1.41794e-24	163.25	VTMANQLS(1)DR	2	6.1487	16
Biological Process	GO:0016051	4	carbohydrate biosynthetic process	0.16559	HORVU3Hr1G071770.1	165	1.756	Up	0.00062187	S	cellulose synthase family protein	0.97338	3.84456e-10	112.33	TLS(0.003)S(0.024)MS(0.973)GVGSELNDESGKPIWK	3	4.6807	17
Biological Process	GO:0002218	3	activation of innate immune response	0.134525	HORVU7Hr1G055370.6	57	1.586	Up	0.049722	S	receptor-like protein kinase 1	0.979403	5.42454e-07	163.09	KDALLPSS(0.002)EES(0.979)T(0.018)R	2	3.2921	22
Biological Process	GO:0002218	3	activation of innate immune response	0.134525	HORVU4Hr1G075390.1	295	2.278	Up	0.000137792	S	Nuclear pore complex protein Nup98-Nup96	0.988485	0.000737654	163.93	SLSPLHGS(0.012)S(0.988)QK	2	2.2422	15
Biological Process	GO:0000271	5	polysaccharide biosynthetic process	0.221132	HORVU0Hr1G038120.1	226	9.69	Up	0.027541	S	cellulose synthase 1	1	8.5432e-220	286.05	LTSGQQIS(1)GEIPDASPDR	2	5.2422	24
Biological Process	GO:0000271	5	polysaccharide biosynthetic process	0.221132	HORVU3Hr1G071770.1	149	1.716	Up	0.00091949	S	cellulose synthase family protein	0.999999	1.41794e-24	163.25	VTMANQLS(1)DR	2	6.1487	16
Biological Process	GO:0000271	5	polysaccharide biosynthetic process	0.221132	HORVU3Hr1G071770.1	165	1.756	Up	0.00062187	S	cellulose synthase family protein	0.97338	3.84456e-10	112.33	TLS(0.003)S(0.024)MS(0.973)GVGSELNDESGKPIWK	3	4.6807	17
Biological Process	GO:0080022	4	primary root development	0.0598441	HORVU6Hr1G043010.3	75	2.262	Up	0.029585	S	alkaline/neutral invertase	0.999991	1.461e-149	212.01	S(1)LVGT(0.947)PAS(0.051)S(0.002)ALHSFEPHPIVGDAWEALR	3	4.5121	29
Biological Process	GO:0080022	4	primary root development	0.0598441	HORVU4Hr1G056610.3	173	0.592	Down	0.0071221	T	protein kinase family protein	0.970171	0	343.84	T(0.97)S(0.03)CGSPNYAAPEVISGK	2	5.573	15
Biological Process	GO:0007015	4	actin filament organization	0.198892	HORVU3Hr1G108110.26	881	1.886	Up	0.00042317	S	villin 2	0.951015	0	375.57	AAAVAALSSVLTAEQS(0.006)GS(0.951)S(0.043)DNLR	2	1.6922	49
Biological Process	GO:0007015	4	actin filament organization	0.198892	HORVU3Hr1G113850.2	866	1.75	Up	0.00031771	S	villin 4	1	4.00559e-28	222.25	AAS(1)IAAMSASFERPK	2	4.1718	20
Biological Process	GO:0031087	6	deadenylation-independent decapping of nuclear-transcribed mRNA	0.0444318	HORVU6Hr1G071910.3	206	0.441	Down	1.862e-06	S	Enhancer of mRNA-decapping protein 4	0.999899	0.00132807	139.61	MLS(1)ST(0.001)S(0.027)S(0.972)KVPR	2	1.9415	16
Biological Process	GO:0031087	6	deadenylation-independent decapping of nuclear-transcribed mRNA	0.0444318	HORVU7Hr1G047020.1	679	0.628	Down	0.0192597	S	Protein LSM14 homolog A-B	1	0	313.39	SNGQFTDDPNEYDDNIVEDDVVS(1)PGKPEVK	3	6.6444	15
Biological Process	GO:0009127	6	purine nucleoside monophosphate biosynthetic process	0.134525	HORVU3Hr1G088540.1	379	0.602	Down	0.00106462	S	fructose-bisphosphate aldolase 2	0.999653	4.42057e-43	233.03	GDATLGEGASES(1)LHVK	2	3.3227	16
Biological Process	GO:0009127	6	purine nucleoside monophosphate biosynthetic process	0.134525	HORVU1Hr1G083840.2	414	0.471	Down	0.0120768	S	ATP synthase subunit beta	0.99974	8.6695e-162	279.65	S(1)ISELGIYPAVDPLDSTSR	2	4.2753	13
Biological Process	GO:0016458	3	gene silencing	0.309484	HORVU7Hr1G097860.2	281	1.803	Up	0.003896	S	Serrate RNA effector molecule	0.985241	6.01938e-24	209.42	GS(0.015)S(0.985)KETDPLSAAPK	2	3.4615	15
Biological Process	GO:0016458	3	gene silencing	0.309484	HORVU7Hr1G097860.2	569	2.237	Up	0.0009632	S	Serrate RNA effector molecule	0.999986	3.35358e-96	242.29	GDGS(1)PSRDGPDDQMFDSFR	3	-2.0783	29
Biological Process	GO:0016458	3	gene silencing	0.309484	HORVU6Hr1G056260.5	264	1.686	Up	0.00091567	S	Nuclear cap-binding protein subunit 2	1	0	424.6	GDS(1)DDEDEDYDKK	2	4.5148	48
Biological Process	GO:0016458	3	gene silencing	0.309484	HORVU6Hr1G038010.1	12	0.369	Down	0.0027204	S	histone deacetylase 6	0.999978	1.19414e-28	173.13	AASGEGASLPS(1)PAGGEDGR	2	6.3754	13
Biological Process	GO:0031050	6	dsRNA fragmentation	0.198892	HORVU7Hr1G097860.2	281	1.803	Up	0.003896	S	Serrate RNA effector molecule	0.985241	6.01938e-24	209.42	GS(0.015)S(0.985)KETDPLSAAPK	2	3.4615	15
Biological Process	GO:0031050	6	dsRNA fragmentation	0.198892	HORVU7Hr1G097860.2	569	2.237	Up	0.0009632	S	Serrate RNA effector molecule	0.999986	3.35358e-96	242.29	GDGS(1)PSRDGPDDQMFDSFR	3	-2.0783	29
Biological Process	GO:0031050	6	dsRNA fragmentation	0.198892	HORVU6Hr1G056260.5	264	1.686	Up	0.00091567	S	Nuclear cap-binding protein subunit 2	1	0	424.6	GDS(1)DDEDEDYDKK	2	4.5148	48
Biological Process	GO:0090066	3	regulation of anatomical structure size	0.106289	HORVU7Hr1G063020.3	759	0.647	Down	0.020224	S	Lipid A export ATP-binding/permease protein MsbA	0.999902	9.63985e-05	159.12	NSVSS(1)PIMMR	2	-1.1499	21
Biological Process	GO:0090066	3	regulation of anatomical structure size	0.106289	HORVU6Hr1G069560.1	841	0.378	Down	0.046158	S	nuclear matrix constituent protein-related	0.949856	0	288.92	LEEASPSEADYEPTPVYQAANNSFDAEGLPS(0.05)DS(0.95)GAR	3	7.339	20
Biological Process	GO:0090066	3	regulation of anatomical structure size	0.106289	HORVU3Hr1G113850.2	866	1.75	Up	0.00031771	S	villin 4	1	4.00559e-28	222.25	AAS(1)IAAMSASFERPK	2	4.1718	20
Biological Process	GO:0090066	3	regulation of anatomical structure size	0.106289	HORVU3Hr1G074480.3	6	0.459	Down	0.01078	S	Nuclear matrix constituent protein-related, putative isoform 2	1	1.43126e-65	243.95	S(1)PAAGAALAGDEAIWR	2	3.5695	14
Biological Process	GO:0006446	7	regulation of translational initiation	0.00076908	HORVU2Hr1G068360.8	288	1.533	Up	0.0071626	S	Eukaryotic translation initiation factor 3 subunit H	1	0.00340822	112.73	QQS(1)QQQAWLQK	2	2.5099	13
Biological Process	GO:0006446	7	regulation of translational initiation	0.00076908	HORVU5Hr1G050560.1	685	2.029	Up	0.0028026	S	Polyadenylate-binding protein 8	0.830395	1.92463e-11	175.61	S(0.046)AQQHT(0.12)NQS(0.83)PEQQLAS(0.003)LSLNDGLISS	3	2.5786	12
Biological Process	GO:0006446	7	regulation of translational initiation	0.00076908	HORVU2Hr1G087390.3	508	2.695	Up	0.0145604	S	Polyadenylate-binding protein 2	1	2.4372e-135	280.3	DAGVS(1)PAPPIGTLTSALANATPEQQR	3	1.3159	15
Biological Process	GO:0010054	7	trichoblast differentiation	0.333431	HORVU5Hr1G050330.2	269	0.546	Down	0.0152005	T	Ethylene-insensitive protein 2	0.973429	2.6668e-236	229.05	SALEHTESSDTTVESDPDSQQSTAY(0.001)T(0.003)AS(0.022)T(0.973)PK	3	5.0499	13
Biological Process	GO:0010054	7	trichoblast differentiation	0.333431	HORVU3Hr1G113850.2	866	1.75	Up	0.00031771	S	villin 4	1	4.00559e-28	222.25	AAS(1)IAAMSASFERPK	2	4.1718	20
Biological Process	GO:0046700	4	heterocycle catabolic process	0.019117	HORVU6Hr1G071910.3	206	0.441	Down	1.862e-06	S	Enhancer of mRNA-decapping protein 4	0.999899	0.00132807	139.61	MLS(1)ST(0.001)S(0.027)S(0.972)KVPR	2	1.9415	16
Biological Process	GO:0046700	4	heterocycle catabolic process	0.019117	HORVU4Hr1G002170.5	468	0.48	Down	0.0137208	S	CCR4-NOT transcription complex subunit 3	0.999863	1.80474e-43	197.85	VNSGGLSQQLVS(1)PLGSK	2	2.7286	15
Biological Process	GO:0046700	4	heterocycle catabolic process	0.019117	HORVU3Hr1G088540.1	379	0.602	Down	0.00106462	S	fructose-bisphosphate aldolase 2	0.999653	4.42057e-43	233.03	GDATLGEGASES(1)LHVK	2	3.3227	16
Biological Process	GO:0046700	4	heterocycle catabolic process	0.019117	HORVU1Hr1G058020.2	299	0.628	Down	0.02718	S	RNA binding	0.999997	6.40109e-53	234.93	GVSSELS(1)PNSVAR	2	4.0854	14
Biological Process	GO:0046700	4	heterocycle catabolic process	0.019117	HORVU7Hr1G047020.1	679	0.628	Down	0.0192597	S	Protein LSM14 homolog A-B	1	0	313.39	SNGQFTDDPNEYDDNIVEDDVVS(1)PGKPEVK	3	6.6444	15
Biological Process	GO:0046700	4	heterocycle catabolic process	0.019117	HORVU3Hr1G074770.1	346	1.557	Up	0.0033844	S	Protein PAT1 homolog 1	0.997103	0.000579712	143.22	FESAT(0.003)S(0.997)LPSSR	2	1.8543	10
Biological Process	GO:0046700	4	heterocycle catabolic process	0.019117	HORVU3Hr1G074770.1	171	1.549	Up	0.0104956	S	Protein PAT1 homolog 1	0.99976	3.56458e-30	205.26	TSS(1)YPQQPLQHR	2	2.2537	13
Biological Process	GO:0050658	4	RNA transport	0.276294	HORVU4Hr1G075390.1	295	2.278	Up	0.000137792	S	Nuclear pore complex protein Nup98-Nup96	0.988485	0.000737654	163.93	SLSPLHGS(0.012)S(0.988)QK	2	2.2422	15
Biological Process	GO:0050658	4	RNA transport	0.276294	HORVU5Hr1G021240.1	187	0.517	Down	0.0044241	S	Nuclear pore complex protein Nup93	0.967276	3.5565e-199	287.15	HALMPSSAS(0.032)S(0.967)PQASSGLPAEEVMPIPNK	3	2.528	42
Biological Process	GO:0050658	4	RNA transport	0.276294	HORVU4Hr1G066290.8	569	1.583	Up	0.002463	S	Nucleoporin, Nup133/Nup155-like	0.999612	1.3069e-08	200.76	VSS(1)EAWSAGDR	2	2.281	15
Biological Process	GO:0032535	3	regulation of cellular component size	0.0967683	HORVU7Hr1G063020.3	759	0.647	Down	0.020224	S	Lipid A export ATP-binding/permease protein MsbA	0.999902	9.63985e-05	159.12	NSVSS(1)PIMMR	2	-1.1499	21
Biological Process	GO:0032535	3	regulation of cellular component size	0.0967683	HORVU6Hr1G069560.1	841	0.378	Down	0.046158	S	nuclear matrix constituent protein-related	0.949856	0	288.92	LEEASPSEADYEPTPVYQAANNSFDAEGLPS(0.05)DS(0.95)GAR	3	7.339	20
Biological Process	GO:0032535	3	regulation of cellular component size	0.0967683	HORVU3Hr1G113850.2	866	1.75	Up	0.00031771	S	villin 4	1	4.00559e-28	222.25	AAS(1)IAAMSASFERPK	2	4.1718	20
Biological Process	GO:0032535	3	regulation of cellular component size	0.0967683	HORVU3Hr1G074480.3	6	0.459	Down	0.01078	S	Nuclear matrix constituent protein-related, putative isoform 2	1	1.43126e-65	243.95	S(1)PAAGAALAGDEAIWR	2	3.5695	14
Biological Process	GO:0071322	5	cellular response to carbohydrate stimulus	0.0012633	HORVU4Hr1G001850.2	465	2.135	Up	0.0148957	T	Protein kinase superfamily protein	0.955022	0.000218295	100.98	EILPLMT(0.002)PS(0.043)NLT(0.955)ADK	2	4.5738	8
Biological Process	GO:0071322	5	cellular response to carbohydrate stimulus	0.0012633	HORVU5Hr1G125710.2	887	0.598	Down	0.0061046	S	Protein kinase superfamily protein	1	1.0805e-131	207.61	S(1)AEAFQVDNPYQPVVDNTNLPAPDFEEPK	3	4.3085	15
Biological Process	GO:0071322	5	cellular response to carbohydrate stimulus	0.0012633	HORVU5Hr1G125710.2	504	0.639	Down	0.00028136	S	Protein kinase superfamily protein	0.999811	0.000161774	104.3	TSFLQPS(0.016)DS(0.984)GKS(1)LEPR	2	4.1905	14
Biological Process	GO:0071322	5	cellular response to carbohydrate stimulus	0.0012633	HORVU5Hr1G050330.2	269	0.546	Down	0.0152005	T	Ethylene-insensitive protein 2	0.973429	2.6668e-236	229.05	SALEHTESSDTTVESDPDSQQSTAY(0.001)T(0.003)AS(0.022)T(0.973)PK	3	5.0499	13
Biological Process	GO:0071322	5	cellular response to carbohydrate stimulus	0.0012633	HORVU4Hr1G056610.3	173	0.592	Down	0.0071221	T	protein kinase family protein	0.970171	0	343.84	T(0.97)S(0.03)CGSPNYAAPEVISGK	2	5.573	15
Biological Process	GO:0071322	5	cellular response to carbohydrate stimulus	0.0012633	HORVU5Hr1G097010.3	25	1.527	Up	0.00064004	S	Protein kinase superfamily protein	0.987013	1.916e-30	200.96	NLPTSGPLS(0.987)FT(0.006)S(0.006)R	2	1.6218	15
Biological Process	GO:0071322	5	cellular response to carbohydrate stimulus	0.0012633	HORVU5Hr1G022360.3	83	2.134	Up	0.033896	S	protein kinase family protein	0.999863	4.2723e-112	258.79	GSAS(1)FSHSSPLQR	2	4.7976	15
Biological Process	GO:0090068	6	positive regulation of cell cycle process	0.0950067	HORVU4Hr1G002170.5	468	0.48	Down	0.0137208	S	CCR4-NOT transcription complex subunit 3	0.999863	1.80474e-43	197.85	VNSGGLSQQLVS(1)PLGSK	2	2.7286	15
Biological Process	GO:0090068	6	positive regulation of cell cycle process	0.0950067	HORVU7Hr1G000370.12	214	0.522	Down	0.00125719	S	MEI2-like protein 5	0.999986	2.0336e-218	246.95	ANGVSNNFGLSNS(1)PGAVAGEHPLGEHPSR	4	4.7728	24
Biological Process	GO:0090068	6	positive regulation of cell cycle process	0.0950067	HORVU7Hr1G000370.12	86	2.037	Up	0.00080146	S	MEI2-like protein 5	0.984914	2.4977e-255	304.49	GGDDTSIFS(0.012)T(0.003)S(0.985)LPVLPHEK	3	-2.4619	24
Biological Process	GO:0071806	5	protein transmembrane transport	0.2661	HORVU1Hr1G043940.3	728	0.653	Down	0.029142	S	Protein TIC110, chloroplastic	0.997275	0	260.44	GELTTAEPATSSATSEPETT(0.003)ES(0.997)EEEDEDYEWESLETLK	3	7.4852	15
Biological Process	GO:0071806	5	protein transmembrane transport	0.2661	HORVU7Hr1G049220.10	148	1.966	Up	0.0041244	S	Peroxisomal targeting signal 1 receptor	0.991531	1.00578e-12	193.96	VLSGVLHSFLS(0.992)S(0.008)GR	2	3.3823	15
Biological Process	GO:0006754	8	ATP biosynthetic process	0.114318	HORVU3Hr1G088540.1	379	0.602	Down	0.00106462	S	fructose-bisphosphate aldolase 2	0.999653	4.42057e-43	233.03	GDATLGEGASES(1)LHVK	2	3.3227	16
Biological Process	GO:0006754	8	ATP biosynthetic process	0.114318	HORVU1Hr1G083840.2	414	0.471	Down	0.0120768	S	ATP synthase subunit beta	0.99974	8.6695e-162	279.65	S(1)ISELGIYPAVDPLDSTSR	2	4.2753	13
Biological Process	GO:0044403	3	symbiosis, encompassing mutualism through parasitism	0.377418	HORVU7Hr1G055370.6	57	1.586	Up	0.049722	S	receptor-like protein kinase 1	0.979403	5.42454e-07	163.09	KDALLPSS(0.002)EES(0.979)T(0.018)R	2	3.2921	22
Biological Process	GO:0044403	3	symbiosis, encompassing mutualism through parasitism	0.377418	HORVU4Hr1G075390.1	295	2.278	Up	0.000137792	S	Nuclear pore complex protein Nup98-Nup96	0.988485	0.000737654	163.93	SLSPLHGS(0.012)S(0.988)QK	2	2.2422	15
Biological Process	GO:0097306	5	cellular response to alcohol	0.106289	HORVU2Hr1G046660.6	32	1.503	Up	2.0878e-05	T	calcium-dependent protein kinase 33	0.999989	7.52744e-61	186.81	QAQT(1)PPSYNNAQPPPQAEVR	2	2.4541	16
Biological Process	GO:0097306	5	cellular response to alcohol	0.106289	HORVU2Hr1G046660.6	13	1.704	Up	8.277e-05	S	calcium-dependent protein kinase 33	0.999983	4.51976e-31	174.4	ATSPDS(1)VQGGANGYGYSHQPK	3	3.7591	25
Biological Process	GO:0097306	5	cellular response to alcohol	0.106289	HORVU6Hr1G066470.4	39	1.916	Up	0.00061647	S	Calcium-dependent protein kinase family protein	1	2.58976e-06	108.25	HDSGYAPVAADADADS(1)QPGK	2	2.8304	13
Biological Process	GO:0097306	5	cellular response to alcohol	0.106289	HORVU4Hr1G056610.3	173	0.592	Down	0.0071221	T	protein kinase family protein	0.970171	0	343.84	T(0.97)S(0.03)CGSPNYAAPEVISGK	2	5.573	15
Biological Process	GO:0097306	5	cellular response to alcohol	0.106289	HORVU3Hr1G031380.1	219	0.568	Down	0.039005	S	Abscisic acid receptor PYR1	0.958769	7.3046e-13	165.09	LAAIATTT(0.001)S(0.04)S(0.959)PPPLDGQS	2	4.3352	8
Biological Process	GO:0009750	7	response to fructose	0.00727528	HORVU4Hr1G001850.2	465	2.135	Up	0.0148957	T	Protein kinase superfamily protein	0.955022	0.000218295	100.98	EILPLMT(0.002)PS(0.043)NLT(0.955)ADK	2	4.5738	8
Biological Process	GO:0009750	7	response to fructose	0.00727528	HORVU5Hr1G125710.2	887	0.598	Down	0.0061046	S	Protein kinase superfamily protein	1	1.0805e-131	207.61	S(1)AEAFQVDNPYQPVVDNTNLPAPDFEEPK	3	4.3085	15
Biological Process	GO:0009750	7	response to fructose	0.00727528	HORVU5Hr1G125710.2	504	0.639	Down	0.00028136	S	Protein kinase superfamily protein	0.999811	0.000161774	104.3	TSFLQPS(0.016)DS(0.984)GKS(1)LEPR	2	4.1905	14
Biological Process	GO:0009750	7	response to fructose	0.00727528	HORVU5Hr1G097010.3	25	1.527	Up	0.00064004	S	Protein kinase superfamily protein	0.987013	1.916e-30	200.96	NLPTSGPLS(0.987)FT(0.006)S(0.006)R	2	1.6218	15
Biological Process	GO:0009750	7	response to fructose	0.00727528	HORVU5Hr1G022360.3	83	2.134	Up	0.033896	S	protein kinase family protein	0.999863	4.2723e-112	258.79	GSAS(1)FSHSSPLQR	2	4.7976	15
Biological Process	GO:0016071	5	mRNA metabolic process	0.0249392	HORVU6Hr1G071910.3	206	0.441	Down	1.862e-06	S	Enhancer of mRNA-decapping protein 4	0.999899	0.00132807	139.61	MLS(1)ST(0.001)S(0.027)S(0.972)KVPR	2	1.9415	16
Biological Process	GO:0016071	5	mRNA metabolic process	0.0249392	HORVU6Hr1G056260.5	264	1.686	Up	0.00091567	S	Nuclear cap-binding protein subunit 2	1	0	424.6	GDS(1)DDEDEDYDKK	2	4.5148	48
Biological Process	GO:0016071	5	mRNA metabolic process	0.0249392	HORVU7Hr1G035280.2	694	0.541	Down	0.041877	S	Transcription elongation factor Spt5	1	1.61069e-13	210.4	SPASILQS(1)PGR	2	-0.52666	19
Biological Process	GO:0016071	5	mRNA metabolic process	0.0249392	HORVU1Hr1G058020.2	299	0.628	Down	0.02718	S	RNA binding	0.999997	6.40109e-53	234.93	GVSSELS(1)PNSVAR	2	4.0854	14
Biological Process	GO:0016071	5	mRNA metabolic process	0.0249392	HORVU5Hr1G122640.6	250	0.633	Down	0.0033178	S	U2 small nuclear ribonucleoprotein A	1	2.5023e-280	288.78	PDTNMAEAS(1)EEAEAEK	2	5.1538	39
Biological Process	GO:0016071	5	mRNA metabolic process	0.0249392	HORVU0Hr1G020490.5	232	1.724	Up	0.00045574	S	ATP-dependent RNA helicase DBP2	1	1.01797e-05	152.02	KWTLDGEES(1)DEEDVKK	3	0.20348	14
Biological Process	GO:0016071	5	mRNA metabolic process	0.0249392	HORVU7Hr1G047020.1	679	0.628	Down	0.0192597	S	Protein LSM14 homolog A-B	1	0	313.39	SNGQFTDDPNEYDDNIVEDDVVS(1)PGKPEVK	3	6.6444	15
Biological Process	GO:0016071	5	mRNA metabolic process	0.0249392	HORVU3Hr1G074770.1	346	1.557	Up	0.0033844	S	Protein PAT1 homolog 1	0.997103	0.000579712	143.22	FESAT(0.003)S(0.997)LPSSR	2	1.8543	10
Biological Process	GO:0016071	5	mRNA metabolic process	0.0249392	HORVU3Hr1G074770.1	171	1.549	Up	0.0104956	S	Protein PAT1 homolog 1	0.99976	3.56458e-30	205.26	TSS(1)YPQQPLQHR	2	2.2537	13
Biological Process	GO:0016071	5	mRNA metabolic process	0.0249392	HORVU4Hr1G002170.5	468	0.48	Down	0.0137208	S	CCR4-NOT transcription complex subunit 3	0.999863	1.80474e-43	197.85	VNSGGLSQQLVS(1)PLGSK	2	2.7286	15
Biological Process	GO:0016071	5	mRNA metabolic process	0.0249392	HORVU3Hr1G089330.38	132	1.795	Up	0.00101558	S	RNA-binding protein 10	1	6.91278e-05	125.17	YSCDS(1)DYER	2	3.1376	15
Biological Process	GO:0002429	4	immune response-activating cell surface receptor signaling pathway	0.00999117	HORVU5Hr1G092900.2	104	1.949	Up	0.039876	S	Methylthioribose-1-phosphate isomerase	0.999386	1.1431e-217	274.65	HVDHLS(0.001)PDS(0.999)PS(1)PPASDVLLLASSAPQPSSMR	3	6.1264	18
Biological Process	GO:0002429	4	immune response-activating cell surface receptor signaling pathway	0.00999117	HORVU5Hr1G092900.2	106	2.463	Up	0.0157003	S	Methylthioribose-1-phosphate isomerase	0.999945	1.1431e-217	274.65	HVDHLS(0.001)PDS(0.999)PS(1)PPASDVLLLASSAPQPSSMR	3	4.6274	29
Biological Process	GO:0002429	4	immune response-activating cell surface receptor signaling pathway	0.00999117	HORVU7Hr1G055370.6	57	1.586	Up	0.049722	S	receptor-like protein kinase 1	0.979403	5.42454e-07	163.09	KDALLPSS(0.002)EES(0.979)T(0.018)R	2	3.2921	22
Biological Process	GO:0051292	6	nuclear pore complex assembly	0.0307953	HORVU4Hr1G075390.1	295	2.278	Up	0.000137792	S	Nuclear pore complex protein Nup98-Nup96	0.988485	0.000737654	163.93	SLSPLHGS(0.012)S(0.988)QK	2	2.2422	15
Biological Process	GO:0051292	6	nuclear pore complex assembly	0.0307953	HORVU5Hr1G021240.1	187	0.517	Down	0.0044241	S	Nuclear pore complex protein Nup93	0.967276	3.5565e-199	287.15	HALMPSSAS(0.032)S(0.967)PQASSGLPAEEVMPIPNK	3	2.528	42
Biological Process	GO:0010501	5	RNA secondary structure unwinding	0.243568	HORVU3Hr1G018170.3	467	1.966	Up	1.80987e-05	S	ATP-dependent RNA helicase DBP2	1	6.44816e-28	129.91	QQLASSHVVPNHIAPS(1)PGRPPMGFK	3	3.8249	25
Biological Process	GO:0010501	5	RNA secondary structure unwinding	0.243568	HORVU0Hr1G020490.5	232	1.724	Up	0.00045574	S	ATP-dependent RNA helicase DBP2	1	1.01797e-05	152.02	KWTLDGEES(1)DEEDVKK	3	0.20348	14
Biological Process	GO:0048532	3	anatomical structure arrangement	0.243568	HORVU6Hr1G071910.3	206	0.441	Down	1.862e-06	S	Enhancer of mRNA-decapping protein 4	0.999899	0.00132807	139.61	MLS(1)ST(0.001)S(0.027)S(0.972)KVPR	2	1.9415	16
Biological Process	GO:0048532	3	anatomical structure arrangement	0.243568	HORVU7Hr1G066930.5	289	1.86	Up	0.00057571	T	WD-40 repeat protein-like isoform 1	0.99772	1.7235e-143	270.72	T(0.998)PT(0.002)SAPGIDYQSADSEHLMK	3	4.0165	31
Biological Process	GO:0009260	6	ribonucleotide biosynthetic process	0.377418	HORVU3Hr1G088540.1	379	0.602	Down	0.00106462	S	fructose-bisphosphate aldolase 2	0.999653	4.42057e-43	233.03	GDATLGEGASES(1)LHVK	2	3.3227	16
Biological Process	GO:0009260	6	ribonucleotide biosynthetic process	0.377418	HORVU1Hr1G083840.2	414	0.471	Down	0.0120768	S	ATP synthase subunit beta	0.99974	8.6695e-162	279.65	S(1)ISELGIYPAVDPLDSTSR	2	4.2753	13
Biological Process	GO:0051188	4	cofactor biosynthetic process	0.288639	HORVU4Hr1G064720.1	218	1.904	Up	0.0066811	S	Deoxymugineic acid synthase1	0.986906	2.86659e-10	127.89	GT(0.013)HWGS(0.987)DAVMDAGVLQDIAASR	2	3.9139	23
Biological Process	GO:0051188	4	cofactor biosynthetic process	0.288639	HORVU3Hr1G088540.1	379	0.602	Down	0.00106462	S	fructose-bisphosphate aldolase 2	0.999653	4.42057e-43	233.03	GDATLGEGASES(1)LHVK	2	3.3227	16
Biological Process	GO:0009746	6	response to hexose	0.00622467	HORVU2Hr1G068360.8	288	1.533	Up	0.0071626	S	Eukaryotic translation initiation factor 3 subunit H	1	0.00340822	112.73	QQS(1)QQQAWLQK	2	2.5099	13
Biological Process	GO:0009746	6	response to hexose	0.00622467	HORVU4Hr1G001850.2	465	2.135	Up	0.0148957	T	Protein kinase superfamily protein	0.955022	0.000218295	100.98	EILPLMT(0.002)PS(0.043)NLT(0.955)ADK	2	4.5738	8
Biological Process	GO:0009746	6	response to hexose	0.00622467	HORVU5Hr1G125710.2	887	0.598	Down	0.0061046	S	Protein kinase superfamily protein	1	1.0805e-131	207.61	S(1)AEAFQVDNPYQPVVDNTNLPAPDFEEPK	3	4.3085	15
Biological Process	GO:0009746	6	response to hexose	0.00622467	HORVU5Hr1G125710.2	504	0.639	Down	0.00028136	S	Protein kinase superfamily protein	0.999811	0.000161774	104.3	TSFLQPS(0.016)DS(0.984)GKS(1)LEPR	2	4.1905	14
Biological Process	GO:0009746	6	response to hexose	0.00622467	HORVU5Hr1G097010.3	25	1.527	Up	0.00064004	S	Protein kinase superfamily protein	0.987013	1.916e-30	200.96	NLPTSGPLS(0.987)FT(0.006)S(0.006)R	2	1.6218	15
Biological Process	GO:0009746	6	response to hexose	0.00622467	HORVU5Hr1G022360.3	83	2.134	Up	0.033896	S	protein kinase family protein	0.999863	4.2723e-112	258.79	GSAS(1)FSHSSPLQR	2	4.7976	15
Biological Process	GO:0009968	5	negative regulation of signal transduction	0.0364803	HORVU4Hr1G002170.5	468	0.48	Down	0.0137208	S	CCR4-NOT transcription complex subunit 3	0.999863	1.80474e-43	197.85	VNSGGLSQQLVS(1)PLGSK	2	2.7286	15
Biological Process	GO:0009968	5	negative regulation of signal transduction	0.0364803	HORVU4Hr1G001850.2	465	2.135	Up	0.0148957	T	Protein kinase superfamily protein	0.955022	0.000218295	100.98	EILPLMT(0.002)PS(0.043)NLT(0.955)ADK	2	4.5738	8
Biological Process	GO:0009968	5	negative regulation of signal transduction	0.0364803	HORVU2Hr1G060380.1	544	1.602	Up	0.0155797	S	Nuclear-interacting partner of ALK	0.995879	9.899e-10	149.57	NLEEGGS(0.996)T(0.004)ADKPINR	2	-0.12306	11
Biological Process	GO:0009968	5	negative regulation of signal transduction	0.0364803	HORVU1Hr1G008230.4	582	0.505	Down	0.030803	S	dual specificity protein phosphatase 1	0.999962	8.48851e-07	144.47	VYS(1)DSALIR	2	-0.067695	15
Biological Process	GO:0009968	5	negative regulation of signal transduction	0.0364803	HORVU5Hr1G125710.2	887	0.598	Down	0.0061046	S	Protein kinase superfamily protein	1	1.0805e-131	207.61	S(1)AEAFQVDNPYQPVVDNTNLPAPDFEEPK	3	4.3085	15
Biological Process	GO:0009968	5	negative regulation of signal transduction	0.0364803	HORVU5Hr1G125710.2	504	0.639	Down	0.00028136	S	Protein kinase superfamily protein	0.999811	0.000161774	104.3	TSFLQPS(0.016)DS(0.984)GKS(1)LEPR	2	4.1905	14
Biological Process	GO:0009968	5	negative regulation of signal transduction	0.0364803	HORVU5Hr1G097010.3	25	1.527	Up	0.00064004	S	Protein kinase superfamily protein	0.987013	1.916e-30	200.96	NLPTSGPLS(0.987)FT(0.006)S(0.006)R	2	1.6218	15
Biological Process	GO:0009968	5	negative regulation of signal transduction	0.0364803	HORVU5Hr1G022360.3	83	2.134	Up	0.033896	S	protein kinase family protein	0.999863	4.2723e-112	258.79	GSAS(1)FSHSSPLQR	2	4.7976	15
Biological Process	GO:0009156	6	ribonucleoside monophosphate biosynthetic process	0.221132	HORVU3Hr1G088540.1	379	0.602	Down	0.00106462	S	fructose-bisphosphate aldolase 2	0.999653	4.42057e-43	233.03	GDATLGEGASES(1)LHVK	2	3.3227	16
Biological Process	GO:0009156	6	ribonucleoside monophosphate biosynthetic process	0.221132	HORVU1Hr1G083840.2	414	0.471	Down	0.0120768	S	ATP synthase subunit beta	0.99974	8.6695e-162	279.65	S(1)ISELGIYPAVDPLDSTSR	2	4.2753	13
Biological Process	GO:0065002	5	intracellular protein transmembrane transport	0.2661	HORVU1Hr1G043940.3	728	0.653	Down	0.029142	S	Protein TIC110, chloroplastic	0.997275	0	260.44	GELTTAEPATSSATSEPETT(0.003)ES(0.997)EEEDEDYEWESLETLK	3	7.4852	15
Biological Process	GO:0065002	5	intracellular protein transmembrane transport	0.2661	HORVU7Hr1G049220.10	148	1.966	Up	0.0041244	S	Peroxisomal targeting signal 1 receptor	0.991531	1.00578e-12	193.96	VLSGVLHSFLS(0.992)S(0.008)GR	2	3.3823	15
Biological Process	GO:0010051	5	xylem and phloem pattern formation	0.333431	HORVU4Hr1G080780.1	57	1.535	Up	0.0095622	S	sterol methyltransferase 2	1	2.98447e-22	200.06	YTQYWS(1)FFR	2	-0.08182	15
Biological Process	GO:0010051	5	xylem and phloem pattern formation	0.333431	HORVU7Hr1G066930.5	289	1.86	Up	0.00057571	T	WD-40 repeat protein-like isoform 1	0.99772	1.7235e-143	270.72	T(0.998)PT(0.002)SAPGIDYQSADSEHLMK	3	4.0165	31
Biological Process	GO:0016102	6	diterpenoid biosynthetic process	0.00947686	HORVU4Hr1G001850.2	465	2.135	Up	0.0148957	T	Protein kinase superfamily protein	0.955022	0.000218295	100.98	EILPLMT(0.002)PS(0.043)NLT(0.955)ADK	2	4.5738	8
Biological Process	GO:0016102	6	diterpenoid biosynthetic process	0.00947686	HORVU5Hr1G125710.2	887	0.598	Down	0.0061046	S	Protein kinase superfamily protein	1	1.0805e-131	207.61	S(1)AEAFQVDNPYQPVVDNTNLPAPDFEEPK	3	4.3085	15
Biological Process	GO:0016102	6	diterpenoid biosynthetic process	0.00947686	HORVU5Hr1G125710.2	504	0.639	Down	0.00028136	S	Protein kinase superfamily protein	0.999811	0.000161774	104.3	TSFLQPS(0.016)DS(0.984)GKS(1)LEPR	2	4.1905	14
Biological Process	GO:0016102	6	diterpenoid biosynthetic process	0.00947686	HORVU5Hr1G097010.3	25	1.527	Up	0.00064004	S	Protein kinase superfamily protein	0.987013	1.916e-30	200.96	NLPTSGPLS(0.987)FT(0.006)S(0.006)R	2	1.6218	15
Biological Process	GO:0016102	6	diterpenoid biosynthetic process	0.00947686	HORVU5Hr1G022360.3	83	2.134	Up	0.033896	S	protein kinase family protein	0.999863	4.2723e-112	258.79	GSAS(1)FSHSSPLQR	2	4.7976	15
Biological Process	GO:0033692	4	cellular polysaccharide biosynthetic process	0.221132	HORVU0Hr1G038120.1	226	9.69	Up	0.027541	S	cellulose synthase 1	1	8.5432e-220	286.05	LTSGQQIS(1)GEIPDASPDR	2	5.2422	24
Biological Process	GO:0033692	4	cellular polysaccharide biosynthetic process	0.221132	HORVU3Hr1G071770.1	149	1.716	Up	0.00091949	S	cellulose synthase family protein	0.999999	1.41794e-24	163.25	VTMANQLS(1)DR	2	6.1487	16
Biological Process	GO:0033692	4	cellular polysaccharide biosynthetic process	0.221132	HORVU3Hr1G071770.1	165	1.756	Up	0.00062187	S	cellulose synthase family protein	0.97338	3.84456e-10	112.33	TLS(0.003)S(0.024)MS(0.973)GVGSELNDESGKPIWK	3	4.6807	17
Biological Process	GO:0010038	4	response to metal ion	0.136899	HORVU5Hr1G050560.1	685	2.029	Up	0.0028026	S	Polyadenylate-binding protein 8	0.830395	1.92463e-11	175.61	S(0.046)AQQHT(0.12)NQS(0.83)PEQQLAS(0.003)LSLNDGLISS	3	2.5786	12
Biological Process	GO:0010038	4	response to metal ion	0.136899	HORVU5Hr1G125710.2	887	0.598	Down	0.0061046	S	Protein kinase superfamily protein	1	1.0805e-131	207.61	S(1)AEAFQVDNPYQPVVDNTNLPAPDFEEPK	3	4.3085	15
Biological Process	GO:0010038	4	response to metal ion	0.136899	HORVU5Hr1G125710.2	504	0.639	Down	0.00028136	S	Protein kinase superfamily protein	0.999811	0.000161774	104.3	TSFLQPS(0.016)DS(0.984)GKS(1)LEPR	2	4.1905	14
Biological Process	GO:0010038	4	response to metal ion	0.136899	HORVU5Hr1G097010.3	25	1.527	Up	0.00064004	S	Protein kinase superfamily protein	0.987013	1.916e-30	200.96	NLPTSGPLS(0.987)FT(0.006)S(0.006)R	2	1.6218	15
Biological Process	GO:0010038	4	response to metal ion	0.136899	HORVU2Hr1G087390.3	508	2.695	Up	0.0145604	S	Polyadenylate-binding protein 2	1	2.4372e-135	280.3	DAGVS(1)PAPPIGTLTSALANATPEQQR	3	1.3159	15
Biological Process	GO:0010038	4	response to metal ion	0.136899	HORVU4Hr1G001850.2	465	2.135	Up	0.0148957	T	Protein kinase superfamily protein	0.955022	0.000218295	100.98	EILPLMT(0.002)PS(0.043)NLT(0.955)ADK	2	4.5738	8
Biological Process	GO:0010038	4	response to metal ion	0.136899	HORVU5Hr1G050330.2	269	0.546	Down	0.0152005	T	Ethylene-insensitive protein 2	0.973429	2.6668e-236	229.05	SALEHTESSDTTVESDPDSQQSTAY(0.001)T(0.003)AS(0.022)T(0.973)PK	3	5.0499	13
Biological Process	GO:0010038	4	response to metal ion	0.136899	HORVU3Hr1G113850.2	866	1.75	Up	0.00031771	S	villin 4	1	4.00559e-28	222.25	AAS(1)IAAMSASFERPK	2	4.1718	20
Biological Process	GO:0010038	4	response to metal ion	0.136899	HORVU5Hr1G022360.3	83	2.134	Up	0.033896	S	protein kinase family protein	0.999863	4.2723e-112	258.79	GSAS(1)FSHSSPLQR	2	4.7976	15
Biological Process	GO:0009165	5	nucleotide biosynthetic process	0.377418	HORVU3Hr1G088540.1	379	0.602	Down	0.00106462	S	fructose-bisphosphate aldolase 2	0.999653	4.42057e-43	233.03	GDATLGEGASES(1)LHVK	2	3.3227	16
Biological Process	GO:0009165	5	nucleotide biosynthetic process	0.377418	HORVU1Hr1G083840.2	414	0.471	Down	0.0120768	S	ATP synthase subunit beta	0.99974	8.6695e-162	279.65	S(1)ISELGIYPAVDPLDSTSR	2	4.2753	13
Biological Process	GO:1901566	4	organonitrogen compound biosynthetic process	0.104045	HORVU5Hr1G092900.2	104	1.949	Up	0.039876	S	Methylthioribose-1-phosphate isomerase	0.999386	1.1431e-217	274.65	HVDHLS(0.001)PDS(0.999)PS(1)PPASDVLLLASSAPQPSSMR	3	6.1264	18
Biological Process	GO:1901566	4	organonitrogen compound biosynthetic process	0.104045	HORVU5Hr1G092900.2	106	2.463	Up	0.0157003	S	Methylthioribose-1-phosphate isomerase	0.999945	1.1431e-217	274.65	HVDHLS(0.001)PDS(0.999)PS(1)PPASDVLLLASSAPQPSSMR	3	4.6274	29
Biological Process	GO:1901566	4	organonitrogen compound biosynthetic process	0.104045	HORVU5Hr1G050560.1	685	2.029	Up	0.0028026	S	Polyadenylate-binding protein 8	0.830395	1.92463e-11	175.61	S(0.046)AQQHT(0.12)NQS(0.83)PEQQLAS(0.003)LSLNDGLISS	3	2.5786	12
Biological Process	GO:1901566	4	organonitrogen compound biosynthetic process	0.104045	HORVU1Hr1G072780.1	79	1.524	Up	0.0008156	S	Gamma-glutamyl phosphate reductase	0.999109	0	387.3	KLVNS(0.001)S(0.999)FADLQKPQMELDGK	3	1.6294	92
Biological Process	GO:1901566	4	organonitrogen compound biosynthetic process	0.104045	HORVU2Hr1G087390.3	508	2.695	Up	0.0145604	S	Polyadenylate-binding protein 2	1	2.4372e-135	280.3	DAGVS(1)PAPPIGTLTSALANATPEQQR	3	1.3159	15
Biological Process	GO:1901566	4	organonitrogen compound biosynthetic process	0.104045	HORVU2Hr1G035400.1	464	3.404	Up	0.0131809	S	Eukaryotic peptide chain release factor subunit 1-3	1	0	377.15	SFDEVS(1)DDEGLYEDSD	2	6.6173	14
Biological Process	GO:1901566	4	organonitrogen compound biosynthetic process	0.104045	HORVU4Hr1G064720.1	218	1.904	Up	0.0066811	S	Deoxymugineic acid synthase1	0.986906	2.86659e-10	127.89	GT(0.013)HWGS(0.987)DAVMDAGVLQDIAASR	2	3.9139	23
Biological Process	GO:1901566	4	organonitrogen compound biosynthetic process	0.104045	HORVU2Hr1G023120.1	159	1.535	Up	0.0058222	S	30S ribosomal protein S9	1	8.9014e-154	297.96	LDS(1)EDEKDDPFAAR	2	5.312	54
Biological Process	GO:1901566	4	organonitrogen compound biosynthetic process	0.104045	HORVU1Hr1G083840.2	414	0.471	Down	0.0120768	S	ATP synthase subunit beta	0.99974	8.6695e-162	279.65	S(1)ISELGIYPAVDPLDSTSR	2	4.2753	13
Biological Process	GO:1901566	4	organonitrogen compound biosynthetic process	0.104045	HORVU3Hr1G088540.1	379	0.602	Down	0.00106462	S	fructose-bisphosphate aldolase 2	0.999653	4.42057e-43	233.03	GDATLGEGASES(1)LHVK	2	3.3227	16
Biological Process	GO:1901566	4	organonitrogen compound biosynthetic process	0.104045	HORVU5Hr1G063770.2	53	0.519	Down	0.0024647	S	eukaryotic translation initiation factor 3 subunit C2	1	2.8857e-115	291.38	YTQDS(1)DDS(1)DTESHR	2	5.473	16
Biological Process	GO:1901566	4	organonitrogen compound biosynthetic process	0.104045	HORVU5Hr1G063770.2	56	0.488	Down	0.00086359	S	eukaryotic translation initiation factor 3 subunit C2	0.999996	5.2774e-177	322.02	YTQDS(1)DDS(1)DTESHR	2	2.8636	25
Biological Process	GO:0030865	5	cortical cytoskeleton organization	0.377418	HORVU2Hr1G013900.17	993	2.55	Up	0.013057	S	Transducin family protein / WD-40 repeat family protein, putative isoform 1	0.999751	1.11436e-53	157.58	S(1)FNSQTPSELLESIFLK	2	-0.42969	8
Biological Process	GO:0030865	5	cortical cytoskeleton organization	0.377418	HORVU2Hr1G087810.2	1094	0.62	Down	0.0125049	S	CLIP-associating protein 1-A	1	2.2346e-195	354.56	LDFSQLHS(1)PDGHNAVGSNTGK	3	2.6257	17
Biological Process	GO:0010182	4	sugar mediated signaling pathway	0.000723075	HORVU4Hr1G001850.2	465	2.135	Up	0.0148957	T	Protein kinase superfamily protein	0.955022	0.000218295	100.98	EILPLMT(0.002)PS(0.043)NLT(0.955)ADK	2	4.5738	8
Biological Process	GO:0010182	4	sugar mediated signaling pathway	0.000723075	HORVU5Hr1G125710.2	887	0.598	Down	0.0061046	S	Protein kinase superfamily protein	1	1.0805e-131	207.61	S(1)AEAFQVDNPYQPVVDNTNLPAPDFEEPK	3	4.3085	15
Biological Process	GO:0010182	4	sugar mediated signaling pathway	0.000723075	HORVU5Hr1G125710.2	504	0.639	Down	0.00028136	S	Protein kinase superfamily protein	0.999811	0.000161774	104.3	TSFLQPS(0.016)DS(0.984)GKS(1)LEPR	2	4.1905	14
Biological Process	GO:0010182	4	sugar mediated signaling pathway	0.000723075	HORVU5Hr1G050330.2	269	0.546	Down	0.0152005	T	Ethylene-insensitive protein 2	0.973429	2.6668e-236	229.05	SALEHTESSDTTVESDPDSQQSTAY(0.001)T(0.003)AS(0.022)T(0.973)PK	3	5.0499	13
Biological Process	GO:0010182	4	sugar mediated signaling pathway	0.000723075	HORVU4Hr1G056610.3	173	0.592	Down	0.0071221	T	protein kinase family protein	0.970171	0	343.84	T(0.97)S(0.03)CGSPNYAAPEVISGK	2	5.573	15
Biological Process	GO:0010182	4	sugar mediated signaling pathway	0.000723075	HORVU5Hr1G097010.3	25	1.527	Up	0.00064004	S	Protein kinase superfamily protein	0.987013	1.916e-30	200.96	NLPTSGPLS(0.987)FT(0.006)S(0.006)R	2	1.6218	15
Biological Process	GO:0010182	4	sugar mediated signaling pathway	0.000723075	HORVU5Hr1G022360.3	83	2.134	Up	0.033896	S	protein kinase family protein	0.999863	4.2723e-112	258.79	GSAS(1)FSHSSPLQR	2	4.7976	15
Biological Process	GO:0016050	4	vesicle organization	0.19588	HORVU3Hr1G060780.1	850	1.75	Up	0.00021664	S	Vacuolar protein sorting-associated protein 16 homolog	0.994695	1.20511e-07	143.56	LKS(0.995)T(0.005)LAQNTLIDTLR	2	5.3923	20
Biological Process	GO:0016050	4	vesicle organization	0.19588	HORVU5Hr1G016680.2	111	1.511	Up	0.029065	S	Syntaxin-52	0.999999	0.00149203	110.06	QMGTSFNVS(1)NFANR	2	6.5119	8
Biological Process	GO:0016050	4	vesicle organization	0.19588	HORVU4Hr1G090800.2	283	0.627	Down	0.045059	S	Charged multivesicular body protein 3	1	2.55415e-18	130.81	TAVAES(1)VDDDEDDLEK	2	3.5908	15
Biological Process	GO:0009755	3	hormone-mediated signaling pathway	0.191077	HORVU2Hr1G046660.6	32	1.503	Up	2.0878e-05	T	calcium-dependent protein kinase 33	0.999989	7.52744e-61	186.81	QAQT(1)PPSYNNAQPPPQAEVR	2	2.4541	16
Biological Process	GO:0009755	3	hormone-mediated signaling pathway	0.191077	HORVU2Hr1G046660.6	13	1.704	Up	8.277e-05	S	calcium-dependent protein kinase 33	0.999983	4.51976e-31	174.4	ATSPDS(1)VQGGANGYGYSHQPK	3	3.7591	25
Biological Process	GO:0009755	3	hormone-mediated signaling pathway	0.191077	HORVU5Hr1G050330.2	269	0.546	Down	0.0152005	T	Ethylene-insensitive protein 2	0.973429	2.6668e-236	229.05	SALEHTESSDTTVESDPDSQQSTAY(0.001)T(0.003)AS(0.022)T(0.973)PK	3	5.0499	13
Biological Process	GO:0009755	3	hormone-mediated signaling pathway	0.191077	HORVU7Hr1G066930.5	289	1.86	Up	0.00057571	T	WD-40 repeat protein-like isoform 1	0.99772	1.7235e-143	270.72	T(0.998)PT(0.002)SAPGIDYQSADSEHLMK	3	4.0165	31
Biological Process	GO:0009755	3	hormone-mediated signaling pathway	0.191077	HORVU6Hr1G066470.4	39	1.916	Up	0.00061647	S	Calcium-dependent protein kinase family protein	1	2.58976e-06	108.25	HDSGYAPVAADADADS(1)QPGK	2	2.8304	13
Biological Process	GO:0009755	3	hormone-mediated signaling pathway	0.191077	HORVU4Hr1G056610.3	173	0.592	Down	0.0071221	T	protein kinase family protein	0.970171	0	343.84	T(0.97)S(0.03)CGSPNYAAPEVISGK	2	5.573	15
Biological Process	GO:0009755	3	hormone-mediated signaling pathway	0.191077	HORVU3Hr1G031380.1	219	0.568	Down	0.039005	S	Abscisic acid receptor PYR1	0.958769	7.3046e-13	165.09	LAAIATTT(0.001)S(0.04)S(0.959)PPPLDGQS	2	4.3352	8
Biological Process	GO:0035196	8	production of miRNAs involved in gene silencing by miRNA	0.114318	HORVU7Hr1G097860.2	281	1.803	Up	0.003896	S	Serrate RNA effector molecule	0.985241	6.01938e-24	209.42	GS(0.015)S(0.985)KETDPLSAAPK	2	3.4615	15
Biological Process	GO:0035196	8	production of miRNAs involved in gene silencing by miRNA	0.114318	HORVU7Hr1G097860.2	569	2.237	Up	0.0009632	S	Serrate RNA effector molecule	0.999986	3.35358e-96	242.29	GDGS(1)PSRDGPDDQMFDSFR	3	-2.0783	29
Biological Process	GO:0035196	8	production of miRNAs involved in gene silencing by miRNA	0.114318	HORVU6Hr1G056260.5	264	1.686	Up	0.00091567	S	Nuclear cap-binding protein subunit 2	1	0	424.6	GDS(1)DDEDEDYDKK	2	4.5148	48
Biological Process	GO:0048765	6	root hair cell differentiation	0.333431	HORVU5Hr1G050330.2	269	0.546	Down	0.0152005	T	Ethylene-insensitive protein 2	0.973429	2.6668e-236	229.05	SALEHTESSDTTVESDPDSQQSTAY(0.001)T(0.003)AS(0.022)T(0.973)PK	3	5.0499	13
Biological Process	GO:0048765	6	root hair cell differentiation	0.333431	HORVU3Hr1G113850.2	866	1.75	Up	0.00031771	S	villin 4	1	4.00559e-28	222.25	AAS(1)IAAMSASFERPK	2	4.1718	20
Biological Process	GO:0009833	4	plant-type primary cell wall biogenesis	0.0598441	HORVU0Hr1G038120.1	226	9.69	Up	0.027541	S	cellulose synthase 1	1	8.5432e-220	286.05	LTSGQQIS(1)GEIPDASPDR	2	5.2422	24
Biological Process	GO:0009833	4	plant-type primary cell wall biogenesis	0.0598441	HORVU3Hr1G071770.1	149	1.716	Up	0.00091949	S	cellulose synthase family protein	0.999999	1.41794e-24	163.25	VTMANQLS(1)DR	2	6.1487	16
Biological Process	GO:0009833	4	plant-type primary cell wall biogenesis	0.0598441	HORVU3Hr1G071770.1	165	1.756	Up	0.00062187	S	cellulose synthase family protein	0.97338	3.84456e-10	112.33	TLS(0.003)S(0.024)MS(0.973)GVGSELNDESGKPIWK	3	4.6807	17
Biological Process	GO:0042981	6	regulation of apoptotic process	0.377418	HORVU2Hr1G060380.1	544	1.602	Up	0.0155797	S	Nuclear-interacting partner of ALK	0.995879	9.899e-10	149.57	NLEEGGS(0.996)T(0.004)ADKPINR	2	-0.12306	11
Biological Process	GO:0042981	6	regulation of apoptotic process	0.377418	HORVU3Hr1G089330.38	132	1.795	Up	0.00101558	S	RNA-binding protein 10	1	6.91278e-05	125.17	YSCDS(1)DYER	2	3.1376	15
Biological Process	GO:0009926	6	auxin polar transport	0.155457	HORVU7Hr1G063020.3	759	0.647	Down	0.020224	S	Lipid A export ATP-binding/permease protein MsbA	0.999902	9.63985e-05	159.12	NSVSS(1)PIMMR	2	-1.1499	21
Biological Process	GO:0009926	6	auxin polar transport	0.155457	HORVU5Hr1G050330.2	269	0.546	Down	0.0152005	T	Ethylene-insensitive protein 2	0.973429	2.6668e-236	229.05	SALEHTESSDTTVESDPDSQQSTAY(0.001)T(0.003)AS(0.022)T(0.973)PK	3	5.0499	13
Biological Process	GO:0090421	4	embryonic meristem initiation	0.114318	HORVU6Hr1G071910.3	206	0.441	Down	1.862e-06	S	Enhancer of mRNA-decapping protein 4	0.999899	0.00132807	139.61	MLS(1)ST(0.001)S(0.027)S(0.972)KVPR	2	1.9415	16
Biological Process	GO:0090421	4	embryonic meristem initiation	0.114318	HORVU7Hr1G066930.5	289	1.86	Up	0.00057571	T	WD-40 repeat protein-like isoform 1	0.99772	1.7235e-143	270.72	T(0.998)PT(0.002)SAPGIDYQSADSEHLMK	3	4.0165	31
Biological Process	GO:0030036	4	actin cytoskeleton organization	0.0976707	HORVU2Hr1G013900.17	993	2.55	Up	0.013057	S	Transducin family protein / WD-40 repeat family protein, putative isoform 1	0.999751	1.11436e-53	157.58	S(1)FNSQTPSELLESIFLK	2	-0.42969	8
Biological Process	GO:0030036	4	actin cytoskeleton organization	0.0976707	HORVU3Hr1G108110.26	881	1.886	Up	0.00042317	S	villin 2	0.951015	0	375.57	AAAVAALSSVLTAEQS(0.006)GS(0.951)S(0.043)DNLR	2	1.6922	49
Biological Process	GO:0030036	4	actin cytoskeleton organization	0.0976707	HORVU3Hr1G113850.2	866	1.75	Up	0.00031771	S	villin 4	1	4.00559e-28	222.25	AAS(1)IAAMSASFERPK	2	4.1718	20
Biological Process	GO:0051606	2	detection of stimulus	0.2661	HORVU7Hr1G055370.6	57	1.586	Up	0.049722	S	receptor-like protein kinase 1	0.979403	5.42454e-07	163.09	KDALLPSS(0.002)EES(0.979)T(0.018)R	2	3.2921	22
Biological Process	GO:0051606	2	detection of stimulus	0.2661	HORVU4Hr1G056610.3	173	0.592	Down	0.0071221	T	protein kinase family protein	0.970171	0	343.84	T(0.97)S(0.03)CGSPNYAAPEVISGK	2	5.573	15
Biological Process	GO:0061025	4	membrane fusion	0.0267891	HORVU3Hr1G060780.1	850	1.75	Up	0.00021664	S	Vacuolar protein sorting-associated protein 16 homolog	0.994695	1.20511e-07	143.56	LKS(0.995)T(0.005)LAQNTLIDTLR	2	5.3923	20
Biological Process	GO:0061025	4	membrane fusion	0.0267891	HORVU2Hr1G104060.1	291	0.609	Down	0.0170607	S	gamma-soluble NSF attachment protein	1	3.48723e-79	265.34	DVGGGDGDS(1)LDEDDLT	2	3.8297	24
Biological Process	GO:0061025	4	membrane fusion	0.0267891	HORVU5Hr1G025420.11	706	1.736	Up	0.0120626	S	General vesicular transport factor p115	0.999988	0	360.69	SSANS(1)MSDFQEIEEEETNK	2	8.4309	30
Biological Process	GO:0061025	4	membrane fusion	0.0267891	HORVU5Hr1G016680.2	111	1.511	Up	0.029065	S	Syntaxin-52	0.999999	0.00149203	110.06	QMGTSFNVS(1)NFANR	2	6.5119	8
Biological Process	GO:0002682	3	regulation of immune system process	0.309484	HORVU5Hr1G092900.2	104	1.949	Up	0.039876	S	Methylthioribose-1-phosphate isomerase	0.999386	1.1431e-217	274.65	HVDHLS(0.001)PDS(0.999)PS(1)PPASDVLLLASSAPQPSSMR	3	6.1264	18
Biological Process	GO:0002682	3	regulation of immune system process	0.309484	HORVU5Hr1G092900.2	106	2.463	Up	0.0157003	S	Methylthioribose-1-phosphate isomerase	0.999945	1.1431e-217	274.65	HVDHLS(0.001)PDS(0.999)PS(1)PPASDVLLLASSAPQPSSMR	3	4.6274	29
Biological Process	GO:0002682	3	regulation of immune system process	0.309484	HORVU7Hr1G055370.6	57	1.586	Up	0.049722	S	receptor-like protein kinase 1	0.979403	5.42454e-07	163.09	KDALLPSS(0.002)EES(0.979)T(0.018)R	2	3.2921	22
Biological Process	GO:0002682	3	regulation of immune system process	0.309484	HORVU4Hr1G075390.1	295	2.278	Up	0.000137792	S	Nuclear pore complex protein Nup98-Nup96	0.988485	0.000737654	163.93	SLSPLHGS(0.012)S(0.988)QK	2	2.2422	15
Biological Process	GO:0009201	6	ribonucleoside triphosphate biosynthetic process	0.114318	HORVU3Hr1G088540.1	379	0.602	Down	0.00106462	S	fructose-bisphosphate aldolase 2	0.999653	4.42057e-43	233.03	GDATLGEGASES(1)LHVK	2	3.3227	16
Biological Process	GO:0009201	6	ribonucleoside triphosphate biosynthetic process	0.114318	HORVU1Hr1G083840.2	414	0.471	Down	0.0120768	S	ATP synthase subunit beta	0.99974	8.6695e-162	279.65	S(1)ISELGIYPAVDPLDSTSR	2	4.2753	13
Biological Process	GO:0034285	5	response to disaccharide	0.0076839	HORVU2Hr1G068360.8	288	1.533	Up	0.0071626	S	Eukaryotic translation initiation factor 3 subunit H	1	0.00340822	112.73	QQS(1)QQQAWLQK	2	2.5099	13
Biological Process	GO:0034285	5	response to disaccharide	0.0076839	HORVU4Hr1G001850.2	465	2.135	Up	0.0148957	T	Protein kinase superfamily protein	0.955022	0.000218295	100.98	EILPLMT(0.002)PS(0.043)NLT(0.955)ADK	2	4.5738	8
Biological Process	GO:0034285	5	response to disaccharide	0.0076839	HORVU5Hr1G125710.2	887	0.598	Down	0.0061046	S	Protein kinase superfamily protein	1	1.0805e-131	207.61	S(1)AEAFQVDNPYQPVVDNTNLPAPDFEEPK	3	4.3085	15
Biological Process	GO:0034285	5	response to disaccharide	0.0076839	HORVU5Hr1G125710.2	504	0.639	Down	0.00028136	S	Protein kinase superfamily protein	0.999811	0.000161774	104.3	TSFLQPS(0.016)DS(0.984)GKS(1)LEPR	2	4.1905	14
Biological Process	GO:0034285	5	response to disaccharide	0.0076839	HORVU5Hr1G097010.3	25	1.527	Up	0.00064004	S	Protein kinase superfamily protein	0.987013	1.916e-30	200.96	NLPTSGPLS(0.987)FT(0.006)S(0.006)R	2	1.6218	15
Biological Process	GO:0034285	5	response to disaccharide	0.0076839	HORVU5Hr1G022360.3	83	2.134	Up	0.033896	S	protein kinase family protein	0.999863	4.2723e-112	258.79	GSAS(1)FSHSSPLQR	2	4.7976	15
Biological Process	GO:0046323	8	glucose import	0.0598441	HORVU1Hr1G052040.1	503	0.361	Down	1.55627e-05	S	polyol/monosaccharide transporter 5	1	2.84228e-31	154.78	DLIEQQLAGPAMVHPS(1)EAVAK	3	-1.596	17
Biological Process	GO:0046323	8	glucose import	0.0598441	HORVU1Hr1G052040.1	283	0.511	Down	0.000121198	S	polyol/monosaccharide transporter 5	1	1.91076e-65	245.78	GGGQS(1)ALGS(1)ALGLMSR	2	4.2145	64
Biological Process	GO:0046323	8	glucose import	0.0598441	HORVU1Hr1G052040.1	279	0.547	Down	1.96671e-05	S	polyol/monosaccharide transporter 5	1	0	394.4	GGGQS(1)ALGS(1)ALGLMSR	2	4.9017	66
Biological Process	GO:0046323	8	glucose import	0.0598441	HORVU1Hr1G052040.1	322	0.633	Down	0.0102006	S	polyol/monosaccharide transporter 5	1	6.93989e-07	150.21	MPEVMGS(1)MR	2	-0.323	68
Biological Process	GO:0046323	8	glucose import	0.0598441	HORVU6Hr1G042840.16	233	1.57	Up	0.00079685	S	Monosaccharide-sensing protein 2	1	1.57789e-39	202.58	IYLHQEGVADS(1)RR	2	3.0105	42
Biological Process	GO:0046323	8	glucose import	0.0598441	HORVU6Hr1G042840.16	64	0.633	Down	0.0006003	S	Monosaccharide-sensing protein 2	0.999999	2.95784e-82	237.89	GPSMLGS(1)VLSLASR	2	0.047877	22
Biological Process	GO:0061013	6	regulation of mRNA catabolic process	0.198892	HORVU5Hr1G050560.1	685	2.029	Up	0.0028026	S	Polyadenylate-binding protein 8	0.830395	1.92463e-11	175.61	S(0.046)AQQHT(0.12)NQS(0.83)PEQQLAS(0.003)LSLNDGLISS	3	2.5786	12
Biological Process	GO:0061013	6	regulation of mRNA catabolic process	0.198892	HORVU2Hr1G087390.3	508	2.695	Up	0.0145604	S	Polyadenylate-binding protein 2	1	2.4372e-135	280.3	DAGVS(1)PAPPIGTLTSALANATPEQQR	3	1.3159	15
Biological Process	GO:0002253	2	activation of immune response	0.0371974	HORVU5Hr1G092900.2	104	1.949	Up	0.039876	S	Methylthioribose-1-phosphate isomerase	0.999386	1.1431e-217	274.65	HVDHLS(0.001)PDS(0.999)PS(1)PPASDVLLLASSAPQPSSMR	3	6.1264	18
Biological Process	GO:0002253	2	activation of immune response	0.0371974	HORVU5Hr1G092900.2	106	2.463	Up	0.0157003	S	Methylthioribose-1-phosphate isomerase	0.999945	1.1431e-217	274.65	HVDHLS(0.001)PDS(0.999)PS(1)PPASDVLLLASSAPQPSSMR	3	4.6274	29
Biological Process	GO:0002253	2	activation of immune response	0.0371974	HORVU7Hr1G055370.6	57	1.586	Up	0.049722	S	receptor-like protein kinase 1	0.979403	5.42454e-07	163.09	KDALLPSS(0.002)EES(0.979)T(0.018)R	2	3.2921	22
Biological Process	GO:0002253	2	activation of immune response	0.0371974	HORVU4Hr1G075390.1	295	2.278	Up	0.000137792	S	Nuclear pore complex protein Nup98-Nup96	0.988485	0.000737654	163.93	SLSPLHGS(0.012)S(0.988)QK	2	2.2422	15
Biological Process	GO:0006720	4	isoprenoid metabolic process	0.0185277	HORVU4Hr1G001850.2	465	2.135	Up	0.0148957	T	Protein kinase superfamily protein	0.955022	0.000218295	100.98	EILPLMT(0.002)PS(0.043)NLT(0.955)ADK	2	4.5738	8
Biological Process	GO:0006720	4	isoprenoid metabolic process	0.0185277	HORVU5Hr1G125710.2	887	0.598	Down	0.0061046	S	Protein kinase superfamily protein	1	1.0805e-131	207.61	S(1)AEAFQVDNPYQPVVDNTNLPAPDFEEPK	3	4.3085	15
Biological Process	GO:0006720	4	isoprenoid metabolic process	0.0185277	HORVU5Hr1G125710.2	504	0.639	Down	0.00028136	S	Protein kinase superfamily protein	0.999811	0.000161774	104.3	TSFLQPS(0.016)DS(0.984)GKS(1)LEPR	2	4.1905	14
Biological Process	GO:0006720	4	isoprenoid metabolic process	0.0185277	HORVU5Hr1G097010.3	25	1.527	Up	0.00064004	S	Protein kinase superfamily protein	0.987013	1.916e-30	200.96	NLPTSGPLS(0.987)FT(0.006)S(0.006)R	2	1.6218	15
Biological Process	GO:0006720	4	isoprenoid metabolic process	0.0185277	HORVU5Hr1G022360.3	83	2.134	Up	0.033896	S	protein kinase family protein	0.999863	4.2723e-112	258.79	GSAS(1)FSHSSPLQR	2	4.7976	15
Biological Process	GO:1902531	5	regulation of intracellular signal transduction	0.15946	HORVU4Hr1G001850.2	465	2.135	Up	0.0148957	T	Protein kinase superfamily protein	0.955022	0.000218295	100.98	EILPLMT(0.002)PS(0.043)NLT(0.955)ADK	2	4.5738	8
Biological Process	GO:1902531	5	regulation of intracellular signal transduction	0.15946	HORVU1Hr1G008230.4	582	0.505	Down	0.030803	S	dual specificity protein phosphatase 1	0.999962	8.48851e-07	144.47	VYS(1)DSALIR	2	-0.067695	15
Biological Process	GO:1902531	5	regulation of intracellular signal transduction	0.15946	HORVU5Hr1G125710.2	887	0.598	Down	0.0061046	S	Protein kinase superfamily protein	1	1.0805e-131	207.61	S(1)AEAFQVDNPYQPVVDNTNLPAPDFEEPK	3	4.3085	15
Biological Process	GO:1902531	5	regulation of intracellular signal transduction	0.15946	HORVU5Hr1G125710.2	504	0.639	Down	0.00028136	S	Protein kinase superfamily protein	0.999811	0.000161774	104.3	TSFLQPS(0.016)DS(0.984)GKS(1)LEPR	2	4.1905	14
Biological Process	GO:1902531	5	regulation of intracellular signal transduction	0.15946	HORVU5Hr1G097010.3	25	1.527	Up	0.00064004	S	Protein kinase superfamily protein	0.987013	1.916e-30	200.96	NLPTSGPLS(0.987)FT(0.006)S(0.006)R	2	1.6218	15
Biological Process	GO:1902531	5	regulation of intracellular signal transduction	0.15946	HORVU5Hr1G022360.3	83	2.134	Up	0.033896	S	protein kinase family protein	0.999863	4.2723e-112	258.79	GSAS(1)FSHSSPLQR	2	4.7976	15
Biological Process	GO:1903311	6	regulation of mRNA metabolic process	0.0325009	HORVU5Hr1G050560.1	685	2.029	Up	0.0028026	S	Polyadenylate-binding protein 8	0.830395	1.92463e-11	175.61	S(0.046)AQQHT(0.12)NQS(0.83)PEQQLAS(0.003)LSLNDGLISS	3	2.5786	12
Biological Process	GO:1903311	6	regulation of mRNA metabolic process	0.0325009	HORVU4Hr1G075390.1	295	2.278	Up	0.000137792	S	Nuclear pore complex protein Nup98-Nup96	0.988485	0.000737654	163.93	SLSPLHGS(0.012)S(0.988)QK	2	2.2422	15
Biological Process	GO:1903311	6	regulation of mRNA metabolic process	0.0325009	HORVU7Hr1G097860.2	281	1.803	Up	0.003896	S	Serrate RNA effector molecule	0.985241	6.01938e-24	209.42	GS(0.015)S(0.985)KETDPLSAAPK	2	3.4615	15
Biological Process	GO:1903311	6	regulation of mRNA metabolic process	0.0325009	HORVU7Hr1G097860.2	569	2.237	Up	0.0009632	S	Serrate RNA effector molecule	0.999986	3.35358e-96	242.29	GDGS(1)PSRDGPDDQMFDSFR	3	-2.0783	29
Biological Process	GO:1903311	6	regulation of mRNA metabolic process	0.0325009	HORVU3Hr1G089330.38	132	1.795	Up	0.00101558	S	RNA-binding protein 10	1	6.91278e-05	125.17	YSCDS(1)DYER	2	3.1376	15
Biological Process	GO:1903311	6	regulation of mRNA metabolic process	0.0325009	HORVU2Hr1G087390.3	508	2.695	Up	0.0145604	S	Polyadenylate-binding protein 2	1	2.4372e-135	280.3	DAGVS(1)PAPPIGTLTSALANATPEQQR	3	1.3159	15
Biological Process	GO:0030029	3	actin filament-based process	0.0427555	HORVU6Hr1G091010.36	966	2.105	Up	0.0023559	S	myosin XI B	0.999798	7.11267e-35	167.64	SAS(1)FANMHVEATDVVR	2	1.9531	23
Biological Process	GO:0030029	3	actin filament-based process	0.0427555	HORVU2Hr1G013900.17	993	2.55	Up	0.013057	S	Transducin family protein / WD-40 repeat family protein, putative isoform 1	0.999751	1.11436e-53	157.58	S(1)FNSQTPSELLESIFLK	2	-0.42969	8
Biological Process	GO:0030029	3	actin filament-based process	0.0427555	HORVU3Hr1G108110.26	881	1.886	Up	0.00042317	S	villin 2	0.951015	0	375.57	AAAVAALSSVLTAEQS(0.006)GS(0.951)S(0.043)DNLR	2	1.6922	49
Biological Process	GO:0030029	3	actin filament-based process	0.0427555	HORVU3Hr1G113850.2	866	1.75	Up	0.00031771	S	villin 4	1	4.00559e-28	222.25	AAS(1)IAAMSASFERPK	2	4.1718	20
Biological Process	GO:0009123	5	nucleoside monophosphate metabolic process	0.2661	HORVU3Hr1G088540.1	379	0.602	Down	0.00106462	S	fructose-bisphosphate aldolase 2	0.999653	4.42057e-43	233.03	GDATLGEGASES(1)LHVK	2	3.3227	16
Biological Process	GO:0009123	5	nucleoside monophosphate metabolic process	0.2661	HORVU1Hr1G083840.2	414	0.471	Down	0.0120768	S	ATP synthase subunit beta	0.99974	8.6695e-162	279.65	S(1)ISELGIYPAVDPLDSTSR	2	4.2753	13
Biological Process	GO:0009167	7	purine ribonucleoside monophosphate metabolic process	0.176958	HORVU3Hr1G088540.1	379	0.602	Down	0.00106462	S	fructose-bisphosphate aldolase 2	0.999653	4.42057e-43	233.03	GDATLGEGASES(1)LHVK	2	3.3227	16
Biological Process	GO:0009167	7	purine ribonucleoside monophosphate metabolic process	0.176958	HORVU1Hr1G083840.2	414	0.471	Down	0.0120768	S	ATP synthase subunit beta	0.99974	8.6695e-162	279.65	S(1)ISELGIYPAVDPLDSTSR	2	4.2753	13
Biological Process	GO:0009744	6	response to sucrose	0.0076839	HORVU2Hr1G068360.8	288	1.533	Up	0.0071626	S	Eukaryotic translation initiation factor 3 subunit H	1	0.00340822	112.73	QQS(1)QQQAWLQK	2	2.5099	13
Biological Process	GO:0009744	6	response to sucrose	0.0076839	HORVU4Hr1G001850.2	465	2.135	Up	0.0148957	T	Protein kinase superfamily protein	0.955022	0.000218295	100.98	EILPLMT(0.002)PS(0.043)NLT(0.955)ADK	2	4.5738	8
Biological Process	GO:0009744	6	response to sucrose	0.0076839	HORVU5Hr1G125710.2	887	0.598	Down	0.0061046	S	Protein kinase superfamily protein	1	1.0805e-131	207.61	S(1)AEAFQVDNPYQPVVDNTNLPAPDFEEPK	3	4.3085	15
Biological Process	GO:0009744	6	response to sucrose	0.0076839	HORVU5Hr1G125710.2	504	0.639	Down	0.00028136	S	Protein kinase superfamily protein	0.999811	0.000161774	104.3	TSFLQPS(0.016)DS(0.984)GKS(1)LEPR	2	4.1905	14
Biological Process	GO:0009744	6	response to sucrose	0.0076839	HORVU5Hr1G097010.3	25	1.527	Up	0.00064004	S	Protein kinase superfamily protein	0.987013	1.916e-30	200.96	NLPTSGPLS(0.987)FT(0.006)S(0.006)R	2	1.6218	15
Biological Process	GO:0009744	6	response to sucrose	0.0076839	HORVU5Hr1G022360.3	83	2.134	Up	0.033896	S	protein kinase family protein	0.999863	4.2723e-112	258.79	GSAS(1)FSHSSPLQR	2	4.7976	15
Biological Process	GO:0070887	3	cellular response to chemical stimulus	0.0505761	HORVU6Hr1G071910.3	206	0.441	Down	1.862e-06	S	Enhancer of mRNA-decapping protein 4	0.999899	0.00132807	139.61	MLS(1)ST(0.001)S(0.027)S(0.972)KVPR	2	1.9415	16
Biological Process	GO:0070887	3	cellular response to chemical stimulus	0.0505761	HORVU6Hr1G033850.10	355	1.506	Up	0.0144981	S	Chaperone protein DnaJ	0.99969	0	273.36	YKEDS(1)EEEDIGDDGNDDDDNNASSSNFK	3	5.211	15
Biological Process	GO:0070887	3	cellular response to chemical stimulus	0.0505761	HORVU6Hr1G056260.5	264	1.686	Up	0.00091567	S	Nuclear cap-binding protein subunit 2	1	0	424.6	GDS(1)DDEDEDYDKK	2	4.5148	48
Biological Process	GO:0070887	3	cellular response to chemical stimulus	0.0505761	HORVU2Hr1G046660.6	32	1.503	Up	2.0878e-05	T	calcium-dependent protein kinase 33	0.999989	7.52744e-61	186.81	QAQT(1)PPSYNNAQPPPQAEVR	2	2.4541	16
Biological Process	GO:0070887	3	cellular response to chemical stimulus	0.0505761	HORVU2Hr1G046660.6	13	1.704	Up	8.277e-05	S	calcium-dependent protein kinase 33	0.999983	4.51976e-31	174.4	ATSPDS(1)VQGGANGYGYSHQPK	3	3.7591	25
Biological Process	GO:0070887	3	cellular response to chemical stimulus	0.0505761	HORVU5Hr1G125710.2	887	0.598	Down	0.0061046	S	Protein kinase superfamily protein	1	1.0805e-131	207.61	S(1)AEAFQVDNPYQPVVDNTNLPAPDFEEPK	3	4.3085	15
Biological Process	GO:0070887	3	cellular response to chemical stimulus	0.0505761	HORVU5Hr1G125710.2	504	0.639	Down	0.00028136	S	Protein kinase superfamily protein	0.999811	0.000161774	104.3	TSFLQPS(0.016)DS(0.984)GKS(1)LEPR	2	4.1905	14
Biological Process	GO:0070887	3	cellular response to chemical stimulus	0.0505761	HORVU4Hr1G056610.3	173	0.592	Down	0.0071221	T	protein kinase family protein	0.970171	0	343.84	T(0.97)S(0.03)CGSPNYAAPEVISGK	2	5.573	15
Biological Process	GO:0070887	3	cellular response to chemical stimulus	0.0505761	HORVU5Hr1G097010.3	25	1.527	Up	0.00064004	S	Protein kinase superfamily protein	0.987013	1.916e-30	200.96	NLPTSGPLS(0.987)FT(0.006)S(0.006)R	2	1.6218	15
Biological Process	GO:0070887	3	cellular response to chemical stimulus	0.0505761	HORVU7Hr1G055370.6	57	1.586	Up	0.049722	S	receptor-like protein kinase 1	0.979403	5.42454e-07	163.09	KDALLPSS(0.002)EES(0.979)T(0.018)R	2	3.2921	22
Biological Process	GO:0070887	3	cellular response to chemical stimulus	0.0505761	HORVU4Hr1G001850.2	465	2.135	Up	0.0148957	T	Protein kinase superfamily protein	0.955022	0.000218295	100.98	EILPLMT(0.002)PS(0.043)NLT(0.955)ADK	2	4.5738	8
Biological Process	GO:0070887	3	cellular response to chemical stimulus	0.0505761	HORVU7Hr1G097860.2	281	1.803	Up	0.003896	S	Serrate RNA effector molecule	0.985241	6.01938e-24	209.42	GS(0.015)S(0.985)KETDPLSAAPK	2	3.4615	15
Biological Process	GO:0070887	3	cellular response to chemical stimulus	0.0505761	HORVU7Hr1G097860.2	569	2.237	Up	0.0009632	S	Serrate RNA effector molecule	0.999986	3.35358e-96	242.29	GDGS(1)PSRDGPDDQMFDSFR	3	-2.0783	29
Biological Process	GO:0070887	3	cellular response to chemical stimulus	0.0505761	HORVU5Hr1G050330.2	269	0.546	Down	0.0152005	T	Ethylene-insensitive protein 2	0.973429	2.6668e-236	229.05	SALEHTESSDTTVESDPDSQQSTAY(0.001)T(0.003)AS(0.022)T(0.973)PK	3	5.0499	13
Biological Process	GO:0070887	3	cellular response to chemical stimulus	0.0505761	HORVU7Hr1G066930.5	289	1.86	Up	0.00057571	T	WD-40 repeat protein-like isoform 1	0.99772	1.7235e-143	270.72	T(0.998)PT(0.002)SAPGIDYQSADSEHLMK	3	4.0165	31
Biological Process	GO:0070887	3	cellular response to chemical stimulus	0.0505761	HORVU6Hr1G066470.4	39	1.916	Up	0.00061647	S	Calcium-dependent protein kinase family protein	1	2.58976e-06	108.25	HDSGYAPVAADADADS(1)QPGK	2	2.8304	13
Biological Process	GO:0070887	3	cellular response to chemical stimulus	0.0505761	HORVU3Hr1G031380.1	219	0.568	Down	0.039005	S	Abscisic acid receptor PYR1	0.958769	7.3046e-13	165.09	LAAIATTT(0.001)S(0.04)S(0.959)PPPLDGQS	2	4.3352	8
Biological Process	GO:0070887	3	cellular response to chemical stimulus	0.0505761	HORVU5Hr1G022360.3	83	2.134	Up	0.033896	S	protein kinase family protein	0.999863	4.2723e-112	258.79	GSAS(1)FSHSSPLQR	2	4.7976	15
Biological Process	GO:0019748	3	secondary metabolic process	0.377418	HORVU4Hr1G064720.1	218	1.904	Up	0.0066811	S	Deoxymugineic acid synthase1	0.986906	2.86659e-10	127.89	GT(0.013)HWGS(0.987)DAVMDAGVLQDIAASR	2	3.9139	23
Biological Process	GO:0019748	3	secondary metabolic process	0.377418	HORVU2Hr1G112260.9	185	0.443	Down	0.00043509	T	NADPH--cytochrome P450 reductase	0.998848	0	386.64	DEDDTTGAT(0.001)T(0.999)PYTAAIPEYR	2	6.2478	17
Biological Process	GO:0042445	2	hormone metabolic process	0.028561	HORVU6Hr1G058230.6	429	1.694	Up	0.0182593	S	Protein kinase superfamily protein	0.980588	0.000403344	108.24	LHQS(0.981)T(0.019)GLEAR	2	3.2357	14
Biological Process	GO:0042445	2	hormone metabolic process	0.028561	HORVU4Hr1G001850.2	465	2.135	Up	0.0148957	T	Protein kinase superfamily protein	0.955022	0.000218295	100.98	EILPLMT(0.002)PS(0.043)NLT(0.955)ADK	2	4.5738	8
Biological Process	GO:0042445	2	hormone metabolic process	0.028561	HORVU5Hr1G125710.2	887	0.598	Down	0.0061046	S	Protein kinase superfamily protein	1	1.0805e-131	207.61	S(1)AEAFQVDNPYQPVVDNTNLPAPDFEEPK	3	4.3085	15
Biological Process	GO:0042445	2	hormone metabolic process	0.028561	HORVU5Hr1G125710.2	504	0.639	Down	0.00028136	S	Protein kinase superfamily protein	0.999811	0.000161774	104.3	TSFLQPS(0.016)DS(0.984)GKS(1)LEPR	2	4.1905	14
Biological Process	GO:0042445	2	hormone metabolic process	0.028561	HORVU5Hr1G097010.3	25	1.527	Up	0.00064004	S	Protein kinase superfamily protein	0.987013	1.916e-30	200.96	NLPTSGPLS(0.987)FT(0.006)S(0.006)R	2	1.6218	15
Biological Process	GO:0042445	2	hormone metabolic process	0.028561	HORVU5Hr1G022360.3	83	2.134	Up	0.033896	S	protein kinase family protein	0.999863	4.2723e-112	258.79	GSAS(1)FSHSSPLQR	2	4.7976	15
Biological Process	GO:0006397	6	mRNA processing	0.179473	HORVU6Hr1G056260.5	264	1.686	Up	0.00091567	S	Nuclear cap-binding protein subunit 2	1	0	424.6	GDS(1)DDEDEDYDKK	2	4.5148	48
Biological Process	GO:0006397	6	mRNA processing	0.179473	HORVU7Hr1G035280.2	694	0.541	Down	0.041877	S	Transcription elongation factor Spt5	1	1.61069e-13	210.4	SPASILQS(1)PGR	2	-0.52666	19
Biological Process	GO:0006397	6	mRNA processing	0.179473	HORVU3Hr1G089330.38	132	1.795	Up	0.00101558	S	RNA-binding protein 10	1	6.91278e-05	125.17	YSCDS(1)DYER	2	3.1376	15
Biological Process	GO:0006397	6	mRNA processing	0.179473	HORVU5Hr1G122640.6	250	0.633	Down	0.0033178	S	U2 small nuclear ribonucleoprotein A	1	2.5023e-280	288.78	PDTNMAEAS(1)EEAEAEK	2	5.1538	39
Biological Process	GO:0006397	6	mRNA processing	0.179473	HORVU0Hr1G020490.5	232	1.724	Up	0.00045574	S	ATP-dependent RNA helicase DBP2	1	1.01797e-05	152.02	KWTLDGEES(1)DEEDVKK	3	0.20348	14
Biological Process	GO:0006401	5	RNA catabolic process	0.0186185	HORVU6Hr1G071910.3	206	0.441	Down	1.862e-06	S	Enhancer of mRNA-decapping protein 4	0.999899	0.00132807	139.61	MLS(1)ST(0.001)S(0.027)S(0.972)KVPR	2	1.9415	16
Biological Process	GO:0006401	5	RNA catabolic process	0.0186185	HORVU4Hr1G002170.5	468	0.48	Down	0.0137208	S	CCR4-NOT transcription complex subunit 3	0.999863	1.80474e-43	197.85	VNSGGLSQQLVS(1)PLGSK	2	2.7286	15
Biological Process	GO:0006401	5	RNA catabolic process	0.0186185	HORVU1Hr1G058020.2	299	0.628	Down	0.02718	S	RNA binding	0.999997	6.40109e-53	234.93	GVSSELS(1)PNSVAR	2	4.0854	14
Biological Process	GO:0006401	5	RNA catabolic process	0.0186185	HORVU7Hr1G047020.1	679	0.628	Down	0.0192597	S	Protein LSM14 homolog A-B	1	0	313.39	SNGQFTDDPNEYDDNIVEDDVVS(1)PGKPEVK	3	6.6444	15
Biological Process	GO:0006401	5	RNA catabolic process	0.0186185	HORVU3Hr1G074770.1	346	1.557	Up	0.0033844	S	Protein PAT1 homolog 1	0.997103	0.000579712	143.22	FESAT(0.003)S(0.997)LPSSR	2	1.8543	10
Biological Process	GO:0006401	5	RNA catabolic process	0.0186185	HORVU3Hr1G074770.1	171	1.549	Up	0.0104956	S	Protein PAT1 homolog 1	0.99976	3.56458e-30	205.26	TSS(1)YPQQPLQHR	2	2.2537	13
Biological Process	GO:1901699	4	cellular response to nitrogen compound	0.292854	HORVU7Hr1G055370.6	57	1.586	Up	0.049722	S	receptor-like protein kinase 1	0.979403	5.42454e-07	163.09	KDALLPSS(0.002)EES(0.979)T(0.018)R	2	3.2921	22
Biological Process	GO:1901699	4	cellular response to nitrogen compound	0.292854	HORVU7Hr1G097860.2	281	1.803	Up	0.003896	S	Serrate RNA effector molecule	0.985241	6.01938e-24	209.42	GS(0.015)S(0.985)KETDPLSAAPK	2	3.4615	15
Biological Process	GO:1901699	4	cellular response to nitrogen compound	0.292854	HORVU7Hr1G097860.2	569	2.237	Up	0.0009632	S	Serrate RNA effector molecule	0.999986	3.35358e-96	242.29	GDGS(1)PSRDGPDDQMFDSFR	3	-2.0783	29
Biological Process	GO:1901699	4	cellular response to nitrogen compound	0.292854	HORVU6Hr1G056260.5	264	1.686	Up	0.00091567	S	Nuclear cap-binding protein subunit 2	1	0	424.6	GDS(1)DDEDEDYDKK	2	4.5148	48
Biological Process	GO:0071695	4	anatomical structure maturation	0.243535	HORVU5Hr1G050330.2	269	0.546	Down	0.0152005	T	Ethylene-insensitive protein 2	0.973429	2.6668e-236	229.05	SALEHTESSDTTVESDPDSQQSTAY(0.001)T(0.003)AS(0.022)T(0.973)PK	3	5.0499	13
Biological Process	GO:0071695	4	anatomical structure maturation	0.243535	HORVU6Hr1G038010.1	12	0.369	Down	0.0027204	S	histone deacetylase 6	0.999978	1.19414e-28	173.13	AASGEGASLPS(1)PAGGEDGR	2	6.3754	13
Biological Process	GO:0071695	4	anatomical structure maturation	0.243535	HORVU3Hr1G113850.2	866	1.75	Up	0.00031771	S	villin 4	1	4.00559e-28	222.25	AAS(1)IAAMSASFERPK	2	4.1718	20
Biological Process	GO:1900151	7	regulation of nuclear-transcribed mRNA catabolic process, deadenylation-dependent decay	0.00999117	HORVU5Hr1G050560.1	685	2.029	Up	0.0028026	S	Polyadenylate-binding protein 8	0.830395	1.92463e-11	175.61	S(0.046)AQQHT(0.12)NQS(0.83)PEQQLAS(0.003)LSLNDGLISS	3	2.5786	12
Biological Process	GO:1900151	7	regulation of nuclear-transcribed mRNA catabolic process, deadenylation-dependent decay	0.00999117	HORVU2Hr1G087390.3	508	2.695	Up	0.0145604	S	Polyadenylate-binding protein 2	1	2.4372e-135	280.3	DAGVS(1)PAPPIGTLTSALANATPEQQR	3	1.3159	15
Biological Process	GO:1902600	6	hydrogen ion transmembrane transport	0.136901	HORVU1Hr1G052040.1	503	0.361	Down	1.55627e-05	S	polyol/monosaccharide transporter 5	1	2.84228e-31	154.78	DLIEQQLAGPAMVHPS(1)EAVAK	3	-1.596	17
Biological Process	GO:1902600	6	hydrogen ion transmembrane transport	0.136901	HORVU1Hr1G052040.1	283	0.511	Down	0.000121198	S	polyol/monosaccharide transporter 5	1	1.91076e-65	245.78	GGGQS(1)ALGS(1)ALGLMSR	2	4.2145	64
Biological Process	GO:1902600	6	hydrogen ion transmembrane transport	0.136901	HORVU1Hr1G052040.1	279	0.547	Down	1.96671e-05	S	polyol/monosaccharide transporter 5	1	0	394.4	GGGQS(1)ALGS(1)ALGLMSR	2	4.9017	66
Biological Process	GO:1902600	6	hydrogen ion transmembrane transport	0.136901	HORVU1Hr1G052040.1	322	0.633	Down	0.0102006	S	polyol/monosaccharide transporter 5	1	6.93989e-07	150.21	MPEVMGS(1)MR	2	-0.323	68
Biological Process	GO:1902600	6	hydrogen ion transmembrane transport	0.136901	HORVU6Hr1G042840.16	233	1.57	Up	0.00079685	S	Monosaccharide-sensing protein 2	1	1.57789e-39	202.58	IYLHQEGVADS(1)RR	2	3.0105	42
Biological Process	GO:1902600	6	hydrogen ion transmembrane transport	0.136901	HORVU6Hr1G042840.16	64	0.633	Down	0.0006003	S	Monosaccharide-sensing protein 2	0.999999	2.95784e-82	237.89	GPSMLGS(1)VLSLASR	2	0.047877	22
Biological Process	GO:1902600	6	hydrogen ion transmembrane transport	0.136901	HORVU1Hr1G083840.2	414	0.471	Down	0.0120768	S	ATP synthase subunit beta	0.99974	8.6695e-162	279.65	S(1)ISELGIYPAVDPLDSTSR	2	4.2753	13
Biological Process	GO:0016441	4	posttranscriptional gene silencing	0.0745795	HORVU7Hr1G097860.2	281	1.803	Up	0.003896	S	Serrate RNA effector molecule	0.985241	6.01938e-24	209.42	GS(0.015)S(0.985)KETDPLSAAPK	2	3.4615	15
Biological Process	GO:0016441	4	posttranscriptional gene silencing	0.0745795	HORVU7Hr1G097860.2	569	2.237	Up	0.0009632	S	Serrate RNA effector molecule	0.999986	3.35358e-96	242.29	GDGS(1)PSRDGPDDQMFDSFR	3	-2.0783	29
Biological Process	GO:0016441	4	posttranscriptional gene silencing	0.0745795	HORVU6Hr1G056260.5	264	1.686	Up	0.00091567	S	Nuclear cap-binding protein subunit 2	1	0	424.6	GDS(1)DDEDEDYDKK	2	4.5148	48
Biological Process	GO:0016441	4	posttranscriptional gene silencing	0.0745795	HORVU6Hr1G038010.1	12	0.369	Down	0.0027204	S	histone deacetylase 6	0.999978	1.19414e-28	173.13	AASGEGASLPS(1)PAGGEDGR	2	6.3754	13
Biological Process	GO:0006897	5	endocytosis	0.2661	HORVU6Hr1G058230.6	429	1.694	Up	0.0182593	S	Protein kinase superfamily protein	0.980588	0.000403344	108.24	LHQS(0.981)T(0.019)GLEAR	2	3.2357	14
Biological Process	GO:0006897	5	endocytosis	0.2661	HORVU2Hr1G118930.1	117	0.606	Down	0.046876	S	Clathrin light chain protein	0.999991	0	319.7	HVS(1)GGYAPSPFFPDSDFGGGDDDGPVLPPPAEMGR	3	5.8336	28
Biological Process	GO:0022411	3	cellular component disassembly	0.288639	HORVU2Hr1G035400.1	464	3.404	Up	0.0131809	S	Eukaryotic peptide chain release factor subunit 1-3	1	0	377.15	SFDEVS(1)DDEGLYEDSD	2	6.6173	14
Biological Process	GO:0022411	3	cellular component disassembly	0.288639	HORVU3Hr1G113850.2	866	1.75	Up	0.00031771	S	villin 4	1	4.00559e-28	222.25	AAS(1)IAAMSASFERPK	2	4.1718	20
Biological Process	GO:0009725	3	response to hormone	0.0218474	HORVU6Hr1G058230.6	429	1.694	Up	0.0182593	S	Protein kinase superfamily protein	0.980588	0.000403344	108.24	LHQS(0.981)T(0.019)GLEAR	2	3.2357	14
Biological Process	GO:0009725	3	response to hormone	0.0218474	HORVU7Hr1G063020.3	759	0.647	Down	0.020224	S	Lipid A export ATP-binding/permease protein MsbA	0.999902	9.63985e-05	159.12	NSVSS(1)PIMMR	2	-1.1499	21
Biological Process	GO:0009725	3	response to hormone	0.0218474	HORVU2Hr1G014130.4	77	1.66	Up	1.80945e-05	S	AMP deaminase	0.982846	1.14388e-85	137.86	LLPDGGDDS(0.983)DY(0.017)DREDGEEEDDGGGPPPHR	3	4.3552	14
Biological Process	GO:0009725	3	response to hormone	0.0218474	HORVU2Hr1G014130.4	139	2.211	Up	2.4465e-06	T	AMP deaminase	0.999976	0.00265139	180.17	LGSLVRPTT(1)PK	2	3.6135	15
Biological Process	GO:0009725	3	response to hormone	0.0218474	HORVU2Hr1G014130.4	133	1.668	Up	0.0045196	S	AMP deaminase	0.999999	0.00995961	91.245	LGS(1)LVRPTTPK	2	1.7871	9
Biological Process	GO:0009725	3	response to hormone	0.0218474	HORVU2Hr1G046660.6	32	1.503	Up	2.0878e-05	T	calcium-dependent protein kinase 33	0.999989	7.52744e-61	186.81	QAQT(1)PPSYNNAQPPPQAEVR	2	2.4541	16
Biological Process	GO:0009725	3	response to hormone	0.0218474	HORVU2Hr1G046660.6	13	1.704	Up	8.277e-05	S	calcium-dependent protein kinase 33	0.999983	4.51976e-31	174.4	ATSPDS(1)VQGGANGYGYSHQPK	3	3.7591	25
Biological Process	GO:0009725	3	response to hormone	0.0218474	HORVU5Hr1G125710.2	887	0.598	Down	0.0061046	S	Protein kinase superfamily protein	1	1.0805e-131	207.61	S(1)AEAFQVDNPYQPVVDNTNLPAPDFEEPK	3	4.3085	15
Biological Process	GO:0009725	3	response to hormone	0.0218474	HORVU5Hr1G125710.2	504	0.639	Down	0.00028136	S	Protein kinase superfamily protein	0.999811	0.000161774	104.3	TSFLQPS(0.016)DS(0.984)GKS(1)LEPR	2	4.1905	14
Biological Process	GO:0009725	3	response to hormone	0.0218474	HORVU6Hr1G038010.1	12	0.369	Down	0.0027204	S	histone deacetylase 6	0.999978	1.19414e-28	173.13	AASGEGASLPS(1)PAGGEDGR	2	6.3754	13
Biological Process	GO:0009725	3	response to hormone	0.0218474	HORVU4Hr1G056610.3	173	0.592	Down	0.0071221	T	protein kinase family protein	0.970171	0	343.84	T(0.97)S(0.03)CGSPNYAAPEVISGK	2	5.573	15
Biological Process	GO:0009725	3	response to hormone	0.0218474	HORVU2Hr1G068360.8	288	1.533	Up	0.0071626	S	Eukaryotic translation initiation factor 3 subunit H	1	0.00340822	112.73	QQS(1)QQQAWLQK	2	2.5099	13
Biological Process	GO:0009725	3	response to hormone	0.0218474	HORVU4Hr1G001850.2	465	2.135	Up	0.0148957	T	Protein kinase superfamily protein	0.955022	0.000218295	100.98	EILPLMT(0.002)PS(0.043)NLT(0.955)ADK	2	4.5738	8
Biological Process	GO:0009725	3	response to hormone	0.0218474	HORVU4Hr1G075390.1	295	2.278	Up	0.000137792	S	Nuclear pore complex protein Nup98-Nup96	0.988485	0.000737654	163.93	SLSPLHGS(0.012)S(0.988)QK	2	2.2422	15
Biological Process	GO:0009725	3	response to hormone	0.0218474	HORVU7Hr1G066930.5	289	1.86	Up	0.00057571	T	WD-40 repeat protein-like isoform 1	0.99772	1.7235e-143	270.72	T(0.998)PT(0.002)SAPGIDYQSADSEHLMK	3	4.0165	31
Biological Process	GO:0009725	3	response to hormone	0.0218474	HORVU7Hr1G049220.10	148	1.966	Up	0.0041244	S	Peroxisomal targeting signal 1 receptor	0.991531	1.00578e-12	193.96	VLSGVLHSFLS(0.992)S(0.008)GR	2	3.3823	15
Biological Process	GO:0009725	3	response to hormone	0.0218474	HORVU5Hr1G022360.3	83	2.134	Up	0.033896	S	protein kinase family protein	0.999863	4.2723e-112	258.79	GSAS(1)FSHSSPLQR	2	4.7976	15
Biological Process	GO:0009725	3	response to hormone	0.0218474	HORVU3Hr1G113850.2	866	1.75	Up	0.00031771	S	villin 4	1	4.00559e-28	222.25	AAS(1)IAAMSASFERPK	2	4.1718	20
Biological Process	GO:0009725	3	response to hormone	0.0218474	HORVU6Hr1G071910.3	206	0.441	Down	1.862e-06	S	Enhancer of mRNA-decapping protein 4	0.999899	0.00132807	139.61	MLS(1)ST(0.001)S(0.027)S(0.972)KVPR	2	1.9415	16
Biological Process	GO:0009725	3	response to hormone	0.0218474	HORVU7Hr1G080510.2	13	0.468	Down	2.3538e-05	S	phosphoenolpyruvate carboxylase 3	1	2.79718e-11	184.27	HHS(1)IDAQLR	2	0.73336	16
Biological Process	GO:0009725	3	response to hormone	0.0218474	HORVU5Hr1G097010.3	25	1.527	Up	0.00064004	S	Protein kinase superfamily protein	0.987013	1.916e-30	200.96	NLPTSGPLS(0.987)FT(0.006)S(0.006)R	2	1.6218	15
Biological Process	GO:0009725	3	response to hormone	0.0218474	HORVU1Hr1G059810.2	177	1.969	Up	0.0065994	S	AMP deaminase	1	1.8875e-242	287.14	SPVASASTLESAEGS(1)DEDVVTK	2	2.5774	46
Biological Process	GO:0009725	3	response to hormone	0.0218474	HORVU1Hr1G059810.2	79	2.213	Up	1.77356e-05	S	AMP deaminase	0.986322	0	282.26	AAAGSS(0.014)S(0.986)LPDLSSIYAAGGVAR	2	4.0564	15
Biological Process	GO:0009725	3	response to hormone	0.0218474	HORVU7Hr1G081590.1	670	2.27	Up	0.0131449	S	Protein kinase superfamily protein	0.999931	1.11885e-46	222.5	TGPELDQTHVS(1)T(1)AVK	2	5.416	23
Biological Process	GO:0009725	3	response to hormone	0.0218474	HORVU5Hr1G050330.2	269	0.546	Down	0.0152005	T	Ethylene-insensitive protein 2	0.973429	2.6668e-236	229.05	SALEHTESSDTTVESDPDSQQSTAY(0.001)T(0.003)AS(0.022)T(0.973)PK	3	5.0499	13
Biological Process	GO:0009725	3	response to hormone	0.0218474	HORVU6Hr1G066470.4	39	1.916	Up	0.00061647	S	Calcium-dependent protein kinase family protein	1	2.58976e-06	108.25	HDSGYAPVAADADADS(1)QPGK	2	2.8304	13
Biological Process	GO:0009725	3	response to hormone	0.0218474	HORVU3Hr1G031380.1	219	0.568	Down	0.039005	S	Abscisic acid receptor PYR1	0.958769	7.3046e-13	165.09	LAAIATTT(0.001)S(0.04)S(0.959)PPPLDGQS	2	4.3352	8
Biological Process	GO:0009741	4	response to brassinosteroid	0.311105	HORVU7Hr1G081590.1	670	2.27	Up	0.0131449	S	Protein kinase superfamily protein	0.999931	1.11885e-46	222.5	TGPELDQTHVS(1)T(1)AVK	2	5.416	23
Biological Process	GO:0009741	4	response to brassinosteroid	0.311105	HORVU6Hr1G058230.6	429	1.694	Up	0.0182593	S	Protein kinase superfamily protein	0.980588	0.000403344	108.24	LHQS(0.981)T(0.019)GLEAR	2	3.2357	14
Biological Process	GO:0021700	3	developmental maturation	0.292854	HORVU5Hr1G050330.2	269	0.546	Down	0.0152005	T	Ethylene-insensitive protein 2	0.973429	2.6668e-236	229.05	SALEHTESSDTTVESDPDSQQSTAY(0.001)T(0.003)AS(0.022)T(0.973)PK	3	5.0499	13
Biological Process	GO:0021700	3	developmental maturation	0.292854	HORVU6Hr1G038010.1	12	0.369	Down	0.0027204	S	histone deacetylase 6	0.999978	1.19414e-28	173.13	AASGEGASLPS(1)PAGGEDGR	2	6.3754	13
Biological Process	GO:0021700	3	developmental maturation	0.292854	HORVU3Hr1G113850.2	866	1.75	Up	0.00031771	S	villin 4	1	4.00559e-28	222.25	AAS(1)IAAMSASFERPK	2	4.1718	20
Biological Process	GO:0010608	6	posttranscriptional regulation of gene expression	0.00966397	HORVU5Hr1G050560.1	685	2.029	Up	0.0028026	S	Polyadenylate-binding protein 8	0.830395	1.92463e-11	175.61	S(0.046)AQQHT(0.12)NQS(0.83)PEQQLAS(0.003)LSLNDGLISS	3	2.5786	12
Biological Process	GO:0010608	6	posttranscriptional regulation of gene expression	0.00966397	HORVU6Hr1G056260.5	264	1.686	Up	0.00091567	S	Nuclear cap-binding protein subunit 2	1	0	424.6	GDS(1)DDEDEDYDKK	2	4.5148	48
Biological Process	GO:0010608	6	posttranscriptional regulation of gene expression	0.00966397	HORVU6Hr1G038010.1	12	0.369	Down	0.0027204	S	histone deacetylase 6	0.999978	1.19414e-28	173.13	AASGEGASLPS(1)PAGGEDGR	2	6.3754	13
Biological Process	GO:0010608	6	posttranscriptional regulation of gene expression	0.00966397	HORVU2Hr1G087390.3	508	2.695	Up	0.0145604	S	Polyadenylate-binding protein 2	1	2.4372e-135	280.3	DAGVS(1)PAPPIGTLTSALANATPEQQR	3	1.3159	15
Biological Process	GO:0010608	6	posttranscriptional regulation of gene expression	0.00966397	HORVU7Hr1G047020.1	679	0.628	Down	0.0192597	S	Protein LSM14 homolog A-B	1	0	313.39	SNGQFTDDPNEYDDNIVEDDVVS(1)PGKPEVK	3	6.6444	15
Biological Process	GO:0010608	6	posttranscriptional regulation of gene expression	0.00966397	HORVU2Hr1G068360.8	288	1.533	Up	0.0071626	S	Eukaryotic translation initiation factor 3 subunit H	1	0.00340822	112.73	QQS(1)QQQAWLQK	2	2.5099	13
Biological Process	GO:0010608	6	posttranscriptional regulation of gene expression	0.00966397	HORVU4Hr1G002170.5	468	0.48	Down	0.0137208	S	CCR4-NOT transcription complex subunit 3	0.999863	1.80474e-43	197.85	VNSGGLSQQLVS(1)PLGSK	2	2.7286	15
Biological Process	GO:0010608	6	posttranscriptional regulation of gene expression	0.00966397	HORVU7Hr1G097860.2	281	1.803	Up	0.003896	S	Serrate RNA effector molecule	0.985241	6.01938e-24	209.42	GS(0.015)S(0.985)KETDPLSAAPK	2	3.4615	15
Biological Process	GO:0010608	6	posttranscriptional regulation of gene expression	0.00966397	HORVU7Hr1G097860.2	569	2.237	Up	0.0009632	S	Serrate RNA effector molecule	0.999986	3.35358e-96	242.29	GDGS(1)PSRDGPDDQMFDSFR	3	-2.0783	29
Biological Process	GO:0048508	3	embryonic meristem development	0.134525	HORVU6Hr1G071910.3	206	0.441	Down	1.862e-06	S	Enhancer of mRNA-decapping protein 4	0.999899	0.00132807	139.61	MLS(1)ST(0.001)S(0.027)S(0.972)KVPR	2	1.9415	16
Biological Process	GO:0048508	3	embryonic meristem development	0.134525	HORVU7Hr1G066930.5	289	1.86	Up	0.00057571	T	WD-40 repeat protein-like isoform 1	0.99772	1.7235e-143	270.72	T(0.998)PT(0.002)SAPGIDYQSADSEHLMK	3	4.0165	31
Biological Process	GO:0006606	5	protein import into nucleus	0.123271	HORVU4Hr1G075390.1	295	2.278	Up	0.000137792	S	Nuclear pore complex protein Nup98-Nup96	0.988485	0.000737654	163.93	SLSPLHGS(0.012)S(0.988)QK	2	2.2422	15
Biological Process	GO:0006606	5	protein import into nucleus	0.123271	HORVU5Hr1G021240.1	187	0.517	Down	0.0044241	S	Nuclear pore complex protein Nup93	0.967276	3.5565e-199	287.15	HALMPSSAS(0.032)S(0.967)PQASSGLPAEEVMPIPNK	3	2.528	42
Biological Process	GO:0006606	5	protein import into nucleus	0.123271	HORVU4Hr1G066290.8	569	1.583	Up	0.002463	S	Nucleoporin, Nup133/Nup155-like	0.999612	1.3069e-08	200.76	VSS(1)EAWSAGDR	2	2.281	15
Biological Process	GO:0048506	5	regulation of timing of meristematic phase transition	0.00497222	HORVU4Hr1G001850.2	465	2.135	Up	0.0148957	T	Protein kinase superfamily protein	0.955022	0.000218295	100.98	EILPLMT(0.002)PS(0.043)NLT(0.955)ADK	2	4.5738	8
Biological Process	GO:0048506	5	regulation of timing of meristematic phase transition	0.00497222	HORVU5Hr1G125710.2	887	0.598	Down	0.0061046	S	Protein kinase superfamily protein	1	1.0805e-131	207.61	S(1)AEAFQVDNPYQPVVDNTNLPAPDFEEPK	3	4.3085	15
Biological Process	GO:0048506	5	regulation of timing of meristematic phase transition	0.00497222	HORVU5Hr1G125710.2	504	0.639	Down	0.00028136	S	Protein kinase superfamily protein	0.999811	0.000161774	104.3	TSFLQPS(0.016)DS(0.984)GKS(1)LEPR	2	4.1905	14
Biological Process	GO:0048506	5	regulation of timing of meristematic phase transition	0.00497222	HORVU6Hr1G043010.3	75	2.262	Up	0.029585	S	alkaline/neutral invertase	0.999991	1.461e-149	212.01	S(1)LVGT(0.947)PAS(0.051)S(0.002)ALHSFEPHPIVGDAWEALR	3	4.5121	29
Biological Process	GO:0048506	5	regulation of timing of meristematic phase transition	0.00497222	HORVU5Hr1G097010.3	25	1.527	Up	0.00064004	S	Protein kinase superfamily protein	0.987013	1.916e-30	200.96	NLPTSGPLS(0.987)FT(0.006)S(0.006)R	2	1.6218	15
Biological Process	GO:0048506	5	regulation of timing of meristematic phase transition	0.00497222	HORVU5Hr1G022360.3	83	2.134	Up	0.033896	S	protein kinase family protein	0.999863	4.2723e-112	258.79	GSAS(1)FSHSSPLQR	2	4.7976	15
Biological Process	GO:0009168	7	purine ribonucleoside monophosphate biosynthetic process	0.134525	HORVU3Hr1G088540.1	379	0.602	Down	0.00106462	S	fructose-bisphosphate aldolase 2	0.999653	4.42057e-43	233.03	GDATLGEGASES(1)LHVK	2	3.3227	16
Biological Process	GO:0009168	7	purine ribonucleoside monophosphate biosynthetic process	0.134525	HORVU1Hr1G083840.2	414	0.471	Down	0.0120768	S	ATP synthase subunit beta	0.99974	8.6695e-162	279.65	S(1)ISELGIYPAVDPLDSTSR	2	4.2753	13
Biological Process	GO:1902532	6	negative regulation of intracellular signal transduction	0.0186185	HORVU4Hr1G001850.2	465	2.135	Up	0.0148957	T	Protein kinase superfamily protein	0.955022	0.000218295	100.98	EILPLMT(0.002)PS(0.043)NLT(0.955)ADK	2	4.5738	8
Biological Process	GO:1902532	6	negative regulation of intracellular signal transduction	0.0186185	HORVU1Hr1G008230.4	582	0.505	Down	0.030803	S	dual specificity protein phosphatase 1	0.999962	8.48851e-07	144.47	VYS(1)DSALIR	2	-0.067695	15
Biological Process	GO:1902532	6	negative regulation of intracellular signal transduction	0.0186185	HORVU5Hr1G125710.2	887	0.598	Down	0.0061046	S	Protein kinase superfamily protein	1	1.0805e-131	207.61	S(1)AEAFQVDNPYQPVVDNTNLPAPDFEEPK	3	4.3085	15
Biological Process	GO:1902532	6	negative regulation of intracellular signal transduction	0.0186185	HORVU5Hr1G125710.2	504	0.639	Down	0.00028136	S	Protein kinase superfamily protein	0.999811	0.000161774	104.3	TSFLQPS(0.016)DS(0.984)GKS(1)LEPR	2	4.1905	14
Biological Process	GO:1902532	6	negative regulation of intracellular signal transduction	0.0186185	HORVU5Hr1G097010.3	25	1.527	Up	0.00064004	S	Protein kinase superfamily protein	0.987013	1.916e-30	200.96	NLPTSGPLS(0.987)FT(0.006)S(0.006)R	2	1.6218	15
Biological Process	GO:1902532	6	negative regulation of intracellular signal transduction	0.0186185	HORVU5Hr1G022360.3	83	2.134	Up	0.033896	S	protein kinase family protein	0.999863	4.2723e-112	258.79	GSAS(1)FSHSSPLQR	2	4.7976	15
Biological Process	GO:0009161	6	ribonucleoside monophosphate metabolic process	0.2661	HORVU3Hr1G088540.1	379	0.602	Down	0.00106462	S	fructose-bisphosphate aldolase 2	0.999653	4.42057e-43	233.03	GDATLGEGASES(1)LHVK	2	3.3227	16
Biological Process	GO:0009161	6	ribonucleoside monophosphate metabolic process	0.2661	HORVU1Hr1G083840.2	414	0.471	Down	0.0120768	S	ATP synthase subunit beta	0.99974	8.6695e-162	279.65	S(1)ISELGIYPAVDPLDSTSR	2	4.2753	13
Biological Process	GO:0030490	8	maturation of SSU-rRNA	0.045358	HORVU2Hr1G106110.11	846	0.462	Down	0.0123402	T	Transducin family protein / WD-40 repeat family protein	1	0	368.96	DVTNDSSTDNVEIAPAEPEQET(1)PEKPGK	3	4.7614	35
Biological Process	GO:0030490	8	maturation of SSU-rRNA	0.045358	HORVU1Hr1G014010.25	1546	0.626	Down	0.021962	T	30S ribosomal protein S1	0.999998	1.105e-240	233.37	ESYFDSDMT(1)DDENDNENDGER	2	3.9402	34
Biological Process	GO:0030490	8	maturation of SSU-rRNA	0.045358	HORVU2Hr1G023120.1	159	1.535	Up	0.0058222	S	30S ribosomal protein S9	1	8.9014e-154	297.96	LDS(1)EDEKDDPFAAR	2	5.312	54
Biological Process	GO:0023057	4	negative regulation of signaling	0.00575565	HORVU4Hr1G002170.5	468	0.48	Down	0.0137208	S	CCR4-NOT transcription complex subunit 3	0.999863	1.80474e-43	197.85	VNSGGLSQQLVS(1)PLGSK	2	2.7286	15
Biological Process	GO:0023057	4	negative regulation of signaling	0.00575565	HORVU4Hr1G001850.2	465	2.135	Up	0.0148957	T	Protein kinase superfamily protein	0.955022	0.000218295	100.98	EILPLMT(0.002)PS(0.043)NLT(0.955)ADK	2	4.5738	8
Biological Process	GO:0023057	4	negative regulation of signaling	0.00575565	HORVU2Hr1G060380.1	544	1.602	Up	0.0155797	S	Nuclear-interacting partner of ALK	0.995879	9.899e-10	149.57	NLEEGGS(0.996)T(0.004)ADKPINR	2	-0.12306	11
Biological Process	GO:0023057	4	negative regulation of signaling	0.00575565	HORVU2Hr1G013900.17	993	2.55	Up	0.013057	S	Transducin family protein / WD-40 repeat family protein, putative isoform 1	0.999751	1.11436e-53	157.58	S(1)FNSQTPSELLESIFLK	2	-0.42969	8
Biological Process	GO:0023057	4	negative regulation of signaling	0.00575565	HORVU1Hr1G008230.4	582	0.505	Down	0.030803	S	dual specificity protein phosphatase 1	0.999962	8.48851e-07	144.47	VYS(1)DSALIR	2	-0.067695	15
Biological Process	GO:0023057	4	negative regulation of signaling	0.00575565	HORVU5Hr1G125710.2	887	0.598	Down	0.0061046	S	Protein kinase superfamily protein	1	1.0805e-131	207.61	S(1)AEAFQVDNPYQPVVDNTNLPAPDFEEPK	3	4.3085	15
Biological Process	GO:0023057	4	negative regulation of signaling	0.00575565	HORVU5Hr1G125710.2	504	0.639	Down	0.00028136	S	Protein kinase superfamily protein	0.999811	0.000161774	104.3	TSFLQPS(0.016)DS(0.984)GKS(1)LEPR	2	4.1905	14
Biological Process	GO:0023057	4	negative regulation of signaling	0.00575565	HORVU4Hr1G033300.1	598	0.665	Down	0.030318	S	AAA-type ATPase family protein	1	0.000265273	141.88	S(1)PLADTMHFR	2	1.5325	29
Biological Process	GO:0023057	4	negative regulation of signaling	0.00575565	HORVU5Hr1G097010.3	25	1.527	Up	0.00064004	S	Protein kinase superfamily protein	0.987013	1.916e-30	200.96	NLPTSGPLS(0.987)FT(0.006)S(0.006)R	2	1.6218	15
Biological Process	GO:0023057	4	negative regulation of signaling	0.00575565	HORVU5Hr1G022360.3	83	2.134	Up	0.033896	S	protein kinase family protein	0.999863	4.2723e-112	258.79	GSAS(1)FSHSSPLQR	2	4.7976	15
Biological Process	GO:0000377	8	RNA splicing, via transesterification reactions with bulged adenosine as nucleophile	0.159697	HORVU6Hr1G056260.5	264	1.686	Up	0.00091567	S	Nuclear cap-binding protein subunit 2	1	0	424.6	GDS(1)DDEDEDYDKK	2	4.5148	48
Biological Process	GO:0000377	8	RNA splicing, via transesterification reactions with bulged adenosine as nucleophile	0.159697	HORVU3Hr1G089330.38	132	1.795	Up	0.00101558	S	RNA-binding protein 10	1	6.91278e-05	125.17	YSCDS(1)DYER	2	3.1376	15
Biological Process	GO:0000377	8	RNA splicing, via transesterification reactions with bulged adenosine as nucleophile	0.159697	HORVU5Hr1G122640.6	250	0.633	Down	0.0033178	S	U2 small nuclear ribonucleoprotein A	1	2.5023e-280	288.78	PDTNMAEAS(1)EEAEAEK	2	5.1538	39
Biological Process	GO:0000377	8	RNA splicing, via transesterification reactions with bulged adenosine as nucleophile	0.159697	HORVU0Hr1G020490.5	232	1.724	Up	0.00045574	S	ATP-dependent RNA helicase DBP2	1	1.01797e-05	152.02	KWTLDGEES(1)DEEDVKK	3	0.20348	14
Biological Process	GO:0048646	2	anatomical structure formation involved in morphogenesis	0.131342	HORVU2Hr1G028230.14	4	1.749	Up	0.02082	S	Protein kinase superfamily protein	1	0	377.15	S(1)GS(1)EEEAAAHAAGR	2	4.016	36
Biological Process	GO:0048646	2	anatomical structure formation involved in morphogenesis	0.131342	HORVU4Hr1G002170.5	468	0.48	Down	0.0137208	S	CCR4-NOT transcription complex subunit 3	0.999863	1.80474e-43	197.85	VNSGGLSQQLVS(1)PLGSK	2	2.7286	15
Biological Process	GO:0048646	2	anatomical structure formation involved in morphogenesis	0.131342	HORVU1Hr1G008230.4	582	0.505	Down	0.030803	S	dual specificity protein phosphatase 1	0.999962	8.48851e-07	144.47	VYS(1)DSALIR	2	-0.067695	15
Biological Process	GO:0048646	2	anatomical structure formation involved in morphogenesis	0.131342	HORVU6Hr1G043010.3	75	2.262	Up	0.029585	S	alkaline/neutral invertase	0.999991	1.461e-149	212.01	S(1)LVGT(0.947)PAS(0.051)S(0.002)ALHSFEPHPIVGDAWEALR	3	4.5121	29
Biological Process	GO:0048646	2	anatomical structure formation involved in morphogenesis	0.131342	HORVU6Hr1G028330.1	216	0.323	Down	7.5242e-05	S	sucrose phosphate synthase 1F	0.996642	1.22363e-62	164.13	GEDAGDPSVAYGDST(0.001)T(0.002)GIS(0.997)PK	2	4.7386	18
Biological Process	GO:0071359	5	cellular response to dsRNA	0.198892	HORVU7Hr1G097860.2	281	1.803	Up	0.003896	S	Serrate RNA effector molecule	0.985241	6.01938e-24	209.42	GS(0.015)S(0.985)KETDPLSAAPK	2	3.4615	15
Biological Process	GO:0071359	5	cellular response to dsRNA	0.198892	HORVU7Hr1G097860.2	569	2.237	Up	0.0009632	S	Serrate RNA effector molecule	0.999986	3.35358e-96	242.29	GDGS(1)PSRDGPDDQMFDSFR	3	-2.0783	29
Biological Process	GO:0071359	5	cellular response to dsRNA	0.198892	HORVU6Hr1G056260.5	264	1.686	Up	0.00091567	S	Nuclear cap-binding protein subunit 2	1	0	424.6	GDS(1)DDEDEDYDKK	2	4.5148	48
Biological Process	GO:0051274	6	beta-glucan biosynthetic process	0.0444318	HORVU0Hr1G038120.1	226	9.69	Up	0.027541	S	cellulose synthase 1	1	8.5432e-220	286.05	LTSGQQIS(1)GEIPDASPDR	2	5.2422	24
Biological Process	GO:0051274	6	beta-glucan biosynthetic process	0.0444318	HORVU3Hr1G071770.1	149	1.716	Up	0.00091949	S	cellulose synthase family protein	0.999999	1.41794e-24	163.25	VTMANQLS(1)DR	2	6.1487	16
Biological Process	GO:0051274	6	beta-glucan biosynthetic process	0.0444318	HORVU3Hr1G071770.1	165	1.756	Up	0.00062187	S	cellulose synthase family protein	0.97338	3.84456e-10	112.33	TLS(0.003)S(0.024)MS(0.973)GVGSELNDESGKPIWK	3	4.6807	17
Biological Process	GO:2000069	6	regulation of post-embryonic root development	0.00544052	HORVU4Hr1G001850.2	465	2.135	Up	0.0148957	T	Protein kinase superfamily protein	0.955022	0.000218295	100.98	EILPLMT(0.002)PS(0.043)NLT(0.955)ADK	2	4.5738	8
Biological Process	GO:2000069	6	regulation of post-embryonic root development	0.00544052	HORVU5Hr1G125710.2	887	0.598	Down	0.0061046	S	Protein kinase superfamily protein	1	1.0805e-131	207.61	S(1)AEAFQVDNPYQPVVDNTNLPAPDFEEPK	3	4.3085	15
Biological Process	GO:2000069	6	regulation of post-embryonic root development	0.00544052	HORVU5Hr1G125710.2	504	0.639	Down	0.00028136	S	Protein kinase superfamily protein	0.999811	0.000161774	104.3	TSFLQPS(0.016)DS(0.984)GKS(1)LEPR	2	4.1905	14
Biological Process	GO:2000069	6	regulation of post-embryonic root development	0.00544052	HORVU5Hr1G097010.3	25	1.527	Up	0.00064004	S	Protein kinase superfamily protein	0.987013	1.916e-30	200.96	NLPTSGPLS(0.987)FT(0.006)S(0.006)R	2	1.6218	15
Biological Process	GO:2000069	6	regulation of post-embryonic root development	0.00544052	HORVU5Hr1G022360.3	83	2.134	Up	0.033896	S	protein kinase family protein	0.999863	4.2723e-112	258.79	GSAS(1)FSHSSPLQR	2	4.7976	15
Biological Process	GO:0034219	5	carbohydrate transmembrane transport	0.0950067	HORVU1Hr1G052040.1	503	0.361	Down	1.55627e-05	S	polyol/monosaccharide transporter 5	1	2.84228e-31	154.78	DLIEQQLAGPAMVHPS(1)EAVAK	3	-1.596	17
Biological Process	GO:0034219	5	carbohydrate transmembrane transport	0.0950067	HORVU1Hr1G052040.1	283	0.511	Down	0.000121198	S	polyol/monosaccharide transporter 5	1	1.91076e-65	245.78	GGGQS(1)ALGS(1)ALGLMSR	2	4.2145	64
Biological Process	GO:0034219	5	carbohydrate transmembrane transport	0.0950067	HORVU1Hr1G052040.1	279	0.547	Down	1.96671e-05	S	polyol/monosaccharide transporter 5	1	0	394.4	GGGQS(1)ALGS(1)ALGLMSR	2	4.9017	66
Biological Process	GO:0034219	5	carbohydrate transmembrane transport	0.0950067	HORVU1Hr1G052040.1	322	0.633	Down	0.0102006	S	polyol/monosaccharide transporter 5	1	6.93989e-07	150.21	MPEVMGS(1)MR	2	-0.323	68
Biological Process	GO:0034219	5	carbohydrate transmembrane transport	0.0950067	HORVU6Hr1G042840.16	233	1.57	Up	0.00079685	S	Monosaccharide-sensing protein 2	1	1.57789e-39	202.58	IYLHQEGVADS(1)RR	2	3.0105	42
Biological Process	GO:0034219	5	carbohydrate transmembrane transport	0.0950067	HORVU6Hr1G042840.16	64	0.633	Down	0.0006003	S	Monosaccharide-sensing protein 2	0.999999	2.95784e-82	237.89	GPSMLGS(1)VLSLASR	2	0.047877	22
Biological Process	GO:0016052	4	carbohydrate catabolic process	0.221132	HORVU3Hr1G088540.1	379	0.602	Down	0.00106462	S	fructose-bisphosphate aldolase 2	0.999653	4.42057e-43	233.03	GDATLGEGASES(1)LHVK	2	3.3227	16
Biological Process	GO:0016052	4	carbohydrate catabolic process	0.221132	HORVU6Hr1G043010.3	75	2.262	Up	0.029585	S	alkaline/neutral invertase	0.999991	1.461e-149	212.01	S(1)LVGT(0.947)PAS(0.051)S(0.002)ALHSFEPHPIVGDAWEALR	3	4.5121	29
Biological Process	GO:0051302	4	regulation of cell division	0.0134596	HORVU4Hr1G001850.2	465	2.135	Up	0.0148957	T	Protein kinase superfamily protein	0.955022	0.000218295	100.98	EILPLMT(0.002)PS(0.043)NLT(0.955)ADK	2	4.5738	8
Biological Process	GO:0051302	4	regulation of cell division	0.0134596	HORVU5Hr1G125710.2	887	0.598	Down	0.0061046	S	Protein kinase superfamily protein	1	1.0805e-131	207.61	S(1)AEAFQVDNPYQPVVDNTNLPAPDFEEPK	3	4.3085	15
Biological Process	GO:0051302	4	regulation of cell division	0.0134596	HORVU5Hr1G125710.2	504	0.639	Down	0.00028136	S	Protein kinase superfamily protein	0.999811	0.000161774	104.3	TSFLQPS(0.016)DS(0.984)GKS(1)LEPR	2	4.1905	14
Biological Process	GO:0051302	4	regulation of cell division	0.0134596	HORVU5Hr1G097010.3	25	1.527	Up	0.00064004	S	Protein kinase superfamily protein	0.987013	1.916e-30	200.96	NLPTSGPLS(0.987)FT(0.006)S(0.006)R	2	1.6218	15
Biological Process	GO:0051302	4	regulation of cell division	0.0134596	HORVU5Hr1G022360.3	83	2.134	Up	0.033896	S	protein kinase family protein	0.999863	4.2723e-112	258.79	GSAS(1)FSHSSPLQR	2	4.7976	15
Biological Process	GO:0051302	4	regulation of cell division	0.0134596	HORVU2Hr1G087810.2	1094	0.62	Down	0.0125049	S	CLIP-associating protein 1-A	1	2.2346e-195	354.56	LDFSQLHS(1)PDGHNAVGSNTGK	3	2.6257	17
Biological Process	GO:0043242	6	negative regulation of protein complex disassembly	0.0444318	HORVU3Hr1G113850.2	866	1.75	Up	0.00031771	S	villin 4	1	4.00559e-28	222.25	AAS(1)IAAMSASFERPK	2	4.1718	20
Biological Process	GO:0043242	6	negative regulation of protein complex disassembly	0.0444318	HORVU2Hr1G087810.2	1094	0.62	Down	0.0125049	S	CLIP-associating protein 1-A	1	2.2346e-195	354.56	LDFSQLHS(1)PDGHNAVGSNTGK	3	2.6257	17
Biological Process	GO:0009142	5	nucleoside triphosphate biosynthetic process	0.114318	HORVU3Hr1G088540.1	379	0.602	Down	0.00106462	S	fructose-bisphosphate aldolase 2	0.999653	4.42057e-43	233.03	GDATLGEGASES(1)LHVK	2	3.3227	16
Biological Process	GO:0009142	5	nucleoside triphosphate biosynthetic process	0.114318	HORVU1Hr1G083840.2	414	0.471	Down	0.0120768	S	ATP synthase subunit beta	0.99974	8.6695e-162	279.65	S(1)ISELGIYPAVDPLDSTSR	2	4.2753	13
Biological Process	GO:0009311	4	oligosaccharide metabolic process	0.0598441	HORVU3Hr1G088540.1	379	0.602	Down	0.00106462	S	fructose-bisphosphate aldolase 2	0.999653	4.42057e-43	233.03	GDATLGEGASES(1)LHVK	2	3.3227	16
Biological Process	GO:0009311	4	oligosaccharide metabolic process	0.0598441	HORVU6Hr1G043010.3	75	2.262	Up	0.029585	S	alkaline/neutral invertase	0.999991	1.461e-149	212.01	S(1)LVGT(0.947)PAS(0.051)S(0.002)ALHSFEPHPIVGDAWEALR	3	4.5121	29
Biological Process	GO:0042274	4	ribosomal small subunit biogenesis	0.0185277	HORVU2Hr1G106110.11	846	0.462	Down	0.0123402	T	Transducin family protein / WD-40 repeat family protein	1	0	368.96	DVTNDSSTDNVEIAPAEPEQET(1)PEKPGK	3	4.7614	35
Biological Process	GO:0042274	4	ribosomal small subunit biogenesis	0.0185277	HORVU1Hr1G014010.25	1546	0.626	Down	0.021962	T	30S ribosomal protein S1	0.999998	1.105e-240	233.37	ESYFDSDMT(1)DDENDNENDGER	2	3.9402	34
Biological Process	GO:0042274	4	ribosomal small subunit biogenesis	0.0185277	HORVU2Hr1G023120.1	159	1.535	Up	0.0058222	S	30S ribosomal protein S9	1	8.9014e-154	297.96	LDS(1)EDEKDDPFAAR	2	5.312	54
Biological Process	GO:0042274	4	ribosomal small subunit biogenesis	0.0185277	HORVU5Hr1G052240.6	11	0.596	Down	0.00010107	T	40S ribosomal protein S19	0.990194	0.000103596	99.127	ATVPAPAAET(0.99)AAS(0.007)T(0.003)AR	2	3.0188	15
Biological Process	GO:0034645	4	cellular macromolecule biosynthetic process	0.039134	HORVU5Hr1G092900.2	104	1.949	Up	0.039876	S	Methylthioribose-1-phosphate isomerase	0.999386	1.1431e-217	274.65	HVDHLS(0.001)PDS(0.999)PS(1)PPASDVLLLASSAPQPSSMR	3	6.1264	18
Biological Process	GO:0034645	4	cellular macromolecule biosynthetic process	0.039134	HORVU5Hr1G092900.2	106	2.463	Up	0.0157003	S	Methylthioribose-1-phosphate isomerase	0.999945	1.1431e-217	274.65	HVDHLS(0.001)PDS(0.999)PS(1)PPASDVLLLASSAPQPSSMR	3	4.6274	29
Biological Process	GO:0034645	4	cellular macromolecule biosynthetic process	0.039134	HORVU5Hr1G050560.1	685	2.029	Up	0.0028026	S	Polyadenylate-binding protein 8	0.830395	1.92463e-11	175.61	S(0.046)AQQHT(0.12)NQS(0.83)PEQQLAS(0.003)LSLNDGLISS	3	2.5786	12
Biological Process	GO:0034645	4	cellular macromolecule biosynthetic process	0.039134	HORVU7Hr1G035280.2	694	0.541	Down	0.041877	S	Transcription elongation factor Spt5	1	1.61069e-13	210.4	SPASILQS(1)PGR	2	-0.52666	19
Biological Process	GO:0034645	4	cellular macromolecule biosynthetic process	0.039134	HORVU7Hr1G071710.1	146	1.52	Up	0.0115588	S	DNA topoisomerase 1	1	1.8856e-223	304.47	VVAGGENAYDS(1)DDDHKPLGMNINSAK	3	5.1092	30
Biological Process	GO:0034645	4	cellular macromolecule biosynthetic process	0.039134	HORVU2Hr1G087390.3	508	2.695	Up	0.0145604	S	Polyadenylate-binding protein 2	1	2.4372e-135	280.3	DAGVS(1)PAPPIGTLTSALANATPEQQR	3	1.3159	15
Biological Process	GO:0034645	4	cellular macromolecule biosynthetic process	0.039134	HORVU2Hr1G035400.1	464	3.404	Up	0.0131809	S	Eukaryotic peptide chain release factor subunit 1-3	1	0	377.15	SFDEVS(1)DDEGLYEDSD	2	6.6173	14
Biological Process	GO:0034645	4	cellular macromolecule biosynthetic process	0.039134	HORVU1Hr1G044350.16	58	1.625	Up	0.000159634	S	DNA ligase 1	1	1.2245e-228	317.76	TADGATAEPAVDEKPPS(1)PVKS(1)PVK	3	4.803	46
Biological Process	GO:0034645	4	cellular macromolecule biosynthetic process	0.039134	HORVU7Hr1G076780.8	56	1.527	Up	0.0169194	S	Poly(rC)-binding protein 2	1	1.8658e-250	218.63	IPVVDLVDAVEEDAAS(1)DPAAAAPTPPESAEADGDHKR	4	4.1358	42
Biological Process	GO:0034645	4	cellular macromolecule biosynthetic process	0.039134	HORVU4Hr1G075390.1	295	2.278	Up	0.000137792	S	Nuclear pore complex protein Nup98-Nup96	0.988485	0.000737654	163.93	SLSPLHGS(0.012)S(0.988)QK	2	2.2422	15
Biological Process	GO:0034645	4	cellular macromolecule biosynthetic process	0.039134	HORVU2Hr1G023120.1	159	1.535	Up	0.0058222	S	30S ribosomal protein S9	1	8.9014e-154	297.96	LDS(1)EDEKDDPFAAR	2	5.312	54
Biological Process	GO:0034645	4	cellular macromolecule biosynthetic process	0.039134	HORVU1Hr1G063700.2	177	1.697	Up	4.3999e-06	T	DNA helicase MCM8	1	2.84483e-24	171.03	MLHDQDT(1)DEDMNFR	2	3.6012	17
Biological Process	GO:0034645	4	cellular macromolecule biosynthetic process	0.039134	HORVU5Hr1G063770.2	53	0.519	Down	0.0024647	S	eukaryotic translation initiation factor 3 subunit C2	1	2.8857e-115	291.38	YTQDS(1)DDS(1)DTESHR	2	5.473	16
Biological Process	GO:0034645	4	cellular macromolecule biosynthetic process	0.039134	HORVU5Hr1G063770.2	56	0.488	Down	0.00086359	S	eukaryotic translation initiation factor 3 subunit C2	0.999996	5.2774e-177	322.02	YTQDS(1)DDS(1)DTESHR	2	2.8636	25
Biological Process	GO:0034645	4	cellular macromolecule biosynthetic process	0.039134	HORVU0Hr1G038120.1	226	9.69	Up	0.027541	S	cellulose synthase 1	1	8.5432e-220	286.05	LTSGQQIS(1)GEIPDASPDR	2	5.2422	24
Biological Process	GO:0034645	4	cellular macromolecule biosynthetic process	0.039134	HORVU3Hr1G071770.1	149	1.716	Up	0.00091949	S	cellulose synthase family protein	0.999999	1.41794e-24	163.25	VTMANQLS(1)DR	2	6.1487	16
Biological Process	GO:0034645	4	cellular macromolecule biosynthetic process	0.039134	HORVU3Hr1G071770.1	165	1.756	Up	0.00062187	S	cellulose synthase family protein	0.97338	3.84456e-10	112.33	TLS(0.003)S(0.024)MS(0.973)GVGSELNDESGKPIWK	3	4.6807	17
Biological Process	GO:0009152	7	purine ribonucleotide biosynthetic process	0.2661	HORVU3Hr1G088540.1	379	0.602	Down	0.00106462	S	fructose-bisphosphate aldolase 2	0.999653	4.42057e-43	233.03	GDATLGEGASES(1)LHVK	2	3.3227	16
Biological Process	GO:0009152	7	purine ribonucleotide biosynthetic process	0.2661	HORVU1Hr1G083840.2	414	0.471	Down	0.0120768	S	ATP synthase subunit beta	0.99974	8.6695e-162	279.65	S(1)ISELGIYPAVDPLDSTSR	2	4.2753	13
Biological Process	GO:0010563	6	negative regulation of phosphorus metabolic process	0.243568	HORVU1Hr1G008230.4	582	0.505	Down	0.030803	S	dual specificity protein phosphatase 1	0.999962	8.48851e-07	144.47	VYS(1)DSALIR	2	-0.067695	15
Biological Process	GO:0010563	6	negative regulation of phosphorus metabolic process	0.243568	HORVU3Hr1G031380.1	219	0.568	Down	0.039005	S	Abscisic acid receptor PYR1	0.958769	7.3046e-13	165.09	LAAIATTT(0.001)S(0.04)S(0.959)PPPLDGQS	2	4.3352	8
Biological Process	GO:0002684	4	positive regulation of immune system process	0.0745795	HORVU5Hr1G092900.2	104	1.949	Up	0.039876	S	Methylthioribose-1-phosphate isomerase	0.999386	1.1431e-217	274.65	HVDHLS(0.001)PDS(0.999)PS(1)PPASDVLLLASSAPQPSSMR	3	6.1264	18
Biological Process	GO:0002684	4	positive regulation of immune system process	0.0745795	HORVU5Hr1G092900.2	106	2.463	Up	0.0157003	S	Methylthioribose-1-phosphate isomerase	0.999945	1.1431e-217	274.65	HVDHLS(0.001)PDS(0.999)PS(1)PPASDVLLLASSAPQPSSMR	3	4.6274	29
Biological Process	GO:0002684	4	positive regulation of immune system process	0.0745795	HORVU7Hr1G055370.6	57	1.586	Up	0.049722	S	receptor-like protein kinase 1	0.979403	5.42454e-07	163.09	KDALLPSS(0.002)EES(0.979)T(0.018)R	2	3.2921	22
Biological Process	GO:0002684	4	positive regulation of immune system process	0.0745795	HORVU4Hr1G075390.1	295	2.278	Up	0.000137792	S	Nuclear pore complex protein Nup98-Nup96	0.988485	0.000737654	163.93	SLSPLHGS(0.012)S(0.988)QK	2	2.2422	15
Biological Process	GO:0043604	5	amide biosynthetic process	0.024962	HORVU5Hr1G092900.2	104	1.949	Up	0.039876	S	Methylthioribose-1-phosphate isomerase	0.999386	1.1431e-217	274.65	HVDHLS(0.001)PDS(0.999)PS(1)PPASDVLLLASSAPQPSSMR	3	6.1264	18
Biological Process	GO:0043604	5	amide biosynthetic process	0.024962	HORVU5Hr1G092900.2	106	2.463	Up	0.0157003	S	Methylthioribose-1-phosphate isomerase	0.999945	1.1431e-217	274.65	HVDHLS(0.001)PDS(0.999)PS(1)PPASDVLLLASSAPQPSSMR	3	4.6274	29
Biological Process	GO:0043604	5	amide biosynthetic process	0.024962	HORVU5Hr1G050560.1	685	2.029	Up	0.0028026	S	Polyadenylate-binding protein 8	0.830395	1.92463e-11	175.61	S(0.046)AQQHT(0.12)NQS(0.83)PEQQLAS(0.003)LSLNDGLISS	3	2.5786	12
Biological Process	GO:0043604	5	amide biosynthetic process	0.024962	HORVU4Hr1G064720.1	218	1.904	Up	0.0066811	S	Deoxymugineic acid synthase1	0.986906	2.86659e-10	127.89	GT(0.013)HWGS(0.987)DAVMDAGVLQDIAASR	2	3.9139	23
Biological Process	GO:0043604	5	amide biosynthetic process	0.024962	HORVU2Hr1G023120.1	159	1.535	Up	0.0058222	S	30S ribosomal protein S9	1	8.9014e-154	297.96	LDS(1)EDEKDDPFAAR	2	5.312	54
Biological Process	GO:0043604	5	amide biosynthetic process	0.024962	HORVU5Hr1G063770.2	53	0.519	Down	0.0024647	S	eukaryotic translation initiation factor 3 subunit C2	1	2.8857e-115	291.38	YTQDS(1)DDS(1)DTESHR	2	5.473	16
Biological Process	GO:0043604	5	amide biosynthetic process	0.024962	HORVU5Hr1G063770.2	56	0.488	Down	0.00086359	S	eukaryotic translation initiation factor 3 subunit C2	0.999996	5.2774e-177	322.02	YTQDS(1)DDS(1)DTESHR	2	2.8636	25
Biological Process	GO:0043604	5	amide biosynthetic process	0.024962	HORVU2Hr1G087390.3	508	2.695	Up	0.0145604	S	Polyadenylate-binding protein 2	1	2.4372e-135	280.3	DAGVS(1)PAPPIGTLTSALANATPEQQR	3	1.3159	15
Biological Process	GO:0043604	5	amide biosynthetic process	0.024962	HORVU2Hr1G035400.1	464	3.404	Up	0.0131809	S	Eukaryotic peptide chain release factor subunit 1-3	1	0	377.15	SFDEVS(1)DDEGLYEDSD	2	6.6173	14
Biological Process	GO:0060627	4	regulation of vesicle-mediated transport	0.19588	HORVU3Hr1G060780.1	850	1.75	Up	0.00021664	S	Vacuolar protein sorting-associated protein 16 homolog	0.994695	1.20511e-07	143.56	LKS(0.995)T(0.005)LAQNTLIDTLR	2	5.3923	20
Biological Process	GO:0060627	4	regulation of vesicle-mediated transport	0.19588	HORVU2Hr1G013900.17	993	2.55	Up	0.013057	S	Transducin family protein / WD-40 repeat family protein, putative isoform 1	0.999751	1.11436e-53	157.58	S(1)FNSQTPSELLESIFLK	2	-0.42969	8
Biological Process	GO:0060627	4	regulation of vesicle-mediated transport	0.19588	HORVU4Hr1G033300.1	598	0.665	Down	0.030318	S	AAA-type ATPase family protein	1	0.000265273	141.88	S(1)PLADTMHFR	2	1.5325	29
Biological Process	GO:0009719	2	response to endogenous stimulus	0.0164948	HORVU6Hr1G058230.6	429	1.694	Up	0.0182593	S	Protein kinase superfamily protein	0.980588	0.000403344	108.24	LHQS(0.981)T(0.019)GLEAR	2	3.2357	14
Biological Process	GO:0009719	2	response to endogenous stimulus	0.0164948	HORVU7Hr1G063020.3	759	0.647	Down	0.020224	S	Lipid A export ATP-binding/permease protein MsbA	0.999902	9.63985e-05	159.12	NSVSS(1)PIMMR	2	-1.1499	21
Biological Process	GO:0009719	2	response to endogenous stimulus	0.0164948	HORVU2Hr1G014130.4	77	1.66	Up	1.80945e-05	S	AMP deaminase	0.982846	1.14388e-85	137.86	LLPDGGDDS(0.983)DY(0.017)DREDGEEEDDGGGPPPHR	3	4.3552	14
Biological Process	GO:0009719	2	response to endogenous stimulus	0.0164948	HORVU2Hr1G014130.4	139	2.211	Up	2.4465e-06	T	AMP deaminase	0.999976	0.00265139	180.17	LGSLVRPTT(1)PK	2	3.6135	15
Biological Process	GO:0009719	2	response to endogenous stimulus	0.0164948	HORVU2Hr1G014130.4	133	1.668	Up	0.0045196	S	AMP deaminase	0.999999	0.00995961	91.245	LGS(1)LVRPTTPK	2	1.7871	9
Biological Process	GO:0009719	2	response to endogenous stimulus	0.0164948	HORVU2Hr1G046660.6	32	1.503	Up	2.0878e-05	T	calcium-dependent protein kinase 33	0.999989	7.52744e-61	186.81	QAQT(1)PPSYNNAQPPPQAEVR	2	2.4541	16
Biological Process	GO:0009719	2	response to endogenous stimulus	0.0164948	HORVU2Hr1G046660.6	13	1.704	Up	8.277e-05	S	calcium-dependent protein kinase 33	0.999983	4.51976e-31	174.4	ATSPDS(1)VQGGANGYGYSHQPK	3	3.7591	25
Biological Process	GO:0009719	2	response to endogenous stimulus	0.0164948	HORVU5Hr1G125710.2	887	0.598	Down	0.0061046	S	Protein kinase superfamily protein	1	1.0805e-131	207.61	S(1)AEAFQVDNPYQPVVDNTNLPAPDFEEPK	3	4.3085	15
Biological Process	GO:0009719	2	response to endogenous stimulus	0.0164948	HORVU5Hr1G125710.2	504	0.639	Down	0.00028136	S	Protein kinase superfamily protein	0.999811	0.000161774	104.3	TSFLQPS(0.016)DS(0.984)GKS(1)LEPR	2	4.1905	14
Biological Process	GO:0009719	2	response to endogenous stimulus	0.0164948	HORVU6Hr1G038010.1	12	0.369	Down	0.0027204	S	histone deacetylase 6	0.999978	1.19414e-28	173.13	AASGEGASLPS(1)PAGGEDGR	2	6.3754	13
Biological Process	GO:0009719	2	response to endogenous stimulus	0.0164948	HORVU4Hr1G056610.3	173	0.592	Down	0.0071221	T	protein kinase family protein	0.970171	0	343.84	T(0.97)S(0.03)CGSPNYAAPEVISGK	2	5.573	15
Biological Process	GO:0009719	2	response to endogenous stimulus	0.0164948	HORVU2Hr1G068360.8	288	1.533	Up	0.0071626	S	Eukaryotic translation initiation factor 3 subunit H	1	0.00340822	112.73	QQS(1)QQQAWLQK	2	2.5099	13
Biological Process	GO:0009719	2	response to endogenous stimulus	0.0164948	HORVU7Hr1G055370.6	57	1.586	Up	0.049722	S	receptor-like protein kinase 1	0.979403	5.42454e-07	163.09	KDALLPSS(0.002)EES(0.979)T(0.018)R	2	3.2921	22
Biological Process	GO:0009719	2	response to endogenous stimulus	0.0164948	HORVU4Hr1G001850.2	465	2.135	Up	0.0148957	T	Protein kinase superfamily protein	0.955022	0.000218295	100.98	EILPLMT(0.002)PS(0.043)NLT(0.955)ADK	2	4.5738	8
Biological Process	GO:0009719	2	response to endogenous stimulus	0.0164948	HORVU4Hr1G075390.1	295	2.278	Up	0.000137792	S	Nuclear pore complex protein Nup98-Nup96	0.988485	0.000737654	163.93	SLSPLHGS(0.012)S(0.988)QK	2	2.2422	15
Biological Process	GO:0009719	2	response to endogenous stimulus	0.0164948	HORVU7Hr1G066930.5	289	1.86	Up	0.00057571	T	WD-40 repeat protein-like isoform 1	0.99772	1.7235e-143	270.72	T(0.998)PT(0.002)SAPGIDYQSADSEHLMK	3	4.0165	31
Biological Process	GO:0009719	2	response to endogenous stimulus	0.0164948	HORVU7Hr1G049220.10	148	1.966	Up	0.0041244	S	Peroxisomal targeting signal 1 receptor	0.991531	1.00578e-12	193.96	VLSGVLHSFLS(0.992)S(0.008)GR	2	3.3823	15
Biological Process	GO:0009719	2	response to endogenous stimulus	0.0164948	HORVU5Hr1G022360.3	83	2.134	Up	0.033896	S	protein kinase family protein	0.999863	4.2723e-112	258.79	GSAS(1)FSHSSPLQR	2	4.7976	15
Biological Process	GO:0009719	2	response to endogenous stimulus	0.0164948	HORVU3Hr1G113850.2	866	1.75	Up	0.00031771	S	villin 4	1	4.00559e-28	222.25	AAS(1)IAAMSASFERPK	2	4.1718	20
Biological Process	GO:0009719	2	response to endogenous stimulus	0.0164948	HORVU6Hr1G071910.3	206	0.441	Down	1.862e-06	S	Enhancer of mRNA-decapping protein 4	0.999899	0.00132807	139.61	MLS(1)ST(0.001)S(0.027)S(0.972)KVPR	2	1.9415	16
Biological Process	GO:0009719	2	response to endogenous stimulus	0.0164948	HORVU7Hr1G080510.2	13	0.468	Down	2.3538e-05	S	phosphoenolpyruvate carboxylase 3	1	2.79718e-11	184.27	HHS(1)IDAQLR	2	0.73336	16
Biological Process	GO:0009719	2	response to endogenous stimulus	0.0164948	HORVU5Hr1G097010.3	25	1.527	Up	0.00064004	S	Protein kinase superfamily protein	0.987013	1.916e-30	200.96	NLPTSGPLS(0.987)FT(0.006)S(0.006)R	2	1.6218	15
Biological Process	GO:0009719	2	response to endogenous stimulus	0.0164948	HORVU1Hr1G059810.2	177	1.969	Up	0.0065994	S	AMP deaminase	1	1.8875e-242	287.14	SPVASASTLESAEGS(1)DEDVVTK	2	2.5774	46
Biological Process	GO:0009719	2	response to endogenous stimulus	0.0164948	HORVU1Hr1G059810.2	79	2.213	Up	1.77356e-05	S	AMP deaminase	0.986322	0	282.26	AAAGSS(0.014)S(0.986)LPDLSSIYAAGGVAR	2	4.0564	15
Biological Process	GO:0009719	2	response to endogenous stimulus	0.0164948	HORVU7Hr1G081590.1	670	2.27	Up	0.0131449	S	Protein kinase superfamily protein	0.999931	1.11885e-46	222.5	TGPELDQTHVS(1)T(1)AVK	2	5.416	23
Biological Process	GO:0009719	2	response to endogenous stimulus	0.0164948	HORVU5Hr1G050330.2	269	0.546	Down	0.0152005	T	Ethylene-insensitive protein 2	0.973429	2.6668e-236	229.05	SALEHTESSDTTVESDPDSQQSTAY(0.001)T(0.003)AS(0.022)T(0.973)PK	3	5.0499	13
Biological Process	GO:0009719	2	response to endogenous stimulus	0.0164948	HORVU6Hr1G066470.4	39	1.916	Up	0.00061647	S	Calcium-dependent protein kinase family protein	1	2.58976e-06	108.25	HDSGYAPVAADADADS(1)QPGK	2	2.8304	13
Biological Process	GO:0009719	2	response to endogenous stimulus	0.0164948	HORVU3Hr1G031380.1	219	0.568	Down	0.039005	S	Abscisic acid receptor PYR1	0.958769	7.3046e-13	165.09	LAAIATTT(0.001)S(0.04)S(0.959)PPPLDGQS	2	4.3352	8
Biological Process	GO:0050684	6	regulation of mRNA processing	0.0976707	HORVU4Hr1G075390.1	295	2.278	Up	0.000137792	S	Nuclear pore complex protein Nup98-Nup96	0.988485	0.000737654	163.93	SLSPLHGS(0.012)S(0.988)QK	2	2.2422	15
Biological Process	GO:0050684	6	regulation of mRNA processing	0.0976707	HORVU7Hr1G097860.2	281	1.803	Up	0.003896	S	Serrate RNA effector molecule	0.985241	6.01938e-24	209.42	GS(0.015)S(0.985)KETDPLSAAPK	2	3.4615	15
Biological Process	GO:0050684	6	regulation of mRNA processing	0.0976707	HORVU7Hr1G097860.2	569	2.237	Up	0.0009632	S	Serrate RNA effector molecule	0.999986	3.35358e-96	242.29	GDGS(1)PSRDGPDDQMFDSFR	3	-2.0783	29
Biological Process	GO:0050684	6	regulation of mRNA processing	0.0976707	HORVU3Hr1G089330.38	132	1.795	Up	0.00101558	S	RNA-binding protein 10	1	6.91278e-05	125.17	YSCDS(1)DYER	2	3.1376	15
Biological Process	GO:0009126	6	purine nucleoside monophosphate metabolic process	0.176958	HORVU3Hr1G088540.1	379	0.602	Down	0.00106462	S	fructose-bisphosphate aldolase 2	0.999653	4.42057e-43	233.03	GDATLGEGASES(1)LHVK	2	3.3227	16
Biological Process	GO:0009126	6	purine nucleoside monophosphate metabolic process	0.176958	HORVU1Hr1G083840.2	414	0.471	Down	0.0120768	S	ATP synthase subunit beta	0.99974	8.6695e-162	279.65	S(1)ISELGIYPAVDPLDSTSR	2	4.2753	13
Biological Process	GO:0031086	8	nuclear-transcribed mRNA catabolic process, deadenylation-independent decay	0.0444318	HORVU6Hr1G071910.3	206	0.441	Down	1.862e-06	S	Enhancer of mRNA-decapping protein 4	0.999899	0.00132807	139.61	MLS(1)ST(0.001)S(0.027)S(0.972)KVPR	2	1.9415	16
Biological Process	GO:0031086	8	nuclear-transcribed mRNA catabolic process, deadenylation-independent decay	0.0444318	HORVU7Hr1G047020.1	679	0.628	Down	0.0192597	S	Protein LSM14 homolog A-B	1	0	313.39	SNGQFTDDPNEYDDNIVEDDVVS(1)PGKPEVK	3	6.6444	15
Biological Process	GO:0051236	3	establishment of RNA localization	0.276294	HORVU4Hr1G075390.1	295	2.278	Up	0.000137792	S	Nuclear pore complex protein Nup98-Nup96	0.988485	0.000737654	163.93	SLSPLHGS(0.012)S(0.988)QK	2	2.2422	15
Biological Process	GO:0051236	3	establishment of RNA localization	0.276294	HORVU5Hr1G021240.1	187	0.517	Down	0.0044241	S	Nuclear pore complex protein Nup93	0.967276	3.5565e-199	287.15	HALMPSSAS(0.032)S(0.967)PQASSGLPAEEVMPIPNK	3	2.528	42
Biological Process	GO:0051236	3	establishment of RNA localization	0.276294	HORVU4Hr1G066290.8	569	1.583	Up	0.002463	S	Nucleoporin, Nup133/Nup155-like	0.999612	1.3069e-08	200.76	VSS(1)EAWSAGDR	2	2.281	15
Biological Process	GO:0000375	7	RNA splicing, via transesterification reactions	0.159697	HORVU6Hr1G056260.5	264	1.686	Up	0.00091567	S	Nuclear cap-binding protein subunit 2	1	0	424.6	GDS(1)DDEDEDYDKK	2	4.5148	48
Biological Process	GO:0000375	7	RNA splicing, via transesterification reactions	0.159697	HORVU3Hr1G089330.38	132	1.795	Up	0.00101558	S	RNA-binding protein 10	1	6.91278e-05	125.17	YSCDS(1)DYER	2	3.1376	15
Biological Process	GO:0000375	7	RNA splicing, via transesterification reactions	0.159697	HORVU5Hr1G122640.6	250	0.633	Down	0.0033178	S	U2 small nuclear ribonucleoprotein A	1	2.5023e-280	288.78	PDTNMAEAS(1)EEAEAEK	2	5.1538	39
Biological Process	GO:0000375	7	RNA splicing, via transesterification reactions	0.159697	HORVU0Hr1G020490.5	232	1.724	Up	0.00045574	S	ATP-dependent RNA helicase DBP2	1	1.01797e-05	152.02	KWTLDGEES(1)DEEDVKK	3	0.20348	14
Biological Process	GO:0006405	5	RNA export from nucleus	0.276294	HORVU4Hr1G075390.1	295	2.278	Up	0.000137792	S	Nuclear pore complex protein Nup98-Nup96	0.988485	0.000737654	163.93	SLSPLHGS(0.012)S(0.988)QK	2	2.2422	15
Biological Process	GO:0006405	5	RNA export from nucleus	0.276294	HORVU5Hr1G021240.1	187	0.517	Down	0.0044241	S	Nuclear pore complex protein Nup93	0.967276	3.5565e-199	287.15	HALMPSSAS(0.032)S(0.967)PQASSGLPAEEVMPIPNK	3	2.528	42
Biological Process	GO:0006405	5	RNA export from nucleus	0.276294	HORVU4Hr1G066290.8	569	1.583	Up	0.002463	S	Nucleoporin, Nup133/Nup155-like	0.999612	1.3069e-08	200.76	VSS(1)EAWSAGDR	2	2.281	15
Biological Process	GO:0071248	5	cellular response to metal ion	0.00622467	HORVU4Hr1G001850.2	465	2.135	Up	0.0148957	T	Protein kinase superfamily protein	0.955022	0.000218295	100.98	EILPLMT(0.002)PS(0.043)NLT(0.955)ADK	2	4.5738	8
Biological Process	GO:0071248	5	cellular response to metal ion	0.00622467	HORVU5Hr1G125710.2	887	0.598	Down	0.0061046	S	Protein kinase superfamily protein	1	1.0805e-131	207.61	S(1)AEAFQVDNPYQPVVDNTNLPAPDFEEPK	3	4.3085	15
Biological Process	GO:0071248	5	cellular response to metal ion	0.00622467	HORVU5Hr1G125710.2	504	0.639	Down	0.00028136	S	Protein kinase superfamily protein	0.999811	0.000161774	104.3	TSFLQPS(0.016)DS(0.984)GKS(1)LEPR	2	4.1905	14
Biological Process	GO:0071248	5	cellular response to metal ion	0.00622467	HORVU5Hr1G050330.2	269	0.546	Down	0.0152005	T	Ethylene-insensitive protein 2	0.973429	2.6668e-236	229.05	SALEHTESSDTTVESDPDSQQSTAY(0.001)T(0.003)AS(0.022)T(0.973)PK	3	5.0499	13
Biological Process	GO:0071248	5	cellular response to metal ion	0.00622467	HORVU5Hr1G097010.3	25	1.527	Up	0.00064004	S	Protein kinase superfamily protein	0.987013	1.916e-30	200.96	NLPTSGPLS(0.987)FT(0.006)S(0.006)R	2	1.6218	15
Biological Process	GO:0071248	5	cellular response to metal ion	0.00622467	HORVU5Hr1G022360.3	83	2.134	Up	0.033896	S	protein kinase family protein	0.999863	4.2723e-112	258.79	GSAS(1)FSHSSPLQR	2	4.7976	15
Biological Process	GO:0035195	6	gene silencing by miRNA	0.134525	HORVU7Hr1G097860.2	281	1.803	Up	0.003896	S	Serrate RNA effector molecule	0.985241	6.01938e-24	209.42	GS(0.015)S(0.985)KETDPLSAAPK	2	3.4615	15
Biological Process	GO:0035195	6	gene silencing by miRNA	0.134525	HORVU7Hr1G097860.2	569	2.237	Up	0.0009632	S	Serrate RNA effector molecule	0.999986	3.35358e-96	242.29	GDGS(1)PSRDGPDDQMFDSFR	3	-2.0783	29
Biological Process	GO:0035195	6	gene silencing by miRNA	0.134525	HORVU6Hr1G056260.5	264	1.686	Up	0.00091567	S	Nuclear cap-binding protein subunit 2	1	0	424.6	GDS(1)DDEDEDYDKK	2	4.5148	48
Biological Process	GO:0045229	3	external encapsulating structure organization	0.333431	HORVU5Hr1G050330.2	269	0.546	Down	0.0152005	T	Ethylene-insensitive protein 2	0.973429	2.6668e-236	229.05	SALEHTESSDTTVESDPDSQQSTAY(0.001)T(0.003)AS(0.022)T(0.973)PK	3	5.0499	13
Biological Process	GO:0045229	3	external encapsulating structure organization	0.333431	HORVU6Hr1G028330.1	216	0.323	Down	7.5242e-05	S	sucrose phosphate synthase 1F	0.996642	1.22363e-62	164.13	GEDAGDPSVAYGDST(0.001)T(0.002)GIS(0.997)PK	2	4.7386	18
Biological Process	GO:0035194	5	posttranscriptional gene silencing by RNA	0.221132	HORVU7Hr1G097860.2	281	1.803	Up	0.003896	S	Serrate RNA effector molecule	0.985241	6.01938e-24	209.42	GS(0.015)S(0.985)KETDPLSAAPK	2	3.4615	15
Biological Process	GO:0035194	5	posttranscriptional gene silencing by RNA	0.221132	HORVU7Hr1G097860.2	569	2.237	Up	0.0009632	S	Serrate RNA effector molecule	0.999986	3.35358e-96	242.29	GDGS(1)PSRDGPDDQMFDSFR	3	-2.0783	29
Biological Process	GO:0035194	5	posttranscriptional gene silencing by RNA	0.221132	HORVU6Hr1G056260.5	264	1.686	Up	0.00091567	S	Nuclear cap-binding protein subunit 2	1	0	424.6	GDS(1)DDEDEDYDKK	2	4.5148	48
Biological Process	GO:0008299	4	isoprenoid biosynthetic process	0.0185277	HORVU4Hr1G001850.2	465	2.135	Up	0.0148957	T	Protein kinase superfamily protein	0.955022	0.000218295	100.98	EILPLMT(0.002)PS(0.043)NLT(0.955)ADK	2	4.5738	8
Biological Process	GO:0008299	4	isoprenoid biosynthetic process	0.0185277	HORVU5Hr1G125710.2	887	0.598	Down	0.0061046	S	Protein kinase superfamily protein	1	1.0805e-131	207.61	S(1)AEAFQVDNPYQPVVDNTNLPAPDFEEPK	3	4.3085	15
Biological Process	GO:0008299	4	isoprenoid biosynthetic process	0.0185277	HORVU5Hr1G125710.2	504	0.639	Down	0.00028136	S	Protein kinase superfamily protein	0.999811	0.000161774	104.3	TSFLQPS(0.016)DS(0.984)GKS(1)LEPR	2	4.1905	14
Biological Process	GO:0008299	4	isoprenoid biosynthetic process	0.0185277	HORVU5Hr1G097010.3	25	1.527	Up	0.00064004	S	Protein kinase superfamily protein	0.987013	1.916e-30	200.96	NLPTSGPLS(0.987)FT(0.006)S(0.006)R	2	1.6218	15
Biological Process	GO:0008299	4	isoprenoid biosynthetic process	0.0185277	HORVU5Hr1G022360.3	83	2.134	Up	0.033896	S	protein kinase family protein	0.999863	4.2723e-112	258.79	GSAS(1)FSHSSPLQR	2	4.7976	15
Biological Process	GO:0006412	5	translation	0.019117	HORVU5Hr1G092900.2	104	1.949	Up	0.039876	S	Methylthioribose-1-phosphate isomerase	0.999386	1.1431e-217	274.65	HVDHLS(0.001)PDS(0.999)PS(1)PPASDVLLLASSAPQPSSMR	3	6.1264	18
Biological Process	GO:0006412	5	translation	0.019117	HORVU5Hr1G092900.2	106	2.463	Up	0.0157003	S	Methylthioribose-1-phosphate isomerase	0.999945	1.1431e-217	274.65	HVDHLS(0.001)PDS(0.999)PS(1)PPASDVLLLASSAPQPSSMR	3	4.6274	29
Biological Process	GO:0006412	5	translation	0.019117	HORVU5Hr1G050560.1	685	2.029	Up	0.0028026	S	Polyadenylate-binding protein 8	0.830395	1.92463e-11	175.61	S(0.046)AQQHT(0.12)NQS(0.83)PEQQLAS(0.003)LSLNDGLISS	3	2.5786	12
Biological Process	GO:0006412	5	translation	0.019117	HORVU2Hr1G023120.1	159	1.535	Up	0.0058222	S	30S ribosomal protein S9	1	8.9014e-154	297.96	LDS(1)EDEKDDPFAAR	2	5.312	54
Biological Process	GO:0006412	5	translation	0.019117	HORVU5Hr1G063770.2	53	0.519	Down	0.0024647	S	eukaryotic translation initiation factor 3 subunit C2	1	2.8857e-115	291.38	YTQDS(1)DDS(1)DTESHR	2	5.473	16
Biological Process	GO:0006412	5	translation	0.019117	HORVU5Hr1G063770.2	56	0.488	Down	0.00086359	S	eukaryotic translation initiation factor 3 subunit C2	0.999996	5.2774e-177	322.02	YTQDS(1)DDS(1)DTESHR	2	2.8636	25
Biological Process	GO:0006412	5	translation	0.019117	HORVU2Hr1G087390.3	508	2.695	Up	0.0145604	S	Polyadenylate-binding protein 2	1	2.4372e-135	280.3	DAGVS(1)PAPPIGTLTSALANATPEQQR	3	1.3159	15
Biological Process	GO:0006412	5	translation	0.019117	HORVU2Hr1G035400.1	464	3.404	Up	0.0131809	S	Eukaryotic peptide chain release factor subunit 1-3	1	0	377.15	SFDEVS(1)DDEGLYEDSD	2	6.6173	14
Biological Process	GO:0006999	5	nuclear pore organization	0.0767791	HORVU4Hr1G075390.1	295	2.278	Up	0.000137792	S	Nuclear pore complex protein Nup98-Nup96	0.988485	0.000737654	163.93	SLSPLHGS(0.012)S(0.988)QK	2	2.2422	15
Biological Process	GO:0006999	5	nuclear pore organization	0.0767791	HORVU5Hr1G021240.1	187	0.517	Down	0.0044241	S	Nuclear pore complex protein Nup93	0.967276	3.5565e-199	287.15	HALMPSSAS(0.032)S(0.967)PQASSGLPAEEVMPIPNK	3	2.528	42
Biological Process	GO:0043603	4	cellular amide metabolic process	0.055239	HORVU5Hr1G092900.2	104	1.949	Up	0.039876	S	Methylthioribose-1-phosphate isomerase	0.999386	1.1431e-217	274.65	HVDHLS(0.001)PDS(0.999)PS(1)PPASDVLLLASSAPQPSSMR	3	6.1264	18
Biological Process	GO:0043603	4	cellular amide metabolic process	0.055239	HORVU5Hr1G092900.2	106	2.463	Up	0.0157003	S	Methylthioribose-1-phosphate isomerase	0.999945	1.1431e-217	274.65	HVDHLS(0.001)PDS(0.999)PS(1)PPASDVLLLASSAPQPSSMR	3	4.6274	29
Biological Process	GO:0043603	4	cellular amide metabolic process	0.055239	HORVU5Hr1G050560.1	685	2.029	Up	0.0028026	S	Polyadenylate-binding protein 8	0.830395	1.92463e-11	175.61	S(0.046)AQQHT(0.12)NQS(0.83)PEQQLAS(0.003)LSLNDGLISS	3	2.5786	12
Biological Process	GO:0043603	4	cellular amide metabolic process	0.055239	HORVU4Hr1G064720.1	218	1.904	Up	0.0066811	S	Deoxymugineic acid synthase1	0.986906	2.86659e-10	127.89	GT(0.013)HWGS(0.987)DAVMDAGVLQDIAASR	2	3.9139	23
Biological Process	GO:0043603	4	cellular amide metabolic process	0.055239	HORVU2Hr1G023120.1	159	1.535	Up	0.0058222	S	30S ribosomal protein S9	1	8.9014e-154	297.96	LDS(1)EDEKDDPFAAR	2	5.312	54
Biological Process	GO:0043603	4	cellular amide metabolic process	0.055239	HORVU5Hr1G063770.2	53	0.519	Down	0.0024647	S	eukaryotic translation initiation factor 3 subunit C2	1	2.8857e-115	291.38	YTQDS(1)DDS(1)DTESHR	2	5.473	16
Biological Process	GO:0043603	4	cellular amide metabolic process	0.055239	HORVU5Hr1G063770.2	56	0.488	Down	0.00086359	S	eukaryotic translation initiation factor 3 subunit C2	0.999996	5.2774e-177	322.02	YTQDS(1)DDS(1)DTESHR	2	2.8636	25
Biological Process	GO:0043603	4	cellular amide metabolic process	0.055239	HORVU2Hr1G087390.3	508	2.695	Up	0.0145604	S	Polyadenylate-binding protein 2	1	2.4372e-135	280.3	DAGVS(1)PAPPIGTLTSALANATPEQQR	3	1.3159	15
Biological Process	GO:0043603	4	cellular amide metabolic process	0.055239	HORVU2Hr1G035400.1	464	3.404	Up	0.0131809	S	Eukaryotic peptide chain release factor subunit 1-3	1	0	377.15	SFDEVS(1)DDEGLYEDSD	2	6.6173	14
Biological Process	GO:0043254	4	regulation of protein complex assembly	0.19588	HORVU3Hr1G060780.1	850	1.75	Up	0.00021664	S	Vacuolar protein sorting-associated protein 16 homolog	0.994695	1.20511e-07	143.56	LKS(0.995)T(0.005)LAQNTLIDTLR	2	5.3923	20
Biological Process	GO:0043254	4	regulation of protein complex assembly	0.19588	HORVU7Hr1G047020.1	679	0.628	Down	0.0192597	S	Protein LSM14 homolog A-B	1	0	313.39	SNGQFTDDPNEYDDNIVEDDVVS(1)PGKPEVK	3	6.6444	15
Biological Process	GO:0043254	4	regulation of protein complex assembly	0.19588	HORVU3Hr1G113850.2	866	1.75	Up	0.00031771	S	villin 4	1	4.00559e-28	222.25	AAS(1)IAAMSASFERPK	2	4.1718	20
Biological Process	GO:0000288	8	nuclear-transcribed mRNA catabolic process, deadenylation-dependent decay	0.0950067	HORVU4Hr1G002170.5	468	0.48	Down	0.0137208	S	CCR4-NOT transcription complex subunit 3	0.999863	1.80474e-43	197.85	VNSGGLSQQLVS(1)PLGSK	2	2.7286	15
Biological Process	GO:0000288	8	nuclear-transcribed mRNA catabolic process, deadenylation-dependent decay	0.0950067	HORVU3Hr1G074770.1	346	1.557	Up	0.0033844	S	Protein PAT1 homolog 1	0.997103	0.000579712	143.22	FESAT(0.003)S(0.997)LPSSR	2	1.8543	10
Biological Process	GO:0000288	8	nuclear-transcribed mRNA catabolic process, deadenylation-dependent decay	0.0950067	HORVU3Hr1G074770.1	171	1.549	Up	0.0104956	S	Protein PAT1 homolog 1	0.99976	3.56458e-30	205.26	TSS(1)YPQQPLQHR	2	2.2537	13
Biological Process	GO:0031053	7	primary miRNA processing	0.0307953	HORVU7Hr1G097860.2	281	1.803	Up	0.003896	S	Serrate RNA effector molecule	0.985241	6.01938e-24	209.42	GS(0.015)S(0.985)KETDPLSAAPK	2	3.4615	15
Biological Process	GO:0031053	7	primary miRNA processing	0.0307953	HORVU7Hr1G097860.2	569	2.237	Up	0.0009632	S	Serrate RNA effector molecule	0.999986	3.35358e-96	242.29	GDGS(1)PSRDGPDDQMFDSFR	3	-2.0783	29
Biological Process	GO:0031053	7	primary miRNA processing	0.0307953	HORVU6Hr1G056260.5	264	1.686	Up	0.00091567	S	Nuclear cap-binding protein subunit 2	1	0	424.6	GDS(1)DDEDEDYDKK	2	4.5148	48
Biological Process	GO:0009144	6	purine nucleoside triphosphate metabolic process	0.176958	HORVU3Hr1G088540.1	379	0.602	Down	0.00106462	S	fructose-bisphosphate aldolase 2	0.999653	4.42057e-43	233.03	GDATLGEGASES(1)LHVK	2	3.3227	16
Biological Process	GO:0009144	6	purine nucleoside triphosphate metabolic process	0.176958	HORVU1Hr1G083840.2	414	0.471	Down	0.0120768	S	ATP synthase subunit beta	0.99974	8.6695e-162	279.65	S(1)ISELGIYPAVDPLDSTSR	2	4.2753	13
Biological Process	GO:0045089	6	positive regulation of innate immune response	0.176958	HORVU7Hr1G055370.6	57	1.586	Up	0.049722	S	receptor-like protein kinase 1	0.979403	5.42454e-07	163.09	KDALLPSS(0.002)EES(0.979)T(0.018)R	2	3.2921	22
Biological Process	GO:0045089	6	positive regulation of innate immune response	0.176958	HORVU4Hr1G075390.1	295	2.278	Up	0.000137792	S	Nuclear pore complex protein Nup98-Nup96	0.988485	0.000737654	163.93	SLSPLHGS(0.012)S(0.988)QK	2	2.2422	15
Biological Process	GO:0009250	5	glucan biosynthetic process	0.0598441	HORVU0Hr1G038120.1	226	9.69	Up	0.027541	S	cellulose synthase 1	1	8.5432e-220	286.05	LTSGQQIS(1)GEIPDASPDR	2	5.2422	24
Biological Process	GO:0009250	5	glucan biosynthetic process	0.0598441	HORVU3Hr1G071770.1	149	1.716	Up	0.00091949	S	cellulose synthase family protein	0.999999	1.41794e-24	163.25	VTMANQLS(1)DR	2	6.1487	16
Biological Process	GO:0009250	5	glucan biosynthetic process	0.0598441	HORVU3Hr1G071770.1	165	1.756	Up	0.00062187	S	cellulose synthase family protein	0.97338	3.84456e-10	112.33	TLS(0.003)S(0.024)MS(0.973)GVGSELNDESGKPIWK	3	4.6807	17
Biological Process	GO:0006417	6	regulation of translation	0.0249394	HORVU2Hr1G068360.8	288	1.533	Up	0.0071626	S	Eukaryotic translation initiation factor 3 subunit H	1	0.00340822	112.73	QQS(1)QQQAWLQK	2	2.5099	13
Biological Process	GO:0006417	6	regulation of translation	0.0249394	HORVU4Hr1G002170.5	468	0.48	Down	0.0137208	S	CCR4-NOT transcription complex subunit 3	0.999863	1.80474e-43	197.85	VNSGGLSQQLVS(1)PLGSK	2	2.7286	15
Biological Process	GO:0006417	6	regulation of translation	0.0249394	HORVU5Hr1G050560.1	685	2.029	Up	0.0028026	S	Polyadenylate-binding protein 8	0.830395	1.92463e-11	175.61	S(0.046)AQQHT(0.12)NQS(0.83)PEQQLAS(0.003)LSLNDGLISS	3	2.5786	12
Biological Process	GO:0006417	6	regulation of translation	0.0249394	HORVU2Hr1G087390.3	508	2.695	Up	0.0145604	S	Polyadenylate-binding protein 2	1	2.4372e-135	280.3	DAGVS(1)PAPPIGTLTSALANATPEQQR	3	1.3159	15
Biological Process	GO:0006417	6	regulation of translation	0.0249394	HORVU7Hr1G047020.1	679	0.628	Down	0.0192597	S	Protein LSM14 homolog A-B	1	0	313.39	SNGQFTDDPNEYDDNIVEDDVVS(1)PGKPEVK	3	6.6444	15
Biological Process	GO:0008610	4	lipid biosynthetic process	0.0902417	HORVU4Hr1G080780.1	57	1.535	Up	0.0095622	S	sterol methyltransferase 2	1	2.98447e-22	200.06	YTQYWS(1)FFR	2	-0.08182	15
Biological Process	GO:0008610	4	lipid biosynthetic process	0.0902417	HORVU4Hr1G001850.2	465	2.135	Up	0.0148957	T	Protein kinase superfamily protein	0.955022	0.000218295	100.98	EILPLMT(0.002)PS(0.043)NLT(0.955)ADK	2	4.5738	8
Biological Process	GO:0008610	4	lipid biosynthetic process	0.0902417	HORVU5Hr1G125710.2	887	0.598	Down	0.0061046	S	Protein kinase superfamily protein	1	1.0805e-131	207.61	S(1)AEAFQVDNPYQPVVDNTNLPAPDFEEPK	3	4.3085	15
Biological Process	GO:0008610	4	lipid biosynthetic process	0.0902417	HORVU5Hr1G125710.2	504	0.639	Down	0.00028136	S	Protein kinase superfamily protein	0.999811	0.000161774	104.3	TSFLQPS(0.016)DS(0.984)GKS(1)LEPR	2	4.1905	14
Biological Process	GO:0008610	4	lipid biosynthetic process	0.0902417	HORVU5Hr1G097010.3	25	1.527	Up	0.00064004	S	Protein kinase superfamily protein	0.987013	1.916e-30	200.96	NLPTSGPLS(0.987)FT(0.006)S(0.006)R	2	1.6218	15
Biological Process	GO:0008610	4	lipid biosynthetic process	0.0902417	HORVU5Hr1G022360.3	83	2.134	Up	0.033896	S	protein kinase family protein	0.999863	4.2723e-112	258.79	GSAS(1)FSHSSPLQR	2	4.7976	15
Biological Process	GO:0065003	4	macromolecular complex assembly	0.046177	HORVU6Hr1G033850.10	355	1.506	Up	0.0144981	S	Chaperone protein DnaJ	0.99969	0	273.36	YKEDS(1)EEEDIGDDGNDDDDNNASSSNFK	3	5.211	15
Biological Process	GO:0065003	4	macromolecular complex assembly	0.046177	HORVU5Hr1G055350.3	10	1.721	Up	1.65531e-05	S	phosphoenolpyruvate carboxylase 1	1	2.33897e-43	239.37	ALSAPGGGS(1)GKIER	2	4.1154	15
Biological Process	GO:0065003	4	macromolecular complex assembly	0.046177	HORVU5Hr1G021240.1	187	0.517	Down	0.0044241	S	Nuclear pore complex protein Nup93	0.967276	3.5565e-199	287.15	HALMPSSAS(0.032)S(0.967)PQASSGLPAEEVMPIPNK	3	2.528	42
Biological Process	GO:0065003	4	macromolecular complex assembly	0.046177	HORVU2Hr1G013900.17	993	2.55	Up	0.013057	S	Transducin family protein / WD-40 repeat family protein, putative isoform 1	0.999751	1.11436e-53	157.58	S(1)FNSQTPSELLESIFLK	2	-0.42969	8
Biological Process	GO:0065003	4	macromolecular complex assembly	0.046177	HORVU7Hr1G047020.1	679	0.628	Down	0.0192597	S	Protein LSM14 homolog A-B	1	0	313.39	SNGQFTDDPNEYDDNIVEDDVVS(1)PGKPEVK	3	6.6444	15
Biological Process	GO:0065003	4	macromolecular complex assembly	0.046177	HORVU3Hr1G074770.1	346	1.557	Up	0.0033844	S	Protein PAT1 homolog 1	0.997103	0.000579712	143.22	FESAT(0.003)S(0.997)LPSSR	2	1.8543	10
Biological Process	GO:0065003	4	macromolecular complex assembly	0.046177	HORVU3Hr1G074770.1	171	1.549	Up	0.0104956	S	Protein PAT1 homolog 1	0.99976	3.56458e-30	205.26	TSS(1)YPQQPLQHR	2	2.2537	13
Biological Process	GO:0065003	4	macromolecular complex assembly	0.046177	HORVU2Hr1G087810.2	1094	0.62	Down	0.0125049	S	CLIP-associating protein 1-A	1	2.2346e-195	354.56	LDFSQLHS(1)PDGHNAVGSNTGK	3	2.6257	17
Biological Process	GO:0065003	4	macromolecular complex assembly	0.046177	HORVU2Hr1G074320.2	63	0.242	Down	0.0053028	T	Exocyst complex component 2	0.99997	0.000965133	143.22	ALTSVQT(1)LPK	2	-1.1203	13
Biological Process	GO:0065003	4	macromolecular complex assembly	0.046177	HORVU4Hr1G075390.1	295	2.278	Up	0.000137792	S	Nuclear pore complex protein Nup98-Nup96	0.988485	0.000737654	163.93	SLSPLHGS(0.012)S(0.988)QK	2	2.2422	15
Biological Process	GO:0065003	4	macromolecular complex assembly	0.046177	HORVU3Hr1G089330.38	132	1.795	Up	0.00101558	S	RNA-binding protein 10	1	6.91278e-05	125.17	YSCDS(1)DYER	2	3.1376	15
Biological Process	GO:0065003	4	macromolecular complex assembly	0.046177	HORVU5Hr1G052240.6	11	0.596	Down	0.00010107	T	40S ribosomal protein S19	0.990194	0.000103596	99.127	ATVPAPAAET(0.99)AAS(0.007)T(0.003)AR	2	3.0188	15
Biological Process	GO:0034637	3	cellular carbohydrate biosynthetic process	0.0976707	HORVU3Hr1G088540.1	379	0.602	Down	0.00106462	S	fructose-bisphosphate aldolase 2	0.999653	4.42057e-43	233.03	GDATLGEGASES(1)LHVK	2	3.3227	16
Biological Process	GO:0034637	3	cellular carbohydrate biosynthetic process	0.0976707	HORVU0Hr1G038120.1	226	9.69	Up	0.027541	S	cellulose synthase 1	1	8.5432e-220	286.05	LTSGQQIS(1)GEIPDASPDR	2	5.2422	24
Biological Process	GO:0034637	3	cellular carbohydrate biosynthetic process	0.0976707	HORVU3Hr1G071770.1	149	1.716	Up	0.00091949	S	cellulose synthase family protein	0.999999	1.41794e-24	163.25	VTMANQLS(1)DR	2	6.1487	16
Biological Process	GO:0034637	3	cellular carbohydrate biosynthetic process	0.0976707	HORVU3Hr1G071770.1	165	1.756	Up	0.00062187	S	cellulose synthase family protein	0.97338	3.84456e-10	112.33	TLS(0.003)S(0.024)MS(0.973)GVGSELNDESGKPIWK	3	4.6807	17
Biological Process	GO:0034249	6	negative regulation of cellular amide metabolic process	0.2661	HORVU4Hr1G002170.5	468	0.48	Down	0.0137208	S	CCR4-NOT transcription complex subunit 3	0.999863	1.80474e-43	197.85	VNSGGLSQQLVS(1)PLGSK	2	2.7286	15
Biological Process	GO:0034249	6	negative regulation of cellular amide metabolic process	0.2661	HORVU7Hr1G047020.1	679	0.628	Down	0.0192597	S	Protein LSM14 homolog A-B	1	0	313.39	SNGQFTDDPNEYDDNIVEDDVVS(1)PGKPEVK	3	6.6444	15
Biological Process	GO:0009553	5	embryo sac development	0.16559	HORVU1Hr1G014010.25	1546	0.626	Down	0.021962	T	30S ribosomal protein S1	0.999998	1.105e-240	233.37	ESYFDSDMT(1)DDENDNENDGER	2	3.9402	34
Biological Process	GO:0009553	5	embryo sac development	0.16559	HORVU2Hr1G023120.1	159	1.535	Up	0.0058222	S	30S ribosomal protein S9	1	8.9014e-154	297.96	LDS(1)EDEKDDPFAAR	2	5.312	54
Biological Process	GO:0009553	5	embryo sac development	0.16559	HORVU6Hr1G038010.1	12	0.369	Down	0.0027204	S	histone deacetylase 6	0.999978	1.19414e-28	173.13	AASGEGASLPS(1)PAGGEDGR	2	6.3754	13
Biological Process	GO:0050776	4	regulation of immune response	0.243535	HORVU5Hr1G092900.2	104	1.949	Up	0.039876	S	Methylthioribose-1-phosphate isomerase	0.999386	1.1431e-217	274.65	HVDHLS(0.001)PDS(0.999)PS(1)PPASDVLLLASSAPQPSSMR	3	6.1264	18
Biological Process	GO:0050776	4	regulation of immune response	0.243535	HORVU5Hr1G092900.2	106	2.463	Up	0.0157003	S	Methylthioribose-1-phosphate isomerase	0.999945	1.1431e-217	274.65	HVDHLS(0.001)PDS(0.999)PS(1)PPASDVLLLASSAPQPSSMR	3	4.6274	29
Biological Process	GO:0050776	4	regulation of immune response	0.243535	HORVU7Hr1G055370.6	57	1.586	Up	0.049722	S	receptor-like protein kinase 1	0.979403	5.42454e-07	163.09	KDALLPSS(0.002)EES(0.979)T(0.018)R	2	3.2921	22
Biological Process	GO:0050776	4	regulation of immune response	0.243535	HORVU4Hr1G075390.1	295	2.278	Up	0.000137792	S	Nuclear pore complex protein Nup98-Nup96	0.988485	0.000737654	163.93	SLSPLHGS(0.012)S(0.988)QK	2	2.2422	15
Biological Process	GO:0008645	6	hexose transport	0.0598441	HORVU1Hr1G052040.1	503	0.361	Down	1.55627e-05	S	polyol/monosaccharide transporter 5	1	2.84228e-31	154.78	DLIEQQLAGPAMVHPS(1)EAVAK	3	-1.596	17
Biological Process	GO:0008645	6	hexose transport	0.0598441	HORVU1Hr1G052040.1	283	0.511	Down	0.000121198	S	polyol/monosaccharide transporter 5	1	1.91076e-65	245.78	GGGQS(1)ALGS(1)ALGLMSR	2	4.2145	64
Biological Process	GO:0008645	6	hexose transport	0.0598441	HORVU1Hr1G052040.1	279	0.547	Down	1.96671e-05	S	polyol/monosaccharide transporter 5	1	0	394.4	GGGQS(1)ALGS(1)ALGLMSR	2	4.9017	66
Biological Process	GO:0008645	6	hexose transport	0.0598441	HORVU1Hr1G052040.1	322	0.633	Down	0.0102006	S	polyol/monosaccharide transporter 5	1	6.93989e-07	150.21	MPEVMGS(1)MR	2	-0.323	68
Biological Process	GO:0008645	6	hexose transport	0.0598441	HORVU6Hr1G042840.16	233	1.57	Up	0.00079685	S	Monosaccharide-sensing protein 2	1	1.57789e-39	202.58	IYLHQEGVADS(1)RR	2	3.0105	42
Biological Process	GO:0008645	6	hexose transport	0.0598441	HORVU6Hr1G042840.16	64	0.633	Down	0.0006003	S	Monosaccharide-sensing protein 2	0.999999	2.95784e-82	237.89	GPSMLGS(1)VLSLASR	2	0.047877	22
Biological Process	GO:0009825	3	multidimensional cell growth	0.0307953	HORVU4Hr1G080780.1	57	1.535	Up	0.0095622	S	sterol methyltransferase 2	1	2.98447e-22	200.06	YTQYWS(1)FFR	2	-0.08182	15
Biological Process	GO:0009825	3	multidimensional cell growth	0.0307953	HORVU3Hr1G096450.1	208	1.632	Up	0.0066355	S	coiled-coil domain-containing protein SCD2-like isoform X2 [Aegilops tauschii subsp. tauschii]	0.999846	5.8581e-06	140.22	TPS(1)PIPPVAVESPVERPR	3	1.5707	16
Biological Process	GO:0016101	6	diterpenoid metabolic process	0.00947686	HORVU4Hr1G001850.2	465	2.135	Up	0.0148957	T	Protein kinase superfamily protein	0.955022	0.000218295	100.98	EILPLMT(0.002)PS(0.043)NLT(0.955)ADK	2	4.5738	8
Biological Process	GO:0016101	6	diterpenoid metabolic process	0.00947686	HORVU5Hr1G125710.2	887	0.598	Down	0.0061046	S	Protein kinase superfamily protein	1	1.0805e-131	207.61	S(1)AEAFQVDNPYQPVVDNTNLPAPDFEEPK	3	4.3085	15
Biological Process	GO:0016101	6	diterpenoid metabolic process	0.00947686	HORVU5Hr1G125710.2	504	0.639	Down	0.00028136	S	Protein kinase superfamily protein	0.999811	0.000161774	104.3	TSFLQPS(0.016)DS(0.984)GKS(1)LEPR	2	4.1905	14
Biological Process	GO:0016101	6	diterpenoid metabolic process	0.00947686	HORVU5Hr1G097010.3	25	1.527	Up	0.00064004	S	Protein kinase superfamily protein	0.987013	1.916e-30	200.96	NLPTSGPLS(0.987)FT(0.006)S(0.006)R	2	1.6218	15
Biological Process	GO:0016101	6	diterpenoid metabolic process	0.00947686	HORVU5Hr1G022360.3	83	2.134	Up	0.033896	S	protein kinase family protein	0.999863	4.2723e-112	258.79	GSAS(1)FSHSSPLQR	2	4.7976	15
Biological Process	GO:0051640	3	organelle localization	0.0978442	HORVU5Hr1G025420.11	706	1.736	Up	0.0120626	S	General vesicular transport factor p115	0.999988	0	360.69	SSANS(1)MSDFQEIEEEETNK	2	8.4309	30
Biological Process	GO:0051640	3	organelle localization	0.0978442	HORVU2Hr1G074320.2	63	0.242	Down	0.0053028	T	Exocyst complex component 2	0.99997	0.000965133	143.22	ALTSVQT(1)LPK	2	-1.1203	13
Biological Process	GO:0051640	3	organelle localization	0.0978442	HORVU6Hr1G091010.36	966	2.105	Up	0.0023559	S	myosin XI B	0.999798	7.11267e-35	167.64	SAS(1)FANMHVEATDVVR	2	1.9531	23
Biological Process	GO:0051640	3	organelle localization	0.0978442	HORVU4Hr1G075390.1	295	2.278	Up	0.000137792	S	Nuclear pore complex protein Nup98-Nup96	0.988485	0.000737654	163.93	SLSPLHGS(0.012)S(0.988)QK	2	2.2422	15
Biological Process	GO:0051640	3	organelle localization	0.0978442	HORVU5Hr1G016680.2	111	1.511	Up	0.029065	S	Syntaxin-52	0.999999	0.00149203	110.06	QMGTSFNVS(1)NFANR	2	6.5119	8
Biological Process	GO:0015749	5	monosaccharide transport	0.0598441	HORVU1Hr1G052040.1	503	0.361	Down	1.55627e-05	S	polyol/monosaccharide transporter 5	1	2.84228e-31	154.78	DLIEQQLAGPAMVHPS(1)EAVAK	3	-1.596	17
Biological Process	GO:0015749	5	monosaccharide transport	0.0598441	HORVU1Hr1G052040.1	283	0.511	Down	0.000121198	S	polyol/monosaccharide transporter 5	1	1.91076e-65	245.78	GGGQS(1)ALGS(1)ALGLMSR	2	4.2145	64
Biological Process	GO:0015749	5	monosaccharide transport	0.0598441	HORVU1Hr1G052040.1	279	0.547	Down	1.96671e-05	S	polyol/monosaccharide transporter 5	1	0	394.4	GGGQS(1)ALGS(1)ALGLMSR	2	4.9017	66
Biological Process	GO:0015749	5	monosaccharide transport	0.0598441	HORVU1Hr1G052040.1	322	0.633	Down	0.0102006	S	polyol/monosaccharide transporter 5	1	6.93989e-07	150.21	MPEVMGS(1)MR	2	-0.323	68
Biological Process	GO:0015749	5	monosaccharide transport	0.0598441	HORVU6Hr1G042840.16	233	1.57	Up	0.00079685	S	Monosaccharide-sensing protein 2	1	1.57789e-39	202.58	IYLHQEGVADS(1)RR	2	3.0105	42
Biological Process	GO:0015749	5	monosaccharide transport	0.0598441	HORVU6Hr1G042840.16	64	0.633	Down	0.0006003	S	Monosaccharide-sensing protein 2	0.999999	2.95784e-82	237.89	GPSMLGS(1)VLSLASR	2	0.047877	22
Biological Process	GO:0048510	6	regulation of timing of transition from vegetative to reproductive phase	0.00497222	HORVU4Hr1G001850.2	465	2.135	Up	0.0148957	T	Protein kinase superfamily protein	0.955022	0.000218295	100.98	EILPLMT(0.002)PS(0.043)NLT(0.955)ADK	2	4.5738	8
Biological Process	GO:0048510	6	regulation of timing of transition from vegetative to reproductive phase	0.00497222	HORVU5Hr1G125710.2	887	0.598	Down	0.0061046	S	Protein kinase superfamily protein	1	1.0805e-131	207.61	S(1)AEAFQVDNPYQPVVDNTNLPAPDFEEPK	3	4.3085	15
Biological Process	GO:0048510	6	regulation of timing of transition from vegetative to reproductive phase	0.00497222	HORVU5Hr1G125710.2	504	0.639	Down	0.00028136	S	Protein kinase superfamily protein	0.999811	0.000161774	104.3	TSFLQPS(0.016)DS(0.984)GKS(1)LEPR	2	4.1905	14
Biological Process	GO:0048510	6	regulation of timing of transition from vegetative to reproductive phase	0.00497222	HORVU6Hr1G043010.3	75	2.262	Up	0.029585	S	alkaline/neutral invertase	0.999991	1.461e-149	212.01	S(1)LVGT(0.947)PAS(0.051)S(0.002)ALHSFEPHPIVGDAWEALR	3	4.5121	29
Biological Process	GO:0048510	6	regulation of timing of transition from vegetative to reproductive phase	0.00497222	HORVU5Hr1G097010.3	25	1.527	Up	0.00064004	S	Protein kinase superfamily protein	0.987013	1.916e-30	200.96	NLPTSGPLS(0.987)FT(0.006)S(0.006)R	2	1.6218	15
Biological Process	GO:0048510	6	regulation of timing of transition from vegetative to reproductive phase	0.00497222	HORVU5Hr1G022360.3	83	2.134	Up	0.033896	S	protein kinase family protein	0.999863	4.2723e-112	258.79	GSAS(1)FSHSSPLQR	2	4.7976	15
Biological Process	GO:0048764	5	trichoblast maturation	0.333431	HORVU5Hr1G050330.2	269	0.546	Down	0.0152005	T	Ethylene-insensitive protein 2	0.973429	2.6668e-236	229.05	SALEHTESSDTTVESDPDSQQSTAY(0.001)T(0.003)AS(0.022)T(0.973)PK	3	5.0499	13
Biological Process	GO:0048764	5	trichoblast maturation	0.333431	HORVU3Hr1G113850.2	866	1.75	Up	0.00031771	S	villin 4	1	4.00559e-28	222.25	AAS(1)IAAMSASFERPK	2	4.1718	20
Biological Process	GO:0009624	3	response to nematode	0.0640799	HORVU7Hr1G063020.3	759	0.647	Down	0.020224	S	Lipid A export ATP-binding/permease protein MsbA	0.999902	9.63985e-05	159.12	NSVSS(1)PIMMR	2	-1.1499	21
Biological Process	GO:0009624	3	response to nematode	0.0640799	HORVU1Hr1G052040.1	503	0.361	Down	1.55627e-05	S	polyol/monosaccharide transporter 5	1	2.84228e-31	154.78	DLIEQQLAGPAMVHPS(1)EAVAK	3	-1.596	17
Biological Process	GO:0009624	3	response to nematode	0.0640799	HORVU1Hr1G052040.1	283	0.511	Down	0.000121198	S	polyol/monosaccharide transporter 5	1	1.91076e-65	245.78	GGGQS(1)ALGS(1)ALGLMSR	2	4.2145	64
Biological Process	GO:0009624	3	response to nematode	0.0640799	HORVU1Hr1G052040.1	279	0.547	Down	1.96671e-05	S	polyol/monosaccharide transporter 5	1	0	394.4	GGGQS(1)ALGS(1)ALGLMSR	2	4.9017	66
Biological Process	GO:0009624	3	response to nematode	0.0640799	HORVU1Hr1G052040.1	322	0.633	Down	0.0102006	S	polyol/monosaccharide transporter 5	1	6.93989e-07	150.21	MPEVMGS(1)MR	2	-0.323	68
Biological Process	GO:0009624	3	response to nematode	0.0640799	HORVU6Hr1G042840.16	233	1.57	Up	0.00079685	S	Monosaccharide-sensing protein 2	1	1.57789e-39	202.58	IYLHQEGVADS(1)RR	2	3.0105	42
Biological Process	GO:0009624	3	response to nematode	0.0640799	HORVU6Hr1G042840.16	64	0.633	Down	0.0006003	S	Monosaccharide-sensing protein 2	0.999999	2.95784e-82	237.89	GPSMLGS(1)VLSLASR	2	0.047877	22
Biological Process	GO:0070482	3	response to oxygen levels	0.028561	HORVU4Hr1G001850.2	465	2.135	Up	0.0148957	T	Protein kinase superfamily protein	0.955022	0.000218295	100.98	EILPLMT(0.002)PS(0.043)NLT(0.955)ADK	2	4.5738	8
Biological Process	GO:0070482	3	response to oxygen levels	0.028561	HORVU5Hr1G125710.2	887	0.598	Down	0.0061046	S	Protein kinase superfamily protein	1	1.0805e-131	207.61	S(1)AEAFQVDNPYQPVVDNTNLPAPDFEEPK	3	4.3085	15
Biological Process	GO:0070482	3	response to oxygen levels	0.028561	HORVU5Hr1G125710.2	504	0.639	Down	0.00028136	S	Protein kinase superfamily protein	0.999811	0.000161774	104.3	TSFLQPS(0.016)DS(0.984)GKS(1)LEPR	2	4.1905	14
Biological Process	GO:0070482	3	response to oxygen levels	0.028561	HORVU3Hr1G088540.1	379	0.602	Down	0.00106462	S	fructose-bisphosphate aldolase 2	0.999653	4.42057e-43	233.03	GDATLGEGASES(1)LHVK	2	3.3227	16
Biological Process	GO:0070482	3	response to oxygen levels	0.028561	HORVU5Hr1G097010.3	25	1.527	Up	0.00064004	S	Protein kinase superfamily protein	0.987013	1.916e-30	200.96	NLPTSGPLS(0.987)FT(0.006)S(0.006)R	2	1.6218	15
Biological Process	GO:0070482	3	response to oxygen levels	0.028561	HORVU5Hr1G022360.3	83	2.134	Up	0.033896	S	protein kinase family protein	0.999863	4.2723e-112	258.79	GSAS(1)FSHSSPLQR	2	4.7976	15
Biological Process	GO:0043624	6	cellular protein complex disassembly	0.0307953	HORVU2Hr1G035400.1	464	3.404	Up	0.0131809	S	Eukaryotic peptide chain release factor subunit 1-3	1	0	377.15	SFDEVS(1)DDEGLYEDSD	2	6.6173	14
Biological Process	GO:0043624	6	cellular protein complex disassembly	0.0307953	HORVU3Hr1G113850.2	866	1.75	Up	0.00031771	S	villin 4	1	4.00559e-28	222.25	AAS(1)IAAMSASFERPK	2	4.1718	20
Biological Process	GO:0034655	4	nucleobase-containing compound catabolic process	0.0110318	HORVU6Hr1G071910.3	206	0.441	Down	1.862e-06	S	Enhancer of mRNA-decapping protein 4	0.999899	0.00132807	139.61	MLS(1)ST(0.001)S(0.027)S(0.972)KVPR	2	1.9415	16
Biological Process	GO:0034655	4	nucleobase-containing compound catabolic process	0.0110318	HORVU4Hr1G002170.5	468	0.48	Down	0.0137208	S	CCR4-NOT transcription complex subunit 3	0.999863	1.80474e-43	197.85	VNSGGLSQQLVS(1)PLGSK	2	2.7286	15
Biological Process	GO:0034655	4	nucleobase-containing compound catabolic process	0.0110318	HORVU3Hr1G088540.1	379	0.602	Down	0.00106462	S	fructose-bisphosphate aldolase 2	0.999653	4.42057e-43	233.03	GDATLGEGASES(1)LHVK	2	3.3227	16
Biological Process	GO:0034655	4	nucleobase-containing compound catabolic process	0.0110318	HORVU1Hr1G058020.2	299	0.628	Down	0.02718	S	RNA binding	0.999997	6.40109e-53	234.93	GVSSELS(1)PNSVAR	2	4.0854	14
Biological Process	GO:0034655	4	nucleobase-containing compound catabolic process	0.0110318	HORVU7Hr1G047020.1	679	0.628	Down	0.0192597	S	Protein LSM14 homolog A-B	1	0	313.39	SNGQFTDDPNEYDDNIVEDDVVS(1)PGKPEVK	3	6.6444	15
Biological Process	GO:0034655	4	nucleobase-containing compound catabolic process	0.0110318	HORVU3Hr1G074770.1	346	1.557	Up	0.0033844	S	Protein PAT1 homolog 1	0.997103	0.000579712	143.22	FESAT(0.003)S(0.997)LPSSR	2	1.8543	10
Biological Process	GO:0034655	4	nucleobase-containing compound catabolic process	0.0110318	HORVU3Hr1G074770.1	171	1.549	Up	0.0104956	S	Protein PAT1 homolog 1	0.99976	3.56458e-30	205.26	TSS(1)YPQQPLQHR	2	2.2537	13
Biological Process	GO:0050778	5	positive regulation of immune response	0.0640799	HORVU5Hr1G092900.2	104	1.949	Up	0.039876	S	Methylthioribose-1-phosphate isomerase	0.999386	1.1431e-217	274.65	HVDHLS(0.001)PDS(0.999)PS(1)PPASDVLLLASSAPQPSSMR	3	6.1264	18
Biological Process	GO:0050778	5	positive regulation of immune response	0.0640799	HORVU5Hr1G092900.2	106	2.463	Up	0.0157003	S	Methylthioribose-1-phosphate isomerase	0.999945	1.1431e-217	274.65	HVDHLS(0.001)PDS(0.999)PS(1)PPASDVLLLASSAPQPSSMR	3	4.6274	29
Biological Process	GO:0050778	5	positive regulation of immune response	0.0640799	HORVU7Hr1G055370.6	57	1.586	Up	0.049722	S	receptor-like protein kinase 1	0.979403	5.42454e-07	163.09	KDALLPSS(0.002)EES(0.979)T(0.018)R	2	3.2921	22
Biological Process	GO:0050778	5	positive regulation of immune response	0.0640799	HORVU4Hr1G075390.1	295	2.278	Up	0.000137792	S	Nuclear pore complex protein Nup98-Nup96	0.988485	0.000737654	163.93	SLSPLHGS(0.012)S(0.988)QK	2	2.2422	15
Biological Process	GO:0006403	3	RNA localization	0.292854	HORVU4Hr1G075390.1	295	2.278	Up	0.000137792	S	Nuclear pore complex protein Nup98-Nup96	0.988485	0.000737654	163.93	SLSPLHGS(0.012)S(0.988)QK	2	2.2422	15
Biological Process	GO:0006403	3	RNA localization	0.292854	HORVU5Hr1G021240.1	187	0.517	Down	0.0044241	S	Nuclear pore complex protein Nup93	0.967276	3.5565e-199	287.15	HALMPSSAS(0.032)S(0.967)PQASSGLPAEEVMPIPNK	3	2.528	42
Biological Process	GO:0006403	3	RNA localization	0.292854	HORVU4Hr1G066290.8	569	1.583	Up	0.002463	S	Nucleoporin, Nup133/Nup155-like	0.999612	1.3069e-08	200.76	VSS(1)EAWSAGDR	2	2.281	15
Biological Process	GO:0032984	4	macromolecular complex disassembly	0.0950067	HORVU2Hr1G035400.1	464	3.404	Up	0.0131809	S	Eukaryotic peptide chain release factor subunit 1-3	1	0	377.15	SFDEVS(1)DDEGLYEDSD	2	6.6173	14
Biological Process	GO:0032984	4	macromolecular complex disassembly	0.0950067	HORVU3Hr1G113850.2	866	1.75	Up	0.00031771	S	villin 4	1	4.00559e-28	222.25	AAS(1)IAAMSASFERPK	2	4.1718	20
Biological Process	GO:1901293	4	nucleoside phosphate biosynthetic process	0.377418	HORVU3Hr1G088540.1	379	0.602	Down	0.00106462	S	fructose-bisphosphate aldolase 2	0.999653	4.42057e-43	233.03	GDATLGEGASES(1)LHVK	2	3.3227	16
Biological Process	GO:1901293	4	nucleoside phosphate biosynthetic process	0.377418	HORVU1Hr1G083840.2	414	0.471	Down	0.0120768	S	ATP synthase subunit beta	0.99974	8.6695e-162	279.65	S(1)ISELGIYPAVDPLDSTSR	2	4.2753	13
Biological Process	GO:0048284	4	organelle fusion	0.288639	HORVU3Hr1G060780.1	850	1.75	Up	0.00021664	S	Vacuolar protein sorting-associated protein 16 homolog	0.994695	1.20511e-07	143.56	LKS(0.995)T(0.005)LAQNTLIDTLR	2	5.3923	20
Biological Process	GO:0048284	4	organelle fusion	0.288639	HORVU5Hr1G016680.2	111	1.511	Up	0.029065	S	Syntaxin-52	0.999999	0.00149203	110.06	QMGTSFNVS(1)NFANR	2	6.5119	8
Biological Process	GO:0009756	3	carbohydrate mediated signaling	0.000723075	HORVU4Hr1G001850.2	465	2.135	Up	0.0148957	T	Protein kinase superfamily protein	0.955022	0.000218295	100.98	EILPLMT(0.002)PS(0.043)NLT(0.955)ADK	2	4.5738	8
Biological Process	GO:0009756	3	carbohydrate mediated signaling	0.000723075	HORVU5Hr1G125710.2	887	0.598	Down	0.0061046	S	Protein kinase superfamily protein	1	1.0805e-131	207.61	S(1)AEAFQVDNPYQPVVDNTNLPAPDFEEPK	3	4.3085	15
Biological Process	GO:0009756	3	carbohydrate mediated signaling	0.000723075	HORVU5Hr1G125710.2	504	0.639	Down	0.00028136	S	Protein kinase superfamily protein	0.999811	0.000161774	104.3	TSFLQPS(0.016)DS(0.984)GKS(1)LEPR	2	4.1905	14
Biological Process	GO:0009756	3	carbohydrate mediated signaling	0.000723075	HORVU5Hr1G050330.2	269	0.546	Down	0.0152005	T	Ethylene-insensitive protein 2	0.973429	2.6668e-236	229.05	SALEHTESSDTTVESDPDSQQSTAY(0.001)T(0.003)AS(0.022)T(0.973)PK	3	5.0499	13
Biological Process	GO:0009756	3	carbohydrate mediated signaling	0.000723075	HORVU4Hr1G056610.3	173	0.592	Down	0.0071221	T	protein kinase family protein	0.970171	0	343.84	T(0.97)S(0.03)CGSPNYAAPEVISGK	2	5.573	15
Biological Process	GO:0009756	3	carbohydrate mediated signaling	0.000723075	HORVU5Hr1G097010.3	25	1.527	Up	0.00064004	S	Protein kinase superfamily protein	0.987013	1.916e-30	200.96	NLPTSGPLS(0.987)FT(0.006)S(0.006)R	2	1.6218	15
Biological Process	GO:0009756	3	carbohydrate mediated signaling	0.000723075	HORVU5Hr1G022360.3	83	2.134	Up	0.033896	S	protein kinase family protein	0.999863	4.2723e-112	258.79	GSAS(1)FSHSSPLQR	2	4.7976	15
Biological Process	GO:0048278	4	vesicle docking	0.0298689	HORVU5Hr1G025420.11	706	1.736	Up	0.0120626	S	General vesicular transport factor p115	0.999988	0	360.69	SSANS(1)MSDFQEIEEEETNK	2	8.4309	30
Biological Process	GO:0048278	4	vesicle docking	0.0298689	HORVU2Hr1G074320.2	63	0.242	Down	0.0053028	T	Exocyst complex component 2	0.99997	0.000965133	143.22	ALTSVQT(1)LPK	2	-1.1203	13
Biological Process	GO:0048278	4	vesicle docking	0.0298689	HORVU5Hr1G016680.2	111	1.511	Up	0.029065	S	Syntaxin-52	0.999999	0.00149203	110.06	QMGTSFNVS(1)NFANR	2	6.5119	8
Biological Process	GO:0034248	5	regulation of cellular amide metabolic process	0.0249394	HORVU2Hr1G068360.8	288	1.533	Up	0.0071626	S	Eukaryotic translation initiation factor 3 subunit H	1	0.00340822	112.73	QQS(1)QQQAWLQK	2	2.5099	13
Biological Process	GO:0034248	5	regulation of cellular amide metabolic process	0.0249394	HORVU4Hr1G002170.5	468	0.48	Down	0.0137208	S	CCR4-NOT transcription complex subunit 3	0.999863	1.80474e-43	197.85	VNSGGLSQQLVS(1)PLGSK	2	2.7286	15
Biological Process	GO:0034248	5	regulation of cellular amide metabolic process	0.0249394	HORVU5Hr1G050560.1	685	2.029	Up	0.0028026	S	Polyadenylate-binding protein 8	0.830395	1.92463e-11	175.61	S(0.046)AQQHT(0.12)NQS(0.83)PEQQLAS(0.003)LSLNDGLISS	3	2.5786	12
Biological Process	GO:0034248	5	regulation of cellular amide metabolic process	0.0249394	HORVU2Hr1G087390.3	508	2.695	Up	0.0145604	S	Polyadenylate-binding protein 2	1	2.4372e-135	280.3	DAGVS(1)PAPPIGTLTSALANATPEQQR	3	1.3159	15
Biological Process	GO:0034248	5	regulation of cellular amide metabolic process	0.0249394	HORVU7Hr1G047020.1	679	0.628	Down	0.0192597	S	Protein LSM14 homolog A-B	1	0	313.39	SNGQFTDDPNEYDDNIVEDDVVS(1)PGKPEVK	3	6.6444	15
Biological Process	GO:0010104	7	regulation of ethylene-activated signaling pathway	0.0316278	HORVU4Hr1G001850.2	465	2.135	Up	0.0148957	T	Protein kinase superfamily protein	0.955022	0.000218295	100.98	EILPLMT(0.002)PS(0.043)NLT(0.955)ADK	2	4.5738	8
Biological Process	GO:0010104	7	regulation of ethylene-activated signaling pathway	0.0316278	HORVU5Hr1G125710.2	887	0.598	Down	0.0061046	S	Protein kinase superfamily protein	1	1.0805e-131	207.61	S(1)AEAFQVDNPYQPVVDNTNLPAPDFEEPK	3	4.3085	15
Biological Process	GO:0010104	7	regulation of ethylene-activated signaling pathway	0.0316278	HORVU5Hr1G125710.2	504	0.639	Down	0.00028136	S	Protein kinase superfamily protein	0.999811	0.000161774	104.3	TSFLQPS(0.016)DS(0.984)GKS(1)LEPR	2	4.1905	14
Biological Process	GO:0010104	7	regulation of ethylene-activated signaling pathway	0.0316278	HORVU5Hr1G097010.3	25	1.527	Up	0.00064004	S	Protein kinase superfamily protein	0.987013	1.916e-30	200.96	NLPTSGPLS(0.987)FT(0.006)S(0.006)R	2	1.6218	15
Biological Process	GO:0010104	7	regulation of ethylene-activated signaling pathway	0.0316278	HORVU5Hr1G022360.3	83	2.134	Up	0.033896	S	protein kinase family protein	0.999863	4.2723e-112	258.79	GSAS(1)FSHSSPLQR	2	4.7976	15
Biological Process	GO:0044283	4	small molecule biosynthetic process	0.191077	HORVU4Hr1G001850.2	465	2.135	Up	0.0148957	T	Protein kinase superfamily protein	0.955022	0.000218295	100.98	EILPLMT(0.002)PS(0.043)NLT(0.955)ADK	2	4.5738	8
Biological Process	GO:0044283	4	small molecule biosynthetic process	0.191077	HORVU5Hr1G125710.2	887	0.598	Down	0.0061046	S	Protein kinase superfamily protein	1	1.0805e-131	207.61	S(1)AEAFQVDNPYQPVVDNTNLPAPDFEEPK	3	4.3085	15
Biological Process	GO:0044283	4	small molecule biosynthetic process	0.191077	HORVU5Hr1G125710.2	504	0.639	Down	0.00028136	S	Protein kinase superfamily protein	0.999811	0.000161774	104.3	TSFLQPS(0.016)DS(0.984)GKS(1)LEPR	2	4.1905	14
Biological Process	GO:0044283	4	small molecule biosynthetic process	0.191077	HORVU3Hr1G088540.1	379	0.602	Down	0.00106462	S	fructose-bisphosphate aldolase 2	0.999653	4.42057e-43	233.03	GDATLGEGASES(1)LHVK	2	3.3227	16
Biological Process	GO:0044283	4	small molecule biosynthetic process	0.191077	HORVU1Hr1G072780.1	79	1.524	Up	0.0008156	S	Gamma-glutamyl phosphate reductase	0.999109	0	387.3	KLVNS(0.001)S(0.999)FADLQKPQMELDGK	3	1.6294	92
Biological Process	GO:0044283	4	small molecule biosynthetic process	0.191077	HORVU5Hr1G097010.3	25	1.527	Up	0.00064004	S	Protein kinase superfamily protein	0.987013	1.916e-30	200.96	NLPTSGPLS(0.987)FT(0.006)S(0.006)R	2	1.6218	15
Biological Process	GO:0044283	4	small molecule biosynthetic process	0.191077	HORVU5Hr1G022360.3	83	2.134	Up	0.033896	S	protein kinase family protein	0.999863	4.2723e-112	258.79	GSAS(1)FSHSSPLQR	2	4.7976	15
Biological Process	GO:0045936	7	negative regulation of phosphate metabolic process	0.243568	HORVU1Hr1G008230.4	582	0.505	Down	0.030803	S	dual specificity protein phosphatase 1	0.999962	8.48851e-07	144.47	VYS(1)DSALIR	2	-0.067695	15
Biological Process	GO:0045936	7	negative regulation of phosphate metabolic process	0.243568	HORVU3Hr1G031380.1	219	0.568	Down	0.039005	S	Abscisic acid receptor PYR1	0.958769	7.3046e-13	165.09	LAAIATTT(0.001)S(0.04)S(0.959)PPPLDGQS	2	4.3352	8
Biological Process	GO:0070297	6	regulation of phosphorelay signal transduction system	0.0316278	HORVU4Hr1G001850.2	465	2.135	Up	0.0148957	T	Protein kinase superfamily protein	0.955022	0.000218295	100.98	EILPLMT(0.002)PS(0.043)NLT(0.955)ADK	2	4.5738	8
Biological Process	GO:0070297	6	regulation of phosphorelay signal transduction system	0.0316278	HORVU5Hr1G125710.2	887	0.598	Down	0.0061046	S	Protein kinase superfamily protein	1	1.0805e-131	207.61	S(1)AEAFQVDNPYQPVVDNTNLPAPDFEEPK	3	4.3085	15
Biological Process	GO:0070297	6	regulation of phosphorelay signal transduction system	0.0316278	HORVU5Hr1G125710.2	504	0.639	Down	0.00028136	S	Protein kinase superfamily protein	0.999811	0.000161774	104.3	TSFLQPS(0.016)DS(0.984)GKS(1)LEPR	2	4.1905	14
Biological Process	GO:0070297	6	regulation of phosphorelay signal transduction system	0.0316278	HORVU5Hr1G097010.3	25	1.527	Up	0.00064004	S	Protein kinase superfamily protein	0.987013	1.916e-30	200.96	NLPTSGPLS(0.987)FT(0.006)S(0.006)R	2	1.6218	15
Biological Process	GO:0070297	6	regulation of phosphorelay signal transduction system	0.0316278	HORVU5Hr1G022360.3	83	2.134	Up	0.033896	S	protein kinase family protein	0.999863	4.2723e-112	258.79	GSAS(1)FSHSSPLQR	2	4.7976	15
Biological Process	GO:0016053	4	organic acid biosynthetic process	0.0949026	HORVU4Hr1G001850.2	465	2.135	Up	0.0148957	T	Protein kinase superfamily protein	0.955022	0.000218295	100.98	EILPLMT(0.002)PS(0.043)NLT(0.955)ADK	2	4.5738	8
Biological Process	GO:0016053	4	organic acid biosynthetic process	0.0949026	HORVU5Hr1G125710.2	887	0.598	Down	0.0061046	S	Protein kinase superfamily protein	1	1.0805e-131	207.61	S(1)AEAFQVDNPYQPVVDNTNLPAPDFEEPK	3	4.3085	15
Biological Process	GO:0016053	4	organic acid biosynthetic process	0.0949026	HORVU5Hr1G125710.2	504	0.639	Down	0.00028136	S	Protein kinase superfamily protein	0.999811	0.000161774	104.3	TSFLQPS(0.016)DS(0.984)GKS(1)LEPR	2	4.1905	14
Biological Process	GO:0016053	4	organic acid biosynthetic process	0.0949026	HORVU3Hr1G088540.1	379	0.602	Down	0.00106462	S	fructose-bisphosphate aldolase 2	0.999653	4.42057e-43	233.03	GDATLGEGASES(1)LHVK	2	3.3227	16
Biological Process	GO:0016053	4	organic acid biosynthetic process	0.0949026	HORVU1Hr1G072780.1	79	1.524	Up	0.0008156	S	Gamma-glutamyl phosphate reductase	0.999109	0	387.3	KLVNS(0.001)S(0.999)FADLQKPQMELDGK	3	1.6294	92
Biological Process	GO:0016053	4	organic acid biosynthetic process	0.0949026	HORVU5Hr1G097010.3	25	1.527	Up	0.00064004	S	Protein kinase superfamily protein	0.987013	1.916e-30	200.96	NLPTSGPLS(0.987)FT(0.006)S(0.006)R	2	1.6218	15
Biological Process	GO:0016053	4	organic acid biosynthetic process	0.0949026	HORVU5Hr1G022360.3	83	2.134	Up	0.033896	S	protein kinase family protein	0.999863	4.2723e-112	258.79	GSAS(1)FSHSSPLQR	2	4.7976	15
Biological Process	GO:0023051	3	regulation of signaling	0.0564463	HORVU7Hr1G063020.3	759	0.647	Down	0.020224	S	Lipid A export ATP-binding/permease protein MsbA	0.999902	9.63985e-05	159.12	NSVSS(1)PIMMR	2	-1.1499	21
Biological Process	GO:0023051	3	regulation of signaling	0.0564463	HORVU2Hr1G013900.17	993	2.55	Up	0.013057	S	Transducin family protein / WD-40 repeat family protein, putative isoform 1	0.999751	1.11436e-53	157.58	S(1)FNSQTPSELLESIFLK	2	-0.42969	8
Biological Process	GO:0023051	3	regulation of signaling	0.0564463	HORVU1Hr1G008230.4	582	0.505	Down	0.030803	S	dual specificity protein phosphatase 1	0.999962	8.48851e-07	144.47	VYS(1)DSALIR	2	-0.067695	15
Biological Process	GO:0023051	3	regulation of signaling	0.0564463	HORVU5Hr1G125710.2	887	0.598	Down	0.0061046	S	Protein kinase superfamily protein	1	1.0805e-131	207.61	S(1)AEAFQVDNPYQPVVDNTNLPAPDFEEPK	3	4.3085	15
Biological Process	GO:0023051	3	regulation of signaling	0.0564463	HORVU5Hr1G125710.2	504	0.639	Down	0.00028136	S	Protein kinase superfamily protein	0.999811	0.000161774	104.3	TSFLQPS(0.016)DS(0.984)GKS(1)LEPR	2	4.1905	14
Biological Process	GO:0023051	3	regulation of signaling	0.0564463	HORVU4Hr1G033300.1	598	0.665	Down	0.030318	S	AAA-type ATPase family protein	1	0.000265273	141.88	S(1)PLADTMHFR	2	1.5325	29
Biological Process	GO:0023051	3	regulation of signaling	0.0564463	HORVU1Hr1G058020.2	299	0.628	Down	0.02718	S	RNA binding	0.999997	6.40109e-53	234.93	GVSSELS(1)PNSVAR	2	4.0854	14
Biological Process	GO:0023051	3	regulation of signaling	0.0564463	HORVU5Hr1G097010.3	25	1.527	Up	0.00064004	S	Protein kinase superfamily protein	0.987013	1.916e-30	200.96	NLPTSGPLS(0.987)FT(0.006)S(0.006)R	2	1.6218	15
Biological Process	GO:0023051	3	regulation of signaling	0.0564463	HORVU4Hr1G002170.5	468	0.48	Down	0.0137208	S	CCR4-NOT transcription complex subunit 3	0.999863	1.80474e-43	197.85	VNSGGLSQQLVS(1)PLGSK	2	2.7286	15
Biological Process	GO:0023051	3	regulation of signaling	0.0564463	HORVU2Hr1G060380.1	544	1.602	Up	0.0155797	S	Nuclear-interacting partner of ALK	0.995879	9.899e-10	149.57	NLEEGGS(0.996)T(0.004)ADKPINR	2	-0.12306	11
Biological Process	GO:0023051	3	regulation of signaling	0.0564463	HORVU4Hr1G001850.2	465	2.135	Up	0.0148957	T	Protein kinase superfamily protein	0.955022	0.000218295	100.98	EILPLMT(0.002)PS(0.043)NLT(0.955)ADK	2	4.5738	8
Biological Process	GO:0023051	3	regulation of signaling	0.0564463	HORVU5Hr1G050330.2	269	0.546	Down	0.0152005	T	Ethylene-insensitive protein 2	0.973429	2.6668e-236	229.05	SALEHTESSDTTVESDPDSQQSTAY(0.001)T(0.003)AS(0.022)T(0.973)PK	3	5.0499	13
Biological Process	GO:0023051	3	regulation of signaling	0.0564463	HORVU5Hr1G022360.3	83	2.134	Up	0.033896	S	protein kinase family protein	0.999863	4.2723e-112	258.79	GSAS(1)FSHSSPLQR	2	4.7976	15
Biological Process	GO:0051168	6	nuclear export	0.126547	HORVU4Hr1G075390.1	295	2.278	Up	0.000137792	S	Nuclear pore complex protein Nup98-Nup96	0.988485	0.000737654	163.93	SLSPLHGS(0.012)S(0.988)QK	2	2.2422	15
Biological Process	GO:0051168	6	nuclear export	0.126547	HORVU5Hr1G021240.1	187	0.517	Down	0.0044241	S	Nuclear pore complex protein Nup93	0.967276	3.5565e-199	287.15	HALMPSSAS(0.032)S(0.967)PQASSGLPAEEVMPIPNK	3	2.528	42
Biological Process	GO:0051168	6	nuclear export	0.126547	HORVU5Hr1G022740.1	763	1.638	Up	0.0021779	S	Nuclear export mediator factor NEMF	0.978732	9.6446e-108	194.94	SPLLIS(0.001)T(0.006)LS(0.979)S(0.015)LGGDTDDLDVKK	2	1.2361	30
Biological Process	GO:0051168	6	nuclear export	0.126547	HORVU4Hr1G066290.8	569	1.583	Up	0.002463	S	Nucleoporin, Nup133/Nup155-like	0.999612	1.3069e-08	200.76	VSS(1)EAWSAGDR	2	2.281	15
Biological Process	GO:0071215	5	cellular response to abscisic acid stimulus	0.106289	HORVU2Hr1G046660.6	32	1.503	Up	2.0878e-05	T	calcium-dependent protein kinase 33	0.999989	7.52744e-61	186.81	QAQT(1)PPSYNNAQPPPQAEVR	2	2.4541	16
Biological Process	GO:0071215	5	cellular response to abscisic acid stimulus	0.106289	HORVU2Hr1G046660.6	13	1.704	Up	8.277e-05	S	calcium-dependent protein kinase 33	0.999983	4.51976e-31	174.4	ATSPDS(1)VQGGANGYGYSHQPK	3	3.7591	25
Biological Process	GO:0071215	5	cellular response to abscisic acid stimulus	0.106289	HORVU6Hr1G066470.4	39	1.916	Up	0.00061647	S	Calcium-dependent protein kinase family protein	1	2.58976e-06	108.25	HDSGYAPVAADADADS(1)QPGK	2	2.8304	13
Biological Process	GO:0071215	5	cellular response to abscisic acid stimulus	0.106289	HORVU4Hr1G056610.3	173	0.592	Down	0.0071221	T	protein kinase family protein	0.970171	0	343.84	T(0.97)S(0.03)CGSPNYAAPEVISGK	2	5.573	15
Biological Process	GO:0071215	5	cellular response to abscisic acid stimulus	0.106289	HORVU3Hr1G031380.1	219	0.568	Down	0.039005	S	Abscisic acid receptor PYR1	0.958769	7.3046e-13	165.09	LAAIATTT(0.001)S(0.04)S(0.959)PPPLDGQS	2	4.3352	8
Biological Process	GO:0097298	4	regulation of nucleus size	0.00346434	HORVU6Hr1G069560.1	841	0.378	Down	0.046158	S	nuclear matrix constituent protein-related	0.949856	0	288.92	LEEASPSEADYEPTPVYQAANNSFDAEGLPS(0.05)DS(0.95)GAR	3	7.339	20
Biological Process	GO:0097298	4	regulation of nucleus size	0.00346434	HORVU3Hr1G074480.3	6	0.459	Down	0.01078	S	Nuclear matrix constituent protein-related, putative isoform 2	1	1.43126e-65	243.95	S(1)PAAGAALAGDEAIWR	2	3.5695	14
Biological Process	GO:0006413	3	translational initiation	0.0120713	HORVU5Hr1G092900.2	104	1.949	Up	0.039876	S	Methylthioribose-1-phosphate isomerase	0.999386	1.1431e-217	274.65	HVDHLS(0.001)PDS(0.999)PS(1)PPASDVLLLASSAPQPSSMR	3	6.1264	18
Biological Process	GO:0006413	3	translational initiation	0.0120713	HORVU5Hr1G092900.2	106	2.463	Up	0.0157003	S	Methylthioribose-1-phosphate isomerase	0.999945	1.1431e-217	274.65	HVDHLS(0.001)PDS(0.999)PS(1)PPASDVLLLASSAPQPSSMR	3	4.6274	29
Biological Process	GO:0006413	3	translational initiation	0.0120713	HORVU5Hr1G050560.1	685	2.029	Up	0.0028026	S	Polyadenylate-binding protein 8	0.830395	1.92463e-11	175.61	S(0.046)AQQHT(0.12)NQS(0.83)PEQQLAS(0.003)LSLNDGLISS	3	2.5786	12
Biological Process	GO:0006413	3	translational initiation	0.0120713	HORVU5Hr1G063770.2	53	0.519	Down	0.0024647	S	eukaryotic translation initiation factor 3 subunit C2	1	2.8857e-115	291.38	YTQDS(1)DDS(1)DTESHR	2	5.473	16
Biological Process	GO:0006413	3	translational initiation	0.0120713	HORVU5Hr1G063770.2	56	0.488	Down	0.00086359	S	eukaryotic translation initiation factor 3 subunit C2	0.999996	5.2774e-177	322.02	YTQDS(1)DDS(1)DTESHR	2	2.8636	25
Biological Process	GO:0006413	3	translational initiation	0.0120713	HORVU2Hr1G087390.3	508	2.695	Up	0.0145604	S	Polyadenylate-binding protein 2	1	2.4372e-135	280.3	DAGVS(1)PAPPIGTLTSALANATPEQQR	3	1.3159	15
Biological Process	GO:0048469	4	cell maturation	0.355553	HORVU5Hr1G050330.2	269	0.546	Down	0.0152005	T	Ethylene-insensitive protein 2	0.973429	2.6668e-236	229.05	SALEHTESSDTTVESDPDSQQSTAY(0.001)T(0.003)AS(0.022)T(0.973)PK	3	5.0499	13
Biological Process	GO:0048469	4	cell maturation	0.355553	HORVU3Hr1G113850.2	866	1.75	Up	0.00031771	S	villin 4	1	4.00559e-28	222.25	AAS(1)IAAMSASFERPK	2	4.1718	20
Biological Process	GO:0048024	7	regulation of mRNA splicing, via spliceosome	0.0857899	HORVU4Hr1G075390.1	295	2.278	Up	0.000137792	S	Nuclear pore complex protein Nup98-Nup96	0.988485	0.000737654	163.93	SLSPLHGS(0.012)S(0.988)QK	2	2.2422	15
Biological Process	GO:0048024	7	regulation of mRNA splicing, via spliceosome	0.0857899	HORVU7Hr1G097860.2	281	1.803	Up	0.003896	S	Serrate RNA effector molecule	0.985241	6.01938e-24	209.42	GS(0.015)S(0.985)KETDPLSAAPK	2	3.4615	15
Biological Process	GO:0048024	7	regulation of mRNA splicing, via spliceosome	0.0857899	HORVU7Hr1G097860.2	569	2.237	Up	0.0009632	S	Serrate RNA effector molecule	0.999986	3.35358e-96	242.29	GDGS(1)PSRDGPDDQMFDSFR	3	-2.0783	29
Biological Process	GO:0048024	7	regulation of mRNA splicing, via spliceosome	0.0857899	HORVU3Hr1G089330.38	132	1.795	Up	0.00101558	S	RNA-binding protein 10	1	6.91278e-05	125.17	YSCDS(1)DYER	2	3.1376	15
Biological Process	GO:0009733	4	response to auxin	0.0457567	HORVU2Hr1G068360.8	288	1.533	Up	0.0071626	S	Eukaryotic translation initiation factor 3 subunit H	1	0.00340822	112.73	QQS(1)QQQAWLQK	2	2.5099	13
Biological Process	GO:0009733	4	response to auxin	0.0457567	HORVU6Hr1G071910.3	206	0.441	Down	1.862e-06	S	Enhancer of mRNA-decapping protein 4	0.999899	0.00132807	139.61	MLS(1)ST(0.001)S(0.027)S(0.972)KVPR	2	1.9415	16
Biological Process	GO:0009733	4	response to auxin	0.0457567	HORVU7Hr1G063020.3	759	0.647	Down	0.020224	S	Lipid A export ATP-binding/permease protein MsbA	0.999902	9.63985e-05	159.12	NSVSS(1)PIMMR	2	-1.1499	21
Biological Process	GO:0009733	4	response to auxin	0.0457567	HORVU4Hr1G075390.1	295	2.278	Up	0.000137792	S	Nuclear pore complex protein Nup98-Nup96	0.988485	0.000737654	163.93	SLSPLHGS(0.012)S(0.988)QK	2	2.2422	15
Biological Process	GO:0009733	4	response to auxin	0.0457567	HORVU7Hr1G066930.5	289	1.86	Up	0.00057571	T	WD-40 repeat protein-like isoform 1	0.99772	1.7235e-143	270.72	T(0.998)PT(0.002)SAPGIDYQSADSEHLMK	3	4.0165	31
Biological Process	GO:0009733	4	response to auxin	0.0457567	HORVU7Hr1G049220.10	148	1.966	Up	0.0041244	S	Peroxisomal targeting signal 1 receptor	0.991531	1.00578e-12	193.96	VLSGVLHSFLS(0.992)S(0.008)GR	2	3.3823	15
Biological Process	GO:0043043	5	peptide biosynthetic process	0.00565134	HORVU5Hr1G092900.2	104	1.949	Up	0.039876	S	Methylthioribose-1-phosphate isomerase	0.999386	1.1431e-217	274.65	HVDHLS(0.001)PDS(0.999)PS(1)PPASDVLLLASSAPQPSSMR	3	6.1264	18
Biological Process	GO:0043043	5	peptide biosynthetic process	0.00565134	HORVU5Hr1G092900.2	106	2.463	Up	0.0157003	S	Methylthioribose-1-phosphate isomerase	0.999945	1.1431e-217	274.65	HVDHLS(0.001)PDS(0.999)PS(1)PPASDVLLLASSAPQPSSMR	3	4.6274	29
Biological Process	GO:0043043	5	peptide biosynthetic process	0.00565134	HORVU5Hr1G050560.1	685	2.029	Up	0.0028026	S	Polyadenylate-binding protein 8	0.830395	1.92463e-11	175.61	S(0.046)AQQHT(0.12)NQS(0.83)PEQQLAS(0.003)LSLNDGLISS	3	2.5786	12
Biological Process	GO:0043043	5	peptide biosynthetic process	0.00565134	HORVU4Hr1G064720.1	218	1.904	Up	0.0066811	S	Deoxymugineic acid synthase1	0.986906	2.86659e-10	127.89	GT(0.013)HWGS(0.987)DAVMDAGVLQDIAASR	2	3.9139	23
Biological Process	GO:0043043	5	peptide biosynthetic process	0.00565134	HORVU2Hr1G023120.1	159	1.535	Up	0.0058222	S	30S ribosomal protein S9	1	8.9014e-154	297.96	LDS(1)EDEKDDPFAAR	2	5.312	54
Biological Process	GO:0043043	5	peptide biosynthetic process	0.00565134	HORVU5Hr1G063770.2	53	0.519	Down	0.0024647	S	eukaryotic translation initiation factor 3 subunit C2	1	2.8857e-115	291.38	YTQDS(1)DDS(1)DTESHR	2	5.473	16
Biological Process	GO:0043043	5	peptide biosynthetic process	0.00565134	HORVU5Hr1G063770.2	56	0.488	Down	0.00086359	S	eukaryotic translation initiation factor 3 subunit C2	0.999996	5.2774e-177	322.02	YTQDS(1)DDS(1)DTESHR	2	2.8636	25
Biological Process	GO:0043043	5	peptide biosynthetic process	0.00565134	HORVU2Hr1G087390.3	508	2.695	Up	0.0145604	S	Polyadenylate-binding protein 2	1	2.4372e-135	280.3	DAGVS(1)PAPPIGTLTSALANATPEQQR	3	1.3159	15
Biological Process	GO:0043043	5	peptide biosynthetic process	0.00565134	HORVU2Hr1G035400.1	464	3.404	Up	0.0131809	S	Eukaryotic peptide chain release factor subunit 1-3	1	0	377.15	SFDEVS(1)DDEGLYEDSD	2	6.6173	14
Biological Process	GO:0002237	4	response to molecule of bacterial origin	0.198892	HORVU7Hr1G055370.6	57	1.586	Up	0.049722	S	receptor-like protein kinase 1	0.979403	5.42454e-07	163.09	KDALLPSS(0.002)EES(0.979)T(0.018)R	2	3.2921	22
Biological Process	GO:0002237	4	response to molecule of bacterial origin	0.198892	HORVU5Hr1G050330.2	269	0.546	Down	0.0152005	T	Ethylene-insensitive protein 2	0.973429	2.6668e-236	229.05	SALEHTESSDTTVESDPDSQQSTAY(0.001)T(0.003)AS(0.022)T(0.973)PK	3	5.0499	13
Biological Process	GO:0002764	3	immune response-regulating signaling pathway	0.0192133	HORVU5Hr1G092900.2	104	1.949	Up	0.039876	S	Methylthioribose-1-phosphate isomerase	0.999386	1.1431e-217	274.65	HVDHLS(0.001)PDS(0.999)PS(1)PPASDVLLLASSAPQPSSMR	3	6.1264	18
Biological Process	GO:0002764	3	immune response-regulating signaling pathway	0.0192133	HORVU5Hr1G092900.2	106	2.463	Up	0.0157003	S	Methylthioribose-1-phosphate isomerase	0.999945	1.1431e-217	274.65	HVDHLS(0.001)PDS(0.999)PS(1)PPASDVLLLASSAPQPSSMR	3	4.6274	29
Biological Process	GO:0002764	3	immune response-regulating signaling pathway	0.0192133	HORVU7Hr1G055370.6	57	1.586	Up	0.049722	S	receptor-like protein kinase 1	0.979403	5.42454e-07	163.09	KDALLPSS(0.002)EES(0.979)T(0.018)R	2	3.2921	22
Biological Process	GO:0009199	6	ribonucleoside triphosphate metabolic process	0.176958	HORVU3Hr1G088540.1	379	0.602	Down	0.00106462	S	fructose-bisphosphate aldolase 2	0.999653	4.42057e-43	233.03	GDATLGEGASES(1)LHVK	2	3.3227	16
Biological Process	GO:0009199	6	ribonucleoside triphosphate metabolic process	0.176958	HORVU1Hr1G083840.2	414	0.471	Down	0.0120768	S	ATP synthase subunit beta	0.99974	8.6695e-162	279.65	S(1)ISELGIYPAVDPLDSTSR	2	4.2753	13
Biological Process	GO:0046394	5	carboxylic acid biosynthetic process	0.0949026	HORVU4Hr1G001850.2	465	2.135	Up	0.0148957	T	Protein kinase superfamily protein	0.955022	0.000218295	100.98	EILPLMT(0.002)PS(0.043)NLT(0.955)ADK	2	4.5738	8
Biological Process	GO:0046394	5	carboxylic acid biosynthetic process	0.0949026	HORVU5Hr1G125710.2	887	0.598	Down	0.0061046	S	Protein kinase superfamily protein	1	1.0805e-131	207.61	S(1)AEAFQVDNPYQPVVDNTNLPAPDFEEPK	3	4.3085	15
Biological Process	GO:0046394	5	carboxylic acid biosynthetic process	0.0949026	HORVU5Hr1G125710.2	504	0.639	Down	0.00028136	S	Protein kinase superfamily protein	0.999811	0.000161774	104.3	TSFLQPS(0.016)DS(0.984)GKS(1)LEPR	2	4.1905	14
Biological Process	GO:0046394	5	carboxylic acid biosynthetic process	0.0949026	HORVU3Hr1G088540.1	379	0.602	Down	0.00106462	S	fructose-bisphosphate aldolase 2	0.999653	4.42057e-43	233.03	GDATLGEGASES(1)LHVK	2	3.3227	16
Biological Process	GO:0046394	5	carboxylic acid biosynthetic process	0.0949026	HORVU1Hr1G072780.1	79	1.524	Up	0.0008156	S	Gamma-glutamyl phosphate reductase	0.999109	0	387.3	KLVNS(0.001)S(0.999)FADLQKPQMELDGK	3	1.6294	92
Biological Process	GO:0046394	5	carboxylic acid biosynthetic process	0.0949026	HORVU5Hr1G097010.3	25	1.527	Up	0.00064004	S	Protein kinase superfamily protein	0.987013	1.916e-30	200.96	NLPTSGPLS(0.987)FT(0.006)S(0.006)R	2	1.6218	15
Biological Process	GO:0046394	5	carboxylic acid biosynthetic process	0.0949026	HORVU5Hr1G022360.3	83	2.134	Up	0.033896	S	protein kinase family protein	0.999863	4.2723e-112	258.79	GSAS(1)FSHSSPLQR	2	4.7976	15
Biological Process	GO:0000972	5	transcription-dependent tethering of RNA polymerase II gene DNA at nuclear periphery	0.0598441	HORVU4Hr1G075390.1	295	2.278	Up	0.000137792	S	Nuclear pore complex protein Nup98-Nup96	0.988485	0.000737654	163.93	SLSPLHGS(0.012)S(0.988)QK	2	2.2422	15
Biological Process	GO:0000972	5	transcription-dependent tethering of RNA polymerase II gene DNA at nuclear periphery	0.0598441	HORVU4Hr1G066290.8	569	1.583	Up	0.002463	S	Nucleoporin, Nup133/Nup155-like	0.999612	1.3069e-08	200.76	VSS(1)EAWSAGDR	2	2.281	15
Biological Process	GO:0071310	4	cellular response to organic substance	0.00921999	HORVU6Hr1G071910.3	206	0.441	Down	1.862e-06	S	Enhancer of mRNA-decapping protein 4	0.999899	0.00132807	139.61	MLS(1)ST(0.001)S(0.027)S(0.972)KVPR	2	1.9415	16
Biological Process	GO:0071310	4	cellular response to organic substance	0.00921999	HORVU6Hr1G033850.10	355	1.506	Up	0.0144981	S	Chaperone protein DnaJ	0.99969	0	273.36	YKEDS(1)EEEDIGDDGNDDDDNNASSSNFK	3	5.211	15
Biological Process	GO:0071310	4	cellular response to organic substance	0.00921999	HORVU6Hr1G056260.5	264	1.686	Up	0.00091567	S	Nuclear cap-binding protein subunit 2	1	0	424.6	GDS(1)DDEDEDYDKK	2	4.5148	48
Biological Process	GO:0071310	4	cellular response to organic substance	0.00921999	HORVU2Hr1G046660.6	32	1.503	Up	2.0878e-05	T	calcium-dependent protein kinase 33	0.999989	7.52744e-61	186.81	QAQT(1)PPSYNNAQPPPQAEVR	2	2.4541	16
Biological Process	GO:0071310	4	cellular response to organic substance	0.00921999	HORVU2Hr1G046660.6	13	1.704	Up	8.277e-05	S	calcium-dependent protein kinase 33	0.999983	4.51976e-31	174.4	ATSPDS(1)VQGGANGYGYSHQPK	3	3.7591	25
Biological Process	GO:0071310	4	cellular response to organic substance	0.00921999	HORVU5Hr1G125710.2	887	0.598	Down	0.0061046	S	Protein kinase superfamily protein	1	1.0805e-131	207.61	S(1)AEAFQVDNPYQPVVDNTNLPAPDFEEPK	3	4.3085	15
Biological Process	GO:0071310	4	cellular response to organic substance	0.00921999	HORVU5Hr1G125710.2	504	0.639	Down	0.00028136	S	Protein kinase superfamily protein	0.999811	0.000161774	104.3	TSFLQPS(0.016)DS(0.984)GKS(1)LEPR	2	4.1905	14
Biological Process	GO:0071310	4	cellular response to organic substance	0.00921999	HORVU4Hr1G056610.3	173	0.592	Down	0.0071221	T	protein kinase family protein	0.970171	0	343.84	T(0.97)S(0.03)CGSPNYAAPEVISGK	2	5.573	15
Biological Process	GO:0071310	4	cellular response to organic substance	0.00921999	HORVU5Hr1G097010.3	25	1.527	Up	0.00064004	S	Protein kinase superfamily protein	0.987013	1.916e-30	200.96	NLPTSGPLS(0.987)FT(0.006)S(0.006)R	2	1.6218	15
Biological Process	GO:0071310	4	cellular response to organic substance	0.00921999	HORVU7Hr1G055370.6	57	1.586	Up	0.049722	S	receptor-like protein kinase 1	0.979403	5.42454e-07	163.09	KDALLPSS(0.002)EES(0.979)T(0.018)R	2	3.2921	22
Biological Process	GO:0071310	4	cellular response to organic substance	0.00921999	HORVU4Hr1G001850.2	465	2.135	Up	0.0148957	T	Protein kinase superfamily protein	0.955022	0.000218295	100.98	EILPLMT(0.002)PS(0.043)NLT(0.955)ADK	2	4.5738	8
Biological Process	GO:0071310	4	cellular response to organic substance	0.00921999	HORVU7Hr1G097860.2	281	1.803	Up	0.003896	S	Serrate RNA effector molecule	0.985241	6.01938e-24	209.42	GS(0.015)S(0.985)KETDPLSAAPK	2	3.4615	15
Biological Process	GO:0071310	4	cellular response to organic substance	0.00921999	HORVU7Hr1G097860.2	569	2.237	Up	0.0009632	S	Serrate RNA effector molecule	0.999986	3.35358e-96	242.29	GDGS(1)PSRDGPDDQMFDSFR	3	-2.0783	29
Biological Process	GO:0071310	4	cellular response to organic substance	0.00921999	HORVU5Hr1G050330.2	269	0.546	Down	0.0152005	T	Ethylene-insensitive protein 2	0.973429	2.6668e-236	229.05	SALEHTESSDTTVESDPDSQQSTAY(0.001)T(0.003)AS(0.022)T(0.973)PK	3	5.0499	13
Biological Process	GO:0071310	4	cellular response to organic substance	0.00921999	HORVU7Hr1G066930.5	289	1.86	Up	0.00057571	T	WD-40 repeat protein-like isoform 1	0.99772	1.7235e-143	270.72	T(0.998)PT(0.002)SAPGIDYQSADSEHLMK	3	4.0165	31
Biological Process	GO:0071310	4	cellular response to organic substance	0.00921999	HORVU6Hr1G066470.4	39	1.916	Up	0.00061647	S	Calcium-dependent protein kinase family protein	1	2.58976e-06	108.25	HDSGYAPVAADADADS(1)QPGK	2	2.8304	13
Biological Process	GO:0071310	4	cellular response to organic substance	0.00921999	HORVU3Hr1G031380.1	219	0.568	Down	0.039005	S	Abscisic acid receptor PYR1	0.958769	7.3046e-13	165.09	LAAIATTT(0.001)S(0.04)S(0.959)PPPLDGQS	2	4.3352	8
Biological Process	GO:0071310	4	cellular response to organic substance	0.00921999	HORVU5Hr1G022360.3	83	2.134	Up	0.033896	S	protein kinase family protein	0.999863	4.2723e-112	258.79	GSAS(1)FSHSSPLQR	2	4.7976	15
Biological Process	GO:0022406	3	membrane docking	0.0298689	HORVU5Hr1G025420.11	706	1.736	Up	0.0120626	S	General vesicular transport factor p115	0.999988	0	360.69	SSANS(1)MSDFQEIEEEETNK	2	8.4309	30
Biological Process	GO:0022406	3	membrane docking	0.0298689	HORVU2Hr1G074320.2	63	0.242	Down	0.0053028	T	Exocyst complex component 2	0.99997	0.000965133	143.22	ALTSVQT(1)LPK	2	-1.1203	13
Biological Process	GO:0022406	3	membrane docking	0.0298689	HORVU5Hr1G016680.2	111	1.511	Up	0.029065	S	Syntaxin-52	0.999999	0.00149203	110.06	QMGTSFNVS(1)NFANR	2	6.5119	8
Biological Process	GO:0008643	4	carbohydrate transport	0.0950067	HORVU1Hr1G052040.1	503	0.361	Down	1.55627e-05	S	polyol/monosaccharide transporter 5	1	2.84228e-31	154.78	DLIEQQLAGPAMVHPS(1)EAVAK	3	-1.596	17
Biological Process	GO:0008643	4	carbohydrate transport	0.0950067	HORVU1Hr1G052040.1	283	0.511	Down	0.000121198	S	polyol/monosaccharide transporter 5	1	1.91076e-65	245.78	GGGQS(1)ALGS(1)ALGLMSR	2	4.2145	64
Biological Process	GO:0008643	4	carbohydrate transport	0.0950067	HORVU1Hr1G052040.1	279	0.547	Down	1.96671e-05	S	polyol/monosaccharide transporter 5	1	0	394.4	GGGQS(1)ALGS(1)ALGLMSR	2	4.9017	66
Biological Process	GO:0008643	4	carbohydrate transport	0.0950067	HORVU1Hr1G052040.1	322	0.633	Down	0.0102006	S	polyol/monosaccharide transporter 5	1	6.93989e-07	150.21	MPEVMGS(1)MR	2	-0.323	68
Biological Process	GO:0008643	4	carbohydrate transport	0.0950067	HORVU6Hr1G042840.16	233	1.57	Up	0.00079685	S	Monosaccharide-sensing protein 2	1	1.57789e-39	202.58	IYLHQEGVADS(1)RR	2	3.0105	42
Biological Process	GO:0008643	4	carbohydrate transport	0.0950067	HORVU6Hr1G042840.16	64	0.633	Down	0.0006003	S	Monosaccharide-sensing protein 2	0.999999	2.95784e-82	237.89	GPSMLGS(1)VLSLASR	2	0.047877	22
Biological Process	GO:0009059	4	macromolecule biosynthetic process	0.0502509	HORVU5Hr1G092900.2	104	1.949	Up	0.039876	S	Methylthioribose-1-phosphate isomerase	0.999386	1.1431e-217	274.65	HVDHLS(0.001)PDS(0.999)PS(1)PPASDVLLLASSAPQPSSMR	3	6.1264	18
Biological Process	GO:0009059	4	macromolecule biosynthetic process	0.0502509	HORVU5Hr1G092900.2	106	2.463	Up	0.0157003	S	Methylthioribose-1-phosphate isomerase	0.999945	1.1431e-217	274.65	HVDHLS(0.001)PDS(0.999)PS(1)PPASDVLLLASSAPQPSSMR	3	4.6274	29
Biological Process	GO:0009059	4	macromolecule biosynthetic process	0.0502509	HORVU5Hr1G050560.1	685	2.029	Up	0.0028026	S	Polyadenylate-binding protein 8	0.830395	1.92463e-11	175.61	S(0.046)AQQHT(0.12)NQS(0.83)PEQQLAS(0.003)LSLNDGLISS	3	2.5786	12
Biological Process	GO:0009059	4	macromolecule biosynthetic process	0.0502509	HORVU7Hr1G035280.2	694	0.541	Down	0.041877	S	Transcription elongation factor Spt5	1	1.61069e-13	210.4	SPASILQS(1)PGR	2	-0.52666	19
Biological Process	GO:0009059	4	macromolecule biosynthetic process	0.0502509	HORVU7Hr1G071710.1	146	1.52	Up	0.0115588	S	DNA topoisomerase 1	1	1.8856e-223	304.47	VVAGGENAYDS(1)DDDHKPLGMNINSAK	3	5.1092	30
Biological Process	GO:0009059	4	macromolecule biosynthetic process	0.0502509	HORVU2Hr1G087390.3	508	2.695	Up	0.0145604	S	Polyadenylate-binding protein 2	1	2.4372e-135	280.3	DAGVS(1)PAPPIGTLTSALANATPEQQR	3	1.3159	15
Biological Process	GO:0009059	4	macromolecule biosynthetic process	0.0502509	HORVU2Hr1G035400.1	464	3.404	Up	0.0131809	S	Eukaryotic peptide chain release factor subunit 1-3	1	0	377.15	SFDEVS(1)DDEGLYEDSD	2	6.6173	14
Biological Process	GO:0009059	4	macromolecule biosynthetic process	0.0502509	HORVU1Hr1G044350.16	58	1.625	Up	0.000159634	S	DNA ligase 1	1	1.2245e-228	317.76	TADGATAEPAVDEKPPS(1)PVKS(1)PVK	3	4.803	46
Biological Process	GO:0009059	4	macromolecule biosynthetic process	0.0502509	HORVU7Hr1G076780.8	56	1.527	Up	0.0169194	S	Poly(rC)-binding protein 2	1	1.8658e-250	218.63	IPVVDLVDAVEEDAAS(1)DPAAAAPTPPESAEADGDHKR	4	4.1358	42
Biological Process	GO:0009059	4	macromolecule biosynthetic process	0.0502509	HORVU4Hr1G075390.1	295	2.278	Up	0.000137792	S	Nuclear pore complex protein Nup98-Nup96	0.988485	0.000737654	163.93	SLSPLHGS(0.012)S(0.988)QK	2	2.2422	15
Biological Process	GO:0009059	4	macromolecule biosynthetic process	0.0502509	HORVU2Hr1G023120.1	159	1.535	Up	0.0058222	S	30S ribosomal protein S9	1	8.9014e-154	297.96	LDS(1)EDEKDDPFAAR	2	5.312	54
Biological Process	GO:0009059	4	macromolecule biosynthetic process	0.0502509	HORVU1Hr1G063700.2	177	1.697	Up	4.3999e-06	T	DNA helicase MCM8	1	2.84483e-24	171.03	MLHDQDT(1)DEDMNFR	2	3.6012	17
Biological Process	GO:0009059	4	macromolecule biosynthetic process	0.0502509	HORVU5Hr1G063770.2	53	0.519	Down	0.0024647	S	eukaryotic translation initiation factor 3 subunit C2	1	2.8857e-115	291.38	YTQDS(1)DDS(1)DTESHR	2	5.473	16
Biological Process	GO:0009059	4	macromolecule biosynthetic process	0.0502509	HORVU5Hr1G063770.2	56	0.488	Down	0.00086359	S	eukaryotic translation initiation factor 3 subunit C2	0.999996	5.2774e-177	322.02	YTQDS(1)DDS(1)DTESHR	2	2.8636	25
Biological Process	GO:0009059	4	macromolecule biosynthetic process	0.0502509	HORVU0Hr1G038120.1	226	9.69	Up	0.027541	S	cellulose synthase 1	1	8.5432e-220	286.05	LTSGQQIS(1)GEIPDASPDR	2	5.2422	24
Biological Process	GO:0009059	4	macromolecule biosynthetic process	0.0502509	HORVU3Hr1G071770.1	149	1.716	Up	0.00091949	S	cellulose synthase family protein	0.999999	1.41794e-24	163.25	VTMANQLS(1)DR	2	6.1487	16
Biological Process	GO:0009059	4	macromolecule biosynthetic process	0.0502509	HORVU3Hr1G071770.1	165	1.756	Up	0.00062187	S	cellulose synthase family protein	0.97338	3.84456e-10	112.33	TLS(0.003)S(0.024)MS(0.973)GVGSELNDESGKPIWK	3	4.6807	17
Biological Process	GO:0046034	7	ATP metabolic process	0.155457	HORVU3Hr1G088540.1	379	0.602	Down	0.00106462	S	fructose-bisphosphate aldolase 2	0.999653	4.42057e-43	233.03	GDATLGEGASES(1)LHVK	2	3.3227	16
Biological Process	GO:0046034	7	ATP metabolic process	0.155457	HORVU1Hr1G083840.2	414	0.471	Down	0.0120768	S	ATP synthase subunit beta	0.99974	8.6695e-162	279.65	S(1)ISELGIYPAVDPLDSTSR	2	4.2753	13
Biological Process	GO:0034622	5	cellular macromolecular complex assembly	0.0625611	HORVU6Hr1G033850.10	355	1.506	Up	0.0144981	S	Chaperone protein DnaJ	0.99969	0	273.36	YKEDS(1)EEEDIGDDGNDDDDNNASSSNFK	3	5.211	15
Biological Process	GO:0034622	5	cellular macromolecular complex assembly	0.0625611	HORVU5Hr1G021240.1	187	0.517	Down	0.0044241	S	Nuclear pore complex protein Nup93	0.967276	3.5565e-199	287.15	HALMPSSAS(0.032)S(0.967)PQASSGLPAEEVMPIPNK	3	2.528	42
Biological Process	GO:0034622	5	cellular macromolecular complex assembly	0.0625611	HORVU7Hr1G047020.1	679	0.628	Down	0.0192597	S	Protein LSM14 homolog A-B	1	0	313.39	SNGQFTDDPNEYDDNIVEDDVVS(1)PGKPEVK	3	6.6444	15
Biological Process	GO:0034622	5	cellular macromolecular complex assembly	0.0625611	HORVU3Hr1G074770.1	346	1.557	Up	0.0033844	S	Protein PAT1 homolog 1	0.997103	0.000579712	143.22	FESAT(0.003)S(0.997)LPSSR	2	1.8543	10
Biological Process	GO:0034622	5	cellular macromolecular complex assembly	0.0625611	HORVU3Hr1G074770.1	171	1.549	Up	0.0104956	S	Protein PAT1 homolog 1	0.99976	3.56458e-30	205.26	TSS(1)YPQQPLQHR	2	2.2537	13
Biological Process	GO:0034622	5	cellular macromolecular complex assembly	0.0625611	HORVU2Hr1G087810.2	1094	0.62	Down	0.0125049	S	CLIP-associating protein 1-A	1	2.2346e-195	354.56	LDFSQLHS(1)PDGHNAVGSNTGK	3	2.6257	17
Biological Process	GO:0034622	5	cellular macromolecular complex assembly	0.0625611	HORVU2Hr1G074320.2	63	0.242	Down	0.0053028	T	Exocyst complex component 2	0.99997	0.000965133	143.22	ALTSVQT(1)LPK	2	-1.1203	13
Biological Process	GO:0034622	5	cellular macromolecular complex assembly	0.0625611	HORVU4Hr1G075390.1	295	2.278	Up	0.000137792	S	Nuclear pore complex protein Nup98-Nup96	0.988485	0.000737654	163.93	SLSPLHGS(0.012)S(0.988)QK	2	2.2422	15
Biological Process	GO:0034622	5	cellular macromolecular complex assembly	0.0625611	HORVU3Hr1G089330.38	132	1.795	Up	0.00101558	S	RNA-binding protein 10	1	6.91278e-05	125.17	YSCDS(1)DYER	2	3.1376	15
Biological Process	GO:0034622	5	cellular macromolecular complex assembly	0.0625611	HORVU5Hr1G052240.6	11	0.596	Down	0.00010107	T	40S ribosomal protein S19	0.990194	0.000103596	99.127	ATVPAPAAET(0.99)AAS(0.007)T(0.003)AR	2	3.0188	15
Biological Process	GO:0009124	5	nucleoside monophosphate biosynthetic process	0.221132	HORVU3Hr1G088540.1	379	0.602	Down	0.00106462	S	fructose-bisphosphate aldolase 2	0.999653	4.42057e-43	233.03	GDATLGEGASES(1)LHVK	2	3.3227	16
Biological Process	GO:0009124	5	nucleoside monophosphate biosynthetic process	0.221132	HORVU1Hr1G083840.2	414	0.471	Down	0.0120768	S	ATP synthase subunit beta	0.99974	8.6695e-162	279.65	S(1)ISELGIYPAVDPLDSTSR	2	4.2753	13
Biological Process	GO:0051170	6	nuclear import	0.123271	HORVU4Hr1G075390.1	295	2.278	Up	0.000137792	S	Nuclear pore complex protein Nup98-Nup96	0.988485	0.000737654	163.93	SLSPLHGS(0.012)S(0.988)QK	2	2.2422	15
Biological Process	GO:0051170	6	nuclear import	0.123271	HORVU5Hr1G021240.1	187	0.517	Down	0.0044241	S	Nuclear pore complex protein Nup93	0.967276	3.5565e-199	287.15	HALMPSSAS(0.032)S(0.967)PQASSGLPAEEVMPIPNK	3	2.528	42
Biological Process	GO:0051170	6	nuclear import	0.123271	HORVU4Hr1G066290.8	569	1.583	Up	0.002463	S	Nucleoporin, Nup133/Nup155-like	0.999612	1.3069e-08	200.76	VSS(1)EAWSAGDR	2	2.281	15
Biological Process	GO:0034504	6	protein localization to nucleus	0.19588	HORVU4Hr1G075390.1	295	2.278	Up	0.000137792	S	Nuclear pore complex protein Nup98-Nup96	0.988485	0.000737654	163.93	SLSPLHGS(0.012)S(0.988)QK	2	2.2422	15
Biological Process	GO:0034504	6	protein localization to nucleus	0.19588	HORVU5Hr1G021240.1	187	0.517	Down	0.0044241	S	Nuclear pore complex protein Nup93	0.967276	3.5565e-199	287.15	HALMPSSAS(0.032)S(0.967)PQASSGLPAEEVMPIPNK	3	2.528	42
Biological Process	GO:0034504	6	protein localization to nucleus	0.19588	HORVU4Hr1G066290.8	569	1.583	Up	0.002463	S	Nucleoporin, Nup133/Nup155-like	0.999612	1.3069e-08	200.76	VSS(1)EAWSAGDR	2	2.281	15
Biological Process	GO:0022618	5	ribonucleoprotein complex assembly	0.19568	HORVU3Hr1G089330.38	132	1.795	Up	0.00101558	S	RNA-binding protein 10	1	6.91278e-05	125.17	YSCDS(1)DYER	2	3.1376	15
Biological Process	GO:0022618	5	ribonucleoprotein complex assembly	0.19568	HORVU5Hr1G052240.6	11	0.596	Down	0.00010107	T	40S ribosomal protein S19	0.990194	0.000103596	99.127	ATVPAPAAET(0.99)AAS(0.007)T(0.003)AR	2	3.0188	15
Biological Process	GO:0022618	5	ribonucleoprotein complex assembly	0.19568	HORVU7Hr1G047020.1	679	0.628	Down	0.0192597	S	Protein LSM14 homolog A-B	1	0	313.39	SNGQFTDDPNEYDDNIVEDDVVS(1)PGKPEVK	3	6.6444	15
Biological Process	GO:0022618	5	ribonucleoprotein complex assembly	0.19568	HORVU3Hr1G074770.1	346	1.557	Up	0.0033844	S	Protein PAT1 homolog 1	0.997103	0.000579712	143.22	FESAT(0.003)S(0.997)LPSSR	2	1.8543	10
Biological Process	GO:0022618	5	ribonucleoprotein complex assembly	0.19568	HORVU3Hr1G074770.1	171	1.549	Up	0.0104956	S	Protein PAT1 homolog 1	0.99976	3.56458e-30	205.26	TSS(1)YPQQPLQHR	2	2.2537	13
Biological Process	GO:0005985	4	sucrose metabolic process	0.00999117	HORVU3Hr1G088540.1	379	0.602	Down	0.00106462	S	fructose-bisphosphate aldolase 2	0.999653	4.42057e-43	233.03	GDATLGEGASES(1)LHVK	2	3.3227	16
Biological Process	GO:0005985	4	sucrose metabolic process	0.00999117	HORVU6Hr1G043010.3	75	2.262	Up	0.029585	S	alkaline/neutral invertase	0.999991	1.461e-149	212.01	S(1)LVGT(0.947)PAS(0.051)S(0.002)ALHSFEPHPIVGDAWEALR	3	4.5121	29
Biological Process	GO:0009686	6	gibberellin biosynthetic process	0.00947686	HORVU4Hr1G001850.2	465	2.135	Up	0.0148957	T	Protein kinase superfamily protein	0.955022	0.000218295	100.98	EILPLMT(0.002)PS(0.043)NLT(0.955)ADK	2	4.5738	8
Biological Process	GO:0009686	6	gibberellin biosynthetic process	0.00947686	HORVU5Hr1G125710.2	887	0.598	Down	0.0061046	S	Protein kinase superfamily protein	1	1.0805e-131	207.61	S(1)AEAFQVDNPYQPVVDNTNLPAPDFEEPK	3	4.3085	15
Biological Process	GO:0009686	6	gibberellin biosynthetic process	0.00947686	HORVU5Hr1G125710.2	504	0.639	Down	0.00028136	S	Protein kinase superfamily protein	0.999811	0.000161774	104.3	TSFLQPS(0.016)DS(0.984)GKS(1)LEPR	2	4.1905	14
Biological Process	GO:0009686	6	gibberellin biosynthetic process	0.00947686	HORVU5Hr1G097010.3	25	1.527	Up	0.00064004	S	Protein kinase superfamily protein	0.987013	1.916e-30	200.96	NLPTSGPLS(0.987)FT(0.006)S(0.006)R	2	1.6218	15
Biological Process	GO:0009686	6	gibberellin biosynthetic process	0.00947686	HORVU5Hr1G022360.3	83	2.134	Up	0.033896	S	protein kinase family protein	0.999863	4.2723e-112	258.79	GSAS(1)FSHSSPLQR	2	4.7976	15
Biological Process	GO:0009743	4	response to carbohydrate	0.00412151	HORVU2Hr1G068360.8	288	1.533	Up	0.0071626	S	Eukaryotic translation initiation factor 3 subunit H	1	0.00340822	112.73	QQS(1)QQQAWLQK	2	2.5099	13
Biological Process	GO:0009743	4	response to carbohydrate	0.00412151	HORVU4Hr1G001850.2	465	2.135	Up	0.0148957	T	Protein kinase superfamily protein	0.955022	0.000218295	100.98	EILPLMT(0.002)PS(0.043)NLT(0.955)ADK	2	4.5738	8
Biological Process	GO:0009743	4	response to carbohydrate	0.00412151	HORVU5Hr1G125710.2	887	0.598	Down	0.0061046	S	Protein kinase superfamily protein	1	1.0805e-131	207.61	S(1)AEAFQVDNPYQPVVDNTNLPAPDFEEPK	3	4.3085	15
Biological Process	GO:0009743	4	response to carbohydrate	0.00412151	HORVU5Hr1G125710.2	504	0.639	Down	0.00028136	S	Protein kinase superfamily protein	0.999811	0.000161774	104.3	TSFLQPS(0.016)DS(0.984)GKS(1)LEPR	2	4.1905	14
Biological Process	GO:0009743	4	response to carbohydrate	0.00412151	HORVU5Hr1G050330.2	269	0.546	Down	0.0152005	T	Ethylene-insensitive protein 2	0.973429	2.6668e-236	229.05	SALEHTESSDTTVESDPDSQQSTAY(0.001)T(0.003)AS(0.022)T(0.973)PK	3	5.0499	13
Biological Process	GO:0009743	4	response to carbohydrate	0.00412151	HORVU4Hr1G056610.3	173	0.592	Down	0.0071221	T	protein kinase family protein	0.970171	0	343.84	T(0.97)S(0.03)CGSPNYAAPEVISGK	2	5.573	15
Biological Process	GO:0009743	4	response to carbohydrate	0.00412151	HORVU5Hr1G097010.3	25	1.527	Up	0.00064004	S	Protein kinase superfamily protein	0.987013	1.916e-30	200.96	NLPTSGPLS(0.987)FT(0.006)S(0.006)R	2	1.6218	15
Biological Process	GO:0009743	4	response to carbohydrate	0.00412151	HORVU5Hr1G022360.3	83	2.134	Up	0.033896	S	protein kinase family protein	0.999863	4.2723e-112	258.79	GSAS(1)FSHSSPLQR	2	4.7976	15
Biological Process	GO:0007399	4	nervous system development	0.243568	HORVU5Hr1G092900.2	104	1.949	Up	0.039876	S	Methylthioribose-1-phosphate isomerase	0.999386	1.1431e-217	274.65	HVDHLS(0.001)PDS(0.999)PS(1)PPASDVLLLASSAPQPSSMR	3	6.1264	18
Biological Process	GO:0007399	4	nervous system development	0.243568	HORVU5Hr1G092900.2	106	2.463	Up	0.0157003	S	Methylthioribose-1-phosphate isomerase	0.999945	1.1431e-217	274.65	HVDHLS(0.001)PDS(0.999)PS(1)PPASDVLLLASSAPQPSSMR	3	4.6274	29
Biological Process	GO:0007399	4	nervous system development	0.243568	HORVU2Hr1G013900.17	993	2.55	Up	0.013057	S	Transducin family protein / WD-40 repeat family protein, putative isoform 1	0.999751	1.11436e-53	157.58	S(1)FNSQTPSELLESIFLK	2	-0.42969	8
Biological Process	GO:0016049	2	cell growth	0.059811	HORVU7Hr1G081590.1	670	2.27	Up	0.0131449	S	Protein kinase superfamily protein	0.999931	1.11885e-46	222.5	TGPELDQTHVS(1)T(1)AVK	2	5.416	23
Biological Process	GO:0016049	2	cell growth	0.059811	HORVU6Hr1G058230.6	429	1.694	Up	0.0182593	S	Protein kinase superfamily protein	0.980588	0.000403344	108.24	LHQS(0.981)T(0.019)GLEAR	2	3.2357	14
Biological Process	GO:0016049	2	cell growth	0.059811	HORVU4Hr1G080780.1	57	1.535	Up	0.0095622	S	sterol methyltransferase 2	1	2.98447e-22	200.06	YTQYWS(1)FFR	2	-0.08182	15
Biological Process	GO:0016049	2	cell growth	0.059811	HORVU3Hr1G096450.1	208	1.632	Up	0.0066355	S	coiled-coil domain-containing protein SCD2-like isoform X2 [Aegilops tauschii subsp. tauschii]	0.999846	5.8581e-06	140.22	TPS(1)PIPPVAVESPVERPR	3	1.5707	16
Biological Process	GO:0016049	2	cell growth	0.059811	HORVU3Hr1G113850.2	866	1.75	Up	0.00031771	S	villin 4	1	4.00559e-28	222.25	AAS(1)IAAMSASFERPK	2	4.1718	20
Biological Process	GO:0016049	2	cell growth	0.059811	HORVU2Hr1G087810.2	1094	0.62	Down	0.0125049	S	CLIP-associating protein 1-A	1	2.2346e-195	354.56	LDFSQLHS(1)PDGHNAVGSNTGK	3	2.6257	17
Biological Process	GO:0009933	4	meristem structural organization	0.176958	HORVU6Hr1G071910.3	206	0.441	Down	1.862e-06	S	Enhancer of mRNA-decapping protein 4	0.999899	0.00132807	139.61	MLS(1)ST(0.001)S(0.027)S(0.972)KVPR	2	1.9415	16
Biological Process	GO:0009933	4	meristem structural organization	0.176958	HORVU7Hr1G066930.5	289	1.86	Up	0.00057571	T	WD-40 repeat protein-like isoform 1	0.99772	1.7235e-143	270.72	T(0.998)PT(0.002)SAPGIDYQSADSEHLMK	3	4.0165	31
Biological Process	GO:0034284	5	response to monosaccharide	0.00622467	HORVU2Hr1G068360.8	288	1.533	Up	0.0071626	S	Eukaryotic translation initiation factor 3 subunit H	1	0.00340822	112.73	QQS(1)QQQAWLQK	2	2.5099	13
Biological Process	GO:0034284	5	response to monosaccharide	0.00622467	HORVU4Hr1G001850.2	465	2.135	Up	0.0148957	T	Protein kinase superfamily protein	0.955022	0.000218295	100.98	EILPLMT(0.002)PS(0.043)NLT(0.955)ADK	2	4.5738	8
Biological Process	GO:0034284	5	response to monosaccharide	0.00622467	HORVU5Hr1G125710.2	887	0.598	Down	0.0061046	S	Protein kinase superfamily protein	1	1.0805e-131	207.61	S(1)AEAFQVDNPYQPVVDNTNLPAPDFEEPK	3	4.3085	15
Biological Process	GO:0034284	5	response to monosaccharide	0.00622467	HORVU5Hr1G125710.2	504	0.639	Down	0.00028136	S	Protein kinase superfamily protein	0.999811	0.000161774	104.3	TSFLQPS(0.016)DS(0.984)GKS(1)LEPR	2	4.1905	14
Biological Process	GO:0034284	5	response to monosaccharide	0.00622467	HORVU5Hr1G097010.3	25	1.527	Up	0.00064004	S	Protein kinase superfamily protein	0.987013	1.916e-30	200.96	NLPTSGPLS(0.987)FT(0.006)S(0.006)R	2	1.6218	15
Biological Process	GO:0034284	5	response to monosaccharide	0.00622467	HORVU5Hr1G022360.3	83	2.134	Up	0.033896	S	protein kinase family protein	0.999863	4.2723e-112	258.79	GSAS(1)FSHSSPLQR	2	4.7976	15
Biological Process	GO:0071281	6	cellular response to iron ion	0.00302083	HORVU4Hr1G001850.2	465	2.135	Up	0.0148957	T	Protein kinase superfamily protein	0.955022	0.000218295	100.98	EILPLMT(0.002)PS(0.043)NLT(0.955)ADK	2	4.5738	8
Biological Process	GO:0071281	6	cellular response to iron ion	0.00302083	HORVU5Hr1G125710.2	887	0.598	Down	0.0061046	S	Protein kinase superfamily protein	1	1.0805e-131	207.61	S(1)AEAFQVDNPYQPVVDNTNLPAPDFEEPK	3	4.3085	15
Biological Process	GO:0071281	6	cellular response to iron ion	0.00302083	HORVU5Hr1G125710.2	504	0.639	Down	0.00028136	S	Protein kinase superfamily protein	0.999811	0.000161774	104.3	TSFLQPS(0.016)DS(0.984)GKS(1)LEPR	2	4.1905	14
Biological Process	GO:0071281	6	cellular response to iron ion	0.00302083	HORVU5Hr1G050330.2	269	0.546	Down	0.0152005	T	Ethylene-insensitive protein 2	0.973429	2.6668e-236	229.05	SALEHTESSDTTVESDPDSQQSTAY(0.001)T(0.003)AS(0.022)T(0.973)PK	3	5.0499	13
Biological Process	GO:0071281	6	cellular response to iron ion	0.00302083	HORVU5Hr1G097010.3	25	1.527	Up	0.00064004	S	Protein kinase superfamily protein	0.987013	1.916e-30	200.96	NLPTSGPLS(0.987)FT(0.006)S(0.006)R	2	1.6218	15
Biological Process	GO:0071281	6	cellular response to iron ion	0.00302083	HORVU5Hr1G022360.3	83	2.134	Up	0.033896	S	protein kinase family protein	0.999863	4.2723e-112	258.79	GSAS(1)FSHSSPLQR	2	4.7976	15
Biological Process	GO:0006906	5	vesicle fusion	0.198892	HORVU3Hr1G060780.1	850	1.75	Up	0.00021664	S	Vacuolar protein sorting-associated protein 16 homolog	0.994695	1.20511e-07	143.56	LKS(0.995)T(0.005)LAQNTLIDTLR	2	5.3923	20
Biological Process	GO:0006906	5	vesicle fusion	0.198892	HORVU5Hr1G016680.2	111	1.511	Up	0.029065	S	Syntaxin-52	0.999999	0.00149203	110.06	QMGTSFNVS(1)NFANR	2	6.5119	8
Biological Process	GO:0006164	6	purine nucleotide biosynthetic process	0.2661	HORVU3Hr1G088540.1	379	0.602	Down	0.00106462	S	fructose-bisphosphate aldolase 2	0.999653	4.42057e-43	233.03	GDATLGEGASES(1)LHVK	2	3.3227	16
Biological Process	GO:0006164	6	purine nucleotide biosynthetic process	0.2661	HORVU1Hr1G083840.2	414	0.471	Down	0.0120768	S	ATP synthase subunit beta	0.99974	8.6695e-162	279.65	S(1)ISELGIYPAVDPLDSTSR	2	4.2753	13
Biological Process	GO:0031349	5	positive regulation of defense response	0.355553	HORVU7Hr1G055370.6	57	1.586	Up	0.049722	S	receptor-like protein kinase 1	0.979403	5.42454e-07	163.09	KDALLPSS(0.002)EES(0.979)T(0.018)R	2	3.2921	22
Biological Process	GO:0031349	5	positive regulation of defense response	0.355553	HORVU4Hr1G075390.1	295	2.278	Up	0.000137792	S	Nuclear pore complex protein Nup98-Nup96	0.988485	0.000737654	163.93	SLSPLHGS(0.012)S(0.988)QK	2	2.2422	15
Biological Process	GO:1901879	6	regulation of protein depolymerization	0.0598441	HORVU3Hr1G113850.2	866	1.75	Up	0.00031771	S	villin 4	1	4.00559e-28	222.25	AAS(1)IAAMSASFERPK	2	4.1718	20
Biological Process	GO:1901879	6	regulation of protein depolymerization	0.0598441	HORVU2Hr1G087810.2	1094	0.62	Down	0.0125049	S	CLIP-associating protein 1-A	1	2.2346e-195	354.56	LDFSQLHS(1)PDGHNAVGSNTGK	3	2.6257	17
Biological Process	GO:0071702	4	organic substance transport	0.0793459	HORVU6Hr1G075850.2	283	0.238	Down	0.031415	S	Aquaporin-like superfamily protein	1	2.8833e-50	178.85	RLQS(1)QS(1)VAADDDELDHIPV	2	6.5395	17
Biological Process	GO:0071702	4	organic substance transport	0.0793459	HORVU2Hr1G103620.5	210	0.583	Down	1.88904e-05	S	ABC transporter C family member 2	1	2.7938e-167	218.79	S(1)ELLVDNTDYEPLPGGEQICPER	2	3.2406	29
Biological Process	GO:0071702	4	organic substance transport	0.0793459	HORVU1Hr1G043940.3	728	0.653	Down	0.029142	S	Protein TIC110, chloroplastic	0.997275	0	260.44	GELTTAEPATSSATSEPETT(0.003)ES(0.997)EEEDEDYEWESLETLK	3	7.4852	15
Biological Process	GO:0071702	4	organic substance transport	0.0793459	HORVU5Hr1G025420.11	706	1.736	Up	0.0120626	S	General vesicular transport factor p115	0.999988	0	360.69	SSANS(1)MSDFQEIEEEETNK	2	8.4309	30
Biological Process	GO:0071702	4	organic substance transport	0.0793459	HORVU5Hr1G021240.1	187	0.517	Down	0.0044241	S	Nuclear pore complex protein Nup93	0.967276	3.5565e-199	287.15	HALMPSSAS(0.032)S(0.967)PQASSGLPAEEVMPIPNK	3	2.528	42
Biological Process	GO:0071702	4	organic substance transport	0.0793459	HORVU5Hr1G016680.2	111	1.511	Up	0.029065	S	Syntaxin-52	0.999999	0.00149203	110.06	QMGTSFNVS(1)NFANR	2	6.5119	8
Biological Process	GO:0071702	4	organic substance transport	0.0793459	HORVU6Hr1G057870.1	479	0.657	Down	0.00058498	T	ammonium transporter 1;1	1	1.0987e-282	359.11	ISAEDEMAGMDQT(1)R	2	3.4472	58
Biological Process	GO:0071702	4	organic substance transport	0.0793459	HORVU4Hr1G066290.8	569	1.583	Up	0.002463	S	Nucleoporin, Nup133/Nup155-like	0.999612	1.3069e-08	200.76	VSS(1)EAWSAGDR	2	2.281	15
Biological Process	GO:0071702	4	organic substance transport	0.0793459	HORVU2Hr1G104060.1	291	0.609	Down	0.0170607	S	gamma-soluble NSF attachment protein	1	3.48723e-79	265.34	DVGGGDGDS(1)LDEDDLT	2	3.8297	24
Biological Process	GO:0071702	4	organic substance transport	0.0793459	HORVU1Hr1G052040.1	503	0.361	Down	1.55627e-05	S	polyol/monosaccharide transporter 5	1	2.84228e-31	154.78	DLIEQQLAGPAMVHPS(1)EAVAK	3	-1.596	17
Biological Process	GO:0071702	4	organic substance transport	0.0793459	HORVU1Hr1G052040.1	283	0.511	Down	0.000121198	S	polyol/monosaccharide transporter 5	1	1.91076e-65	245.78	GGGQS(1)ALGS(1)ALGLMSR	2	4.2145	64
Biological Process	GO:0071702	4	organic substance transport	0.0793459	HORVU1Hr1G052040.1	279	0.547	Down	1.96671e-05	S	polyol/monosaccharide transporter 5	1	0	394.4	GGGQS(1)ALGS(1)ALGLMSR	2	4.9017	66
Biological Process	GO:0071702	4	organic substance transport	0.0793459	HORVU1Hr1G052040.1	322	0.633	Down	0.0102006	S	polyol/monosaccharide transporter 5	1	6.93989e-07	150.21	MPEVMGS(1)MR	2	-0.323	68
Biological Process	GO:0071702	4	organic substance transport	0.0793459	HORVU4Hr1G075390.1	295	2.278	Up	0.000137792	S	Nuclear pore complex protein Nup98-Nup96	0.988485	0.000737654	163.93	SLSPLHGS(0.012)S(0.988)QK	2	2.2422	15
Biological Process	GO:0071702	4	organic substance transport	0.0793459	HORVU6Hr1G042840.16	233	1.57	Up	0.00079685	S	Monosaccharide-sensing protein 2	1	1.57789e-39	202.58	IYLHQEGVADS(1)RR	2	3.0105	42
Biological Process	GO:0071702	4	organic substance transport	0.0793459	HORVU6Hr1G042840.16	64	0.633	Down	0.0006003	S	Monosaccharide-sensing protein 2	0.999999	2.95784e-82	237.89	GPSMLGS(1)VLSLASR	2	0.047877	22
Biological Process	GO:0071702	4	organic substance transport	0.0793459	HORVU7Hr1G049220.10	148	1.966	Up	0.0041244	S	Peroxisomal targeting signal 1 receptor	0.991531	1.00578e-12	193.96	VLSGVLHSFLS(0.992)S(0.008)GR	2	3.3823	15
Biological Process	GO:0036293	4	response to decreased oxygen levels	0.028561	HORVU4Hr1G001850.2	465	2.135	Up	0.0148957	T	Protein kinase superfamily protein	0.955022	0.000218295	100.98	EILPLMT(0.002)PS(0.043)NLT(0.955)ADK	2	4.5738	8
Biological Process	GO:0036293	4	response to decreased oxygen levels	0.028561	HORVU5Hr1G125710.2	887	0.598	Down	0.0061046	S	Protein kinase superfamily protein	1	1.0805e-131	207.61	S(1)AEAFQVDNPYQPVVDNTNLPAPDFEEPK	3	4.3085	15
Biological Process	GO:0036293	4	response to decreased oxygen levels	0.028561	HORVU5Hr1G125710.2	504	0.639	Down	0.00028136	S	Protein kinase superfamily protein	0.999811	0.000161774	104.3	TSFLQPS(0.016)DS(0.984)GKS(1)LEPR	2	4.1905	14
Biological Process	GO:0036293	4	response to decreased oxygen levels	0.028561	HORVU3Hr1G088540.1	379	0.602	Down	0.00106462	S	fructose-bisphosphate aldolase 2	0.999653	4.42057e-43	233.03	GDATLGEGASES(1)LHVK	2	3.3227	16
Biological Process	GO:0036293	4	response to decreased oxygen levels	0.028561	HORVU5Hr1G097010.3	25	1.527	Up	0.00064004	S	Protein kinase superfamily protein	0.987013	1.916e-30	200.96	NLPTSGPLS(0.987)FT(0.006)S(0.006)R	2	1.6218	15
Biological Process	GO:0036293	4	response to decreased oxygen levels	0.028561	HORVU5Hr1G022360.3	83	2.134	Up	0.033896	S	protein kinase family protein	0.999863	4.2723e-112	258.79	GSAS(1)FSHSSPLQR	2	4.7976	15
Biological Process	GO:0050657	6	nucleic acid transport	0.276294	HORVU4Hr1G075390.1	295	2.278	Up	0.000137792	S	Nuclear pore complex protein Nup98-Nup96	0.988485	0.000737654	163.93	SLSPLHGS(0.012)S(0.988)QK	2	2.2422	15
Biological Process	GO:0050657	6	nucleic acid transport	0.276294	HORVU5Hr1G021240.1	187	0.517	Down	0.0044241	S	Nuclear pore complex protein Nup93	0.967276	3.5565e-199	287.15	HALMPSSAS(0.032)S(0.967)PQASSGLPAEEVMPIPNK	3	2.528	42
Biological Process	GO:0050657	6	nucleic acid transport	0.276294	HORVU4Hr1G066290.8	569	1.583	Up	0.002463	S	Nucleoporin, Nup133/Nup155-like	0.999612	1.3069e-08	200.76	VSS(1)EAWSAGDR	2	2.281	15
Biological Process	GO:1901361	4	organic cyclic compound catabolic process	0.0216418	HORVU6Hr1G071910.3	206	0.441	Down	1.862e-06	S	Enhancer of mRNA-decapping protein 4	0.999899	0.00132807	139.61	MLS(1)ST(0.001)S(0.027)S(0.972)KVPR	2	1.9415	16
Biological Process	GO:1901361	4	organic cyclic compound catabolic process	0.0216418	HORVU4Hr1G002170.5	468	0.48	Down	0.0137208	S	CCR4-NOT transcription complex subunit 3	0.999863	1.80474e-43	197.85	VNSGGLSQQLVS(1)PLGSK	2	2.7286	15
Biological Process	GO:1901361	4	organic cyclic compound catabolic process	0.0216418	HORVU3Hr1G088540.1	379	0.602	Down	0.00106462	S	fructose-bisphosphate aldolase 2	0.999653	4.42057e-43	233.03	GDATLGEGASES(1)LHVK	2	3.3227	16
Biological Process	GO:1901361	4	organic cyclic compound catabolic process	0.0216418	HORVU1Hr1G058020.2	299	0.628	Down	0.02718	S	RNA binding	0.999997	6.40109e-53	234.93	GVSSELS(1)PNSVAR	2	4.0854	14
Biological Process	GO:1901361	4	organic cyclic compound catabolic process	0.0216418	HORVU7Hr1G047020.1	679	0.628	Down	0.0192597	S	Protein LSM14 homolog A-B	1	0	313.39	SNGQFTDDPNEYDDNIVEDDVVS(1)PGKPEVK	3	6.6444	15
Biological Process	GO:1901361	4	organic cyclic compound catabolic process	0.0216418	HORVU3Hr1G074770.1	346	1.557	Up	0.0033844	S	Protein PAT1 homolog 1	0.997103	0.000579712	143.22	FESAT(0.003)S(0.997)LPSSR	2	1.8543	10
Biological Process	GO:1901361	4	organic cyclic compound catabolic process	0.0216418	HORVU3Hr1G074770.1	171	1.549	Up	0.0104956	S	Protein PAT1 homolog 1	0.99976	3.56458e-30	205.26	TSS(1)YPQQPLQHR	2	2.2537	13
Biological Process	GO:0051050	4	positive regulation of transport	0.288639	HORVU2Hr1G013900.17	993	2.55	Up	0.013057	S	Transducin family protein / WD-40 repeat family protein, putative isoform 1	0.999751	1.11436e-53	157.58	S(1)FNSQTPSELLESIFLK	2	-0.42969	8
Biological Process	GO:0051050	4	positive regulation of transport	0.288639	HORVU4Hr1G033300.1	598	0.665	Down	0.030318	S	AAA-type ATPase family protein	1	0.000265273	141.88	S(1)PLADTMHFR	2	1.5325	29
Biological Process	GO:0043244	5	regulation of protein complex disassembly	0.0598441	HORVU3Hr1G113850.2	866	1.75	Up	0.00031771	S	villin 4	1	4.00559e-28	222.25	AAS(1)IAAMSASFERPK	2	4.1718	20
Biological Process	GO:0043244	5	regulation of protein complex disassembly	0.0598441	HORVU2Hr1G087810.2	1094	0.62	Down	0.0125049	S	CLIP-associating protein 1-A	1	2.2346e-195	354.56	LDFSQLHS(1)PDGHNAVGSNTGK	3	2.6257	17
Biological Process	GO:0031503	4	protein complex localization	0.292854	HORVU4Hr1G075390.1	295	2.278	Up	0.000137792	S	Nuclear pore complex protein Nup98-Nup96	0.988485	0.000737654	163.93	SLSPLHGS(0.012)S(0.988)QK	2	2.2422	15
Biological Process	GO:0031503	4	protein complex localization	0.292854	HORVU5Hr1G021240.1	187	0.517	Down	0.0044241	S	Nuclear pore complex protein Nup93	0.967276	3.5565e-199	287.15	HALMPSSAS(0.032)S(0.967)PQASSGLPAEEVMPIPNK	3	2.528	42
Biological Process	GO:0031503	4	protein complex localization	0.292854	HORVU4Hr1G066290.8	569	1.583	Up	0.002463	S	Nucleoporin, Nup133/Nup155-like	0.999612	1.3069e-08	200.76	VSS(1)EAWSAGDR	2	2.281	15
Biological Process	GO:1901880	7	negative regulation of protein depolymerization	0.0444318	HORVU3Hr1G113850.2	866	1.75	Up	0.00031771	S	villin 4	1	4.00559e-28	222.25	AAS(1)IAAMSASFERPK	2	4.1718	20
Biological Process	GO:1901880	7	negative regulation of protein depolymerization	0.0444318	HORVU2Hr1G087810.2	1094	0.62	Down	0.0125049	S	CLIP-associating protein 1-A	1	2.2346e-195	354.56	LDFSQLHS(1)PDGHNAVGSNTGK	3	2.6257	17
Biological Process	GO:0060211	8	regulation of nuclear-transcribed mRNA poly(A) tail shortening	0.00999117	HORVU5Hr1G050560.1	685	2.029	Up	0.0028026	S	Polyadenylate-binding protein 8	0.830395	1.92463e-11	175.61	S(0.046)AQQHT(0.12)NQS(0.83)PEQQLAS(0.003)LSLNDGLISS	3	2.5786	12
Biological Process	GO:0060211	8	regulation of nuclear-transcribed mRNA poly(A) tail shortening	0.00999117	HORVU2Hr1G087390.3	508	2.695	Up	0.0145604	S	Polyadenylate-binding protein 2	1	2.4372e-135	280.3	DAGVS(1)PAPPIGTLTSALANATPEQQR	3	1.3159	15
Biological Process	GO:0000956	7	nuclear-transcribed mRNA catabolic process	0.0316278	HORVU6Hr1G071910.3	206	0.441	Down	1.862e-06	S	Enhancer of mRNA-decapping protein 4	0.999899	0.00132807	139.61	MLS(1)ST(0.001)S(0.027)S(0.972)KVPR	2	1.9415	16
[truncated: 11 more rows]

## Sheet: P48-CK
GO Terms Level 1	GO Terms ID	GO Terms Level	GO Terms Description	Fisher's exact test P value	Protein accession	Position	Ratio	Regulated Type	P value	Amino acid	Protein description	Localization probability	PEP	Score	Modified sequence	Charge	Mass error [ppm]	MS/MS Count
[truncated: 945 more rows]

[truncated: 2 more sheets: R6-CK, R48-CK]
