# Supplementary material for: Global Profiling of Phosphorylation Reveals the Barley Roots Response to Phosphorus Starvation and Resupply
Source: Front Plant Sci. 2021 Jul 14;12:676432. doi: 10.3389/fpls.2021.676432 (PMC8317692; doi:10.3389/fpls.2021.676432)
Supplement: Supplementary Figure 1 — The motifs of CDPKs, MAPKs and acidic kinases in barley roots under Pi starvation/resupply. [file Data_Sheet_1.zip › Supplementary Tables/Supplementary Table 6.xlsx]

## Sheet: P6-CK
Domain Description	Fisher's exact test p value	Protein accession	Position	Ratio	Regulated Type	P value	Amino acid	Protein description	Localization probability	PEP	Score	Modified sequence	Charge	Mass error [ppm]	MS/MS Count
UBA/TS-N domain	0.00873379	HORVU5Hr1G033930.8	2367	1.623	Up	0.0034823	T	ubiquitin-protein ligase 2	0.896316	6.57391e-57	128.57	RPMAEHPDGQS(0.104)T(0.896)PAAGAQVNDPPSNLHGPETDAR	4	2.5003	13
UBA/TS-N domain	0.00873379	HORVU5Hr1G033930.8	2693	1.569	Up	9.5275e-05	S	ubiquitin-protein ligase 2	1	4.08265e-79	238.01	YHSGSLFGMNS(1)R	2	2.6799	24
UBA/TS-N domain	0.00873379	HORVU4Hr1G056610.3	173	0.592	Down	0.0071221	T	protein kinase family protein	0.970171	0	343.84	T(0.97)S(0.03)CGSPNYAAPEVISGK	2	5.573	15
UBA/TS-N domain	0.00873379	HORVU6Hr1G032800.8	418	0.364	Down	0.00114078	S	DNA damage-inducible protein 1	0.970522	1.58979e-77	225.19	TPDVPPPS(0.029)S(0.971)PAGAPAVTPQGGDFEAK	3	1.5805	39
Villin headpiece domain	0.00974527	HORVU3Hr1G108110.26	881	1.886	Up	0.00042317	S	villin 2	0.951015	0	375.57	AAAVAALSSVLTAEQS(0.006)GS(0.951)S(0.043)DNLR	2	1.6922	49
Villin headpiece domain	0.00974527	HORVU3Hr1G113850.2	866	1.75	Up	0.00031771	S	villin 4	1	4.00559e-28	222.25	AAS(1)IAAMSASFERPK	2	4.1718	20
RNA recognition motif. (a.k.a. RRM, RBD, or RNP domain)	0.0405982	HORVU5Hr1G050560.1	685	2.029	Up	0.0028026	S	Polyadenylate-binding protein 8	0.830395	1.92463e-11	175.61	S(0.046)AQQHT(0.12)NQS(0.83)PEQQLAS(0.003)LSLNDGLISS	3	2.5786	12
RNA recognition motif. (a.k.a. RRM, RBD, or RNP domain)	0.0405982	HORVU6Hr1G056260.5	264	1.686	Up	0.00091567	S	Nuclear cap-binding protein subunit 2	1	0	424.6	GDS(1)DDEDEDYDKK	2	4.5148	48
RNA recognition motif. (a.k.a. RRM, RBD, or RNP domain)	0.0405982	HORVU3Hr1G072800.1	468	2.272	Up	0.0072417	S	RNA-binding protein, putative isoform 1	0.801493	4.62478e-09	94.517	S(0.007)QGHGS(0.156)S(0.801)PT(0.036)IPGSDPANKPISGPR	3	2.3182	12
RNA recognition motif. (a.k.a. RRM, RBD, or RNP domain)	0.0405982	HORVU1Hr1G058020.2	299	0.628	Down	0.02718	S	RNA binding	0.999997	6.40109e-53	234.93	GVSSELS(1)PNSVAR	2	4.0854	14
RNA recognition motif. (a.k.a. RRM, RBD, or RNP domain)	0.0405982	HORVU7Hr1G000370.12	214	0.522	Down	0.00125719	S	MEI2-like protein 5	0.999986	2.0336e-218	246.95	ANGVSNNFGLSNS(1)PGAVAGEHPLGEHPSR	4	4.7728	24
RNA recognition motif. (a.k.a. RRM, RBD, or RNP domain)	0.0405982	HORVU7Hr1G000370.12	86	2.037	Up	0.00080146	S	MEI2-like protein 5	0.984914	2.4977e-255	304.49	GGDDTSIFS(0.012)T(0.003)S(0.985)LPVLPHEK	3	-2.4619	24
RNA recognition motif. (a.k.a. RRM, RBD, or RNP domain)	0.0405982	HORVU2Hr1G087390.3	508	2.695	Up	0.0145604	S	Polyadenylate-binding protein 2	1	2.4372e-135	280.3	DAGVS(1)PAPPIGTLTSALANATPEQQR	3	1.3159	15
RNA recognition motif. (a.k.a. RRM, RBD, or RNP domain)	0.0405982	HORVU4Hr1G029030.22	489	0.659	Down	0.0134014	S	Splicing factor U2af large subunit B	1	1.04437e-52	252.02	PHLS(1)GEPVSGVGK	2	3.7454	15
RNA recognition motif. (a.k.a. RRM, RBD, or RNP domain)	0.0405982	HORVU0Hr1G008280.1	433	1.561	Up	0.00099727	S	RNA-binding protein 1	0.98305	0	275.55	S(0.017)GS(0.983)ELDGTSPFGYGLGNAASDVTAK	2	3.7176	14
RNA recognition motif. (a.k.a. RRM, RBD, or RNP domain)	0.0405982	HORVU7Hr1G118650.8	269	1.944	Up	0.0147587	S	RNA-binding protein 1	1	4.3315e-06	177.41	S(1)RS(1)LPYSPYR	2	2.4203	27
RNA recognition motif. (a.k.a. RRM, RBD, or RNP domain)	0.0405982	HORVU7Hr1G118650.8	267	1.944	Up	0.0147587	S	RNA-binding protein 1	1	4.3315e-06	177.41	S(1)RS(1)LPYSPYR	2	3.838	27
RNA recognition motif. (a.k.a. RRM, RBD, or RNP domain)	0.0405982	HORVU3Hr1G089330.38	132	1.795	Up	0.00101558	S	RNA-binding protein 10	1	6.91278e-05	125.17	YSCDS(1)DYER	2	3.1376	15
La domain	0.0300644	HORVU3Hr1G072800.1	468	2.272	Up	0.0072417	S	RNA-binding protein, putative isoform 1	0.801493	4.62478e-09	94.517	S(0.007)QGHGS(0.156)S(0.801)PT(0.036)IPGSDPANKPISGPR	3	2.3182	12
La domain	0.0300644	HORVU3Hr1G037470.19	39	2.144	Up	3.9996e-05	T	Lupus La protein homolog	0.707165	1.07258e-43	140.36	KT(0.707)T(0.293)PPPVAGEAAVMGAESWPALEEAR	3	4.0216	16
La domain	0.0300644	HORVU3Hr1G037470.19	40	2.167	Up	0.00054029	T	Lupus La protein homolog	0.5	1.07258e-43	140.36	KT(0.5)T(0.5)PPPVAGEAAVMGAESWPALEEAR	3	3.0039	14
Histone deacetylase domain	0.0300644	HORVU5Hr1G017550.9	77	1.516	Up	0.001703	S	histone deacetylase 15	1	4.6805e-107	226.05	GS(1)PARPGHIDSTNCDQHGCLHAK	4	2.9506	30
Histone deacetylase domain	0.0300644	HORVU6Hr1G038010.1	12	0.369	Down	0.0027204	S	histone deacetylase 6	0.999978	1.19414e-28	173.13	AASGEGASLPS(1)PAGGEDGR	2	6.3754	13
DnaJ domain	0.283345	HORVU6Hr1G033850.10	355	1.506	Up	0.0144981	S	Chaperone protein DnaJ	0.99969	0	273.36	YKEDS(1)EEEDIGDDGNDDDDNNASSSNFK	3	5.211	15
DnaJ domain	0.283345	HORVU3Hr1G049470.2	251	1.542	Up	0.00160187	T	Chaperone protein dnaJ 49	1	0.00368483	126.21	QFGQFGT(1)FHFR	2	1.9887	13
Adenosine/AMP deaminase	0.00337755	HORVU2Hr1G014130.4	77	1.66	Up	1.80945e-05	S	AMP deaminase	0.982846	1.14388e-85	137.86	LLPDGGDDS(0.983)DY(0.017)DREDGEEEDDGGGPPPHR	3	4.3552	14
Adenosine/AMP deaminase	0.00337755	HORVU2Hr1G014130.4	139	2.211	Up	2.4465e-06	T	AMP deaminase	0.999976	0.00265139	180.17	LGSLVRPTT(1)PK	2	3.6135	15
Adenosine/AMP deaminase	0.00337755	HORVU2Hr1G014130.4	133	1.668	Up	0.0045196	S	AMP deaminase	0.999999	0.00995961	91.245	LGS(1)LVRPTTPK	2	1.7871	9
Adenosine/AMP deaminase	0.00337755	HORVU1Hr1G059810.2	177	1.969	Up	0.0065994	S	AMP deaminase	1	1.8875e-242	287.14	SPVASASTLESAEGS(1)DEDVVTK	2	2.5774	46
Adenosine/AMP deaminase	0.00337755	HORVU1Hr1G059810.2	79	2.213	Up	1.77356e-05	S	AMP deaminase	0.986322	0	282.26	AAAGSS(0.014)S(0.986)LPDLSSIYAAGGVAR	2	4.0564	15
Zinc knuckle	0.152229	HORVU6Hr1G012510.5	38	1.573	Up	0.0076589	S	Cold shock protein 2	0.872871	2.08243e-17	164.98	GFGFISPDDGSEDLFVHQS(0.127)S(0.873)IK	3	1.1449	18
Zinc knuckle	0.152229	HORVU5Hr1G022740.1	763	1.638	Up	0.0021779	S	Nuclear export mediator factor NEMF	0.978732	9.6446e-108	194.94	SPLLIS(0.001)T(0.006)LS(0.979)S(0.015)LGGDTDDLDVKK	2	1.2361	30
DEAD/DEAH box helicase	0.283345	HORVU3Hr1G018170.3	467	1.966	Up	1.80987e-05	S	ATP-dependent RNA helicase DBP2	1	6.44816e-28	129.91	QQLASSHVVPNHIAPS(1)PGRPPMGFK	3	3.8249	25
DEAD/DEAH box helicase	0.283345	HORVU0Hr1G020490.5	232	1.724	Up	0.00045574	S	ATP-dependent RNA helicase DBP2	1	1.01797e-05	152.02	KWTLDGEES(1)DEEDVKK	3	0.20348	14
PAN-like domain	0.0433964	HORVU2Hr1G042490.6	765	1.808	Up	0.00119553	S	receptor kinase 3	0.99994	1.63215e-29	227.47	SHSIGTVS(1)MTQLHGR	3	0.46831	22
PAN-like domain	0.0433964	HORVU2Hr1G042490.6	760	2.014	Up	0.00087919	S	receptor kinase 3	0.999999	0	324.49	SHS(1)IGTVSMTQLHGR	2	3.5937	41
PAN-like domain	0.0433964	HORVU2Hr1G117110.1	808	0.394	Down	0.0144409	S	Protein kinase superfamily protein	0.993412	6.6775e-137	228	GAGPSVQLISDDTPGPST(0.006)IS(0.993)R	2	4.2005	14
S-locus glycoprotein family	0.0929147	HORVU2Hr1G042490.6	765	1.808	Up	0.00119553	S	receptor kinase 3	0.99994	1.63215e-29	227.47	SHSIGTVS(1)MTQLHGR	3	0.46831	22
S-locus glycoprotein family	0.0929147	HORVU2Hr1G042490.6	760	2.014	Up	0.00087919	S	receptor kinase 3	0.999999	0	324.49	SHS(1)IGTVSMTQLHGR	2	3.5937	41
S-locus glycoprotein family	0.0929147	HORVU2Hr1G117110.1	808	0.394	Down	0.0144409	S	Protein kinase superfamily protein	0.993412	6.6775e-137	228	GAGPSVQLISDDTPGPST(0.006)IS(0.993)R	2	4.2005	14
PB1 domain	0.000809843	HORVU5Hr1G036160.3	49	1.688	Up	0.00100225	S	CBS domain-containing protein CBSCBSPB3	1	0.000808401	169.05	LAS(1)PNHLPGER	2	2.5348	16
PB1 domain	0.000809843	HORVU5Hr1G088290.2	342	0.236	Down	3.1267e-06	S	Octicosapeptide/Phox/Bem1p (PB1) domain-containing protein / tetratricopeptide repeat (TPR)-containing protein	1	0.000163483	175.38	NMHNAS(1)DNGS(1)IRS(1)NRQDEDR	3	3.4608	37
PB1 domain	0.000809843	HORVU5Hr1G088290.2	346	0.256	Down	3.8681e-06	S	Octicosapeptide/Phox/Bem1p (PB1) domain-containing protein / tetratricopeptide repeat (TPR)-containing protein	1	0.000163483	175.38	NMHNAS(1)DNGS(1)IRS(1)NRQDEDR	3	3.4608	32
PB1 domain	0.000809843	HORVU3Hr1G008420.5	276	0.654	Down	0.0116787	S	Octicosapeptide/Phox/Bem1p family protein	1	1.0271e-144	288.61	HQHDVQS(1)VPDS(1)PMLDK	2	3.7647	97
PB1 domain	0.000809843	HORVU3Hr1G008420.5	220	1.543	Up	0.0074605	S	Octicosapeptide/Phox/Bem1p family protein	0.99999	3.6195e-165	329.36	GISTDSAS(1)VNCLLGLEDDNASQHSR	3	3.5851	19
PB1 domain	0.000809843	HORVU5Hr1G125710.2	887	0.598	Down	0.0061046	S	Protein kinase superfamily protein	1	1.0805e-131	207.61	S(1)AEAFQVDNPYQPVVDNTNLPAPDFEEPK	3	4.3085	15
PB1 domain	0.000809843	HORVU5Hr1G125710.2	504	0.639	Down	0.00028136	S	Protein kinase superfamily protein	0.999811	0.000161774	104.3	TSFLQPS(0.016)DS(0.984)GKS(1)LEPR	2	4.1905	14
PB1 domain	0.000809843	HORVU5Hr1G097010.3	25	1.527	Up	0.00064004	S	Protein kinase superfamily protein	0.987013	1.916e-30	200.96	NLPTSGPLS(0.987)FT(0.006)S(0.006)R	2	1.6218	15
Gelsolin repeat	0.0187488	HORVU3Hr1G108110.26	881	1.886	Up	0.00042317	S	villin 2	0.951015	0	375.57	AAAVAALSSVLTAEQS(0.006)GS(0.951)S(0.043)DNLR	2	1.6922	49
Gelsolin repeat	0.0187488	HORVU3Hr1G113850.2	866	1.75	Up	0.00031771	S	villin 4	1	4.00559e-28	222.25	AAS(1)IAAMSASFERPK	2	4.1718	20
YT521-B-like domain	0.0433964	HORVU4Hr1G072940.4	288	2.085	Up	0.005745	S	evolutionarily conserved C-terminal region 2	0.999907	5.71122e-07	157.77	S(1)PTPQQPGNR	2	1.9787	24
YT521-B-like domain	0.0433964	HORVU1Hr1G008330.5	16	1.505	Up	0.037659	S	evolutionarily conserved C-terminal region 5	1	2.91396e-06	166.65	AGTMDS(1)PEPR	2	0.64076	18
Universal stress protein family	0.0300644	HORVU2Hr1G042460.1	25	0.468	Down	3.9476e-05	T	Adenine nucleotide alpha hydrolases-like superfamily protein	0.999362	2.31816e-81	144.91	APT(0.999)PRPPPPAS(0.001)LQPDS(0.998)PGVFFT(0.002)NAAAAAPLGSAHR	4	3.9062	16
Universal stress protein family	0.0300644	HORVU2Hr1G042460.1	107	0.462	Down	0.0041414	T	Adenine nucleotide alpha hydrolases-like superfamily protein	0.968813	2.60916e-77	184.07	STNVLYGADWGS(0.007)VT(0.969)PT(0.023)S(0.001)PEDDAEVAAR	3	4.3383	24
Universal stress protein family	0.0300644	HORVU1Hr1G066100.1	127	0.031	Down	0.0190636	S	Adenine nucleotide alpha hydrolases-like superfamily protein	0.75755	9.9768e-220	328.19	LAASQAAAVAAIQPS(0.758)S(0.242)PR	2	4.9679	58
Protein tyrosine kinase	0.047351	HORVU5Hr1G125710.2	887	0.598	Down	0.0061046	S	Protein kinase superfamily protein	1	1.0805e-131	207.61	S(1)AEAFQVDNPYQPVVDNTNLPAPDFEEPK	3	4.3085	15
Protein tyrosine kinase	0.047351	HORVU5Hr1G125710.2	504	0.639	Down	0.00028136	S	Protein kinase superfamily protein	0.999811	0.000161774	104.3	TSFLQPS(0.016)DS(0.984)GKS(1)LEPR	2	4.1905	14
Protein tyrosine kinase	0.047351	HORVU4Hr1G073020.3	26	1.908	Up	0.0185761	S	Protein kinase superfamily protein	0.999971	3.13384e-05	153.23	SVAES(1)PKLQS(0.995)PS(0.005)ER	2	4.8281	15
Protein tyrosine kinase	0.047351	HORVU4Hr1G073020.3	31	1.909	Up	0.0183621	S	Protein kinase superfamily protein	0.999951	3.13384e-05	153.23	S(0.001)VAES(0.999)PKLQS(1)PSER	2	2.4618	14
Protein tyrosine kinase	0.047351	HORVU1Hr1G069100.5	944	1.614	Up	0.000142206	S	Protein kinase superfamily protein	0.727503	1.1306e-136	206.72	S(0.272)S(0.728)YGGAGDASDYMPYFEVKPK	2	5.7247	28
Protein tyrosine kinase	0.047351	HORVU1Hr1G069100.5	943	1.643	Up	0.00086363	S	Protein kinase superfamily protein	0.733412	1.1306e-136	206.72	S(0.733)S(0.267)YGGAGDASDYMPYFEVKPK	3	2.196	21
Protein tyrosine kinase	0.047351	HORVU2Hr1G042490.6	765	1.808	Up	0.00119553	S	receptor kinase 3	0.99994	1.63215e-29	227.47	SHSIGTVS(1)MTQLHGR	3	0.46831	22
Protein tyrosine kinase	0.047351	HORVU2Hr1G042490.6	760	2.014	Up	0.00087919	S	receptor kinase 3	0.999999	0	324.49	SHS(1)IGTVSMTQLHGR	2	3.5937	41
Protein tyrosine kinase	0.047351	HORVU5Hr1G097010.3	25	1.527	Up	0.00064004	S	Protein kinase superfamily protein	0.987013	1.916e-30	200.96	NLPTSGPLS(0.987)FT(0.006)S(0.006)R	2	1.6218	15
Protein tyrosine kinase	0.047351	HORVU7Hr1G081590.1	670	2.27	Up	0.0131449	S	Protein kinase superfamily protein	0.999931	1.11885e-46	222.5	TGPELDQTHVS(1)T(1)AVK	2	5.416	23
Protein tyrosine kinase	0.047351	HORVU2Hr1G028230.14	4	1.749	Up	0.02082	S	Protein kinase superfamily protein	1	0	377.15	S(1)GS(1)EEEAAAHAAGR	2	4.016	36
Protein tyrosine kinase	0.047351	HORVU7Hr1G055370.6	57	1.586	Up	0.049722	S	receptor-like protein kinase 1	0.979403	5.42454e-07	163.09	KDALLPSS(0.002)EES(0.979)T(0.018)R	2	3.2921	22
Protein tyrosine kinase	0.047351	HORVU4Hr1G001850.2	465	2.135	Up	0.0148957	T	Protein kinase superfamily protein	0.955022	0.000218295	100.98	EILPLMT(0.002)PS(0.043)NLT(0.955)ADK	2	4.5738	8
Protein tyrosine kinase	0.047351	HORVU7Hr1G106450.1	348	1.678	Up	0.0042568	S	receptor kinase 2	0.968832	1.49773e-07	171.2	AT(0.012)S(0.969)S(0.019)SLLTSIVAR	2	0.92595	12
Protein tyrosine kinase	0.047351	HORVU7Hr1G055980.7	24	2.239	Up	7.9058e-05	S	Protein kinase superfamily protein	1	3.274e-169	235.3	WFCCAHVDTPYEENGDEFPHS(1)PER	3	2.923	41
Protein tyrosine kinase	0.047351	HORVU5Hr1G022360.3	83	2.134	Up	0.033896	S	protein kinase family protein	0.999863	4.2723e-112	258.79	GSAS(1)FSHSSPLQR	2	4.7976	15
EF-hand domain pair	0.283345	HORVU2Hr1G046660.6	32	1.503	Up	2.0878e-05	T	calcium-dependent protein kinase 33	0.999989	7.52744e-61	186.81	QAQT(1)PPSYNNAQPPPQAEVR	2	2.4541	16
EF-hand domain pair	0.283345	HORVU2Hr1G046660.6	13	1.704	Up	8.277e-05	S	calcium-dependent protein kinase 33	0.999983	4.51976e-31	174.4	ATSPDS(1)VQGGANGYGYSHQPK	3	3.7591	25
EF-hand domain pair	0.283345	HORVU6Hr1G066470.4	39	1.916	Up	0.00061647	S	Calcium-dependent protein kinase family protein	1	2.58976e-06	108.25	HDSGYAPVAADADADS(1)QPGK	2	2.8304	13
ABC transporter	0.31878	HORVU2Hr1G103620.5	210	0.583	Down	1.88904e-05	S	ABC transporter C family member 2	1	2.7938e-167	218.79	S(1)ELLVDNTDYEPLPGGEQICPER	2	3.2406	29
ABC transporter	0.31878	HORVU7Hr1G063020.3	759	0.647	Down	0.020224	S	Lipid A export ATP-binding/permease protein MsbA	0.999902	9.63985e-05	159.12	NSVSS(1)PIMMR	2	-1.1499	21
ABC transporter	0.31878	HORVU3Hr1G065390.1	617	1.911	Up	0.00097668	S	Lipid A export ATP-binding/permease protein MsbA	0.999411	0.000364808	153.18	S(0.001)KS(0.999)TSLS(1)FKR	2	2.8692	12
Alcohol dehydrogenase GroES-like domain	0.0584753	HORVU0Hr1G012940.6	23	0.204	Down	0.000197159	S	Alcohol dehydrogenase	0.966328	5.48487e-22	217.16	DESGLLSPYS(0.966)FS(0.034)R	2	4.3489	9
Alcohol dehydrogenase GroES-like domain	0.0584753	HORVU0Hr1G012940.6	20	0.417	Down	0.0025192	S	Alcohol dehydrogenase	0.999983	1.6319e-16	186.39	DESGLLS(1)PYSFSR	2	4.09	7
Alcohol dehydrogenase GroES-like domain	0.0584753	HORVU5Hr1G062030.9	52	0.631	Down	0.000135912	S	Alcohol dehydrogenase	0.998762	9.21571e-41	212.69	DTSGVLSPYS(0.999)FS(0.001)R	2	2.9693	9
Histidine kinase-, DNA gyrase B-, and HSP90-like ATPase	0.0929147	HORVU5Hr1G072420.2	250	0.41	Down	0.000115505	S	HEAT SHOCK PROTEIN 81.4	1	0	480.87	TTEKEIS(1)DDEDEEEKK	3	6.1163	115
Histidine kinase-, DNA gyrase B-, and HSP90-like ATPase	0.0929147	HORVU6Hr1G067930.5	1420	0.64	Down	0.035102	S	DNA topoisomerase 2	0.995384	1.87099e-07	86.109	VMEEIFKPTDDSNLS(0.005)APS(0.995)PEKK	3	4.6341	14

## Sheet: P48-CK
Domain Description	Fisher's exact test p value	Protein accession	Position	Ratio	Regulated Type	P value	Amino acid	Protein description	Localization probability	PEP	Score	Modified sequence	Charge	Mass error [ppm]	MS/MS Count
UBA/TS-N domain	0.00317834	HORVU5Hr1G033930.8	2367	1.509	Up	0.00080467	T	ubiquitin-protein ligase 2	0.896316	6.57391e-57	128.57	RPMAEHPDGQS(0.104)T(0.896)PAAGAQVNDPPSNLHGPETDAR	4	2.5003	13
UBA/TS-N domain	0.00317834	HORVU1Hr1G052260.3	14	1.672	Up	0.0034793	S	ubiquitin family protein	0.999892	2.8909e-283	353.78	AGAGDGEGAGSES(1)PPPGAR	2	3.2793	48
UBA/TS-N domain	0.00317834	HORVU4Hr1G056610.3	173	1.527	Up	0.016103	T	protein kinase family protein	0.970171	0	343.84	T(0.97)S(0.03)CGSPNYAAPEVISGK	2	5.573	15
ATPase family associated with various cellular activities (AAA)	0.241824	HORVU2Hr1G014000.1	9	1.789	Up	0.00040425	S	26S protease regulatory subunit 6B homolog	0.999995	1.33598e-68	183.41	SAAAVAPS(1)PPAAPPSYPAAPSAPSAEDDDDLYGR	3	7.017	15
ATPase family associated with various cellular activities (AAA)	0.241824	HORVU4Hr1G033300.1	598	0.616	Down	8.1794e-05	S	AAA-type ATPase family protein	1	0.000265273	141.88	S(1)PLADTMHFR	2	1.5325	29
Ribosomal L18 C-terminal region	0.00165274	HORVU2Hr1G073320.1	375	3.237	Up	0.0057826	S	60S ribosomal protein L5-1	0.995496	2.9434e-173	270.72	LNALNS(0.995)S(0.005)GGADVDEDDDE	2	5.3992	14
Ribosomal L18 C-terminal region	0.00165274	HORVU5Hr1G092630.1	154	1.766	Up	0.0057586	S	60S ribosomal protein L5-1	0.999137	4.03074e-15	88.115	DLDEEYEGNVEAT(0.001)GEDFS(0.999)VEPADER	2	2.9025	10
Ribosomal L18 C-terminal region	0.00165274	HORVU5Hr1G092630.1	313	3.375	Up	0.0172353	S	60S ribosomal protein L5-1	1	0	440.58	LNALNNS(1)AGAADDDEDDE	2	5.6135	12
Villin headpiece domain	0.00482644	HORVU3Hr1G108110.26	913	1.882	Up	0.00066001	S	villin 2	1	0	364.94	S(1)EAGES(0.959)S(0.041)EFQSEK	2	3.6612	64
Villin headpiece domain	0.00482644	HORVU3Hr1G113850.2	820	0.635	Down	0.000103698	S	villin 4	1	0	335.1	S(1)PAFNALAATFENSNAR	2	5.5613	52
Villin headpiece domain	0.00482644	HORVU3Hr1G113850.2	866	0.666	Down	0.0107187	S	villin 4	1	4.00559e-28	222.25	AAS(1)IAAMSASFERPK	2	4.1718	20
Kinase associated domain 1	0.00482644	HORVU3Hr1G069190.1	239	1.509	Up	0.00089538	T	protein kinase family protein	0.989227	0	343.84	DGHFLKT(0.989)S(0.011)CGSPNYAAPEVISGK	3	4.968	28
Kinase associated domain 1	0.00482644	HORVU4Hr1G056610.3	173	1.527	Up	0.016103	T	protein kinase family protein	0.970171	0	343.84	T(0.97)S(0.03)CGSPNYAAPEVISGK	2	5.573	15
RNA recognition motif. (a.k.a. RRM, RBD, or RNP domain)	0.176598	HORVU4Hr1G029030.22	16	0.621	Down	0.0058605	S	Splicing factor U2af large subunit B	1	3.5859e-245	272.63	ADDNGGGGGGGDHVS(1)EGARPEDDTHTR	3	2.2141	17
RNA recognition motif. (a.k.a. RRM, RBD, or RNP domain)	0.176598	HORVU7Hr1G039850.4	598	0.324	Down	0.020456	S	RNA-binding protein 47	1	9.12687e-21	209.43	EVVVKDS(1)PHK	2	-1.5913	9
RNA recognition motif. (a.k.a. RRM, RBD, or RNP domain)	0.176598	HORVU6Hr1G006480.9	218	0.578	Down	0.024695	S	RNA-binding protein 12	0.999533	0.00733874	124.81	HSS(1)PPLRPR	2	0.80011	22
RNA recognition motif. (a.k.a. RRM, RBD, or RNP domain)	0.176598	HORVU3Hr1G072800.1	89	1.789	Up	0.042999	S	RNA-binding protein, putative isoform 1	0.94175	2.98166e-08	130.81	VGAHGVAPLLST(0.001)S(0.057)S(0.942)LLK	2	4.4005	9
RNA recognition motif. (a.k.a. RRM, RBD, or RNP domain)	0.176598	HORVU7Hr1G075790.10	7	2.599	Up	0.00150451	S	RNA-binding protein 47	1	1.4439e-198	182.92	QPS(1)EEPEEQVDLEGDDDVMDDEEGYR	2	2.3536	46
RNA recognition motif. (a.k.a. RRM, RBD, or RNP domain)	0.176598	HORVU1Hr1G038240.1	18	1.744	Up	0.00050353	S	RNA-binding protein 1	1	6.29584e-23	153.23	IAPGVGANLLGQHS(1)AER	2	3.8478	15
La domain	0.015248	HORVU3Hr1G072800.1	89	1.789	Up	0.042999	S	RNA-binding protein, putative isoform 1	0.94175	2.98166e-08	130.81	VGAHGVAPLLST(0.001)S(0.057)S(0.942)LLK	2	4.4005	9
La domain	0.015248	HORVU3Hr1G037470.19	756	1.649	Up	0.026422	S	Lupus La protein homolog	0.986972	1.83636e-96	233.48	LSS(0.013)S(0.987)PHGIPT(0.078)GS(0.654)S(0.267)PIGSVPK	2	5.4729	67
Dynamin family	0.015248	HORVU6Hr1G077000.1	776	0.642	Down	0.00057539	S	dynamin-like 3	0.999995	4.66079e-96	286.59	QSHS(1)DGSLDTMAR	2	5.5851	29
Dynamin family	0.015248	HORVU3Hr1G094260.3	644	0.615	Down	2.0655e-05	S	dynamin-related protein 3A	0.983506	2.9183e-283	307.25	SYASATPNLEHS(0.001)FS(0.984)S(0.016)IQLK	2	3.4622	26
Adenosine/AMP deaminase	0.00165274	HORVU2Hr1G014130.4	139	1.553	Up	2.0165e-05	T	AMP deaminase	0.999976	0.00265139	180.17	LGSLVRPTT(1)PK	2	3.6135	15
Adenosine/AMP deaminase	0.00165274	HORVU1Hr1G059810.2	177	1.734	Up	0.047261	S	AMP deaminase	1	1.8875e-242	287.14	SPVASASTLESAEGS(1)DEDVVTK	2	2.5774	46
Sec7 domain	0.015248	HORVU6Hr1G034130.9	3	0.629	Down	0.043343	S	Brefeldin A-inhibited guanine nucleotide-exchange protein 1	0.990821	0.00096486	69.224	AS(0.991)PT(0.009)APLGGSTPSGR	2	-20.466	7
Sec7 domain	0.015248	HORVU4Hr1G002880.3	919	1.531	Up	0.00149893	T	SEC7-like guanine nucleotide exchange family protein	1	2.98777e-29	197.71	PVPSSISTSHIPVMGT(1)PR	2	2.6443	30
Gelsolin repeat	0.00939708	HORVU3Hr1G108110.26	913	1.882	Up	0.00066001	S	villin 2	1	0	364.94	S(1)EAGES(0.959)S(0.041)EFQSEK	2	3.6612	64
Gelsolin repeat	0.00939708	HORVU3Hr1G113850.2	820	0.635	Down	0.000103698	S	villin 4	1	0	335.1	S(1)PAFNALAATFENSNAR	2	5.5613	52
Gelsolin repeat	0.00939708	HORVU3Hr1G113850.2	866	0.666	Down	0.0107187	S	villin 4	1	4.00559e-28	222.25	AAS(1)IAAMSASFERPK	2	4.1718	20
IPT/TIG domain	0.00939708	HORVU2Hr1G029780.1	963	1.858	Up	0.00086249	S	Calmodulin-binding transcription activator 1	1	1.1642e-50	229.17	VKS(1)MTQYPEAR	2	4.4536	30
IPT/TIG domain	0.00939708	HORVU4Hr1G078620.5	199	3.2	Up	0.029845	S	Calmodulin-binding transcription activator 2	1	1.02402e-26	159.37	T(0.001)QS(0.037)S(0.962)NLS(1)DILKDS(1)FKK	2	5.8647	24
IPT/TIG domain	0.00939708	HORVU4Hr1G078620.5	801	2.181	Up	0.0004983	S	Calmodulin-binding transcription activator 2	1	5.47853e-38	228.97	VKS(1)MVQYPDAR	2	3.9919	42
Universal stress protein family	0.015248	HORVU2Hr1G042460.1	25	0.644	Down	0.00030067	T	Adenine nucleotide alpha hydrolases-like superfamily protein	0.999362	2.31816e-81	144.91	APT(0.999)PRPPPPAS(0.001)LQPDS(0.998)PGVFFT(0.002)NAAAAAPLGSAHR	4	3.9062	16
Universal stress protein family	0.015248	HORVU1Hr1G066100.1	127	0.035	Down	1.3342e-06	S	Adenine nucleotide alpha hydrolases-like superfamily protein	0.75755	9.9768e-220	328.19	LAASQAAAVAAIQPS(0.758)S(0.242)PR	2	4.9679	58
Guanine nucleotide exchange factor in Golgi transport N-terminal	0.015248	HORVU6Hr1G034130.9	3	0.629	Down	0.043343	S	Brefeldin A-inhibited guanine nucleotide-exchange protein 1	0.990821	0.00096486	69.224	AS(0.991)PT(0.009)APLGGSTPSGR	2	-20.466	7
Guanine nucleotide exchange factor in Golgi transport N-terminal	0.015248	HORVU4Hr1G002880.3	919	1.531	Up	0.00149893	T	SEC7-like guanine nucleotide exchange family protein	1	2.98777e-29	197.71	PVPSSISTSHIPVMGT(1)PR	2	2.6443	30

## Sheet: R6-CK
Domain Description	Fisher's exact test p value	Protein accession	Position	Ratio	Regulated Type	P value	Amino acid	Protein description	Localization probability	PEP	Score	Modified sequence	Charge	Mass error [ppm]	MS/MS Count
UBA/TS-N domain	0.0618388	HORVU5Hr1G033930.8	1527	0.414	Down	8.0367e-05	S	ubiquitin-protein ligase 2	1	0	405.72	DNS(1)PTQTSVVIDDSK	2	5.4028	36
UBA/TS-N domain	0.0618388	HORVU5Hr1G033930.8	2693	1.587	Up	6.1027e-05	S	ubiquitin-protein ligase 2	1	4.08265e-79	238.01	YHSGSLFGMNS(1)R	2	2.6799	24
UBA/TS-N domain	0.0618388	HORVU1Hr1G052260.3	14	1.524	Up	0.0058597	S	ubiquitin family protein	0.999892	2.8909e-283	353.78	AGAGDGEGAGSES(1)PPPGAR	2	3.2793	48
Villin headpiece domain	0.00786872	HORVU3Hr1G108110.26	881	1.657	Up	0.0020595	S	villin 2	0.951015	0	375.57	AAAVAALSSVLTAEQS(0.006)GS(0.951)S(0.043)DNLR	2	1.6922	49
Villin headpiece domain	0.00786872	HORVU3Hr1G108110.26	913	1.522	Up	0.0070444	S	villin 2	1	0	364.94	S(1)EAGES(0.959)S(0.041)EFQSEK	2	3.6612	64
Villin headpiece domain	0.00786872	HORVU3Hr1G113850.2	866	1.644	Up	0.00058195	S	villin 4	1	4.00559e-28	222.25	AAS(1)IAAMSASFERPK	2	4.1718	20
RNA recognition motif. (a.k.a. RRM, RBD, or RNP domain)	0.108915	HORVU0Hr1G008280.1	187	0.638	Down	0.027678	S	RNA-binding protein 1	1	0.00433307	114.39	ELS(1)PGPSMR	2	-0.080337	13
RNA recognition motif. (a.k.a. RRM, RBD, or RNP domain)	0.108915	HORVU6Hr1G006480.9	218	0.532	Down	0.0115177	S	RNA-binding protein 12	0.999533	0.00733874	124.81	HSS(1)PPLRPR	2	0.80011	22
RNA recognition motif. (a.k.a. RRM, RBD, or RNP domain)	0.108915	HORVU3Hr1G072800.1	468	1.846	Up	0.0069579	S	RNA-binding protein, putative isoform 1	0.801493	4.62478e-09	94.517	S(0.007)QGHGS(0.156)S(0.801)PT(0.036)IPGSDPANKPISGPR	3	2.3182	12
RNA recognition motif. (a.k.a. RRM, RBD, or RNP domain)	0.108915	HORVU3Hr1G089330.38	132	1.64	Up	0.0027358	S	RNA-binding protein 10	1	6.91278e-05	125.17	YSCDS(1)DYER	2	3.1376	15
RNA recognition motif. (a.k.a. RRM, RBD, or RNP domain)	0.108915	HORVU1Hr1G058020.2	299	0.657	Down	0.02196	S	RNA binding	0.999997	6.40109e-53	234.93	GVSSELS(1)PNSVAR	2	4.0854	14
RNA recognition motif. (a.k.a. RRM, RBD, or RNP domain)	0.108915	HORVU7Hr1G000370.12	214	0.562	Down	0.0051171	S	MEI2-like protein 5	0.999986	2.0336e-218	246.95	ANGVSNNFGLSNS(1)PGAVAGEHPLGEHPSR	4	4.7728	24
RNA recognition motif. (a.k.a. RRM, RBD, or RNP domain)	0.108915	HORVU7Hr1G000370.12	86	2.014	Up	0.0032194	S	MEI2-like protein 5	0.984914	2.4977e-255	304.49	GGDDTSIFS(0.012)T(0.003)S(0.985)LPVLPHEK	3	-2.4619	24
RNA recognition motif. (a.k.a. RRM, RBD, or RNP domain)	0.108915	HORVU2Hr1G087390.3	508	2.278	Up	0.025184	S	Polyadenylate-binding protein 2	1	2.4372e-135	280.3	DAGVS(1)PAPPIGTLTSALANATPEQQR	3	1.3159	15
RNA recognition motif. (a.k.a. RRM, RBD, or RNP domain)	0.108915	HORVU1Hr1G038240.1	18	1.691	Up	0.0004991	S	RNA-binding protein 1	1	6.29584e-23	153.23	IAPGVGANLLGQHS(1)AER	2	3.8478	15
La domain	0.00129012	HORVU4Hr1G014800.1	443	1.676	Up	0.039121	S	RNA-binding protein	0.998152	4.70093e-28	171.6	AEQQQTQS(0.002)S(0.998)PPAGANK	2	2.2202	17
La domain	0.00129012	HORVU3Hr1G072800.1	468	1.846	Up	0.0069579	S	RNA-binding protein, putative isoform 1	0.801493	4.62478e-09	94.517	S(0.007)QGHGS(0.156)S(0.801)PT(0.036)IPGSDPANKPISGPR	3	2.3182	12
La domain	0.00129012	HORVU3Hr1G037470.19	39	1.691	Up	1.95378e-05	T	Lupus La protein homolog	0.707165	1.07258e-43	140.36	KT(0.707)T(0.293)PPPVAGEAAVMGAESWPALEEAR	3	4.0216	16
La domain	0.00129012	HORVU3Hr1G037470.19	40	1.709	Up	0.00024184	T	Lupus La protein homolog	0.5	1.07258e-43	140.36	KT(0.5)T(0.5)PPPVAGEAAVMGAESWPALEEAR	3	3.0039	14
Adenosine/AMP deaminase	0.00271586	HORVU2Hr1G014130.4	139	1.82	Up	4.299e-05	T	AMP deaminase	0.999976	0.00265139	180.17	LGSLVRPTT(1)PK	2	3.6135	15
Adenosine/AMP deaminase	0.00271586	HORVU1Hr1G059810.2	79	2.276	Up	2.3526e-05	S	AMP deaminase	0.986322	0	282.26	AAAGSS(0.014)S(0.986)LPDLSSIYAAGGVAR	2	4.0564	15
DEAD/DEAH box helicase	0.242305	HORVU3Hr1G018170.3	467	1.591	Up	0.00052493	S	ATP-dependent RNA helicase DBP2	1	6.44816e-28	129.91	QQLASSHVVPNHIAPS(1)PGRPPMGFK	3	3.8249	25
DEAD/DEAH box helicase	0.242305	HORVU0Hr1G020490.5	232	1.583	Up	0.0020752	S	ATP-dependent RNA helicase DBP2	1	1.01797e-05	152.02	KWTLDGEES(1)DEEDVKK	3	0.20348	14
PAN-like domain	0.0354712	HORVU2Hr1G042490.6	765	1.614	Up	0.00091778	S	receptor kinase 3	0.99994	1.63215e-29	227.47	SHSIGTVS(1)MTQLHGR	3	0.46831	22
PAN-like domain	0.0354712	HORVU2Hr1G117110.1	808	0.582	Down	0.017216	S	Protein kinase superfamily protein	0.993412	6.6775e-137	228	GAGPSVQLISDDTPGPST(0.006)IS(0.993)R	2	4.2005	14
S-locus glycoprotein family	0.0768531	HORVU2Hr1G042490.6	765	1.614	Up	0.00091778	S	receptor kinase 3	0.99994	1.63215e-29	227.47	SHSIGTVS(1)MTQLHGR	3	0.46831	22
S-locus glycoprotein family	0.0768531	HORVU2Hr1G117110.1	808	0.582	Down	0.017216	S	Protein kinase superfamily protein	0.993412	6.6775e-137	228	GAGPSVQLISDDTPGPST(0.006)IS(0.993)R	2	4.2005	14
PB1 domain	0.00471564	HORVU5Hr1G088290.2	349	0.487	Down	0.0029016	S	Octicosapeptide/Phox/Bem1p (PB1) domain-containing protein / tetratricopeptide repeat (TPR)-containing protein	1	0.000163483	97.042	NMHNAS(1)DNGS(1)IRS(1)NRQDEDR	3	3.4608	17
PB1 domain	0.00471564	HORVU5Hr1G088290.2	342	0.368	Down	0.00181641	S	Octicosapeptide/Phox/Bem1p (PB1) domain-containing protein / tetratricopeptide repeat (TPR)-containing protein	1	0.000163483	175.38	NMHNAS(1)DNGS(1)IRS(1)NRQDEDR	3	3.4608	37
PB1 domain	0.00471564	HORVU5Hr1G088290.2	346	0.363	Down	0.0070556	S	Octicosapeptide/Phox/Bem1p (PB1) domain-containing protein / tetratricopeptide repeat (TPR)-containing protein	1	0.000163483	175.38	NMHNAS(1)DNGS(1)IRS(1)NRQDEDR	3	3.4608	32
PB1 domain	0.00471564	HORVU3Hr1G008420.5	220	1.813	Up	0.0060239	S	Octicosapeptide/Phox/Bem1p family protein	0.99999	3.6195e-165	329.36	GISTDSAS(1)VNCLLGLEDDNASQHSR	3	3.5851	19
PB1 domain	0.00471564	HORVU5Hr1G125710.2	887	0.639	Down	7.4728e-08	S	Protein kinase superfamily protein	1	1.0805e-131	207.61	S(1)AEAFQVDNPYQPVVDNTNLPAPDFEEPK	3	4.3085	15
PB1 domain	0.00471564	HORVU5Hr1G097010.3	25	1.916	Up	1.74829e-05	S	Protein kinase superfamily protein	0.987013	1.916e-30	200.96	NLPTSGPLS(0.987)FT(0.006)S(0.006)R	2	1.6218	15
Gelsolin repeat	0.015201	HORVU3Hr1G108110.26	881	1.657	Up	0.0020595	S	villin 2	0.951015	0	375.57	AAAVAALSSVLTAEQS(0.006)GS(0.951)S(0.043)DNLR	2	1.6922	49
Gelsolin repeat	0.015201	HORVU3Hr1G108110.26	913	1.522	Up	0.0070444	S	villin 2	1	0	364.94	S(1)EAGES(0.959)S(0.041)EFQSEK	2	3.6612	64
Gelsolin repeat	0.015201	HORVU3Hr1G113850.2	866	1.644	Up	0.00058195	S	villin 4	1	4.00559e-28	222.25	AAS(1)IAAMSASFERPK	2	4.1718	20
YT521-B-like domain	0.0354712	HORVU4Hr1G072940.4	680	0.64	Down	2.358e-05	S	evolutionarily conserved C-terminal region 2	1	1.7092e-17	204.94	S(1)PVANGVNGGVK	2	3.4676	14
YT521-B-like domain	0.0354712	HORVU7Hr1G069070.2	324	0.206	Down	3.5763e-05	S	evolutionarily conserved C-terminal region 5	1	0.00134731	137.89	DNSLVDDKS(1)EK	2	3.2119	13
IPT/TIG domain	0.015201	HORVU2Hr1G029780.1	963	1.806	Up	0.0028558	S	Calmodulin-binding transcription activator 1	1	1.1642e-50	229.17	VKS(1)MTQYPEAR	2	4.4536	30
IPT/TIG domain	0.015201	HORVU4Hr1G078620.5	205	1.561	Up	0.030879	S	Calmodulin-binding transcription activator 2	1	8.4035e-231	320.76	TQS(0.009)S(0.991)NLSDILKDS(1)FK	2	4.0058	102
IPT/TIG domain	0.015201	HORVU4Hr1G078620.5	196	1.602	Up	0.026855	S	Calmodulin-binding transcription activator 2	0.995124	1.7136e-101	257.99	TQS(0.004)S(0.995)NLS(0.001)DILK	2	1.0075	62
Protein tyrosine kinase	0.100086	HORVU5Hr1G094510.2	9	1.62	Up	0.034336	S	Protein kinase superfamily protein	0.943419	4.7606e-143	264.46	MNSLTATGS(0.943)S(0.05)S(0.007)GAGASGSR	2	2.0305	19
Protein tyrosine kinase	0.100086	HORVU5Hr1G125710.2	887	0.639	Down	7.4728e-08	S	Protein kinase superfamily protein	1	1.0805e-131	207.61	S(1)AEAFQVDNPYQPVVDNTNLPAPDFEEPK	3	4.3085	15
Protein tyrosine kinase	0.100086	HORVU4Hr1G073020.3	26	1.595	Up	0.0078569	S	Protein kinase superfamily protein	0.999971	3.13384e-05	153.23	SVAES(1)PKLQS(0.995)PS(0.005)ER	2	4.8281	15
Protein tyrosine kinase	0.100086	HORVU4Hr1G073020.3	31	1.594	Up	0.0077248	S	Protein kinase superfamily protein	0.999951	3.13384e-05	153.23	S(0.001)VAES(0.999)PKLQS(1)PSER	2	2.4618	14
Protein tyrosine kinase	0.100086	HORVU1Hr1G069100.5	594	0.528	Down	0.00016471	T	Protein kinase superfamily protein	0.73787	4.5526e-113	277.1	S(0.262)T(0.738)DPFASWGATQK	2	1.0942	17
Protein tyrosine kinase	0.100086	HORVU1Hr1G069100.5	599	0.594	Down	0.0033215	S	Protein kinase superfamily protein	1	2.99797e-80	255.37	STDPFAS(1)WGATQK	2	3.2079	18
Protein tyrosine kinase	0.100086	HORVU2Hr1G042490.6	765	1.614	Up	0.00091778	S	receptor kinase 3	0.99994	1.63215e-29	227.47	SHSIGTVS(1)MTQLHGR	3	0.46831	22
Protein tyrosine kinase	0.100086	HORVU5Hr1G097010.3	25	1.916	Up	1.74829e-05	S	Protein kinase superfamily protein	0.987013	1.916e-30	200.96	NLPTSGPLS(0.987)FT(0.006)S(0.006)R	2	1.6218	15
Protein tyrosine kinase	0.100086	HORVU3Hr1G017020.13	303	1.618	Up	0.00038366	S	receptor kinase 3	1	8.22239e-29	229.4	SQS(1)FASLDMK	2	0.22323	35
Protein tyrosine kinase	0.100086	HORVU7Hr1G106450.1	348	1.699	Up	0.0040822	S	receptor kinase 2	0.968832	1.49773e-07	171.2	AT(0.012)S(0.969)S(0.019)SLLTSIVAR	2	0.92595	12
Protein tyrosine kinase	0.100086	HORVU7Hr1G055980.7	24	1.958	Up	3.5583e-05	S	Protein kinase superfamily protein	1	3.274e-169	235.3	WFCCAHVDTPYEENGDEFPHS(1)PER	3	2.923	41
Protein tyrosine kinase	0.100086	HORVU1Hr1G052350.1	42	2.928	Up	0.030917	S	Protein kinase superfamily protein	0.998108	3.24566e-34	204.37	RPAPPTPPPHRPS(0.998)FS(0.002)LK	3	0.48223	20
haloacid dehalogenase-like hydrolase	0.0618388	HORVU2Hr1G111640.2	953	0.6	Down	0.0035152	T	Plasma membrane ATPase	0.991833	1.27776e-05	92.369	TLHGLQAPEPAS(0.008)HT(0.992)LFNDK	3	1.0673	10
haloacid dehalogenase-like hydrolase	0.0618388	HORVU6Hr1G033380.2	984	0.548	Down	0.00141983	S	Copper-transporting ATPase 1	1	2.74478e-12	136.47	KPLHVEEAPVPAGPGDGGS(1)NLV	2	1.4958	16
ABC transporter	0.0984666	HORVU4Hr1G058580.2	685	1.915	Up	0.02272	S	Lipid A export ATP-binding/permease protein MsbA	0.874193	4.8976e-256	296.93	SLQFEDPPISQNFQES(0.014)S(0.112)S(0.874)PK	2	4.7429	28
ABC transporter	0.0984666	HORVU2Hr1G103620.5	210	0.627	Down	3.8244e-07	S	ABC transporter C family member 2	1	2.7938e-167	218.79	S(1)ELLVDNTDYEPLPGGEQICPER	2	3.2406	29
ABC transporter	0.0984666	HORVU3Hr1G065390.1	617	1.523	Up	0.026801	S	Lipid A export ATP-binding/permease protein MsbA	0.999411	0.000364808	153.18	S(0.001)KS(0.999)TSLS(1)FKR	2	2.8692	12
ABC transporter	0.0984666	HORVU2Hr1G115180.1	661	1.555	Up	0.00048181	S	Multidrug resistance ABC transporter ATP-binding and permease protein	0.999979	0.000163601	127.25	NLS(1)YQYS(0.896)T(0.104)GADGR	2	5.2606	12
Putative GTPase activating protein for Arf	0.109757	HORVU5Hr1G123590.1	208	0.585	Down	0.035642	S	ADP-ribosylation factor GTPase-activating protein 2	0.993098	8.2238e-286	320.65	SSTVNVLPS(0.007)S(0.993)PVAASQPANPSDDFPDFK	2	3.6577	32
Putative GTPase activating protein for Arf	0.109757	HORVU4Hr1G059060.2	308	7.971	Up	0.0032177	S	ADP-ribosylation factor GTPase-activating protein 1	0.999923	3.60023e-39	238.93	SKS(1)TQDMYTK	2	3.5765	13
Alcohol dehydrogenase GroES-like domain	0.0479878	HORVU0Hr1G012940.6	210	0.647	Down	0.0166188	S	Alcohol dehydrogenase	0.693568	1.01736e-05	135.5	AFGMTVTVIS(0.057)S(0.25)S(0.694)PR	2	3.0184	6
Alcohol dehydrogenase GroES-like domain	0.0479878	HORVU0Hr1G012940.6	23	0.245	Down	6.2579e-05	S	Alcohol dehydrogenase	0.966328	5.48487e-22	217.16	DESGLLSPYS(0.966)FS(0.034)R	2	4.3489	9
Alcohol dehydrogenase GroES-like domain	0.0479878	HORVU0Hr1G012940.6	20	0.477	Down	0.0020354	S	Alcohol dehydrogenase	0.999983	1.6319e-16	186.39	DESGLLS(1)PYSFSR	2	4.09	7
Alcohol dehydrogenase GroES-like domain	0.0479878	HORVU3Hr1G097140.5	25	0.64	Down	0.00093647	S	Alcohol dehydrogenase	0.999964	2.83699e-07	155.57	DPSGLLS(1)PHTFNR	2	5.9362	15

## Sheet: R48-CK
Domain Description	Fisher's exact test p value	Protein accession	Position	Ratio	Regulated Type	P value	Amino acid	Protein description	Localization probability	PEP	Score	Modified sequence	Charge	Mass error [ppm]	MS/MS Count
Adenosine/AMP deaminase	0.00131683	HORVU2Hr1G014130.4	139	1.518	Up	0.00075896	T	AMP deaminase	0.999976	0.00265139	180.17	LGSLVRPTT(1)PK	2	3.6135	15
Adenosine/AMP deaminase	0.00131683	HORVU1Hr1G059810.2	177	1.945	Up	0.033561	S	AMP deaminase	1	1.8875e-242	287.14	SPVASASTLESAEGS(1)DEDVVTK	2	2.5774	46
UBA/TS-N domain	0.00229291	HORVU5Hr1G033930.8	2367	1.527	Up	0.006485	T	ubiquitin-protein ligase 2	0.896316	6.57391e-57	128.57	RPMAEHPDGQS(0.104)T(0.896)PAAGAQVNDPPSNLHGPETDAR	4	2.5003	13
UBA/TS-N domain	0.00229291	HORVU1Hr1G052260.3	14	1.716	Up	0.0025805	S	ubiquitin family protein	0.999892	2.8909e-283	353.78	AGAGDGEGAGSES(1)PPPGAR	2	3.2793	48
UBA/TS-N domain	0.00229291	HORVU4Hr1G056610.3	173	1.528	Up	0.0035442	T	protein kinase family protein	0.970171	0	343.84	T(0.97)S(0.03)CGSPNYAAPEVISGK	2	5.573	15
Sec7 domain	0.0122577	HORVU6Hr1G034130.9	3	0.522	Down	0.042258	S	Brefeldin A-inhibited guanine nucleotide-exchange protein 1	0.990821	0.00096486	69.224	AS(0.991)PT(0.009)APLGGSTPSGR	2	-20.466	7
Sec7 domain	0.0122577	HORVU4Hr1G002880.3	919	1.506	Up	0.000123442	T	SEC7-like guanine nucleotide exchange family protein	1	2.98777e-29	197.71	PVPSSISTSHIPVMGT(1)PR	2	2.6443	30
Ribosomal L18 C-terminal region	0.00131683	HORVU2Hr1G073320.1	375	3.064	Up	0.0076611	S	60S ribosomal protein L5-1	0.995496	2.9434e-173	270.72	LNALNS(0.995)S(0.005)GGADVDEDDDE	2	5.3992	14
Ribosomal L18 C-terminal region	0.00131683	HORVU5Hr1G092630.1	154	2.103	Up	0.0028555	S	60S ribosomal protein L5-1	0.999137	4.03074e-15	88.115	DLDEEYEGNVEAT(0.001)GEDFS(0.999)VEPADER	2	2.9025	10
Ribosomal L18 C-terminal region	0.00131683	HORVU5Hr1G092630.1	313	2.779	Up	0.020897	S	60S ribosomal protein L5-1	1	0	440.58	LNALNNS(1)AGAADDDEDDE	2	5.6135	12
Kinase associated domain 1	0.00385701	HORVU3Hr1G069190.1	239	1.563	Up	0.00030272	T	protein kinase family protein	0.989227	0	343.84	DGHFLKT(0.989)S(0.011)CGSPNYAAPEVISGK	3	4.968	28
Kinase associated domain 1	0.00385701	HORVU4Hr1G056610.3	173	1.528	Up	0.0035442	T	protein kinase family protein	0.970171	0	343.84	T(0.97)S(0.03)CGSPNYAAPEVISGK	2	5.573	15
La domain	0.0122577	HORVU3Hr1G072800.1	89	1.797	Up	0.048662	S	RNA-binding protein, putative isoform 1	0.94175	2.98166e-08	130.81	VGAHGVAPLLST(0.001)S(0.057)S(0.942)LLK	2	4.4005	9
La domain	0.0122577	HORVU3Hr1G037470.19	756	2.076	Up	0.0075556	S	Lupus La protein homolog	0.986972	1.83636e-96	233.48	LSS(0.013)S(0.987)PHGIPT(0.078)GS(0.654)S(0.267)PIGSVPK	2	5.4729	67
Eukaryotic elongation factor 5A hypusine, DNA-binding OB fold	0.00131683	HORVU2Hr1G063210.2	4	0.22	Down	0.00084145	T	Eukaryotic translation initiation factor 5A-1	1	6.6069e-246	338.42	S(1)DT(1)DEHHFESK	2	3.355	154
Eukaryotic elongation factor 5A hypusine, DNA-binding OB fold	0.00131683	HORVU2Hr1G034400.4	4	2.023	Up	0.041763	S	Eukaryotic translation initiation factor 5A	1	2.4244e-149	313.99	S(1)DS(1)EDHQFESK	2	5.92	30
Protein tyrosine kinase	0.153115	HORVU7Hr1G055370.6	57	1.922	Up	0.00073733	S	receptor-like protein kinase 1	0.979403	5.42454e-07	163.09	KDALLPSS(0.002)EES(0.979)T(0.018)R	2	3.2921	22
Protein tyrosine kinase	0.153115	HORVU5Hr1G094510.2	9	1.874	Up	0.02112	S	Protein kinase superfamily protein	0.943419	4.7606e-143	264.46	MNSLTATGS(0.943)S(0.05)S(0.007)GAGASGSR	2	2.0305	19
Protein tyrosine kinase	0.153115	HORVU4Hr1G066900.1	379	0.549	Down	0.0021177	S	Leucine-rich repeat receptor-like protein kinase family protein	0.99999	0.00474799	55.416	AS(1)AEVLGKGAFGTAYK	2	2.8206	5
Protein tyrosine kinase	0.153115	HORVU3Hr1G017020.13	303	1.663	Up	0.000121938	S	receptor kinase 3	1	8.22239e-29	229.4	SQS(1)FASLDMK	2	0.22323	35
Protein tyrosine kinase	0.153115	HORVU3Hr1G017020.13	622	0.58	Down	0.0038967	S	receptor kinase 3	0.994247	1.48242e-35	172.03	MAGGVPESAS(0.994)ES(0.006)MSYASR	2	3.6041	39
Protein tyrosine kinase	0.153115	HORVU7Hr1G055980.7	24	2.198	Up	2.2659e-05	S	Protein kinase superfamily protein	1	3.274e-169	235.3	WFCCAHVDTPYEENGDEFPHS(1)PER	3	2.923	41
Protein tyrosine kinase	0.153115	HORVU5Hr1G084100.3	696	1.594	Up	0.0199416	S	protein kinase family protein	1	0.000424212	114.93	GS(1)FGYLDPEYFR	2	3.0121	15
Protein tyrosine kinase	0.153115	HORVU5Hr1G093370.3	18	1.537	Up	0.0109624	S	Protein kinase superfamily protein	0.999735	2.56528e-05	171.09	TGS(1)LGSSDYVR	2	1.4222	15
Guanine nucleotide exchange factor in Golgi transport N-terminal	0.0122577	HORVU6Hr1G034130.9	3	0.522	Down	0.042258	S	Brefeldin A-inhibited guanine nucleotide-exchange protein 1	0.990821	0.00096486	69.224	AS(0.991)PT(0.009)APLGGSTPSGR	2	-20.466	7
Guanine nucleotide exchange factor in Golgi transport N-terminal	0.0122577	HORVU4Hr1G002880.3	919	1.506	Up	0.000123442	T	SEC7-like guanine nucleotide exchange family protein	1	2.98777e-29	197.71	PVPSSISTSHIPVMGT(1)PR	2	2.6443	30
