# Supplementary material for: Global Profiling of Phosphorylation Reveals the Barley Roots Response to Phosphorus Starvation and Resupply
Source: Front Plant Sci. 2021 Jul 14;12:676432. doi: 10.3389/fpls.2021.676432 (PMC8317692; doi:10.3389/fpls.2021.676432)
Supplement: Supplementary Figure 1 — The motifs of CDPKs, MAPKs and acidic kinases in barley roots under Pi starvation/resupply. [file Data_Sheet_1.zip › Supplementary Tables/Supplementary Table 7.xlsx]

## Sheet: P6-CK
KEGG pathway	Fisher's exact test p value	Mapping	Fold enrichment	Protein accession	Position	Ratio	Regulated Type	P value	Amino acid	Protein description	Localization probability	PEP	Score	Modified sequence	Charge	Mass error [ppm]	MS/MS Count
osa00330 Arginine and proline metabolism	0.473487	1	1.63	HORVU1Hr1G072780.1	79	1.524	Up	0.0008156	S	Gamma-glutamyl phosphate reductase	0.999109	0	387.3	KLVNS(0.001)S(0.999)FADLQKPQMELDGK	3	1.6294	92
osa03013 RNA transport	0.0171447	10	2.07	HORVU5Hr1G092900.2	104	1.949	Up	0.039876	S	Methylthioribose-1-phosphate isomerase	0.999386	1.1431e-217	274.65	HVDHLS(0.001)PDS(0.999)PS(1)PPASDVLLLASSAPQPSSMR	3	6.1264	18
osa03013 RNA transport	0.0171447	10	2.07	HORVU5Hr1G092900.2	106	2.463	Up	0.0157003	S	Methylthioribose-1-phosphate isomerase	0.999945	1.1431e-217	274.65	HVDHLS(0.001)PDS(0.999)PS(1)PPASDVLLLASSAPQPSSMR	3	4.6274	29
osa03013 RNA transport	0.0171447	10	2.07	HORVU2Hr1G086240.1	560	1.745	Up	0.0021768	S	eukaryotic translation initiation factor 4G	0.982983	0	318.25	SALLGTGGPPSRPSTLTASPTPLAAQT(0.001)T(0.003)LS(0.983)PKPS(0.007)S(0.003)AT(0.003)PASVPVPDK	4	5.3885	44
osa03013 RNA transport	0.0171447	10	2.07	HORVU5Hr1G050560.1	685	2.029	Up	0.0028026	S	Polyadenylate-binding protein 8	0.830395	1.92463e-11	175.61	S(0.046)AQQHT(0.12)NQS(0.83)PEQQLAS(0.003)LSLNDGLISS	3	2.5786	12
osa03013 RNA transport	0.0171447	10	2.07	HORVU6Hr1G056260.5	264	1.686	Up	0.00091567	S	Nuclear cap-binding protein subunit 2	1	0	424.6	GDS(1)DDEDEDYDKK	2	4.5148	48
osa03013 RNA transport	0.0171447	10	2.07	HORVU5Hr1G021240.1	187	0.517	Down	0.0044241	S	Nuclear pore complex protein Nup93	0.967276	3.5565e-199	287.15	HALMPSSAS(0.032)S(0.967)PQASSGLPAEEVMPIPNK	3	2.528	42
osa03013 RNA transport	0.0171447	10	2.07	HORVU2Hr1G087390.3	508	2.695	Up	0.0145604	S	Polyadenylate-binding protein 2	1	2.4372e-135	280.3	DAGVS(1)PAPPIGTLTSALANATPEQQR	3	1.3159	15
osa03013 RNA transport	0.0171447	10	2.07	HORVU4Hr1G066290.8	569	1.583	Up	0.002463	S	Nucleoporin, Nup133/Nup155-like	0.999612	1.3069e-08	200.76	VSS(1)EAWSAGDR	2	2.281	15
osa03013 RNA transport	0.0171447	10	2.07	HORVU2Hr1G068360.8	288	1.533	Up	0.0071626	S	Eukaryotic translation initiation factor 3 subunit H	1	0.00340822	112.73	QQS(1)QQQAWLQK	2	2.5099	13
osa03013 RNA transport	0.0171447	10	2.07	HORVU4Hr1G075390.1	295	2.278	Up	0.000137792	S	Nuclear pore complex protein Nup98-Nup96	0.988485	0.000737654	163.93	SLSPLHGS(0.012)S(0.988)QK	2	2.2422	15
osa03013 RNA transport	0.0171447	10	2.07	HORVU5Hr1G063770.2	53	0.519	Down	0.0024647	S	eukaryotic translation initiation factor 3 subunit C2	1	2.8857e-115	291.38	YTQDS(1)DDS(1)DTESHR	2	5.473	16
osa03013 RNA transport	0.0171447	10	2.07	HORVU5Hr1G063770.2	56	0.488	Down	0.00086359	S	eukaryotic translation initiation factor 3 subunit C2	0.999996	5.2774e-177	322.02	YTQDS(1)DDS(1)DTESHR	2	2.8636	25
osa04120 Ubiquitin mediated proteolysis	0.746009	1	0.77	HORVU5Hr1G033930.8	2367	1.623	Up	0.0034823	T	ubiquitin-protein ligase 2	0.896316	6.57391e-57	128.57	RPMAEHPDGQS(0.104)T(0.896)PAAGAQVNDPPSNLHGPETDAR	4	2.5003	13
osa04120 Ubiquitin mediated proteolysis	0.746009	1	0.77	HORVU5Hr1G033930.8	2693	1.569	Up	9.5275e-05	S	ubiquitin-protein ligase 2	1	4.08265e-79	238.01	YHSGSLFGMNS(1)R	2	2.6799	24
osa03015 mRNA surveillance pathway	0.122953	5	1.86	HORVU0Hr1G008280.1	433	1.561	Up	0.00099727	S	RNA-binding protein 1	0.98305	0	275.55	S(0.017)GS(0.983)ELDGTSPFGYGLGNAASDVTAK	2	3.7176	14
osa03015 mRNA surveillance pathway	0.122953	5	1.86	HORVU5Hr1G050560.1	685	2.029	Up	0.0028026	S	Polyadenylate-binding protein 8	0.830395	1.92463e-11	175.61	S(0.046)AQQHT(0.12)NQS(0.83)PEQQLAS(0.003)LSLNDGLISS	3	2.5786	12
osa03015 mRNA surveillance pathway	0.122953	5	1.86	HORVU6Hr1G056260.5	264	1.686	Up	0.00091567	S	Nuclear cap-binding protein subunit 2	1	0	424.6	GDS(1)DDEDEDYDKK	2	4.5148	48
osa03015 mRNA surveillance pathway	0.122953	5	1.86	HORVU2Hr1G087390.3	508	2.695	Up	0.0145604	S	Polyadenylate-binding protein 2	1	2.4372e-135	280.3	DAGVS(1)PAPPIGTLTSALANATPEQQR	3	1.3159	15
osa03015 mRNA surveillance pathway	0.122953	5	1.86	HORVU2Hr1G035400.1	464	3.404	Up	0.0131809	S	Eukaryotic peptide chain release factor subunit 1-3	1	0	377.15	SFDEVS(1)DDEGLYEDSD	2	6.6173	14
osa03440 Homologous recombination	0.675865	1	0.93	HORVU3Hr1G089020.10	108	1.667	Up	0.041577	S	RECA homolog 3	0.999999	1.6296e-15	211.15	SSGTDS(1)GEENMSK	2	2.6218	14
osa00030 Pentose phosphate pathway	0.351157	2	1.63	HORVU3Hr1G070300.2	103	2.094	Up	0.00048091	S	ATP-dependent 6-phosphofructokinase 3	1	5.03286e-41	124.59	EEEEEGLAVAVEADHDS(1)PEPPR	3	4.658	27
osa00030 Pentose phosphate pathway	0.351157	2	1.63	HORVU3Hr1G070300.2	132	1.74	Up	0.00021843	S	ATP-dependent 6-phosphofructokinase 3	1	7.75568e-29	225.89	ISRDS(1)YPNLR	2	5.006	15
osa00030 Pentose phosphate pathway	0.351157	2	1.63	HORVU3Hr1G070300.2	146	2.027	Up	9.9828e-05	S	ATP-dependent 6-phosphofructokinase 3	0.998945	2.10133e-17	184.32	NAS(1)AT(0.001)S(0.999)LRDDDAAFAK	2	5.3589	18
osa00030 Pentose phosphate pathway	0.351157	2	1.63	HORVU3Hr1G070300.2	143	2.233	Up	0.00136032	S	ATP-dependent 6-phosphofructokinase 3	0.999994	7.6612e-108	279.67	NAS(1)AT(0.003)S(0.997)LRDDDAAFAK	2	4.517	37
osa00030 Pentose phosphate pathway	0.351157	2	1.63	HORVU3Hr1G088540.1	379	0.602	Down	0.00106462	S	fructose-bisphosphate aldolase 2	0.999653	4.42057e-43	233.03	GDATLGEGASES(1)LHVK	2	3.3227	16
osa00520 Amino sugar and nucleotide sugar metabolism	0.888051	1	0.48	HORVU5Hr1G079230.1	397	0.5	Down	0.00155835	S	GDP-D-mannose 3',5'-epimerase	1	1.01438e-05	157.98	VCTTQAPVQLGS(1)LR	2	5.1405	12
osa00710 Carbon fixation in photosynthetic organisms	0.193382	3	1.95	HORVU5Hr1G055350.3	10	1.721	Up	1.65531e-05	S	phosphoenolpyruvate carboxylase 1	1	2.33897e-43	239.37	ALSAPGGGS(1)GKIER	2	4.1154	15
osa00710 Carbon fixation in photosynthetic organisms	0.193382	3	1.95	HORVU3Hr1G088540.1	379	0.602	Down	0.00106462	S	fructose-bisphosphate aldolase 2	0.999653	4.42057e-43	233.03	GDATLGEGASES(1)LHVK	2	3.3227	16
osa00710 Carbon fixation in photosynthetic organisms	0.193382	3	1.95	HORVU7Hr1G080510.2	13	0.468	Down	2.3538e-05	S	phosphoenolpyruvate carboxylase 3	1	2.79718e-11	184.27	HHS(1)IDAQLR	2	0.73336	16
osa04075 Plant hormone signal transduction	0.492764	3	1.15	HORVU4Hr1G001850.2	465	2.135	Up	0.0148957	T	Protein kinase superfamily protein	0.955022	0.000218295	100.98	EILPLMT(0.002)PS(0.043)NLT(0.955)ADK	2	4.5738	8
osa04075 Plant hormone signal transduction	0.492764	3	1.15	HORVU5Hr1G050330.2	269	0.546	Down	0.0152005	T	Ethylene-insensitive protein 2	0.973429	2.6668e-236	229.05	SALEHTESSDTTVESDPDSQQSTAY(0.001)T(0.003)AS(0.022)T(0.973)PK	3	5.0499	13
osa04075 Plant hormone signal transduction	0.492764	3	1.15	HORVU3Hr1G031380.1	219	0.568	Down	0.039005	S	Abscisic acid receptor PYR1	0.958769	7.3046e-13	165.09	LAAIATTT(0.001)S(0.04)S(0.959)PPPLDGQS	2	4.3352	8
osa03430 Mismatch repair	0.514265	1	1.45	HORVU1Hr1G044350.16	58	1.625	Up	0.000159634	S	DNA ligase 1	1	1.2245e-228	317.76	TADGATAEPAVDEKPPS(1)PVKS(1)PVK	3	4.803	46
osa04146 Peroxisome	0.618828	1	1.09	HORVU7Hr1G049220.10	148	1.966	Up	0.0041244	S	Peroxisomal targeting signal 1 receptor	0.991531	1.00578e-12	193.96	VLSGVLHSFLS(0.992)S(0.008)GR	2	3.3823	15
osa03050 Proteasome	0.746009	1	0.77	HORVU2Hr1G014000.1	9	0.495	Down	0.0053609	S	26S protease regulatory subunit 6B homolog	0.999995	1.33598e-68	183.41	SAAAVAPS(1)PPAAPPSYPAAPSAPSAEDDDDLYGR	3	7.017	15
osa00190 Oxidative phosphorylation	0.801148	1	0.65	HORVU1Hr1G083840.2	414	0.471	Down	0.0120768	S	ATP synthase subunit beta	0.99974	8.6695e-162	279.65	S(1)ISELGIYPAVDPLDSTSR	2	4.2753	13
osa03410 Base excision repair	0.648484	1	1	HORVU1Hr1G044350.16	58	1.625	Up	0.000159634	S	DNA ligase 1	1	1.2245e-228	317.76	TADGATAEPAVDEKPPS(1)PVKS(1)PVK	3	4.803	46
osa04016 MAPK signaling pathway - plant	0.657387	3	0.91	HORVU4Hr1G001850.2	465	2.135	Up	0.0148957	T	Protein kinase superfamily protein	0.955022	0.000218295	100.98	EILPLMT(0.002)PS(0.043)NLT(0.955)ADK	2	4.5738	8
osa04016 MAPK signaling pathway - plant	0.657387	3	0.91	HORVU5Hr1G050330.2	269	0.546	Down	0.0152005	T	Ethylene-insensitive protein 2	0.973429	2.6668e-236	229.05	SALEHTESSDTTVESDPDSQQSTAY(0.001)T(0.003)AS(0.022)T(0.973)PK	3	5.0499	13
osa04016 MAPK signaling pathway - plant	0.657387	3	0.91	HORVU3Hr1G031380.1	219	0.568	Down	0.039005	S	Abscisic acid receptor PYR1	0.958769	7.3046e-13	165.09	LAAIATTT(0.001)S(0.04)S(0.959)PPPLDGQS	2	4.3352	8
osa04626 Plant-pathogen interaction	0.494656	4	1.11	HORVU7Hr1G055370.6	57	1.586	Up	0.049722	S	receptor-like protein kinase 1	0.979403	5.42454e-07	163.09	KDALLPSS(0.002)EES(0.979)T(0.018)R	2	3.2921	22
osa04626 Plant-pathogen interaction	0.494656	4	1.11	HORVU2Hr1G046660.6	32	1.503	Up	2.0878e-05	T	calcium-dependent protein kinase 33	0.999989	7.52744e-61	186.81	QAQT(1)PPSYNNAQPPPQAEVR	2	2.4541	16
osa04626 Plant-pathogen interaction	0.494656	4	1.11	HORVU2Hr1G046660.6	13	1.704	Up	8.277e-05	S	calcium-dependent protein kinase 33	0.999983	4.51976e-31	174.4	ATSPDS(1)VQGGANGYGYSHQPK	3	3.7591	25
osa04626 Plant-pathogen interaction	0.494656	4	1.11	HORVU7Hr1G055980.7	24	2.239	Up	7.9058e-05	S	Protein kinase superfamily protein	1	3.274e-169	235.3	WFCCAHVDTPYEENGDEFPHS(1)PER	3	2.923	41
osa04626 Plant-pathogen interaction	0.494656	4	1.11	HORVU6Hr1G066470.4	39	1.916	Up	0.00061647	S	Calcium-dependent protein kinase family protein	1	2.58976e-06	108.25	HDSGYAPVAADADADS(1)QPGK	2	2.8304	13
osa04141 Protein processing in endoplasmic reticulum	0.752566	2	0.77	HORVU3Hr1G045150.1	60	2.979	Up	0.00158418	S	ADP-ribosylation factor 3	0.999815	1.54214e-60	194.44	LVQHQPTQHPTSEELS(1)IGK	3	2.5587	11
osa04141 Protein processing in endoplasmic reticulum	0.752566	2	0.77	HORVU3Hr1G049470.2	251	1.542	Up	0.00160187	T	Chaperone protein dnaJ 49	1	0.00368483	126.21	QFGQFGT(1)FHFR	2	1.9887	13
osa00591 Linoleic acid metabolism	0.429341	1	1.86	HORVU4Hr1G005920.1	43	2.468	Up	0.0003227	S	lipoxygenase 1	1	1.73422e-52	199.99	SDVLDLGDFHAS(1)LLDGVHK	3	0.29721	19
osa00100 Steroid biosynthesis	0.147688	1	6.51	HORVU4Hr1G080780.1	57	1.535	Up	0.0095622	S	sterol methyltransferase 2	1	2.98447e-22	200.06	YTQYWS(1)FFR	2	-0.08182	15
osa03010 Ribosome	0.477167	4	1.13	HORVU1Hr1G073640.1	91	0.599	Down	0.0044001	S	60S acidic ribosomal protein family	1	4.03124e-82	169.41	FAAVPSGGGAIAVGAPAAAAGGAAAPAAES(1)KKEEK	3	4.2161	55
osa03010 Ribosome	0.477167	4	1.13	HORVU2Hr1G023120.1	159	1.535	Up	0.0058222	S	30S ribosomal protein S9	1	8.9014e-154	297.96	LDS(1)EDEKDDPFAAR	2	5.312	54
osa03010 Ribosome	0.477167	4	1.13	HORVU5Hr1G038920.1	154	1.65	Up	1.92069e-05	S	Ribosomal protein S4	1	5.478e-122	249.06	VES(1)EKHIDFSLTSPFGGGPAGR	3	-0.8408	15
osa03010 Ribosome	0.477167	4	1.13	HORVU5Hr1G052240.6	11	0.596	Down	0.00010107	T	40S ribosomal protein S19	0.990194	0.000103596	99.127	ATVPAPAAET(0.99)AAS(0.007)T(0.003)AR	2	3.0188	15
osa00053 Ascorbate and aldarate metabolism	0.618828	1	1.09	HORVU5Hr1G079230.1	397	0.5	Down	0.00155835	S	GDP-D-mannose 3',5'-epimerase	1	1.01438e-05	157.98	VCTTQAPVQLGS(1)LR	2	5.1405	12
osa03420 Nucleotide excision repair	0.724474	1	0.81	HORVU1Hr1G044350.16	58	1.625	Up	0.000159634	S	DNA ligase 1	1	1.2245e-228	317.76	TADGATAEPAVDEKPPS(1)PVKS(1)PVK	3	4.803	46
osa00010 Glycolysis / Gluconeogenesis	0.648773	2	0.93	HORVU3Hr1G070300.2	103	2.094	Up	0.00048091	S	ATP-dependent 6-phosphofructokinase 3	1	5.03286e-41	124.59	EEEEEGLAVAVEADHDS(1)PEPPR	3	4.658	27
osa00010 Glycolysis / Gluconeogenesis	0.648773	2	0.93	HORVU3Hr1G070300.2	132	1.74	Up	0.00021843	S	ATP-dependent 6-phosphofructokinase 3	1	7.75568e-29	225.89	ISRDS(1)YPNLR	2	5.006	15
osa00010 Glycolysis / Gluconeogenesis	0.648773	2	0.93	HORVU3Hr1G070300.2	146	2.027	Up	9.9828e-05	S	ATP-dependent 6-phosphofructokinase 3	0.998945	2.10133e-17	184.32	NAS(1)AT(0.001)S(0.999)LRDDDAAFAK	2	5.3589	18
osa00010 Glycolysis / Gluconeogenesis	0.648773	2	0.93	HORVU3Hr1G070300.2	143	2.233	Up	0.00136032	S	ATP-dependent 6-phosphofructokinase 3	0.999994	7.6612e-108	279.67	NAS(1)AT(0.003)S(0.997)LRDDDAAFAK	2	4.517	37
osa00010 Glycolysis / Gluconeogenesis	0.648773	2	0.93	HORVU3Hr1G088540.1	379	0.602	Down	0.00106462	S	fructose-bisphosphate aldolase 2	0.999653	4.42057e-43	233.03	GDATLGEGASES(1)LHVK	2	3.3227	16
osa00230 Purine metabolism	0.321992	2	1.74	HORVU2Hr1G014130.4	77	1.66	Up	1.80945e-05	S	AMP deaminase	0.982846	1.14388e-85	137.86	LLPDGGDDS(0.983)DY(0.017)DREDGEEEDDGGGPPPHR	3	4.3552	14
osa00230 Purine metabolism	0.321992	2	1.74	HORVU2Hr1G014130.4	139	2.211	Up	2.4465e-06	T	AMP deaminase	0.999976	0.00265139	180.17	LGSLVRPTT(1)PK	2	3.6135	15
osa00230 Purine metabolism	0.321992	2	1.74	HORVU2Hr1G014130.4	133	1.668	Up	0.0045196	S	AMP deaminase	0.999999	0.00995961	91.245	LGS(1)LVRPTTPK	2	1.7871	9
osa00230 Purine metabolism	0.321992	2	1.74	HORVU1Hr1G059810.2	177	1.969	Up	0.0065994	S	AMP deaminase	1	1.8875e-242	287.14	SPVASASTLESAEGS(1)DEDVVTK	2	2.5774	46
osa00230 Purine metabolism	0.321992	2	1.74	HORVU1Hr1G059810.2	79	2.213	Up	1.77356e-05	S	AMP deaminase	0.986322	0	282.26	AAAGSS(0.014)S(0.986)LPDLSSIYAAGGVAR	2	4.0564	15
osa03018 RNA degradation	0.0568419	6	2.11	HORVU3Hr1G070300.2	103	2.094	Up	0.00048091	S	ATP-dependent 6-phosphofructokinase 3	1	5.03286e-41	124.59	EEEEEGLAVAVEADHDS(1)PEPPR	3	4.658	27
osa03018 RNA degradation	0.0568419	6	2.11	HORVU3Hr1G070300.2	132	1.74	Up	0.00021843	S	ATP-dependent 6-phosphofructokinase 3	1	7.75568e-29	225.89	ISRDS(1)YPNLR	2	5.006	15
osa03018 RNA degradation	0.0568419	6	2.11	HORVU3Hr1G070300.2	146	2.027	Up	9.9828e-05	S	ATP-dependent 6-phosphofructokinase 3	0.998945	2.10133e-17	184.32	NAS(1)AT(0.001)S(0.999)LRDDDAAFAK	2	5.3589	18
osa03018 RNA degradation	0.0568419	6	2.11	HORVU3Hr1G070300.2	143	2.233	Up	0.00136032	S	ATP-dependent 6-phosphofructokinase 3	0.999994	7.6612e-108	279.67	NAS(1)AT(0.003)S(0.997)LRDDDAAFAK	2	4.517	37
osa03018 RNA degradation	0.0568419	6	2.11	HORVU6Hr1G071910.3	206	0.441	Down	1.862e-06	S	Enhancer of mRNA-decapping protein 4	0.999899	0.00132807	139.61	MLS(1)ST(0.001)S(0.027)S(0.972)KVPR	2	1.9415	16
osa03018 RNA degradation	0.0568419	6	2.11	HORVU4Hr1G002170.5	468	0.48	Down	0.0137208	S	CCR4-NOT transcription complex subunit 3	0.999863	1.80474e-43	197.85	VNSGGLSQQLVS(1)PLGSK	2	2.7286	15
osa03018 RNA degradation	0.0568419	6	2.11	HORVU5Hr1G050560.1	685	2.029	Up	0.0028026	S	Polyadenylate-binding protein 8	0.830395	1.92463e-11	175.61	S(0.046)AQQHT(0.12)NQS(0.83)PEQQLAS(0.003)LSLNDGLISS	3	2.5786	12
osa03018 RNA degradation	0.0568419	6	2.11	HORVU2Hr1G087390.3	508	2.695	Up	0.0145604	S	Polyadenylate-binding protein 2	1	2.4372e-135	280.3	DAGVS(1)PAPPIGTLTSALANATPEQQR	3	1.3159	15
osa03018 RNA degradation	0.0568419	6	2.11	HORVU3Hr1G074770.1	346	1.557	Up	0.0033844	S	Protein PAT1 homolog 1	0.997103	0.000579712	143.22	FESAT(0.003)S(0.997)LPSSR	2	1.8543	10
osa03018 RNA degradation	0.0568419	6	2.11	HORVU3Hr1G074770.1	171	1.549	Up	0.0104956	S	Protein PAT1 homolog 1	0.99976	3.56458e-30	205.26	TSS(1)YPQQPLQHR	2	2.2537	13
osa04130 SNARE interactions in vesicular transport	0.724474	1	0.81	HORVU5Hr1G016680.2	111	1.511	Up	0.029065	S	Syntaxin-52	0.999999	0.00149203	110.06	QMGTSFNVS(1)NFANR	2	6.5119	8
osa03008 Ribosome biogenesis in eukaryotes	0.607417	2	1	HORVU2Hr1G106110.11	846	0.462	Down	0.0123402	T	Transducin family protein / WD-40 repeat family protein	1	0	368.96	DVTNDSSTDNVEIAPAEPEQET(1)PEKPGK	3	4.7614	35
osa03008 Ribosome biogenesis in eukaryotes	0.607417	2	1	HORVU6Hr1G007020.2	305	1.635	Up	0.0115591	S	RNA-binding protein NOB1	1	0	456.44	SNTDNLES(1)QEEDEPK	2	4.5913	29
osa02010 ABC transporters	0.204108	2	2.37	HORVU3Hr1G065390.1	617	1.911	Up	0.00097668	S	Lipid A export ATP-binding/permease protein MsbA	0.999411	0.000364808	153.18	S(0.001)KS(0.999)TSLS(1)FKR	2	2.8692	12
osa02010 ABC transporters	0.204108	2	2.37	HORVU7Hr1G063020.3	759	0.647	Down	0.020224	S	Lipid A export ATP-binding/permease protein MsbA	0.999902	9.63985e-05	159.12	NSVSS(1)PIMMR	2	-1.1499	21
osa00051 Fructose and mannose metabolism	0.435748	2	1.37	HORVU3Hr1G070300.2	103	2.094	Up	0.00048091	S	ATP-dependent 6-phosphofructokinase 3	1	5.03286e-41	124.59	EEEEEGLAVAVEADHDS(1)PEPPR	3	4.658	27
osa00051 Fructose and mannose metabolism	0.435748	2	1.37	HORVU3Hr1G070300.2	132	1.74	Up	0.00021843	S	ATP-dependent 6-phosphofructokinase 3	1	7.75568e-29	225.89	ISRDS(1)YPNLR	2	5.006	15
osa00051 Fructose and mannose metabolism	0.435748	2	1.37	HORVU3Hr1G070300.2	146	2.027	Up	9.9828e-05	S	ATP-dependent 6-phosphofructokinase 3	0.998945	2.10133e-17	184.32	NAS(1)AT(0.001)S(0.999)LRDDDAAFAK	2	5.3589	18
osa00051 Fructose and mannose metabolism	0.435748	2	1.37	HORVU3Hr1G070300.2	143	2.233	Up	0.00136032	S	ATP-dependent 6-phosphofructokinase 3	0.999994	7.6612e-108	279.67	NAS(1)AT(0.003)S(0.997)LRDDDAAFAK	2	4.517	37
osa00051 Fructose and mannose metabolism	0.435748	2	1.37	HORVU3Hr1G088540.1	379	0.602	Down	0.00106462	S	fructose-bisphosphate aldolase 2	0.999653	4.42057e-43	233.03	GDATLGEGASES(1)LHVK	2	3.3227	16
osa03040 Spliceosome	0.200656	7	1.45	HORVU4Hr1G029030.22	489	0.659	Down	0.0134014	S	Splicing factor U2af large subunit B	1	1.04437e-52	252.02	PHLS(1)GEPVSGVGK	2	3.7454	15
osa03040 Spliceosome	0.200656	7	1.45	HORVU3Hr1G018170.3	467	1.966	Up	1.80987e-05	S	ATP-dependent RNA helicase DBP2	1	6.44816e-28	129.91	QQLASSHVVPNHIAPS(1)PGRPPMGFK	3	3.8249	25
osa03040 Spliceosome	0.200656	7	1.45	HORVU6Hr1G056260.5	264	1.686	Up	0.00091567	S	Nuclear cap-binding protein subunit 2	1	0	424.6	GDS(1)DDEDEDYDKK	2	4.5148	48
osa03040 Spliceosome	0.200656	7	1.45	HORVU6Hr1G020850.3	228	0.545	Down	0.0199589	T	Splicing factor 3B subunit 1	1	1.81855e-07	155.61	TSDWDAPDAT(1)PGIGR	2	3.2229	11
osa03040 Spliceosome	0.200656	7	1.45	HORVU7Hr1G118650.8	269	1.944	Up	0.0147587	S	RNA-binding protein 1	1	4.3315e-06	177.41	S(1)RS(1)LPYSPYR	2	2.4203	27
osa03040 Spliceosome	0.200656	7	1.45	HORVU7Hr1G118650.8	267	1.944	Up	0.0147587	S	RNA-binding protein 1	1	4.3315e-06	177.41	S(1)RS(1)LPYSPYR	2	3.838	27
osa03040 Spliceosome	0.200656	7	1.45	HORVU5Hr1G122640.6	250	0.633	Down	0.0033178	S	U2 small nuclear ribonucleoprotein A	1	2.5023e-280	288.78	PDTNMAEAS(1)EEAEAEK	2	5.1538	39
osa03040 Spliceosome	0.200656	7	1.45	HORVU0Hr1G020490.5	232	1.724	Up	0.00045574	S	ATP-dependent RNA helicase DBP2	1	1.01797e-05	152.02	KWTLDGEES(1)DEEDVKK	3	0.20348	14
osa00500 Starch and sucrose metabolism	0.0810352	4	2.37	HORVU6Hr1G028330.1	216	0.323	Down	7.5242e-05	S	sucrose phosphate synthase 1F	0.996642	1.22363e-62	164.13	GEDAGDPSVAYGDST(0.001)T(0.002)GIS(0.997)PK	2	4.7386	18
osa00500 Starch and sucrose metabolism	0.0810352	4	2.37	HORVU1Hr1G076480.3	70	2.997	Up	0.0053434	S	trehalose phosphate synthase	0.999976	2.24239e-61	193.26	AATSSVASDVPS(1)S(1)AICER	2	5.6775	22
osa00500 Starch and sucrose metabolism	0.0810352	4	2.37	HORVU1Hr1G076480.3	49	1.644	Up	0.00020168	S	trehalose phosphate synthase	0.999924	5.1004e-117	211.2	VMTVPGTLS(1)ELDDEDDER	2	6.8708	21
osa00500 Starch and sucrose metabolism	0.0810352	4	2.37	HORVU1Hr1G076480.3	5	2.013	Up	0.00038388	S	trehalose phosphate synthase	0.998845	1.3077e-151	287.14	S(0.999)YT(0.001)NLLDLAAGNFAALGPAGGGR	2	3.2699	12
osa00500 Starch and sucrose metabolism	0.0810352	4	2.37	HORVU3Hr1G071570.3	41	1.946	Up	0.00030024	S	trehalose phosphate synthase	0.985851	7.6419e-231	326.27	S(0.986)YT(0.014)NLLDLAEGNFAALGPAGGGAR	2	4.9955	14
osa00500 Starch and sucrose metabolism	0.0810352	4	2.37	HORVU6Hr1G084190.1	37	0.639	Down	0.00119611	S	trehalose phosphate synthase	0.999948	1.46e-256	342.77	VMAGASPSS(1)PASPSQPGPPR	2	2.2523	48
osa04144 Endocytosis	0.400794	5	1.21	HORVU3Hr1G063860.2	271	0.502	Down	0.030536	S	Regulator of Vps4 activity in the MVB pathway protein	0.999995	0.000570677	119.55	TPES(1)PKS(1)PAVSSR	2	1.3172	16
osa04144 Endocytosis	0.400794	5	1.21	HORVU3Hr1G063860.2	248	1.668	Up	0.0065763	S	Regulator of Vps4 activity in the MVB pathway protein	0.926279	1.97474e-20	218.12	IESSPGS(0.926)S(0.074)ISR	2	4.0656	12
osa04144 Endocytosis	0.400794	5	1.21	HORVU5Hr1G088970.4	822	1.754	Up	0.000119387	S	SEC7-like guanine nucleotide exchange family protein	1	0.00130487	80.128	FS(1)QLLYLDTEEPR	2	4.3682	15
osa04144 Endocytosis	0.400794	5	1.21	HORVU3Hr1G098720.3	357	0.618	Down	0.0145755	S	Regulator of Vps4 activity in the MVB pathway protein	0.998099	2.41768e-08	87.533	SDSIPLNS(0.998)PPVKPT(0.002)EQEFFTR	3	1.0307	13
osa04144 Endocytosis	0.400794	5	1.21	HORVU6Hr1G088570.2	251	0.457	Down	0.021698	S	Clathrin interactor EPSIN 2	1	2.52076e-21	208.63	S(1)YGDEEAYSSR	2	5.8101	29
osa04144 Endocytosis	0.400794	5	1.21	HORVU4Hr1G090800.2	283	0.627	Down	0.045059	S	Charged multivesicular body protein 3	1	2.55415e-18	130.81	TAVAES(1)VDDDEDDLEK	2	3.5908	15
osa00750 Vitamin B6 metabolism	0.273839	1	3.26	HORVU2Hr1G065120.1	14	0.594	Down	0.0051588	S	Pyridoxal 5'-phosphate synthase subunit PdxS	0.996072	1.04813e-21	91.1	ASDGSGVVTVY(0.002)GS(0.996)GNNGAGT(0.002)QLEPK	2	-0.086377	13
osa00940 Phenylpropanoid biosynthesis	0.379907	2	1.53	HORVU0Hr1G012940.6	23	0.204	Down	0.000197159	S	Alcohol dehydrogenase	0.966328	5.48487e-22	217.16	DESGLLSPYS(0.966)FS(0.034)R	2	4.3489	9
osa00940 Phenylpropanoid biosynthesis	0.379907	2	1.53	HORVU0Hr1G012940.6	20	0.417	Down	0.0025192	S	Alcohol dehydrogenase	0.999983	1.6319e-16	186.39	DESGLLS(1)PYSFSR	2	4.09	7
osa00940 Phenylpropanoid biosynthesis	0.379907	2	1.53	HORVU5Hr1G062030.9	52	0.631	Down	0.000135912	S	Alcohol dehydrogenase	0.998762	9.21571e-41	212.69	DTSGVLSPYS(0.999)FS(0.001)R	2	2.9693	9
osa00052 Galactose metabolism	0.473487	1	1.63	HORVU3Hr1G070300.2	103	2.094	Up	0.00048091	S	ATP-dependent 6-phosphofructokinase 3	1	5.03286e-41	124.59	EEEEEGLAVAVEADHDS(1)PEPPR	3	4.658	27
osa00052 Galactose metabolism	0.473487	1	1.63	HORVU3Hr1G070300.2	132	1.74	Up	0.00021843	S	ATP-dependent 6-phosphofructokinase 3	1	7.75568e-29	225.89	ISRDS(1)YPNLR	2	5.006	15
osa00052 Galactose metabolism	0.473487	1	1.63	HORVU3Hr1G070300.2	146	2.027	Up	9.9828e-05	S	ATP-dependent 6-phosphofructokinase 3	0.998945	2.10133e-17	184.32	NAS(1)AT(0.001)S(0.999)LRDDDAAFAK	2	5.3589	18
osa00052 Galactose metabolism	0.473487	1	1.63	HORVU3Hr1G070300.2	143	2.233	Up	0.00136032	S	ATP-dependent 6-phosphofructokinase 3	0.999994	7.6612e-108	279.67	NAS(1)AT(0.003)S(0.997)LRDDDAAFAK	2	4.517	37
osa03030 DNA replication	0.233405	2	2.17	HORVU1Hr1G063700.2	177	1.697	Up	4.3999e-06	T	DNA helicase MCM8	1	2.84483e-24	171.03	MLHDQDT(1)DEDMNFR	2	3.6012	17
osa03030 DNA replication	0.233405	2	2.17	HORVU1Hr1G044350.16	58	1.625	Up	0.000159634	S	DNA ligase 1	1	1.2245e-228	317.76	TADGATAEPAVDEKPPS(1)PVKS(1)PVK	3	4.803	46
osa00620 Pyruvate metabolism	0.435748	2	1.37	HORVU5Hr1G055350.3	10	1.721	Up	1.65531e-05	S	phosphoenolpyruvate carboxylase 1	1	2.33897e-43	239.37	ALSAPGGGS(1)GKIER	2	4.1154	15
osa00620 Pyruvate metabolism	0.435748	2	1.37	HORVU7Hr1G080510.2	13	0.468	Down	2.3538e-05	S	phosphoenolpyruvate carboxylase 3	1	2.79718e-11	184.27	HHS(1)IDAQLR	2	0.73336	16

## Sheet: P48-CK
KEGG pathway	Fisher's exact test p value	Mapping	Fold enrichment	Protein accession	Position	Ratio	Regulated Type	P value	Amino acid	Protein description	Localization probability	PEP	Score	Modified sequence	Charge	Mass error [ppm]	MS/MS Count
osa03013 RNA transport	0.733247	3	0.81	HORVU2Hr1G086240.1	560	0.527	Down	0.0033566	S	eukaryotic translation initiation factor 4G	0.982983	0	318.25	SALLGTGGPPSRPSTLTASPTPLAAQT(0.001)T(0.003)LS(0.983)PKPS(0.007)S(0.003)AT(0.003)PASVPVPDK	4	5.3885	44
osa03013 RNA transport	0.733247	3	0.81	HORVU2Hr1G086240.1	507	0.374	Down	2.1317e-06	S	eukaryotic translation initiation factor 4G	0.999118	5.45295e-82	272.81	IPS(0.999)S(0.001)INKPSPINPR	2	4.2113	24
osa03013 RNA transport	0.733247	3	0.81	HORVU4Hr1G037030.4	129	2.114	Up	0.038303	S	Apoptotic chromatin condensation inducer in the nucleus	1	1.1355e-217	245.13	LFESIESEEAS(1)DES(1)AEDVGANEGAPIGK	3	4.6015	46
osa03013 RNA transport	0.733247	3	0.81	HORVU4Hr1G037030.4	126	2.078	Up	0.024605	S	Apoptotic chromatin condensation inducer in the nucleus	1	1.1355e-217	245.13	LFESIESEEAS(1)DES(1)AEDVGANEGAPIGK	3	4.5262	55
osa03013 RNA transport	0.733247	3	0.81	HORVU5Hr1G092180.1	1931	1.578	Up	0.003401	S	Nuclear pore membrane glycoprotein 210	1	5.22219e-53	156.41	HAAPAPAAGPAMAPDPAS(1)PAIGEFS(1)PR	3	1.5616	23
osa04120 Ubiquitin mediated proteolysis	0.645808	1	1	HORVU5Hr1G033930.8	2367	1.509	Up	0.00080467	T	ubiquitin-protein ligase 2	0.896316	6.57391e-57	128.57	RPMAEHPDGQS(0.104)T(0.896)PAAGAQVNDPPSNLHGPETDAR	4	2.5003	13
osa03015 mRNA surveillance pathway	0.0484587	5	2.43	HORVU7Hr1G074840.1	31	1.503	Up	0.000181163	S	Serine/threonine protein phosphatase 2A 59 kDa regulatory subunit B' gamma isoform	0.984562	9.122e-196	303.03	DFAGAGSSSLS(0.014)S(0.985)PT(0.002)ADAR	2	5.5086	12
osa03015 mRNA surveillance pathway	0.0484587	5	2.43	HORVU4Hr1G037030.4	129	2.114	Up	0.038303	S	Apoptotic chromatin condensation inducer in the nucleus	1	1.1355e-217	245.13	LFESIESEEAS(1)DES(1)AEDVGANEGAPIGK	3	4.6015	46
osa03015 mRNA surveillance pathway	0.0484587	5	2.43	HORVU4Hr1G037030.4	126	2.078	Up	0.024605	S	Apoptotic chromatin condensation inducer in the nucleus	1	1.1355e-217	245.13	LFESIESEEAS(1)DES(1)AEDVGANEGAPIGK	3	4.5262	55
osa03015 mRNA surveillance pathway	0.0484587	5	2.43	HORVU2Hr1G011580.27	279	3.24	Up	0.02266	S	Cleavage and polyadenylation specificity factor subunit 1	1	5.8821e-110	240.21	DNS(0.008)FS(0.992)PAGS(1)VDLASASDSR	2	5.4854	24
osa03015 mRNA surveillance pathway	0.0484587	5	2.43	HORVU2Hr1G035400.1	464	10.883	Up	0.000141545	S	Eukaryotic peptide chain release factor subunit 1-3	1	0	377.15	SFDEVS(1)DDEGLYEDSD	2	6.6173	14
osa03015 mRNA surveillance pathway	0.0484587	5	2.43	HORVU2Hr1G013790.2	288	1.537	Up	0.049501	S	Symplekin	1	4.21483e-73	213.32	S(1)LADDMNSILEDDGHSSK	2	9.3529	15
osa03440 Homologous recombination	0.573968	1	1.22	HORVU3Hr1G089020.10	108	1.945	Up	0.0023993	S	RECA homolog 3	0.999999	1.6296e-15	211.15	SSGTDS(1)GEENMSK	2	2.6218	14
osa00030 Pentose phosphate pathway	0.623292	1	1.06	HORVU3Hr1G070300.2	132	1.595	Up	0.002601	S	ATP-dependent 6-phosphofructokinase 3	1	7.75568e-29	225.89	ISRDS(1)YPNLR	2	5.006	15
osa00071 Fatty acid degradation	0.346145	1	2.43	HORVU6Hr1G091130.9	450	0.597	Down	0.00027678	S	3-ketoacyl-CoA thiolase	1	2.20712e-09	189.13	HIQS(1)HNFLSK	2	3.4423	15
osa00520 Amino sugar and nucleotide sugar metabolism	0.809533	1	0.63	HORVU5Hr1G079230.1	397	0.577	Down	0.00062231	S	GDP-D-mannose 3',5'-epimerase	1	1.01438e-05	157.98	VCTTQAPVQLGS(1)LR	2	5.1405	12
osa00710 Carbon fixation in photosynthetic organisms	0.107252	3	2.56	HORVU5Hr1G055350.3	18	1.506	Up	0.025816	S	phosphoenolpyruvate carboxylase 1	1	0.000650438	140.05	LS(1)S(1)IDAQLR	2	2.0256	18
osa00710 Carbon fixation in photosynthetic organisms	0.107252	3	2.56	HORVU7Hr1G080510.2	13	0.261	Down	4.044e-06	S	phosphoenolpyruvate carboxylase 3	1	2.79718e-11	184.27	HHS(1)IDAQLR	2	0.73336	16
osa00710 Carbon fixation in photosynthetic organisms	0.107252	3	2.56	HORVU6Hr1G054520.3	222	0.661	Down	0.031644	S	glyceraldehyde-3-phosphate dehydrogenase C2	0.998376	4.60951e-05	172.09	TVDGPS(0.002)S(0.998)KDWR	2	6.0998	11
osa00270 Cysteine and methionine metabolism	0.723397	1	0.81	HORVU5Hr1G026730.1	261	0.635	Down	0.00061911	S	Methylthioribulose-1-phosphate dehydratase	1	1.31284e-28	186.56	SVAS(1)PGVPNGCHTTK	2	2.3525	15
osa00564 Glycerophospholipid metabolism	0.330213	2	1.7	HORVU5Hr1G115230.1	209	0.532	Down	0.027975	T	non-specific phospholipase C1	0.732069	0.000434042	128.68	WFASVPT(0.005)S(0.263)T(0.732)QPNR	2	2.024	10
osa00564 Glycerophospholipid metabolism	0.330213	2	1.7	HORVU0Hr1G027290.1	8	0.621	Down	0.029201	S	1-acyl-sn-glycerol-3-phosphate acyltransferase 2	0.993701	0.000147231	108.41	MNGST(0.006)GS(0.994)PGNHVNGK	2	1.9539	8
osa04146 Peroxisome	0.518327	1	1.42	HORVU6Hr1G091130.9	450	0.597	Down	0.00027678	S	3-ketoacyl-CoA thiolase	1	2.20712e-09	189.13	HIQS(1)HNFLSK	2	3.4423	15
osa00220 Arginine biosynthesis	0.305082	1	2.84	HORVU4Hr1G066860.5	125	0.653	Down	0.00024096	T	glutamine synthetase 1;4	0.988116	2.55474e-62	166.83	GDNILVMCDCY(0.012)T(0.988)PQGVPIPTNK	2	2.2783	23
osa03050 Proteasome	0.645808	1	1	HORVU2Hr1G014000.1	9	1.789	Up	0.00040425	S	26S protease regulatory subunit 6B homolog	0.999995	1.33598e-68	183.41	SAAAVAPS(1)PPAAPPSYPAAPSAPSAEDDDDLYGR	3	7.017	15
osa00592 alpha-Linolenic acid metabolism	0.455575	1	1.7	HORVU6Hr1G091130.9	450	0.597	Down	0.00027678	S	3-ketoacyl-CoA thiolase	1	2.20712e-09	189.13	HIQS(1)HNFLSK	2	3.4423	15
osa00562 Inositol phosphate metabolism	0.755672	1	0.74	HORVU5Hr1G115230.1	209	0.532	Down	0.027975	T	non-specific phospholipase C1	0.732069	0.000434042	128.68	WFASVPT(0.005)S(0.263)T(0.732)QPNR	2	2.024	10
osa04016 MAPK signaling pathway - plant	0.46933	3	1.19	HORVU6Hr1G033380.2	984	0.579	Down	0.00038462	S	Copper-transporting ATPase 1	1	2.74478e-12	136.47	KPLHVEEAPVPAGPGDGGS(1)NLV	2	1.4958	16
osa04016 MAPK signaling pathway - plant	0.46933	3	1.19	HORVU7Hr1G097740.1	193	0.481	Down	0.0143776	Y	mitogen-activated protein kinase 1	0.997303	0.00940004	83.438	GQFMT(0.002)EY(0.997)VVT(0.001)R	2	3.4074	13
osa04016 MAPK signaling pathway - plant	0.46933	3	1.19	HORVU1Hr1G055440.1	118	45.348	Up	0.00132269	S	Nucleoside diphosphate kinase family protein	0.999999	4.28668e-80	273.94	NVIHGS(1)DSVENAR	2	-66.845	13
osa00902 Monoterpenoid biosynthesis	0.0586907	1	17.04	HORVU1Hr1G089830.1	4	0.505	Down	0.00057686	S	Dehydrogenase/reductase SDR family member 12	1	1.48886e-05	188.88	MEGS(1)IHGSSEK	2	1.9117	29
osa04626 Plant-pathogen interaction	0.779157	2	0.73	HORVU7Hr1G055980.7	24	2.299	Up	0.00024058	S	Protein kinase superfamily protein	1	3.274e-169	235.3	WFCCAHVDTPYEENGDEFPHS(1)PER	3	2.923	41
osa04626 Plant-pathogen interaction	0.779157	2	0.73	HORVU5Hr1G110900.3	321	0.585	Down	0.0194193	S	calcium-dependent protein kinase 19	1	5.18309e-93	288.58	LTAAQVLEHPWLHDS(1)KK	3	0.72127	35
osa04141 Protein processing in endoplasmic reticulum	0.877173	1	0.5	HORVU1Hr1G052260.3	14	1.672	Up	0.0034793	S	ubiquitin family protein	0.999892	2.8909e-283	353.78	AGAGDGEGAGSES(1)PPPGAR	2	3.2793	48
osa00280 Valine, leucine and isoleucine degradation	0.305082	1	2.84	HORVU6Hr1G091130.9	450	0.597	Down	0.00027678	S	3-ketoacyl-CoA thiolase	1	2.20712e-09	189.13	HIQS(1)HNFLSK	2	3.4423	15
osa00910 Nitrogen metabolism	0.0435447	2	5.68	HORVU6Hr1G080750.4	621	0.627	Down	0.0169193	S	sulfite reductase	0.992028	0.00140401	86.729	IGS(0.992)DS(0.008)HLTGVYK	2	1.9843	7
osa00910 Nitrogen metabolism	0.0435447	2	5.68	HORVU4Hr1G066860.5	125	0.653	Down	0.00024096	T	glutamine synthetase 1;4	0.988116	2.55474e-62	166.83	GDNILVMCDCY(0.012)T(0.988)PQGVPIPTNK	2	2.2783	23
osa03010 Ribosome	0.768592	2	0.74	HORVU2Hr1G073320.1	375	3.237	Up	0.0057826	S	60S ribosomal protein L5-1	0.995496	2.9434e-173	270.72	LNALNS(0.995)S(0.005)GGADVDEDDDE	2	5.3992	14
osa03010 Ribosome	0.768592	2	0.74	HORVU5Hr1G092630.1	154	1.766	Up	0.0057586	S	60S ribosomal protein L5-1	0.999137	4.03074e-15	88.115	DLDEEYEGNVEAT(0.001)GEDFS(0.999)VEPADER	2	2.9025	10
osa03010 Ribosome	0.768592	2	0.74	HORVU5Hr1G092630.1	313	3.375	Up	0.0172353	S	60S ribosomal protein L5-1	1	0	440.58	LNALNNS(1)AGAADDDEDDE	2	5.6135	12
osa00053 Ascorbate and aldarate metabolism	0.518327	1	1.42	HORVU5Hr1G079230.1	397	0.577	Down	0.00062231	S	GDP-D-mannose 3',5'-epimerase	1	1.01438e-05	157.98	VCTTQAPVQLGS(1)LR	2	5.1405	12
osa00240 Pyrimidine metabolism	0.487893	1	1.55	HORVU1Hr1G055440.1	118	45.348	Up	0.00132269	S	Nucleoside diphosphate kinase family protein	0.999999	4.28668e-80	273.94	NVIHGS(1)DSVENAR	2	-66.845	13
osa00010 Glycolysis / Gluconeogenesis	0.223129	3	1.83	HORVU3Hr1G070300.2	132	1.595	Up	0.002601	S	ATP-dependent 6-phosphofructokinase 3	1	7.75568e-29	225.89	ISRDS(1)YPNLR	2	5.006	15
osa00010 Glycolysis / Gluconeogenesis	0.223129	3	1.83	HORVU6Hr1G054520.3	222	0.661	Down	0.031644	S	glyceraldehyde-3-phosphate dehydrogenase C2	0.998376	4.60951e-05	172.09	TVDGPS(0.002)S(0.998)KDWR	2	6.0998	11
osa00010 Glycolysis / Gluconeogenesis	0.223129	3	1.83	HORVU3Hr1G080530.5	86	1.539	Up	0.0156425	S	Phosphoglycerate mutase, 2,3-bisphosphoglycerate-independent	1	0	460.7	AHGTAVGLPSDDDMGNS(1)EVGHNALGAGR	3	2.8491	126
osa00900 Terpenoid backbone biosynthesis	0.261492	1	3.41	HORVU1Hr1G064860.1	13	1.626	Up	0.0081613	S	Isopentenyl-diphosphate Delta-isomerase I	0.984748	5.85541e-05	113.34	SLALFS(0.985)S(0.772)AAS(0.243)LGLGR	2	2.8997	15
osa00900 Terpenoid backbone biosynthesis	0.261492	1	3.41	HORVU1Hr1G064860.1	14	1.685	Up	0.00162369	S	Isopentenyl-diphosphate Delta-isomerase I	0.91974	5.85541e-05	113.34	SLALFS(0.889)S(0.92)AAS(0.191)LGLGR	2	2.0688	12
osa00230 Purine metabolism	0.0525818	3	3.41	HORVU2Hr1G014130.4	139	1.553	Up	2.0165e-05	T	AMP deaminase	0.999976	0.00265139	180.17	LGSLVRPTT(1)PK	2	3.6135	15
osa00230 Purine metabolism	0.0525818	3	3.41	HORVU1Hr1G055440.1	118	45.348	Up	0.00132269	S	Nucleoside diphosphate kinase family protein	0.999999	4.28668e-80	273.94	NVIHGS(1)DSVENAR	2	-66.845	13
osa00230 Purine metabolism	0.0525818	3	3.41	HORVU1Hr1G059810.2	177	1.734	Up	0.047261	S	AMP deaminase	1	1.8875e-242	287.14	SPVASASTLESAEGS(1)DEDVVTK	2	2.5774	46
osa03018 RNA degradation	0.898341	1	0.46	HORVU3Hr1G070300.2	132	1.595	Up	0.002601	S	ATP-dependent 6-phosphofructokinase 3	1	7.75568e-29	225.89	ISRDS(1)YPNLR	2	5.006	15
osa04145 Phagosome	0.705727	1	0.85	HORVU1Hr1G081280.1	349	0.662	Down	0.046821	T	tubulin alpha-4 chain	1	2.10296e-95	276.15	TIQFVDWCPT(1)GFK	2	6.5156	46
osa00561 Glycerolipid metabolism	0.573968	1	1.22	HORVU0Hr1G027290.1	8	0.621	Down	0.029201	S	1-acyl-sn-glycerol-3-phosphate acyltransferase 2	0.993701	0.000147231	108.41	MNGST(0.006)GS(0.994)PGNHVNGK	2	1.9539	8
osa02010 ABC transporters	0.487893	1	1.55	HORVU2Hr1G115180.1	661	1.569	Up	0.0105375	S	Multidrug resistance ABC transporter ATP-binding and permease protein	0.999979	0.000163601	127.25	NLS(1)YQYS(0.896)T(0.104)GADGR	2	5.2606	12
osa00565 Ether lipid metabolism	0.346145	1	2.43	HORVU5Hr1G115230.1	209	0.532	Down	0.027975	T	non-specific phospholipase C1	0.732069	0.000434042	128.68	WFASVPT(0.005)S(0.263)T(0.732)QPNR	2	2.024	10
osa00051 Fructose and mannose metabolism	0.686951	1	0.9	HORVU3Hr1G070300.2	132	1.595	Up	0.002601	S	ATP-dependent 6-phosphofructokinase 3	1	7.75568e-29	225.89	ISRDS(1)YPNLR	2	5.006	15
osa03040 Spliceosome	0.30767	5	1.35	HORVU4Hr1G029030.22	16	0.621	Down	0.0058605	S	Splicing factor U2af large subunit B	1	3.5859e-245	272.63	ADDNGGGGGGGDHVS(1)EGARPEDDTHTR	3	2.2141	17
osa03040 Spliceosome	0.30767	5	1.35	HORVU4Hr1G037030.4	129	2.114	Up	0.038303	S	Apoptotic chromatin condensation inducer in the nucleus	1	1.1355e-217	245.13	LFESIESEEAS(1)DES(1)AEDVGANEGAPIGK	3	4.6015	46
osa03040 Spliceosome	0.30767	5	1.35	HORVU4Hr1G037030.4	126	2.078	Up	0.024605	S	Apoptotic chromatin condensation inducer in the nucleus	1	1.1355e-217	245.13	LFESIESEEAS(1)DES(1)AEDVGANEGAPIGK	3	4.5262	55
osa03040 Spliceosome	0.30767	5	1.35	HORVU2Hr1G025180.1	337	0.648	Down	0.0044635	S	Pre-mRNA-splicing factor SYF1	1	0	389.33	LEAAEEDGAVES(1)DDGEKGGKK	3	2.3019	94
osa03040 Spliceosome	0.30767	5	1.35	HORVU5Hr1G122640.6	250	1.583	Up	0.0039565	S	U2 small nuclear ribonucleoprotein A	1	2.5023e-280	288.78	PDTNMAEAS(1)EEAEAEK	2	5.1538	39
osa03040 Spliceosome	0.30767	5	1.35	HORVU1Hr1G038240.1	18	1.744	Up	0.00050353	S	RNA-binding protein 1	1	6.29584e-23	153.23	IAPGVGANLLGQHS(1)AER	2	3.8478	15
osa00500 Starch and sucrose metabolism	0.133547	3	2.32	HORVU6Hr1G028330.1	216	0.654	Down	0.010037	S	sucrose phosphate synthase 1F	0.996642	1.22363e-62	164.13	GEDAGDPSVAYGDST(0.001)T(0.002)GIS(0.997)PK	2	4.7386	18
osa00500 Starch and sucrose metabolism	0.133547	3	2.32	HORVU1Hr1G076480.3	71	1.776	Up	0.029684	S	trehalose phosphate synthase	0.999975	2.24239e-61	180.12	AATSSVASDVPS(1)S(1)AICER	2	5.6775	29
osa00500 Starch and sucrose metabolism	0.133547	3	2.32	HORVU1Hr1G076480.3	70	2.531	Up	0.000141116	S	trehalose phosphate synthase	0.999976	2.24239e-61	193.26	AATSSVASDVPS(1)S(1)AICER	2	5.6775	22
osa00500 Starch and sucrose metabolism	0.133547	3	2.32	HORVU3Hr1G071570.3	41	0.632	Down	0.0020159	S	trehalose phosphate synthase	0.985851	7.6419e-231	326.27	S(0.986)YT(0.014)NLLDLAEGNFAALGPAGGGAR	2	4.9955	14
osa04144 Endocytosis	0.0891204	6	1.89	HORVU6Hr1G034130.9	3	0.629	Down	0.043343	S	Brefeldin A-inhibited guanine nucleotide-exchange protein 1	0.990821	0.00096486	69.224	AS(0.991)PT(0.009)APLGGSTPSGR	2	-20.466	7
osa04144 Endocytosis	0.0891204	6	1.89	HORVU4Hr1G002880.3	919	1.531	Up	0.00149893	T	SEC7-like guanine nucleotide exchange family protein	1	2.98777e-29	197.71	PVPSSISTSHIPVMGT(1)PR	2	2.6443	30
osa04144 Endocytosis	0.0891204	6	1.89	HORVU6Hr1G077000.1	776	0.642	Down	0.00057539	S	dynamin-like 3	0.999995	4.66079e-96	286.59	QSHS(1)DGSLDTMAR	2	5.5851	29
osa04144 Endocytosis	0.0891204	6	1.89	HORVU3Hr1G063860.2	271	0.306	Down	0.00029979	S	Regulator of Vps4 activity in the MVB pathway protein	0.999995	0.000570677	119.55	TPES(1)PKS(1)PAVSSR	2	1.3172	16
osa04144 Endocytosis	0.0891204	6	1.89	HORVU4Hr1G059060.2	308	2.637	Up	0.039822	S	ADP-ribosylation factor GTPase-activating protein 1	0.999923	3.60023e-39	238.93	SKS(1)TQDMYTK	2	3.5765	13
osa04144 Endocytosis	0.0891204	6	1.89	HORVU7Hr1G089120.1	222	1.894	Up	0.023079	S	Ras-related protein Rab-25	0.994082	9.14766e-05	122.61	AVDAGEDS(0.006)AS(0.994)GPGKGEK	2	1.9011	9
osa00750 Vitamin B6 metabolism	0.215224	1	4.26	HORVU2Hr1G065120.1	14	0.593	Down	0.0027815	S	Pyridoxal 5'-phosphate synthase subunit PdxS	0.996072	1.04813e-21	91.1	ASDGSGVVTVY(0.002)GS(0.996)GNNGAGT(0.002)QLEPK	2	-0.086377	13
osa00630 Glyoxylate and dicarboxylate metabolism	0.546985	1	1.31	HORVU4Hr1G066860.5	125	0.653	Down	0.00024096	T	glutamine synthetase 1;4	0.988116	2.55474e-62	166.83	GDNILVMCDCY(0.012)T(0.988)PQGVPIPTNK	2	2.2783	23
osa00250 Alanine, aspartate and glutamate metabolism	0.645808	1	1	HORVU4Hr1G066860.5	125	0.653	Down	0.00024096	T	glutamine synthetase 1;4	0.988116	2.55474e-62	166.83	GDNILVMCDCY(0.012)T(0.988)PQGVPIPTNK	2	2.2783	23
osa00260 Glycine, serine and threonine metabolism	0.42126	1	1.89	HORVU3Hr1G080530.5	86	1.539	Up	0.0156425	S	Phosphoglycerate mutase, 2,3-bisphosphoglycerate-independent	1	0	460.7	AHGTAVGLPSDDDMGNS(1)EVGHNALGAGR	3	2.8491	126
osa00052 Galactose metabolism	0.384826	1	2.13	HORVU3Hr1G070300.2	132	1.595	Up	0.002601	S	ATP-dependent 6-phosphofructokinase 3	1	7.75568e-29	225.89	ISRDS(1)YPNLR	2	5.006	15
osa03030 DNA replication	0.518327	1	1.42	HORVU1Hr1G063700.2	132	1.688	Up	0.0021824	S	DNA helicase MCM8	1	1.14495e-06	128.7	MDEQDHYESVGLDDS(1)IEDER	3	1.5297	16
osa01040 Biosynthesis of unsaturated fatty acids	0.113999	1	8.52	HORVU6Hr1G091130.9	450	0.597	Down	0.00027678	S	3-ketoacyl-CoA thiolase	1	2.20712e-09	189.13	HIQS(1)HNFLSK	2	3.4423	15
osa04070 Phosphatidylinositol signaling system	0.784245	1	0.68	HORVU4Hr1G004590.4	356	1.656	Up	0.025601	S	Inositol hexakisphosphate and diphosphoinositol-pentakisphosphate kinase	1	3.2789e-125	275.19	QGS(1)GIIGTFGQSEELR	2	4.0542	15
osa00620 Pyruvate metabolism	0.307917	2	1.79	HORVU5Hr1G055350.3	18	1.506	Up	0.025816	S	phosphoenolpyruvate carboxylase 1	1	0.000650438	140.05	LS(1)S(1)IDAQLR	2	2.0256	18
osa00620 Pyruvate metabolism	0.307917	2	1.79	HORVU7Hr1G080510.2	13	0.261	Down	4.044e-06	S	phosphoenolpyruvate carboxylase 3	1	2.79718e-11	184.27	HHS(1)IDAQLR	2	0.73336	16

## Sheet: R6-CK
KEGG pathway	Fisher's exact test p value	Mapping	Fold enrichment	Protein accession	Position	Ratio	Regulated Type	P value	Amino acid	Protein description	Localization probability	PEP	Score	Modified sequence	Charge	Mass error [ppm]	MS/MS Count
osa03013 RNA transport	0.0804585	7	1.82	HORVU2Hr1G068360.8	288	1.558	Up	0.0031155	S	Eukaryotic translation initiation factor 3 subunit H	1	0.00340822	112.73	QQS(1)QQQAWLQK	2	2.5099	13
osa03013 RNA transport	0.0804585	7	1.82	HORVU5Hr1G092900.2	106	1.738	Up	0.00029582	S	Methylthioribose-1-phosphate isomerase	0.999945	1.1431e-217	274.65	HVDHLS(0.001)PDS(0.999)PS(1)PPASDVLLLASSAPQPSSMR	3	4.6274	29
osa03013 RNA transport	0.0804585	7	1.82	HORVU5Hr1G092900.2	144	0.654	Down	0.0109371	S	Methylthioribose-1-phosphate isomerase	0.999932	1.98701e-07	92.218	SLAPS(1)AGELETNKGDLTEIR	3	-1.8882	15
osa03013 RNA transport	0.0804585	7	1.82	HORVU2Hr1G086240.1	507	1.984	Up	0.00099715	S	eukaryotic translation initiation factor 4G	0.999118	5.45295e-82	272.81	IPS(0.999)S(0.001)INKPSPINPR	2	4.2113	24
osa03013 RNA transport	0.0804585	7	1.82	HORVU4Hr1G075390.1	275	1.646	Up	0.031957	S	Nuclear pore complex protein Nup98-Nup96	0.996062	0.00181664	119.43	MNVDS(0.996)PNT(0.003)S(0.001)GK	2	5.7408	11
osa03013 RNA transport	0.0804585	7	1.82	HORVU4Hr1G075390.1	295	2.295	Up	0.00190228	S	Nuclear pore complex protein Nup98-Nup96	0.988485	0.000737654	163.93	SLSPLHGS(0.012)S(0.988)QK	2	2.2422	15
osa03013 RNA transport	0.0804585	7	1.82	HORVU2Hr1G087390.3	508	2.278	Up	0.025184	S	Polyadenylate-binding protein 2	1	2.4372e-135	280.3	DAGVS(1)PAPPIGTLTSALANATPEQQR	3	1.3159	15
osa03013 RNA transport	0.0804585	7	1.82	HORVU5Hr1G063770.2	53	0.534	Down	0.011876	S	eukaryotic translation initiation factor 3 subunit C2	1	2.8857e-115	291.38	YTQDS(1)DDS(1)DTESHR	2	5.473	16
osa03013 RNA transport	0.0804585	7	1.82	HORVU5Hr1G063770.2	56	0.535	Down	0.00023543	S	eukaryotic translation initiation factor 3 subunit C2	0.999996	5.2774e-177	322.02	YTQDS(1)DDS(1)DTESHR	2	2.8636	25
osa03013 RNA transport	0.0804585	7	1.82	HORVU5Hr1G063770.2	198	0.586	Down	0.0190005	S	eukaryotic translation initiation factor 3 subunit C2	1	9.55808e-96	165.67	ENPESFEDDVADDKDVDDDDDDS(1)GDDVVDPDK	3	6.5019	11
osa03013 RNA transport	0.0804585	7	1.82	HORVU4Hr1G066290.8	569	1.508	Up	0.003876	S	Nucleoporin, Nup133/Nup155-like	0.999612	1.3069e-08	200.76	VSS(1)EAWSAGDR	2	2.281	15
osa04120 Ubiquitin mediated proteolysis	0.660109	1	0.97	HORVU5Hr1G033930.8	1527	0.414	Down	8.0367e-05	S	ubiquitin-protein ligase 2	1	0	405.72	DNS(1)PTQTSVVIDDSK	2	5.4028	36
osa04120 Ubiquitin mediated proteolysis	0.660109	1	0.97	HORVU5Hr1G033930.8	2693	1.587	Up	6.1027e-05	S	ubiquitin-protein ligase 2	1	4.08265e-79	238.01	YHSGSLFGMNS(1)R	2	2.6799	24
osa03015 mRNA surveillance pathway	0.360762	3	1.41	HORVU0Hr1G008280.1	187	0.638	Down	0.027678	S	RNA-binding protein 1	1	0.00433307	114.39	ELS(1)PGPSMR	2	-0.080337	13
osa03015 mRNA surveillance pathway	0.360762	3	1.41	HORVU2Hr1G087390.3	508	2.278	Up	0.025184	S	Polyadenylate-binding protein 2	1	2.4372e-135	280.3	DAGVS(1)PAPPIGTLTSALANATPEQQR	3	1.3159	15
osa03015 mRNA surveillance pathway	0.360762	3	1.41	HORVU2Hr1G035400.1	464	6.051	Up	0.00023521	S	Eukaryotic peptide chain release factor subunit 1-3	1	0	377.15	SFDEVS(1)DDEGLYEDSD	2	6.6173	14
osa03440 Homologous recombination	0.58816	1	1.17	HORVU3Hr1G089020.10	108	1.542	Up	0.0132764	S	RECA homolog 3	0.999999	1.6296e-15	211.15	SSGTDS(1)GEENMSK	2	2.6218	14
osa00030 Pentose phosphate pathway	0.637616	1	1.03	HORVU3Hr1G070300.2	132	1.797	Up	0.038597	S	ATP-dependent 6-phosphofructokinase 3	1	7.75568e-29	225.89	ISRDS(1)YPNLR	2	5.006	15
osa00030 Pentose phosphate pathway	0.637616	1	1.03	HORVU3Hr1G070300.2	146	2.021	Up	0.00046403	S	ATP-dependent 6-phosphofructokinase 3	0.998945	2.10133e-17	184.32	NAS(1)AT(0.001)S(0.999)LRDDDAAFAK	2	5.3589	18
osa00030 Pentose phosphate pathway	0.637616	1	1.03	HORVU3Hr1G070300.2	143	2.115	Up	0.000117422	S	ATP-dependent 6-phosphofructokinase 3	0.999994	7.6612e-108	279.67	NAS(1)AT(0.003)S(0.997)LRDDDAAFAK	2	4.517	37
osa00710 Carbon fixation in photosynthetic organisms	0.71968	1	0.82	HORVU7Hr1G080510.2	13	0.145	Down	2.2874e-07	S	phosphoenolpyruvate carboxylase 3	1	2.79718e-11	184.27	HHS(1)IDAQLR	2	0.73336	16
osa00270 Cysteine and methionine metabolism	0.130793	3	2.34	HORVU5Hr1G026730.1	258	0.655	Down	0.02252	S	Methylthioribulose-1-phosphate dehydratase	0.999995	4.84009e-10	140.3	S(1)VASPGVPNGCHTTK	2	3.7641	15
osa00270 Cysteine and methionine metabolism	0.130793	3	2.34	HORVU5Hr1G005980.2	426	0.576	Down	0.00038339	S	cysteine synthase D1	1	9.4642e-21	178.51	YLSSVLFHS(1)IKK	2	3.3971	16
osa00270 Cysteine and methionine metabolism	0.130793	3	2.34	HORVU2Hr1G058800.2	4	1.849	Up	0.0037646	S	Cytosine-specific methyltransferase	0.999643	0.00829236	91.457	VKS(1)PCS(0.987)PVT(0.008)T(0.004)GT(0.001)K	2	1.4436	9
osa00480 Glutathione metabolism	0.660109	1	0.97	HORVU5Hr1G037160.3	208	0.609	Down	0.0097374	S	Peroxidase superfamily protein	1	0.000100274	119.58	LPAAGPPS(1)PAEHLR	2	-3.8091	13
osa04075 Plant hormone signal transduction	0.627305	2	0.97	HORVU5Hr1G050330.2	462	1.554	Up	0.0025634	S	Ethylene-insensitive protein 2	0.989219	0	297.96	ASATSLNSWDS(0.989)MS(0.011)R	2	3.7974	17
osa04075 Plant hormone signal transduction	0.627305	2	0.97	HORVU1Hr1G052350.1	42	2.928	Up	0.030917	S	Protein kinase superfamily protein	0.998108	3.24566e-34	204.37	RPAPPTPPPHRPS(0.998)FS(0.002)LK	3	0.48223	20
osa00130 Ubiquinone and other terpenoid-quinone biosynthesis	0.172109	1	5.47	HORVU2Hr1G021830.1	8	0.594	Down	0.028579	S	NAD(P)H dehydrogenase (quinone)	1	5.09252e-23	166.59	GGS(1)PYGAGTFAGADGSR	2	4.4466	13
osa00190 Oxidative phosphorylation	0.347299	2	1.64	HORVU2Hr1G111640.2	953	0.6	Down	0.0035152	T	Plasma membrane ATPase	0.991833	1.27776e-05	92.369	TLHGLQAPEPAS(0.008)HT(0.992)LFNDK	3	1.0673	10
osa00190 Oxidative phosphorylation	0.347299	2	1.64	HORVU1Hr1G075110.4	167	0.666	Down	0.00113798	S	Inorganic pyrophosphatase	0.999809	1.64149e-58	200.48	IIAVCADDPEYHNLNHLSELS(1)PHR	4	1.7263	26
osa04016 MAPK signaling pathway - plant	0.495244	3	1.14	HORVU6Hr1G033380.2	984	0.548	Down	0.00141983	S	Copper-transporting ATPase 1	1	2.74478e-12	136.47	KPLHVEEAPVPAGPGDGGS(1)NLV	2	1.4958	16
osa04016 MAPK signaling pathway - plant	0.495244	3	1.14	HORVU5Hr1G050330.2	462	1.554	Up	0.0025634	S	Ethylene-insensitive protein 2	0.989219	0	297.96	ASATSLNSWDS(0.989)MS(0.011)R	2	3.7974	17
osa04016 MAPK signaling pathway - plant	0.495244	3	1.14	HORVU7Hr1G097740.1	193	0.376	Down	0.022557	Y	mitogen-activated protein kinase 1	0.997303	0.00940004	83.438	GQFMT(0.002)EY(0.997)VVT(0.001)R	2	3.4074	13
osa04626 Plant-pathogen interaction	0.952057	1	0.35	HORVU7Hr1G055980.7	24	1.958	Up	3.5583e-05	S	Protein kinase superfamily protein	1	3.274e-169	235.3	WFCCAHVDTPYEENGDEFPHS(1)PER	3	2.923	41
osa04141 Protein processing in endoplasmic reticulum	0.627305	2	0.97	HORVU3Hr1G045150.1	60	2.257	Up	5.879e-05	S	ADP-ribosylation factor 3	0.999815	1.54214e-60	194.44	LVQHQPTQHPTSEELS(1)IGK	3	2.5587	11
osa04141 Protein processing in endoplasmic reticulum	0.627305	2	0.97	HORVU1Hr1G052260.3	14	1.524	Up	0.0058597	S	ubiquitin family protein	0.999892	2.8909e-283	353.78	AGAGDGEGAGSES(1)PPPGAR	2	3.2793	48
osa03010 Ribosome	0.787045	2	0.71	HORVU2Hr1G073320.1	375	1.938	Up	0.027676	S	60S ribosomal protein L5-1	0.995496	2.9434e-173	270.72	LNALNS(0.995)S(0.005)GGADVDEDDDE	2	5.3992	14
osa03010 Ribosome	0.787045	2	0.71	HORVU5Hr1G052240.6	11	0.466	Down	1.76029e-05	T	40S ribosomal protein S19	0.990194	0.000103596	99.127	ATVPAPAAET(0.99)AAS(0.007)T(0.003)AR	2	3.0188	15
osa00053 Ascorbate and aldarate metabolism	0.532096	1	1.37	HORVU5Hr1G037160.3	208	0.609	Down	0.0097374	S	Peroxidase superfamily protein	1	0.000100274	119.58	LPAAGPPS(1)PAEHLR	2	-3.8091	13
osa00010 Glycolysis / Gluconeogenesis	0.832883	1	0.59	HORVU3Hr1G070300.2	132	1.797	Up	0.038597	S	ATP-dependent 6-phosphofructokinase 3	1	7.75568e-29	225.89	ISRDS(1)YPNLR	2	5.006	15
osa00010 Glycolysis / Gluconeogenesis	0.832883	1	0.59	HORVU3Hr1G070300.2	146	2.021	Up	0.00046403	S	ATP-dependent 6-phosphofructokinase 3	0.998945	2.10133e-17	184.32	NAS(1)AT(0.001)S(0.999)LRDDDAAFAK	2	5.3589	18
osa00010 Glycolysis / Gluconeogenesis	0.832883	1	0.59	HORVU3Hr1G070300.2	143	2.115	Up	0.000117422	S	ATP-dependent 6-phosphofructokinase 3	0.999994	7.6612e-108	279.67	NAS(1)AT(0.003)S(0.997)LRDDDAAFAK	2	4.517	37
osa00240 Pyrimidine metabolism	0.501321	1	1.49	HORVU3Hr1G049610.1	781	0.471	Down	0.024165	S	Carbamoyl-phosphate synthase large chain	0.780574	6.21599e-28	155.61	S(0.219)ES(0.781)DALSIASEVGYPVVVR	2	1.7081	7
osa00900 Terpenoid backbone biosynthesis	0.270326	1	3.28	HORVU1Hr1G064860.1	13	3.022	Up	0.028983	S	Isopentenyl-diphosphate Delta-isomerase I	0.984748	5.85541e-05	113.34	SLALFS(0.985)S(0.772)AAS(0.243)LGLGR	2	2.8997	15
osa00900 Terpenoid backbone biosynthesis	0.270326	1	3.28	HORVU1Hr1G064860.1	17	3.307	Up	0.00078112	S	Isopentenyl-diphosphate Delta-isomerase I	0.921169	0.000588205	108.91	SLALFS(0.461)S(0.618)AAS(0.921)LGLGR	2	2.5724	7
osa00900 Terpenoid backbone biosynthesis	0.270326	1	3.28	HORVU1Hr1G064860.1	14	1.971	Up	0.00062274	S	Isopentenyl-diphosphate Delta-isomerase I	0.91974	5.85541e-05	113.34	SLALFS(0.889)S(0.92)AAS(0.191)LGLGR	2	2.0688	12
osa00230 Purine metabolism	0.231106	2	2.19	HORVU2Hr1G014130.4	139	1.82	Up	4.299e-05	T	AMP deaminase	0.999976	0.00265139	180.17	LGSLVRPTT(1)PK	2	3.6135	15
osa00230 Purine metabolism	0.231106	2	2.19	HORVU1Hr1G059810.2	79	2.276	Up	2.3526e-05	S	AMP deaminase	0.986322	0	282.26	AAAGSS(0.014)S(0.986)LPDLSSIYAAGGVAR	2	4.0564	15
osa00920 Sulfur metabolism	0.315051	1	2.73	HORVU5Hr1G005980.2	426	0.576	Down	0.00038339	S	cysteine synthase D1	1	9.4642e-21	178.51	YLSSVLFHS(1)IKK	2	3.3971	16
osa03018 RNA degradation	0.183185	4	1.77	HORVU3Hr1G070300.2	132	1.797	Up	0.038597	S	ATP-dependent 6-phosphofructokinase 3	1	7.75568e-29	225.89	ISRDS(1)YPNLR	2	5.006	15
osa03018 RNA degradation	0.183185	4	1.77	HORVU3Hr1G070300.2	146	2.021	Up	0.00046403	S	ATP-dependent 6-phosphofructokinase 3	0.998945	2.10133e-17	184.32	NAS(1)AT(0.001)S(0.999)LRDDDAAFAK	2	5.3589	18
osa03018 RNA degradation	0.183185	4	1.77	HORVU3Hr1G070300.2	143	2.115	Up	0.000117422	S	ATP-dependent 6-phosphofructokinase 3	0.999994	7.6612e-108	279.67	NAS(1)AT(0.003)S(0.997)LRDDDAAFAK	2	4.517	37
osa03018 RNA degradation	0.183185	4	1.77	HORVU4Hr1G002170.5	468	0.515	Down	0.0174221	S	CCR4-NOT transcription complex subunit 3	0.999863	1.80474e-43	197.85	VNSGGLSQQLVS(1)PLGSK	2	2.7286	15
osa03018 RNA degradation	0.183185	4	1.77	HORVU2Hr1G087390.3	508	2.278	Up	0.025184	S	Polyadenylate-binding protein 2	1	2.4372e-135	280.3	DAGVS(1)PAPPIGTLTSALANATPEQQR	3	1.3159	15
osa03018 RNA degradation	0.183185	4	1.77	HORVU5Hr1G083360.5	178	1.57	Up	0.00106246	S	Protein PAT1 homolog 1	0.999979	3.5126e-196	323.76	MSS(1)YPHQEPQYNNIELIR	3	1.2111	33
osa03008 Ribosome biogenesis in eukaryotes	0.207266	3	1.89	HORVU2Hr1G016650.1	402	1.599	Up	0.0009156	S	Guanine nucleotide-binding protein-like 3 homolog	0.998937	0.000157722	110.14	VPS(0.999)FT(0.001)SVDDFLQK	2	2.3326	12
osa03008 Ribosome biogenesis in eukaryotes	0.207266	3	1.89	HORVU2Hr1G106110.11	846	0.589	Down	0.0027582	T	Transducin family protein / WD-40 repeat family protein	1	0	368.96	DVTNDSSTDNVEIAPAEPEQET(1)PEKPGK	3	4.7614	35
osa03008 Ribosome biogenesis in eukaryotes	0.207266	3	1.89	HORVU6Hr1G007020.2	305	1.621	Up	0.026141	S	RNA-binding protein NOB1	1	0	456.44	SNTDNLES(1)QEEDEPK	2	4.5913	29
osa02010 ABC transporters	0.0249278	3	4.47	HORVU4Hr1G058580.2	685	1.915	Up	0.02272	S	Lipid A export ATP-binding/permease protein MsbA	0.874193	4.8976e-256	296.93	SLQFEDPPISQNFQES(0.014)S(0.112)S(0.874)PK	2	4.7429	28
osa02010 ABC transporters	0.0249278	3	4.47	HORVU3Hr1G065390.1	617	1.523	Up	0.026801	S	Lipid A export ATP-binding/permease protein MsbA	0.999411	0.000364808	153.18	S(0.001)KS(0.999)TSLS(1)FKR	2	2.8692	12
osa02010 ABC transporters	0.0249278	3	4.47	HORVU2Hr1G115180.1	661	1.555	Up	0.00048181	S	Multidrug resistance ABC transporter ATP-binding and permease protein	0.999979	0.000163601	127.25	NLS(1)YQYS(0.896)T(0.104)GADGR	2	5.2606	12
osa03040 Spliceosome	0.757139	3	0.78	HORVU3Hr1G018170.3	467	1.591	Up	0.00052493	S	ATP-dependent RNA helicase DBP2	1	6.44816e-28	129.91	QQLASSHVVPNHIAPS(1)PGRPPMGFK	3	3.8249	25
osa03040 Spliceosome	0.757139	3	0.78	HORVU1Hr1G038240.1	18	1.691	Up	0.0004991	S	RNA-binding protein 1	1	6.29584e-23	153.23	IAPGVGANLLGQHS(1)AER	2	3.8478	15
osa03040 Spliceosome	0.757139	3	0.78	HORVU0Hr1G020490.5	232	1.583	Up	0.0020752	S	ATP-dependent RNA helicase DBP2	1	1.01797e-05	152.02	KWTLDGEES(1)DEEDVKK	3	0.20348	14
osa00051 Fructose and mannose metabolism	0.701061	1	0.86	HORVU3Hr1G070300.2	132	1.797	Up	0.038597	S	ATP-dependent 6-phosphofructokinase 3	1	7.75568e-29	225.89	ISRDS(1)YPNLR	2	5.006	15
osa00051 Fructose and mannose metabolism	0.701061	1	0.86	HORVU3Hr1G070300.2	146	2.021	Up	0.00046403	S	ATP-dependent 6-phosphofructokinase 3	0.998945	2.10133e-17	184.32	NAS(1)AT(0.001)S(0.999)LRDDDAAFAK	2	5.3589	18
osa00051 Fructose and mannose metabolism	0.701061	1	0.86	HORVU3Hr1G070300.2	143	2.115	Up	0.000117422	S	ATP-dependent 6-phosphofructokinase 3	0.999994	7.6612e-108	279.67	NAS(1)AT(0.003)S(0.997)LRDDDAAFAK	2	4.517	37
osa00500 Starch and sucrose metabolism	0.753568	1	0.75	HORVU1Hr1G076480.3	70	2.314	Up	0.00073661	S	trehalose phosphate synthase	0.999976	2.24239e-61	193.26	AATSSVASDVPS(1)S(1)AICER	2	5.6775	22
osa04144 Endocytosis	0.227006	5	1.52	HORVU6Hr1G077000.1	880	0.626	Down	1.74706e-05	S	dynamin-like 3	1	3.00458e-07	144.47	QLS(1)VHDNR	2	0.0027928	13
osa04144 Endocytosis	0.227006	5	1.52	HORVU3Hr1G063860.2	271	0.632	Down	0.0040646	S	Regulator of Vps4 activity in the MVB pathway protein	0.999995	0.000570677	119.55	TPES(1)PKS(1)PAVSSR	2	1.3172	16
osa04144 Endocytosis	0.227006	5	1.52	HORVU5Hr1G123590.1	208	0.585	Down	0.035642	S	ADP-ribosylation factor GTPase-activating protein 2	0.993098	8.2238e-286	320.65	SSTVNVLPS(0.007)S(0.993)PVAASQPANPSDDFPDFK	2	3.6577	32
osa04144 Endocytosis	0.227006	5	1.52	HORVU4Hr1G059060.2	308	7.971	Up	0.0032177	S	ADP-ribosylation factor GTPase-activating protein 1	0.999923	3.60023e-39	238.93	SKS(1)TQDMYTK	2	3.5765	13
osa04144 Endocytosis	0.227006	5	1.52	HORVU7Hr1G089120.1	222	1.859	Up	0.0098987	S	Ras-related protein Rab-25	0.994082	9.14766e-05	122.61	AVDAGEDS(0.006)AS(0.994)GPGKGEK	2	1.9011	9
osa00750 Vitamin B6 metabolism	0.222739	1	4.1	HORVU2Hr1G065120.1	14	0.565	Down	0.0021829	S	Pyridoxal 5'-phosphate synthase subunit PdxS	0.996072	1.04813e-21	91.1	ASDGSGVVTVY(0.002)GS(0.996)GNNGAGT(0.002)QLEPK	2	-0.086377	13
osa00940 Phenylpropanoid biosynthesis	0.277731	2	1.93	HORVU0Hr1G012940.6	210	0.647	Down	0.0166188	S	Alcohol dehydrogenase	0.693568	1.01736e-05	135.5	AFGMTVTVIS(0.057)S(0.25)S(0.694)PR	2	3.0184	6
osa00940 Phenylpropanoid biosynthesis	0.277731	2	1.93	HORVU0Hr1G012940.6	23	0.245	Down	6.2579e-05	S	Alcohol dehydrogenase	0.966328	5.48487e-22	217.16	DESGLLSPYS(0.966)FS(0.034)R	2	4.3489	9
osa00940 Phenylpropanoid biosynthesis	0.277731	2	1.93	HORVU0Hr1G012940.6	20	0.477	Down	0.0020354	S	Alcohol dehydrogenase	0.999983	1.6319e-16	186.39	DESGLLS(1)PYSFSR	2	4.09	7
osa00940 Phenylpropanoid biosynthesis	0.277731	2	1.93	HORVU3Hr1G097140.5	25	0.64	Down	0.00093647	S	Alcohol dehydrogenase	0.999964	2.83699e-07	155.57	DPSGLLS(1)PHTFNR	2	5.9362	15
osa00250 Alanine, aspartate and glutamate metabolism	0.660109	1	0.97	HORVU3Hr1G049610.1	781	0.471	Down	0.024165	S	Carbamoyl-phosphate synthase large chain	0.780574	6.21599e-28	155.61	S(0.219)ES(0.781)DALSIASEVGYPVVVR	2	1.7081	7
osa03030 DNA replication	0.532096	1	1.37	HORVU1Hr1G063700.2	132	1.679	Up	0.00178181	S	DNA helicase MCM8	1	1.14495e-06	128.7	MDEQDHYESVGLDDS(1)IEDER	3	1.5297	16
osa00052 Galactose metabolism	0.396578	1	2.05	HORVU3Hr1G070300.2	132	1.797	Up	0.038597	S	ATP-dependent 6-phosphofructokinase 3	1	7.75568e-29	225.89	ISRDS(1)YPNLR	2	5.006	15
osa00052 Galactose metabolism	0.396578	1	2.05	HORVU3Hr1G070300.2	146	2.021	Up	0.00046403	S	ATP-dependent 6-phosphofructokinase 3	0.998945	2.10133e-17	184.32	NAS(1)AT(0.001)S(0.999)LRDDDAAFAK	2	5.3589	18
osa00052 Galactose metabolism	0.396578	1	2.05	HORVU3Hr1G070300.2	143	2.115	Up	0.000117422	S	ATP-dependent 6-phosphofructokinase 3	0.999994	7.6612e-108	279.67	NAS(1)AT(0.003)S(0.997)LRDDDAAFAK	2	4.517	37
osa00620 Pyruvate metabolism	0.701061	1	0.86	HORVU7Hr1G080510.2	13	0.145	Down	2.2874e-07	S	phosphoenolpyruvate carboxylase 3	1	2.79718e-11	184.27	HHS(1)IDAQLR	2	0.73336	16

## Sheet: R48-CK
KEGG pathway	Fisher's exact test p value	Mapping	Fold enrichment	Protein accession	Position	Ratio	Regulated Type	P value	Amino acid	Protein description	Localization probability	PEP	Score	Modified sequence	Charge	Mass error [ppm]	MS/MS Count
osa03013 RNA transport	0.619931	3	0.96	HORVU5Hr1G092900.2	131	0.594	Down	0.0115225	S	Methylthioribose-1-phosphate isomerase	1	0.000127445	104	FHAAS(1)EFGEEDSR	2	2.2604	11
osa03013 RNA transport	0.619931	3	0.96	HORVU4Hr1G037030.4	126	2.095	Up	0.024138	S	Apoptotic chromatin condensation inducer in the nucleus	1	1.1355e-217	245.13	LFESIESEEAS(1)DES(1)AEDVGANEGAPIGK	3	4.5262	55
osa03013 RNA transport	0.619931	3	0.96	HORVU4Hr1G066290.8	569	1.58	Up	0.00052397	S	Nucleoporin, Nup133/Nup155-like	0.999612	1.3069e-08	200.76	VSS(1)EAWSAGDR	2	2.281	15
osa04120 Ubiquitin mediated proteolysis	0.204888	2	2.37	HORVU3Hr1G004520.12	108	1.516	Up	0.0040981	S	ubiquitin-conjugating enzyme 23	0.996102	2.8741e-159	191.51	TENVGPDGDNANNASHGDDIDS(0.726)QS(0.278)S(0.996)LPDNK	3	6.4539	11
osa04120 Ubiquitin mediated proteolysis	0.204888	2	2.37	HORVU3Hr1G004520.12	105	1.505	Up	2.3498e-05	S	ubiquitin-conjugating enzyme 23	0.99763	5.1931e-179	216.42	TENVGPDGDNANNASHGDDIDS(0.998)QS(0.741)S(0.262)LPDNK	3	5.0819	15
osa04120 Ubiquitin mediated proteolysis	0.204888	2	2.37	HORVU5Hr1G033930.8	2367	1.527	Up	0.006485	T	ubiquitin-protein ligase 2	0.896316	6.57391e-57	128.57	RPMAEHPDGQS(0.104)T(0.896)PAAGAQVNDPPSNLHGPETDAR	4	2.5003	13
osa03015 mRNA surveillance pathway	0.249262	3	1.73	HORVU4Hr1G037030.4	126	2.095	Up	0.024138	S	Apoptotic chromatin condensation inducer in the nucleus	1	1.1355e-217	245.13	LFESIESEEAS(1)DES(1)AEDVGANEGAPIGK	3	4.5262	55
osa03015 mRNA surveillance pathway	0.249262	3	1.73	HORVU2Hr1G035400.1	464	12.185	Up	0.000116358	S	Eukaryotic peptide chain release factor subunit 1-3	1	0	377.15	SFDEVS(1)DDEGLYEDSD	2	6.6173	14
osa03015 mRNA surveillance pathway	0.249262	3	1.73	HORVU2Hr1G013790.2	288	1.761	Up	0.0082828	S	Symplekin	1	4.21483e-73	213.32	S(1)LADDMNSILEDDGHSSK	2	9.3529	15
osa00520 Amino sugar and nucleotide sugar metabolism	0.752522	1	0.75	HORVU5Hr1G079230.1	397	0.576	Down	0.0055974	S	GDP-D-mannose 3',5'-epimerase	1	1.01438e-05	157.98	VCTTQAPVQLGS(1)LR	2	5.1405	12
osa00710 Carbon fixation in photosynthetic organisms	0.643035	1	1.01	HORVU7Hr1G080510.2	13	0.283	Down	1.6028e-06	S	phosphoenolpyruvate carboxylase 3	1	2.79718e-11	184.27	HHS(1)IDAQLR	2	0.73336	16
osa00480 Glutathione metabolism	0.582743	1	1.18	HORVU1Hr1G017050.3	43	0.451	Down	0.0072223	S	Glutathione S-transferase family protein	1	0.0165051	74.486	S(1)PEHLVR	2	-2.5607	6
osa00564 Glycerophospholipid metabolism	0.643035	1	1.01	HORVU5Hr1G115230.1	209	0.637	Down	0.0072785	T	non-specific phospholipase C1	0.732069	0.000434042	128.68	WFASVPT(0.005)S(0.263)T(0.732)QPNR	2	2.024	10
osa03050 Proteasome	0.582743	1	1.18	HORVU2Hr1G014000.1	9	1.706	Up	0.00173893	S	26S protease regulatory subunit 6B homolog	0.999995	1.33598e-68	183.41	SAAAVAPS(1)PPAAPPSYPAAPSAPSAEDDDDLYGR	3	7.017	15
osa00190 Oxidative phosphorylation	0.643035	1	1.01	HORVU1Hr1G075110.4	167	0.654	Down	0.0028607	S	Inorganic pyrophosphatase	0.999809	1.64149e-58	200.48	IIAVCADDPEYHNLNHLSELS(1)PHR	4	1.7263	26
osa00562 Inositol phosphate metabolism	0.694784	1	0.88	HORVU5Hr1G115230.1	209	0.637	Down	0.0072785	T	non-specific phospholipase C1	0.732069	0.000434042	128.68	WFASVPT(0.005)S(0.263)T(0.732)QPNR	2	2.024	10
osa04016 MAPK signaling pathway - plant	0.361365	3	1.4	HORVU6Hr1G033380.2	984	0.586	Down	5.7103e-05	S	Copper-transporting ATPase 1	1	2.74478e-12	136.47	KPLHVEEAPVPAGPGDGGS(1)NLV	2	1.4958	16
osa04016 MAPK signaling pathway - plant	0.361365	3	1.4	HORVU7Hr1G097740.1	193	0.443	Down	0.0113608	Y	mitogen-activated protein kinase 1	0.997303	0.00940004	83.438	GQFMT(0.002)EY(0.997)VVT(0.001)R	2	3.4074	13
osa04016 MAPK signaling pathway - plant	0.361365	3	1.4	HORVU1Hr1G055440.1	118	44.168	Up	0.000120311	S	Nucleoside diphosphate kinase family protein	0.999999	4.28668e-80	273.94	NVIHGS(1)DSVENAR	2	-66.845	13
osa00902 Monoterpenoid biosynthesis	0.0496614	1	20.14	HORVU1Hr1G089830.1	4	0.548	Down	0.00042075	S	Dehydrogenase/reductase SDR family member 12	1	1.48886e-05	188.88	MEGS(1)IHGSSEK	2	1.9117	29
osa04626 Plant-pathogen interaction	0.199875	4	1.71	HORVU7Hr1G055370.6	57	1.922	Up	0.00073733	S	receptor-like protein kinase 1	0.979403	5.42454e-07	163.09	KDALLPSS(0.002)EES(0.979)T(0.018)R	2	3.2921	22
osa04626 Plant-pathogen interaction	0.199875	4	1.71	HORVU7Hr1G055980.7	24	2.198	Up	2.2659e-05	S	Protein kinase superfamily protein	1	3.274e-169	235.3	WFCCAHVDTPYEENGDEFPHS(1)PER	3	2.923	41
osa04626 Plant-pathogen interaction	0.199875	4	1.71	HORVU4Hr1G015770.3	6	0.662	Down	0.0040203	T	receptor kinase 2	0.999654	0.00095242	163.59	HST(1)PTQSDLER	2	5.5306	12
osa04626 Plant-pathogen interaction	0.199875	4	1.71	HORVU5Hr1G110900.3	321	0.635	Down	0.0031763	S	calcium-dependent protein kinase 19	1	5.18309e-93	288.58	LTAAQVLEHPWLHDS(1)KK	3	0.72127	35
osa04141 Protein processing in endoplasmic reticulum	0.828954	1	0.59	HORVU1Hr1G052260.3	14	1.716	Up	0.0025805	S	ubiquitin family protein	0.999892	2.8909e-283	353.78	AGAGDGEGAGSES(1)PPPGAR	2	3.2793	48
osa03010 Ribosome	0.403404	3	1.31	HORVU1Hr1G042220.1	159	0.63	Down	0.029138	S	40S ribosomal protein S17-4	0.996984	0.00190686	100.69	APEVT(0.003)AS(0.997)AAPFR	2	-0.041327	7
osa03010 Ribosome	0.403404	3	1.31	HORVU2Hr1G073320.1	375	3.064	Up	0.0076611	S	60S ribosomal protein L5-1	0.995496	2.9434e-173	270.72	LNALNS(0.995)S(0.005)GGADVDEDDDE	2	5.3992	14
osa03010 Ribosome	0.403404	3	1.31	HORVU5Hr1G092630.1	154	2.103	Up	0.0028555	S	60S ribosomal protein L5-1	0.999137	4.03074e-15	88.115	DLDEEYEGNVEAT(0.001)GEDFS(0.999)VEPADER	2	2.9025	10
osa03010 Ribosome	0.403404	3	1.31	HORVU5Hr1G092630.1	313	2.779	Up	0.020897	S	60S ribosomal protein L5-1	1	0	440.58	LNALNNS(1)AGAADDDEDDE	2	5.6135	12
osa00053 Ascorbate and aldarate metabolism	0.459451	1	1.68	HORVU5Hr1G079230.1	397	0.576	Down	0.0055974	S	GDP-D-mannose 3',5'-epimerase	1	1.01438e-05	157.98	VCTTQAPVQLGS(1)LR	2	5.1405	12
osa00010 Glycolysis / Gluconeogenesis	0.765198	1	0.72	HORVU3Hr1G080530.5	86	1.527	Up	0.0100622	S	Phosphoglycerate mutase, 2,3-bisphosphoglycerate-independent	1	0	460.7	AHGTAVGLPSDDDMGNS(1)EVGHNALGAGR	3	2.8491	126
osa00240 Pyrimidine metabolism	0.43083	1	1.83	HORVU1Hr1G055440.1	118	44.168	Up	0.000120311	S	Nucleoside diphosphate kinase family protein	0.999999	4.28668e-80	273.94	NVIHGS(1)DSVENAR	2	-66.845	13
osa00900 Terpenoid backbone biosynthesis	0.225298	1	4.03	HORVU1Hr1G064860.1	13	3.41	Up	0.022182	S	Isopentenyl-diphosphate Delta-isomerase I	0.984748	5.85541e-05	113.34	SLALFS(0.985)S(0.772)AAS(0.243)LGLGR	2	2.8997	15
osa00900 Terpenoid backbone biosynthesis	0.225298	1	4.03	HORVU1Hr1G064860.1	14	1.873	Up	0.0023195	S	Isopentenyl-diphosphate Delta-isomerase I	0.91974	5.85541e-05	113.34	SLALFS(0.889)S(0.92)AAS(0.191)LGLGR	2	2.0688	12
osa00230 Purine metabolism	0.0342206	3	4.03	HORVU2Hr1G014130.4	139	1.518	Up	0.00075896	T	AMP deaminase	0.999976	0.00265139	180.17	LGSLVRPTT(1)PK	2	3.6135	15
osa00230 Purine metabolism	0.0342206	3	4.03	HORVU1Hr1G055440.1	118	44.168	Up	0.000120311	S	Nucleoside diphosphate kinase family protein	0.999999	4.28668e-80	273.94	NVIHGS(1)DSVENAR	2	-66.845	13
osa00230 Purine metabolism	0.0342206	3	4.03	HORVU1Hr1G059810.2	177	1.945	Up	0.033561	S	AMP deaminase	1	1.8875e-242	287.14	SPVASASTLESAEGS(1)DEDVVTK	2	2.5774	46
osa03018 RNA degradation	0.854137	1	0.54	HORVU4Hr1G088210.35	794	1.596	Up	0.0012848	S	CCR4-NOT transcription complex subunit 1	0.991618	2.52293e-12	102.1	T(0.008)LS(0.992)LPPMLNQYTAPVR	2	4.8326	14
osa00565 Ether lipid metabolism	0.300789	1	2.88	HORVU5Hr1G115230.1	209	0.637	Down	0.0072785	T	non-specific phospholipase C1	0.732069	0.000434042	128.68	WFASVPT(0.005)S(0.263)T(0.732)QPNR	2	2.024	10
osa03040 Spliceosome	0.196646	5	1.6	HORVU4Hr1G029030.22	489	0.619	Down	0.0101159	S	Splicing factor U2af large subunit B	1	1.04437e-52	252.02	PHLS(1)GEPVSGVGK	2	3.7454	15
osa03040 Spliceosome	0.196646	5	1.6	HORVU4Hr1G029030.22	16	0.633	Down	0.0062636	S	Splicing factor U2af large subunit B	1	3.5859e-245	272.63	ADDNGGGGGGGDHVS(1)EGARPEDDTHTR	3	2.2141	17
osa03040 Spliceosome	0.196646	5	1.6	HORVU4Hr1G037030.4	126	2.095	Up	0.024138	S	Apoptotic chromatin condensation inducer in the nucleus	1	1.1355e-217	245.13	LFESIESEEAS(1)DES(1)AEDVGANEGAPIGK	3	4.5262	55
osa03040 Spliceosome	0.196646	5	1.6	HORVU6Hr1G020850.3	84	0.638	Down	0.028342	S	Splicing factor 3B subunit 1	0.999924	4.2661e-34	171.03	LAS(1)YTGHAVAAADIPR	2	4.1072	15
osa03040 Spliceosome	0.196646	5	1.6	HORVU5Hr1G122640.6	250	1.522	Up	0.0034229	S	U2 small nuclear ribonucleoprotein A	1	2.5023e-280	288.78	PDTNMAEAS(1)EEAEAEK	2	5.1538	39
osa03040 Spliceosome	0.196646	5	1.6	HORVU1Hr1G038240.1	18	1.632	Up	0.00044182	S	RNA-binding protein 1	1	6.29584e-23	153.23	IAPGVGANLLGQHS(1)AER	2	3.8478	15
osa00500 Starch and sucrose metabolism	0.299232	2	1.83	HORVU4Hr1G066510.7	52	1.571	Up	0.0144394	T	trehalose phosphate synthase	0.990803	6.5578e-165	259.38	RLPSVVTTPGLMEDS(0.088)PAS(0.893)PS(0.025)T(0.991)PS(0.002)PAPR	3	2.251	39
osa00500 Starch and sucrose metabolism	0.299232	2	1.83	HORVU1Hr1G076480.3	70	3.988	Up	0.0028186	S	trehalose phosphate synthase	0.999976	2.24239e-61	193.26	AATSSVASDVPS(1)S(1)AICER	2	5.6775	22
osa04144 Endocytosis	0.122934	5	1.86	HORVU6Hr1G034130.9	3	0.522	Down	0.042258	S	Brefeldin A-inhibited guanine nucleotide-exchange protein 1	0.990821	0.00096486	69.224	AS(0.991)PT(0.009)APLGGSTPSGR	2	-20.466	7
osa04144 Endocytosis	0.122934	5	1.86	HORVU4Hr1G002880.3	919	1.506	Up	0.000123442	T	SEC7-like guanine nucleotide exchange family protein	1	2.98777e-29	197.71	PVPSSISTSHIPVMGT(1)PR	2	2.6443	30
osa04144 Endocytosis	0.122934	5	1.86	HORVU3Hr1G063860.2	248	1.54	Up	0.0135379	S	Regulator of Vps4 activity in the MVB pathway protein	0.926279	1.97474e-20	218.12	IESSPGS(0.926)S(0.074)ISR	2	4.0656	12
osa04144 Endocytosis	0.122934	5	1.86	HORVU4Hr1G090800.2	283	0.559	Down	0.000862	S	Charged multivesicular body protein 3	1	2.55415e-18	130.81	TAVAES(1)VDDDEDDLEK	2	3.5908	15
osa04144 Endocytosis	0.122934	5	1.86	HORVU7Hr1G089120.1	222	2.041	Up	0.030005	S	Ras-related protein Rab-25	0.994082	9.14766e-05	122.61	AVDAGEDS(0.006)AS(0.994)GPGKGEK	2	1.9011	9
osa00750 Vitamin B6 metabolism	0.184621	1	5.03	HORVU2Hr1G065120.1	14	0.621	Down	0.0040164	S	Pyridoxal 5'-phosphate synthase subunit PdxS	0.996072	1.04813e-21	91.1	ASDGSGVVTVY(0.002)GS(0.996)GNNGAGT(0.002)QLEPK	2	-0.086377	13
osa00940 Phenylpropanoid biosynthesis	0.582743	1	1.18	HORVU5Hr1G062030.9	52	0.605	Down	0.00088196	S	Alcohol dehydrogenase	0.998762	9.21571e-41	212.69	DTSGVLSPYS(0.999)FS(0.001)R	2	2.9693	9
osa00260 Glycine, serine and threonine metabolism	0.369076	1	2.24	HORVU3Hr1G080530.5	86	1.527	Up	0.0100622	S	Phosphoglycerate mutase, 2,3-bisphosphoglycerate-independent	1	0	460.7	AHGTAVGLPSDDDMGNS(1)EVGHNALGAGR	3	2.8491	126
osa03030 DNA replication	0.459451	1	1.68	HORVU1Hr1G063700.2	132	1.704	Up	0.0025185	S	DNA helicase MCM8	1	1.14495e-06	128.7	MDEQDHYESVGLDDS(1)IEDER	3	1.5297	16
osa00620 Pyruvate metabolism	0.62395	1	1.06	HORVU7Hr1G080510.2	13	0.283	Down	1.6028e-06	S	phosphoenolpyruvate carboxylase 3	1	2.79718e-11	184.27	HHS(1)IDAQLR	2	0.73336	16
