# Supplementary material for: Global Profiling of Phosphorylation Reveals the Barley Roots Response to Phosphorus Starvation and Resupply
Source: Front Plant Sci. 2021 Jul 14;12:676432. doi: 10.3389/fpls.2021.676432 (PMC8317692; doi:10.3389/fpls.2021.676432)
Supplement: Supplementary Figure 1 — The motifs of CDPKs, MAPKs and acidic kinases in barley roots under Pi starvation/resupply. [file Data_Sheet_1.zip › Supplementary Tables/Supplementary Table 8.xlsx]

## Sheet: P6-CK
Protein accession	Position	Ratio	Regulated Type	P value	Amino acid	Protein description
Kinases
HORVU1Hr1G069100.5	943	1.643	Up	0.00086363	S	Protein kinase superfamily protein
HORVU1Hr1G069100.5	944	1.614	Up	0.000142206	S	Protein kinase superfamily protein
HORVU2Hr1G028230.14	4	1.749	Up	0.02082	S	Protein kinase superfamily protein
HORVU2Hr1G110900.9	787	1.919	Up	0.0068033	S	Protein kinase superfamily protein
HORVU2Hr1G110900.9	790	2.762	Up	0.008103	S	Protein kinase superfamily protein
HORVU2Hr1G110900.9	883	1.738	Up	0.00016314	S	Protein kinase superfamily protein
HORVU2Hr1G110900.9	362	1.62	Up	0.0128184	S	Protein kinase superfamily protein
HORVU2Hr1G110900.9	893	1.872	Up	0.035322	S	Protein kinase superfamily protein
HORVU2Hr1G110900.9	810	1.525	Up	0.0158169	S	Protein kinase superfamily protein
HORVU2Hr1G117110.1	808	0.394	Down	0.0144409	S	Protein kinase superfamily protein
HORVU4Hr1G001850.2	465	2.135	Up	0.0148957	T	Protein kinase superfamily protein
HORVU4Hr1G073020.3	26	1.908	Up	0.0185761	S	Protein kinase superfamily protein
HORVU4Hr1G073020.3	31	1.909	Up	0.0183621	S	Protein kinase superfamily protein
HORVU4Hr1G088910.12	536	0.645	Down	0.0196181	S	Protein kinase superfamily protein
HORVU5Hr1G097010.3	25	1.527	Up	0.00064004	S	Protein kinase superfamily protein
HORVU5Hr1G125710.2	887	0.598	Down	0.0061046	S	Protein kinase superfamily protein
HORVU5Hr1G125710.2	504	0.639	Down	0.00028136	S	Protein kinase superfamily protein
HORVU6Hr1G058230.6	429	1.694	Up	0.0182593	S	Protein kinase superfamily protein
HORVU7Hr1G055980.7	24	2.239	Up	7.9058e-05	S	Protein kinase superfamily protein
HORVU7Hr1G081590.1	670	2.27	Up	0.0131449	S	Protein kinase superfamily protein
HORVU1Hr1G077430.8	320	0.587	Down	0.0122161	S	Protein kinase family protein
HORVU4Hr1G056610.3	173	0.592	Down	0.0071221	T	protein kinase family protein
HORVU5Hr1G022360.3	83	2.134	Up	0.033896	S	protein kinase family protein
HORVU7Hr1G055370.6	57	1.586	Up	0.049722	S	receptor-like protein kinase 1
HORVU4Hr1G019460.1	457	1.664	Up	0.00110386	S	receptor-like protein kinase 1
HORVU4Hr1G019460.1	608	0.632	Down	0.027899	S	receptor-like protein kinase 1
HORVU7Hr1G106450.1	348	1.678	Up	0.0042568	S	receptor kinase 2
HORVU2Hr1G042490.6	765	1.808	Up	0.00119553	S	receptor kinase 3
HORVU2Hr1G042490.6	760	2.014	Up	0.00087919	S	receptor kinase 3
HORVU2Hr1G046660.6	32	1.503	Up	2.0878e-05	T	calcium-dependent protein kinase 33
HORVU2Hr1G046660.6	13	1.704	Up	8.277e-05	S	calcium-dependent protein kinase 33
HORVU3Hr1G070300.2	103	2.094	Up	0.00048091	S	ATP-dependent 6-phosphofructokinase 3
HORVU3Hr1G070300.2	132	1.74	Up	0.00021843	S	ATP-dependent 6-phosphofructokinase 3
HORVU3Hr1G070300.2	146	2.027	Up	9.9828e-05	S	ATP-dependent 6-phosphofructokinase 3
HORVU3Hr1G070300.2	143	2.233	Up	0.00136032	S	ATP-dependent 6-phosphofructokinase 3
HORVU6Hr1G066470.4	39	1.916	Up	0.00061647	S	Calcium-dependent protein kinase family protein
Phosphatase
HORVU1Hr1G008230.4	582	0.505	Down	0.030803	S	dual specificity protein phosphatase 1
HORVU3Hr1G050920.4	594	1.679	Up	0.026077	S	SIT4 phosphatase-associated family protein
HORVU7Hr1G049260.4	500	1.632	Up	0.024898	S	Protein phosphatase 2C family protein
Enzymes
HORVU0Hr1G012940.6	23	0.204	Down	0.000197159	S	Alcohol dehydrogenase
HORVU0Hr1G012940.6	20	0.417	Down	0.0025192	S	Alcohol dehydrogenase
HORVU0Hr1G020490.5	232	1.724	Up	0.00045574	S	ATP-dependent RNA helicase DBP2
HORVU0Hr1G038120.1	226	9.69	Up	0.027541	S	cellulose synthase 1
HORVU1Hr1G007580.4	467	1.527	Up	0.025316	S	E3 UFM1-protein ligase 1 homolog
HORVU1Hr1G044350.16	58	1.625	Up	0.000159634	S	DNA ligase 1
HORVU1Hr1G059810.2	79	2.213	Up	1.77356e-05	S	AMP deaminase
HORVU1Hr1G059810.2	177	1.969	Up	0.0065994	S	AMP deaminase
HORVU1Hr1G063700.2	177	1.697	Up	4.3999e-06	T	DNA helicase MCM8
HORVU1Hr1G072780.1	79	1.524	Up	0.0008156	S	Gamma-glutamyl phosphate reductase
HORVU1Hr1G076480.3	49	1.644	Up	0.00020168	S	trehalose phosphate synthase
HORVU1Hr1G076480.3	70	2.997	Up	0.0053434	S	trehalose phosphate synthase
HORVU1Hr1G076480.3	5	2.013	Up	0.00038388	S	trehalose phosphate synthase
HORVU1Hr1G083840.2	414	0.471	Down	0.0120768	S	ATP synthase subunit beta
HORVU2Hr1G014000.1	9	0.495	Down	0.0053609	S	26S protease regulatory subunit 6B homolog
HORVU2Hr1G014000.1	9	0.495	Down	0.0053609	S	26S protease regulatory subunit 6B homolog
HORVU2Hr1G014130.4	139	2.211	Up	2.4465e-06	T	AMP deaminase
HORVU2Hr1G014130.4	77	1.66	Up	1.80945e-05	S	AMP deaminase
HORVU2Hr1G014130.4	133	1.668	Up	0.0045196	S	AMP deaminase
HORVU2Hr1G042460.1	25	0.468	Down	3.9476e-05	T	Adenine nucleotide alpha hydrolases-like superfamily protein
HORVU2Hr1G042460.1	107	0.462	Down	0.0041414	T	Adenine nucleotide alpha hydrolases-like superfamily protein
HORVU2Hr1G055640.5	95	1.523	Up	0.00091769	S	Peptidyl-prolyl cis-trans isomerase D
HORVU2Hr1G065120.1	14	0.594	Down	0.0051588	S	Pyridoxal 5'-phosphate synthase subunit PdxS
HORVU2Hr1G094650.1	130	0.617	Down	0.00091901	S	Superoxide dismutase [Cu-Zn]
HORVU2Hr1G112260.9	185	0.443	Down	0.00043509	T	NADPH--cytochrome P450 reductase
HORVU3Hr1G018170.3	467	1.966	Up	1.80987e-05	S	ATP-dependent RNA helicase DBP2
HORVU3Hr1G023810.25	332	2.066	Up	0.00050273	S	Peptidyl-prolyl cis-trans isomerase G isoform 1
HORVU3Hr1G065390.1	617	1.911	Up	0.00097668	S	Lipid A export ATP-binding/permease protein MsbA
HORVU3Hr1G071570.3	41	1.946	Up	0.00030024	S	trehalose phosphate synthase
HORVU3Hr1G071770.1	149	1.716	Up	0.00091949	S	cellulose synthase family protein
HORVU3Hr1G071770.1	165	1.756	Up	0.00062187	S	cellulose synthase family protein
HORVU3Hr1G075220.5	224	1.76	Up	0.00160206	T	Ubiquitin carboxyl-terminal hydrolase 13
HORVU3Hr1G075220.5	223	1.76	Up	0.00160206	T	Ubiquitin carboxyl-terminal hydrolase 13
HORVU3Hr1G080820.2	841	2.495	Up	0.00128368	S	N-terminal kinase-like protein
HORVU3Hr1G087210.2	627	2.769	Up	0.0182448	T	respiratory burst oxidase protein F
HORVU3Hr1G088540.1	379	0.602	Down	0.00106462	S	fructose-bisphosphate aldolase 2
HORVU4Hr1G000930.1	209	0.55	Down	0.036362	S	HXXXD-type acyl-transferase family protein
HORVU4Hr1G005920.1	43	2.468	Up	0.0003227	S	lipoxygenase 1
HORVU4Hr1G033300.1	598	0.665	Down	0.030318	S	AAA-type ATPase family protein
HORVU4Hr1G064720.1	218	1.904	Up	0.0066811	S	Deoxymugineic acid synthase1
HORVU4Hr1G079900.1	21	2.053	Up	0.04326	S	Methyltransferase-like protein 1
HORVU4Hr1G080780.1	57	1.535	Up	0.0095622	S	sterol methyltransferase 2
HORVU4Hr1G081480.3	144	0.403	Down	1.75668e-05	T	2-oxoglutarate (2OG) and Fe(II)-dependent oxygenase superfamily protein
HORVU4Hr1G089360.1	492	0.577	Down	0.00124127	S	Flavin-containing monooxygenase family protein
HORVU5Hr1G017550.9	77	1.516	Up	0.001703	S	histone deacetylase 15
HORVU5Hr1G033930.8	2693	1.569	Up	9.5275e-05	S	ubiquitin-protein ligase 2
HORVU5Hr1G033930.8	2367	1.623	Up	0.0034823	T	ubiquitin-protein ligase 2
HORVU5Hr1G055350.3	10	1.721	Up	1.65531e-05	S	phosphoenolpyruvate carboxylase 1
HORVU5Hr1G062030.9	52	0.631	Down	0.000135912	S	Alcohol dehydrogenase
HORVU5Hr1G079230.1	397	0.5	Down	0.00155835	S	GDP-D-mannose 3',5'-epimerase
HORVU5Hr1G092900.2	104	1.949	Up	0.039876	S	Methylthioribose-1-phosphate isomerase
HORVU5Hr1G092900.2	106	2.463	Up	0.0157003	S	Methylthioribose-1-phosphate isomerase
HORVU6Hr1G016750.9	70	0.639	Down	0.00032047	S	Endoglucanase 11
HORVU6Hr1G016750.9	3421	0.495	Down	0.000197051	S	Endoglucanase 11
HORVU6Hr1G028330.1	216	0.323	Down	7.5242e-05	S	sucrose phosphate synthase 1F
HORVU6Hr1G038010.1	12	0.369	Down	0.0027204	S	histone deacetylase 6
HORVU6Hr1G043010.3	75	2.262	Up	0.029585	S	alkaline/neutral invertase
HORVU6Hr1G067930.5	1420	0.64	Down	0.035102	S	DNA topoisomerase 2
HORVU6Hr1G084190.1	37	0.639	Down	0.00119611	S	trehalose phosphate synthase
HORVU7Hr1G063020.3	759	0.647	Down	0.020224	S	Lipid A export ATP-binding/permease protein MsbA
HORVU7Hr1G071710.1	146	1.52	Up	0.0115588	S	DNA topoisomerase 1
HORVU7Hr1G080510.2	13	0.468	Down	2.3538e-05	S	phosphoenolpyruvate carboxylase 3

## Sheet: P48-CK
Protein accession	Position	Ratio	Regulated Type	P value	Amino acid	Protein description
Kinases
HORVU1Hr1G069100.5	593	0.62	Down	0.0024203	S	Protein kinase superfamily protein
HORVU1Hr1G069100.5	594	0.528	Down	3.9868e-05	T	Protein kinase superfamily protein
HORVU2Hr1G028230.14	48	0.653	Down	0.026762	S	Protein kinase superfamily protein
HORVU2Hr1G110900.9	883	1.923	Up	0.00092256	S	Protein kinase superfamily protein
HORVU4Hr1G005920.1	26	1.607	Up	0.033277	S	Protein kinase superfamily protein
HORVU4Hr1G073020.3	31	1.597	Up	0.033619	S	Protein kinase superfamily protein
HORVU5Hr1G094510.2	9	1.656	Up	0.023881	S	Protein kinase superfamily protein
HORVU7Hr1G055980.7	24	2.299	Up	0.00024058	S	Protein kinase superfamily protein
HORVU3Hr1G069190.1	239	1.509	Up	0.00089538	T	protein kinase family protein
HORVU4Hr1G056610.3	173	1.527	Up	0.016103	T	protein kinase family protein
HORVU3Hr1G017020.13	303	1.614	Up	0.0006009	S	receptor kinase 3
HORVU1Hr1G055440.1	118	45.348	Up	0.00132269	S	Nucleoside diphosphate kinase family protein
HORVU3Hr1G017020.13	303	1.614	Up	0.0006009	S	receptor kinase 3
HORVU3Hr1G070300.2	132	1.595	Up	0.002601	S	ATP-dependent 6-phosphofructokinase 3
HORVU4Hr1G004590.4	356	1.656	Up	0.025601	S	Inositol hexakisphosphate and diphosphoinositol-pentakisphosphate kinase
HORVU5Hr1G110900.3	321	0.585	Down	0.0194193	S	calcium-dependent protein kinase 19
HORVU7Hr1G097740.1	193	0.481	Down	0.0143776	Y	mitogen-activated protein kinase 1
Phosphatase
HORVU1Hr1G019330.7	872	0.643	Down	0.0069244	T	Serine/threonine protein phosphatase family protein
HORVU1Hr1G093230.1	524	1.505	Up	0.028283	S	Protein phosphatase 2C family protein
HORVU7Hr1G045710.4	260	0.624	Down	0.0062555	S	dual specificity protein phosphatase 1
HORVU7Hr1G074840.1	31	1.503	Up	0.000181163	S	Serine/threonine protein phosphatase 2A 59 kDa regulatory subunit B' gamma isoform
Enzymes
HORVU0Hr1G027290.1	8	0.621	Down	0.029201	S	1-acyl-sn-glycerol-3-phosphate acyltransferase 2
HORVU0Hr1G038120.1	226	9.318	Up	0.028859	S	cellulose synthase 1
HORVU1Hr1G059810.2	177	1.734	Up	0.047261	S	AMP deaminase
HORVU1Hr1G063700.2	132	1.688	Up	0.0021824	S	DNA helicase MCM8
HORVU1Hr1G064860.1	13	1.626	Up	0.0081613	S	Isopentenyl-diphosphate Delta-isomerase I
HORVU1Hr1G064860.1	14	1.685	Up	0.00162369	S	Isopentenyl-diphosphate Delta-isomerase I
HORVU1Hr1G075530.1	203	0.645	Down	0.00188153	T	Cathepsin B-like cysteine proteinase
HORVU1Hr1G076480.3	70	2.531	Up	0.000141116	S	trehalose phosphate synthase
HORVU1Hr1G076480.3	71	1.776	Up	0.029684	S	trehalose phosphate synthase
HORVU1Hr1G089830.1	4	0.505	Down	0.00057686	S	Dehydrogenase/reductase SDR family member 12
HORVU2Hr1G014000.1	9	1.789	Up	0.00040425	S	26S protease regulatory subunit 6B homolog
HORVU2Hr1G014130.4	139	1.553	Up	2.0165e-05	T	AMP deaminase
HORVU2Hr1G065120.1	14	0.593	Down	0.0027815	S	Pyridoxal 5'-phosphate synthase subunit PdxS
HORVU3Hr1G071570.3	41	0.632	Down	0.0020159	S	trehalose phosphate synthase
HORVU3Hr1G075220.5	224	1.729	Up	0.00192037	T	Ubiquitin carboxyl-terminal hydrolase 13
HORVU3Hr1G075220.5	223	1.729	Up	0.00192037	T	Ubiquitin carboxyl-terminal hydrolase 13
HORVU3Hr1G080530.5	86	1.539	Up	0.0156425	S	Phosphoglycerate mutase, 2,3-bisphosphoglycerate-independent
HORVU4Hr1G000930.1	209	0.591	Down	0.031897	S	HXXXD-type acyl-transferase family protein
HORVU4Hr1G033300.1	598	0.616	Down	8.1794e-05	S	AAA-type ATPase family protein
HORVU4Hr1G066860.5	125	0.653	Down	0.00024096	T	glutamine synthetase 1;4
HORVU4Hr1G071690.11	31	0.622	Down	0.0037007	S	Ubiquitin carboxyl-terminal hydrolase 26
HORVU5Hr1G026730.1	261	0.635	Down	0.00061911	S	Methylthioribulose-1-phosphate dehydratase
HORVU5Hr1G033930.8	2367	1.509	Up	0.00080467	T	ubiquitin-protein ligase 2
HORVU5Hr1G055350.3	18	1.506	Up	0.025816	S	phosphoenolpyruvate carboxylase 1
HORVU5Hr1G079230.1	397	0.577	Down	0.00062231	S	GDP-D-mannose 3',5'-epimerase
HORVU5Hr1G104580.1	265	1.634	Up	0.0080591	S	UDP-Glycosyltransferase superfamily protein
HORVU6Hr1G016750.9	70	0.612	Down	2.4017e-05	S	Endoglucanase 11
HORVU6Hr1G016750.9	1701	0.46	Down	0.0034972	S	Endoglucanase 11
HORVU6Hr1G028330.1	216	0.654	Down	0.010037	S	sucrose phosphate synthase 1F
HORVU6Hr1G033380.2	984	0.579	Down	0.00038462	S	Copper-transporting ATPase 1
HORVU6Hr1G043010.3	68	1.527	Up	0.00027631	S	alkaline/neutral invertase
HORVU6Hr1G054520.3	222	0.661	Down	0.031644	S	glyceraldehyde-3-phosphate dehydrogenase C2
HORVU6Hr1G080750.4	621	0.627	Down	0.0169193	S	sulfite reductase
HORVU6Hr1G091130.9	450	0.597	Down	0.00027678	S	3-ketoacyl-CoA thiolase
HORVU7Hr1G080510.2	13	0.261	Down	4.044e-06	S	phosphoenolpyruvate carboxylase 3

## Sheet: R6-CK
Protein accession	Position	Ratio	Regulated Type	P value	Amino acid	Protein description
Kinases
HORVU1Hr1G052350.1	42	2.928	Up	0.030917	S	Protein kinase superfamily protein
HORVU1Hr1G069100.5	594	0.528	Down	0.00016471	T	Protein kinase superfamily protein
HORVU1Hr1G069100.5	599	0.594	Down	0.0033215	S	Protein kinase superfamily protein
HORVU2Hr1G110900.9	787	1.66	Up	0.0170597	S	Protein kinase superfamily protein
HORVU2Hr1G110900.9	883	1.938	Up	5.6239e-05	S	Protein kinase superfamily protein
HORVU2Hr1G117110.1	808	0.582	Down	0.017216	S	Protein kinase superfamily protein
HORVU4Hr1G073020.3	26	1.595	Up	0.0078569	S	Protein kinase superfamily protein
HORVU4Hr1G073020.3	31	1.594	Up	0.0077248	S	Protein kinase superfamily protein
HORVU5Hr1G094510.2	9	1.62	Up	0.034336	S	Protein kinase superfamily protein
HORVU5Hr1G097010.3	25	1.916	Up	1.74829e-05	S	Protein kinase superfamily protein
HORVU5Hr1G125710.2	887	0.639	Down	7.4728e-08	S	Protein kinase superfamily protein
HORVU5Hr1G050870.3	228	0.562	Down	0.0191032	S	Protein kinase family protein
HORVU3Hr1G020020.4	536	1.601	Up	0.0075037	S	Protein kinase family protein
HORVU4Hr1G019460.1	457	1.726	Up	0.00146122	S	receptor-like protein kinase 1
HORVU4Hr1G019460.1	599	1.541	Up	0.036018	S	receptor-like protein kinase 1
HORVU6Hr1G069980.1	596	1.931	Up	0.0122985	T	receptor kinase 2
HORVU7Hr1G106450.1	348	1.699	Up	0.0040822	S	receptor kinase 2
HORVU2Hr1G042490.6	765	1.614	Up	0.00091778	S	receptor kinase 3
HORVU3Hr1G017020.13	303	1.618	Up	0.00038366	S	receptor kinase 3
HORVU3Hr1G070300.2	132	1.797	Up	0.038597	S	ATP-dependent 6-phosphofructokinase 3
HORVU3Hr1G070300.2	146	2.021	Up	0.00046403	S	ATP-dependent 6-phosphofructokinase 3
HORVU3Hr1G070300.2	143	2.115	Up	0.000117422	S	ATP-dependent 6-phosphofructokinase 3
HORVU3Hr1G080820.2	841	2.806	Up	0.044884	S	N-terminal kinase-like protein
HORVU7Hr1G097740.1	193	0.376	Down	0.022557	Y	mitogen-activated protein kinase 1
Phosphatase
HORVU1Hr1G075110.4	167	0.666	Down	0.00113798	S	Inorganic pyrophosphatase
HORVU3Hr1G044880.3	702	0.323	Down	0.047142	S	Serine/threonine-protein phosphatase 4 regulatory subunit 3
HORVU7Hr1G049260.4	500	1.818	Up	0.0030401	S	Protein phosphatase 2C family protein
Enzymes
HORVU0Hr1G012940.6	210	0.647	Down	0.0166188	S	Alcohol dehydrogenase
HORVU0Hr1G012940.6	23	0.245	Down	6.2579e-05	S	Alcohol dehydrogenase
HORVU0Hr1G012940.6	20	0.477	Down	0.0020354	S	Alcohol dehydrogenase
HORVU0Hr1G020490.5	232	1.583	Up	0.0020752	S	ATP-dependent RNA helicase DBP2
HORVU0Hr1G038120.1	226	9.511	Up	0.027961	S	cellulose synthase 1
HORVU1Hr1G059810.2	79	2.276	Up	2.3526e-05	S	AMP deaminase
HORVU1Hr1G059960.2	3	2.63	Up	0.0025207	S	methionine aminopeptidase 2B
HORVU1Hr1G063700.2	132	1.679	Up	0.00178181	S	DNA helicase MCM8
HORVU1Hr1G064860.1	13	3.022	Up	0.028983	S	Isopentenyl-diphosphate Delta-isomerase I
HORVU1Hr1G064860.1	17	3.307	Up	0.00078112	S	Isopentenyl-diphosphate Delta-isomerase I
HORVU1Hr1G064860.1	14	1.971	Up	0.00062274	S	Isopentenyl-diphosphate Delta-isomerase I
HORVU1Hr1G076480.3	70	2.314	Up	0.00073661	S	trehalose phosphate synthase
HORVU2Hr1G014130.4	139	1.82	Up	4.299e-05	T	AMP deaminase
HORVU2Hr1G021830.1	8	0.594	Down	0.028579	S	NAD(P)H dehydrogenase (quinone)
HORVU2Hr1G055640.5	95	2.039	Up	1.70166e-05	S	Peptidyl-prolyl cis-trans isomerase D
HORVU2Hr1G055640.5	83	1.709	Up	0.020483	S	Peptidyl-prolyl cis-trans isomerase D
HORVU2Hr1G058800.2	4	1.849	Up	0.0037646	S	Cytosine-specific methyltransferase
HORVU2Hr1G065120.1	14	0.565	Down	0.0021829	S	Pyridoxal 5'-phosphate synthase subunit PdxS
HORVU2Hr1G100660.2	133	0.639	Down	0.0047009	S	Ubiquitin-specific protease family C19-related protein
HORVU2Hr1G100660.2	178	0.439	Down	7.7666e-05	S	Ubiquitin-specific protease family C19-related protein
HORVU2Hr1G111640.2	953	0.6	Down	0.0035152	T	Plasma membrane ATPase
HORVU2Hr1G112260.9	185	0.548	Down	2.4771e-05	T	NADPH--cytochrome P450 reductase
HORVU2Hr1G115180.1	661	1.555	Up	0.00048181	S	Multidrug resistance ABC transporter ATP-binding and permease protein
HORVU3Hr1G018170.3	467	1.591	Up	0.00052493	S	ATP-dependent RNA helicase DBP2
HORVU3Hr1G023810.25	332	1.99	Up	0.0060177	S	Peptidyl-prolyl cis-trans isomerase G isoform 1
HORVU3Hr1G049610.1	781	0.471	Down	0.024165	S	Carbamoyl-phosphate synthase large chain
HORVU3Hr1G065390.1	617	1.523	Up	0.026801	S	Lipid A export ATP-binding/permease protein MsbA
HORVU3Hr1G071770.1	165	1.543	Up	0.0080766	S	cellulose synthase family protein
HORVU3Hr1G097140.5	25	0.64	Down	0.00093647	S	Alcohol dehydrogenase
HORVU4Hr1G033300.1	598	0.633	Down	0.00071602	S	AAA-type ATPase family protein
HORVU4Hr1G064720.1	218	1.666	Up	0.0141806	S	Deoxymugineic acid synthase1
HORVU4Hr1G081480.3	144	0.411	Down	1.81274e-05	T	2-oxoglutarate (2OG) and Fe(II)-dependent oxygenase superfamily protein
HORVU5Hr1G005980.2	426	0.576	Down	0.00038339	S	cysteine synthase D1
HORVU5Hr1G033930.8	2693	1.587	Up	6.1027e-05	S	ubiquitin-protein ligase 2
HORVU5Hr1G033930.8	1527	0.414	Down	8.0367e-05	S	ubiquitin-protein ligase 2
HORVU5Hr1G037160.3	208	0.609	Down	0.0097374	S	Peroxidase superfamily protein
HORVU5Hr1G092900.2	106	1.738	Up	0.00029582	S	Methylthioribose-1-phosphate isomerase
HORVU5Hr1G092900.2	144	0.654	Down	0.0109371	S	Methylthioribose-1-phosphate isomerase
HORVU6Hr1G016750.9	70	0.505	Down	2.4342e-05	S	Endoglucanase 11
HORVU6Hr1G016750.9	3421	0.569	Down	0.00101588	S	Endoglucanase 11
HORVU6Hr1G033380.2	984	0.548	Down	0.00141983	S	Copper-transporting ATPase 1
HORVU6Hr1G038010.1	12	0.468	Down	0.0047385	S	histone deacetylase 6
HORVU7Hr1G076910.2	75	1.754	Up	0.00159697	S	methyl esterase 12
HORVU7Hr1G080510.2	13	0.145	Down	2.2874e-07	S	phosphoenolpyruvate carboxylase 3

## Sheet: R48-CK
Protein accession	Position	Ratio	Regulated Type	P value	Amino acid	Protein description
Kinases
HORVU2Hr1G110900.9	883	1.976	Up	0.00099979	S	Protein kinase superfamily protein
HORVU2Hr1G110900.9	362	1.581	Up	0.0068626	S	Protein kinase superfamily protein
HORVU2Hr1G117110.1	808	0.584	Down	0.0187989	S	Protein kinase superfamily protein
HORVU3Hr1G071430.2	328	0.665	Down	0.0074619	S	Protein kinase superfamily protein
HORVU5Hr1G093370.3	18	1.537	Up	0.0109624	S	Protein kinase superfamily protein
HORVU5Hr1G094510.2	9	1.874	Up	0.02112	S	Protein kinase superfamily protein
HORVU7Hr1G055980.7	24	2.198	Up	2.2659e-05	S	Protein kinase superfamily protein
HORVU3Hr1G020020.4	314	0.65	Down	0.020102	S	Protein kinase family protein
HORVU3Hr1G069190.1	239	1.563	Up	0.00030272	T	protein kinase family protein
HORVU4Hr1G056610.3	173	1.528	Up	0.0035442	T	protein kinase family protein
HORVU5Hr1G084100.3	696	1.594	Up	0.0199416	S	protein kinase family protein
HORVU7Hr1G055370.6	57	1.922	Up	0.00073733	S	receptor-like protein kinase 1
HORVU4Hr1G015770.3	6	0.662	Down	0.0040203	T	receptor kinase 2
HORVU3Hr1G017020.13	303	1.663	Up	0.000121938	S	receptor kinase 3
HORVU3Hr1G017020.13	622	0.58	Down	0.0038967	S	receptor kinase 3
HORVU4Hr1G007550.1	667	1.59	Up	0.0040172	S	receptor-like kinase 902
HORVU4Hr1G007550.1	666	3.13	Up	0.044616	S	receptor-like kinase 902
HORVU1Hr1G055440.1	118	44.168	Up	0.000120311	S	Nucleoside diphosphate kinase family protein
HORVU3Hr1G080820.2	841	1.738	Up	0.0102823	S	N-terminal kinase-like protein
HORVU4Hr1G066900.1	379	0.549	Down	0.0021177	S	Leucine-rich repeat receptor-like protein kinase family protein
HORVU5Hr1G110900.3	321	0.635	Down	0.0031763	S	calcium-dependent protein kinase 19
HORVU7Hr1G097740.1	193	0.443	Down	0.0113608	Y	mitogen-activated protein kinase 1
Phosphatase
HORVU1Hr1G075110.4	167	0.654	Down	0.0028607	S	Inorganic pyrophosphatase
HORVU5Hr1G115230.1	209	0.637	Down	0.0072785	T	non-specific phospholipase C1
Enzymes
HORVU1Hr1G017050.3	43	0.451	Down	0.0072223	S	Glutathione S-transferase family protein
HORVU1Hr1G059810.2	177	1.945	Up	0.033561	S	AMP deaminase
HORVU1Hr1G063700.2	132	1.704	Up	0.0025185	S	DNA helicase MCM8
HORVU1Hr1G076480.3	70	3.988	Up	0.0028186	S	trehalose phosphate synthase
HORVU1Hr1G089830.1	4	0.548	Down	0.00042075	S	Dehydrogenase/reductase SDR family member 12
HORVU2Hr1G014130.4	139	1.518	Up	0.00075896	T	AMP deaminase
HORVU2Hr1G065120.1	14	0.621	Down	0.0040164	S	Pyridoxal 5'-phosphate synthase subunit PdxS
HORVU2Hr1G100660.2	164	0.438	Down	0.0161628	S	Ubiquitin-specific protease family C19-related protein
HORVU3Hr1G004520.12	108	1.516	Up	0.0040981	S	ubiquitin-conjugating enzyme 23
HORVU3Hr1G004520.12	105	1.505	Up	2.3498e-05	S	ubiquitin-conjugating enzyme 23
HORVU3Hr1G075220.5	224	1.565	Up	9.4054e-08	T	Ubiquitin carboxyl-terminal hydrolase 13
HORVU3Hr1G075220.5	223	1.565	Up	9.4054e-08	T	Ubiquitin carboxyl-terminal hydrolase 13
HORVU3Hr1G078270.1	242	0.522	Down	0.0135808	S	metacaspase 4
HORVU3Hr1G080530.5	86	1.527	Up	0.0100622	S	Phosphoglycerate mutase, 2,3-bisphosphoglycerate-independent
HORVU4Hr1G019410.3	47	1.614	Up	0.030958	S	alkaline/neutral invertase
HORVU4Hr1G066510.7	52	1.571	Up	0.0144394	T	trehalose phosphate synthase
HORVU4Hr1G071690.11	31	0.564	Down	0.002783	S	Ubiquitin carboxyl-terminal hydrolase 26
HORVU5Hr1G033930.8	2367	1.527	Up	0.006485	T	ubiquitin-protein ligase 2
HORVU5Hr1G062030.9	52	0.605	Down	0.00088196	S	Alcohol dehydrogenase
HORVU5Hr1G079230.1	397	0.576	Down	0.0055974	S	GDP-D-mannose 3',5'-epimerase
HORVU5Hr1G092900.2	131	0.594	Down	0.0115225	S	Methylthioribose-1-phosphate isomerase
HORVU6Hr1G033380.2	984	0.586	Down	5.7103e-05	S	Copper-transporting ATPase 1
HORVU6Hr1G064480.1	376	1.746	Up	0.007864	S	tRNA pseudouridine synthase 1
HORVU7Hr1G080510.2	13	0.283	Down	1.6028e-06	S	phosphoenolpyruvate carboxylase 3

## Sheet: Pi starvation
Protein accession	Position	Ratio	Regulated Type	P value	Amino acid	Protein description	Number of phosphorylation sites
Kinases
HORVU1Hr1G069100.5	943	1.643	Up	0.00086363	S	Protein kinase superfamily protein	2
HORVU2Hr1G028230.14	4	1.749	Up	0.02082	S	Protein kinase superfamily protein	1
HORVU2Hr1G110900.9	787	1.919	Up	0.0068033	S	Protein kinase superfamily protein	6
HORVU4Hr1G073020.3	26	1.908	Up	0.0185761	S	Protein kinase superfamily protein	2
HORVU2Hr1G117110.1	808	0.394	Down	0.0144409	S	Protein kinase superfamily protein	1
HORVU4Hr1G001850.2	465	2.135	Up	0.0148957	T	Protein kinase superfamily protein	1
HORVU4Hr1G088910.12	536	0.645	Down	0.0196181	S	Protein kinase superfamily protein	1
HORVU5Hr1G097010.3	25	1.527	Up	0.00064004	S	Protein kinase superfamily protein	1
HORVU5Hr1G125710.2	887	0.598	Down	0.0061046	S	Protein kinase superfamily protein	2
HORVU6Hr1G058230.6	429	1.694	Up	0.0182593	S	Protein kinase superfamily protein	1
HORVU7Hr1G055980.7	24	2.239	Up	7.9058e-05	S	Protein kinase superfamily protein	1
HORVU7Hr1G081590.1	670	2.27	Up	0.0131449	S	Protein kinase superfamily protein	1
HORVU5Hr1G094510.2	9	1.656	Up	0.023881	S	Protein kinase superfamily protein	1
HORVU5Hr1G097010.3	25	1.527	Up	0.00064004	S	Protein kinase superfamily protein	1
HORVU1Hr1G077430.8	320	0.587	Down	0.0122161	S	Protein kinase family protein	1
HORVU4Hr1G056610.3	173	0.592	Down	0.0071221	T	protein kinase family protein	1
HORVU5Hr1G022360.3	83	2.134	Up	0.033896	S	protein kinase family protein	1
HORVU4Hr1G019460.1	457	1.664	Up	0.00110386	S	receptor-like protein kinase 1	2
HORVU7Hr1G106450.1	348	1.678	Up	0.0042568	S	receptor kinase 2	1
HORVU2Hr1G042490.6	765	1.808	Up	0.00119553	S	receptor kinase 3	2
HORVU3Hr1G017020.13	303	1.614	Up	0.0006009	S	receptor kinase 3	1
HORVU7Hr1G055370.6	57	1.586	Up	0.049722	S	receptor-like protein kinase 1	1
HORVU3Hr1G070300.2	103	2.094	Up	0.00048091	S	ATP-dependent 6-phosphofructokinase 3	4
HORVU2Hr1G046660.6	32	1.503	Up	2.0878e-05	T	calcium-dependent protein kinase 33	2
HORVU6Hr1G066470.4	39	1.916	Up	0.00061647	S	Calcium-dependent protein kinase family protein	1
HORVU1Hr1G055440.1	118	45.348	Up	0.00132269	S	Nucleoside diphosphate kinase family protein	1
HORVU3Hr1G069190.1	239	1.509	Up	0.00089538	T	protein kinase family protein	1
HORVU4Hr1G004590.4	356	1.656	Up	0.025601	S	Inositol hexakisphosphate and diphosphoinositol-pentakisphosphate kinase	1
HORVU5Hr1G110900.3	321	0.585	Down	0.0194193	S	calcium-dependent protein kinase 19	1
HORVU7Hr1G097740.1	193	0.481	Down	0.0143776	Y	mitogen-activated protein kinase 1	1
Phosphatase
HORVU7Hr1G049260.4	500	1.632	Up	0.024898	S	Protein phosphatase 2C family protein	1
HORVU1Hr1G093230.1	524	1.505	Up	0.028283	S	Protein phosphatase 2C family protein	1
HORVU1Hr1G019330.7	872	0.643	Down	0.0069244	T	Serine/threonine protein phosphatase family protein	1
HORVU7Hr1G074840.1	31	1.503	Up	0.000181163	S	Serine/threonine protein phosphatase 2A 59 kDa regulatory subunit B' gamma isoform	1
HORVU1Hr1G008230.4	582	0.505	Down	0.030803	S	dual specificity protein phosphatase 1	1
HORVU7Hr1G045710.4	260	0.624	Down	0.0062555	S	dual specificity protein phosphatase 1	1
HORVU3Hr1G050920.4	594	1.679	Up	0.026077	S	SIT4 phosphatase-associated family protein	1
HORVU5Hr1G115230.1	209	0.532	Down	0.027975	T	non-specific phospholipase C1	1

## Sheet: Pi resupply
Protein accession	Position	Ratio	Regulated Type	P value	Amino acid	Protein description	Number of phosphorylation sites
Kinases
HORVU1Hr1G052350.1	42	2.928	Up	0.030917	S	Protein kinase superfamily protein	1
HORVU1Hr1G069100.5	594	0.528	Down	0.00016471	T	Protein kinase superfamily protein	2
HORVU2Hr1G110900.9	883	1.938	Up	5.6239e-05	S	Protein kinase superfamily protein	2
HORVU2Hr1G117110.1	808	0.582	Down	0.017216	S	Protein kinase superfamily protein	1
HORVU4Hr1G073020.3	26	1.595	Up	0.0078569	S	Protein kinase superfamily protein	2
HORVU5Hr1G094510.2	9	1.62	Up	0.034336	S	Protein kinase superfamily protein	1
HORVU5Hr1G097010.3	25	1.916	Up	1.74829e-05	S	Protein kinase superfamily protein	1
HORVU5Hr1G125710.2	887	0.639	Down	7.4728e-08	S	Protein kinase superfamily protein	1
HORVU3Hr1G071430.2	328	0.665	Down	0.0074619	S	Protein kinase superfamily protein	1
HORVU5Hr1G093370.3	18	1.537	Up	0.0109624	S	Protein kinase superfamily protein	1
HORVU5Hr1G050870.3	228	0.562	Down	0.0191032	S	Protein kinase family protein	1
HORVU3Hr1G069190.1	239	1.563	Up	0.00030272	T	protein kinase family protein	1
HORVU4Hr1G056610.3	173	1.528	Up	0.0035442	T	protein kinase family protein	1
HORVU5Hr1G084100.3	696	1.594	Up	0.0199416	S	protein kinase family protein	1
HORVU3Hr1G020020.4	536	1.601	Up	0.0075037	S	Protein kinase family protein	1
HORVU7Hr1G055370.6	57	1.922	Up	0.00073733	S	receptor-like protein kinase 1	1
HORVU6Hr1G069980.1	596	1.931	Up	0.0122985	T	receptor kinase 2	1
HORVU4Hr1G015770.3	6	0.662	Down	0.0040203	T	receptor kinase 2	1
HORVU7Hr1G106450.1	348	1.699	Up	0.0040822	S	receptor kinase 2	1
HORVU2Hr1G042490.6	765	1.614	Up	0.00091778	S	receptor kinase 3	1
HORVU3Hr1G017020.13	303	1.618	Up	0.00038366	S	receptor kinase 3	2
HORVU4Hr1G019460.1	457	1.726	Up	0.00146122	S	receptor-like protein kinase 1	2
HORVU4Hr1G007550.1	667	1.59	Up	0.0040172	S	receptor-like kinase 902	2
HORVU3Hr1G070300.2	132	1.797	Up	0.038597	S	ATP-dependent 6-phosphofructokinase 3	3
HORVU3Hr1G080820.2	841	2.806	Up	0.044884	S	N-terminal kinase-like protein	1
HORVU7Hr1G097740.1	193	0.376	Down	0.022557	Y	mitogen-activated protein kinase 1	1
HORVU1Hr1G055440.1	118	44.168	Up	0.000120311	S	Nucleoside diphosphate kinase family protein	1
HORVU4Hr1G066900.1	379	0.549	Down	0.0021177	S	Leucine-rich repeat receptor-like protein kinase family protein	1
HORVU5Hr1G110900.3	321	0.635	Down	0.0031763	S	calcium-dependent protein kinase 19	1
Phosphatase
HORVU1Hr1G075110.4	167	0.666	Down	0.00113798	S	Inorganic pyrophosphatase	1
HORVU3Hr1G044880.3	702	0.323	Down	0.047142	S	Serine/threonine-protein phosphatase 4 regulatory subunit 3	1
HORVU7Hr1G049260.4	500	1.818	Up	0.0030401	S	Protein phosphatase 2C family protein	1
